# Supplementary material for: Understanding Callus Types in Maize by Genetic Mapping and Transcriptional Profiling
Source: Plants (Basel). 2025 Oct 15;14(20):3168. doi: 10.3390/plants14203168 (PMC12566775; doi:10.3390/plants14203168)
Supplement: Supplementary file 1 [file plants-14-03168-s001.zip]

Archive with 18 entries (17 files):
- supplementary_files/
- __MACOSX/._supplementary_files
- supplementary_files/Supplementary_Data_3.txt
- __MACOSX/supplementary_files/._Supplementary_Data_3.txt
- supplementary_files/Supplementary_figures.docx
- __MACOSX/supplementary_files/._Supplementary_figures.docx
- supplementary_files/Supplementary_Data_2.txt
- __MACOSX/supplementary_files/._Supplementary_Data_2.txt
- supplementary_files/Supplementary_Data_5.txt
- __MACOSX/supplementary_files/._Supplementary_Data_5.txt
- supplementary_files/.DS_Store
- __MACOSX/supplementary_files/._.DS_Store
- supplementary_files/Supplementary_Data_4.txt
- __MACOSX/supplementary_files/._Supplementary_Data_4.txt
- supplementary_files/Supplementary_Data_6.txt
- __MACOSX/supplementary_files/._Supplementary_Data_6.txt
- supplementary_files/Supplementary_Data_1.csv
- __MACOSX/supplementary_files/._Supplementary_Data_1.csv
