# Supplementary material for: Understanding Callus Types in Maize by Genetic Mapping and Transcriptional Profiling
Source: Plants (Basel). 2025 Oct 15;14(20):3168. doi: 10.3390/plants14203168 (PMC12566775; doi:10.3390/plants14203168)
Supplement: Supplementary file 1 [file plants-14-03168-s001.zip › supplementary_files/Supplementary_Data_3.txt]

# Genetic mapping of callus types using bulk segregant RNA-seq (BSR-seq)
# The dataset presents genetic mapping results based on SNP markers identified through BSR-seq for callus types.
# Columns:
# 1. CHR: Chromosome number (the chromosome where the SNP is located).
# 2. POS: Position (the position of the SNP on the chromosome, in base pairs (bp)).
# 3. REF: Reference allele (the reference allele at the SNP site).
# 4. ALT: Alternate allele (the alternate allele at the SNP site).
# 5. I1_REF: Count of the reference allele in sample I1 (pooled F2 Type I calli).
# 6. I1_ALT: Count of the alternate allele in sample I1 (pooled F2 Type I calli).
# 7. I2_REF: Count of the reference allele in sample I2 (pooled F2 Type I calli).
# 8. I2_ALT: Count of the alternate allele in sample I2 (pooled F2 Type I calli).
# 9. II1_REF: Count of the reference allele in sample II1 (pooled F2 Type II calli).
# 10. II1_ALT: Count of the alternate allele in sample II1 (pooled F2 Type II calli).
# 11. II2_REF: Count of the reference allele in sample II2 (pooled F2 Type II calli).
# 12. II2_ALT: Count of the alternate allele in sample II2 (pooled F2 Type II calli).
# 13. log2odd: Log2 odds ratio comparing the alternate allele frequency between Type II and Type I calli.
# 14. pval: P-value indicating the statistical significance of the difference in allele frequencies between Type II and Type I calli.
CHR	POS	REF	ALT	I1_REF	I1_ALT	I2_REF	I2_ALT	II1_REF	II1_ALT	II2_REF	II2_ALT	log2odd	pval
1	49527	A	G	37	37	34	44	40	37	44	44	0.242570303274078	0.638831490956518
1	51053	A	T	105	145	124	124	124	123	133	116	0.33701631567281	0.397649651582803
1	55373	A	T	27	29	50	51	30	28	44	31	0.381951870459569	0.481481398992405
1	139436	G	A	29	11	19	6	21	4	28	13	0.0297473433940526	0.96980665683955
1	210603	C	A	172	77	173	77	198	52	172	78	0.345347636517227	0.567864234894521
1	212870	T	C	17	36	28	35	17	6	2	6	1.32085903516009	0.707801254777574
1	563835	G	A	47	73	62	45	83	51	58	29	0.932081982096332	0.304792025560604
1	564313	T	C	17	32	31	46	27	19	22	13	1.31514956225629	0.0471205702169347
1	565020	C	T	15	28	31	29	8	11	7	16	-0.538668848435143	0.642593380433245
1	565117	A	C	8	20	23	16	7	10	5	16	-0.899748526364499	0.666933429827049
1	689689	A	C	122	128	118	132	139	111	170	79	0.817084636979502	0.180139480362708
1	1023410	T	G	110	120	103	116	153	89	143	97	0.818227983656921	0.00711124533862795
1	1023490	C	T	37	5	31	7	76	9	96	14	0.400202458115901	0.653556462269632
1	1028856	C	T	43	95	51	111	38	34	25	42	0.861264085561989	0.206256974938172
1	1029976	G	A	100	147	88	153	117	130	84	162	0.135456971119851	0.836882268904504
1	1032107	T	C	21	12	24	4	34	15	23	15	-0.565853677773392	0.634207900325276
1	1068012	T	C	122	123	76	82	102	89	87	59	0.402912538017959	0.236012522383835
1	1068013	T	A	122	123	76	82	102	89	87	60	0.393197383184747	0.247048729511482
1	1068014	T	C	125	123	78	82	104	89	89	59	0.3971478539594	0.240256984306366
1	1068808	C	G	27	54	18	43	5	15	14	19	0.2685244180507	0.730816307777745
1	1069042	G	A	27	78	32	59	6	11	3	6	0.297851193699167	0.772219695554025
1	1208184	G	A	105	123	87	116	118	106	131	92	0.646549619248064	0.0429005632213886
1	1208880	C	G	27	23	24	24	48	26	26	14	0.769688780447729	0.232623217508127
1	1212311	C	T	20	18	11	21	20	17	8	2	0.890633317089392	0.430031752329124
1	1231886	T	C	91	111	59	82	93	96	122	88	0.588269240304647	0.185527916106264
1	1532831	A	C	90	159	109	140	130	120	114	136	0.518114391217284	0.26729333116848
1	1716201	A	C	43	83	73	56	12	31	25	25	-0.336941478377459	0.803476535484995
1	1716207	C	A	44	82	72	56	10	31	24	25	-0.469348619156667	0.737290281450453
1	1938772	C	T	190	51	218	21	196	41	182	50	-0.4480525565045	0.683403182709774
1	1942063	A	T	59	8	26	2	19	0	7	5	-0.708951218019825	0.717990307460078
1	1942194	G	C	27	14	24	10	21	8	2	2	0.114171019870682	0.912347411112606
1	1942244	T	C	31	32	25	19	20	18	7	10	-0.187396999980245	0.805839825001857
1	1942293	T	C	38	40	29	36	24	27	8	17	-0.277593295647771	0.672578988972095
1	1942470	C	T	14	30	22	27	3	7	4	16	-1.05324202127698	0.327190187016404
1	2027057	C	T	70	103	127	73	129	60	90	115	0.16095574693318	0.879716581286426
1	2027231	T	C	195	54	195	54	198	51	214	35	0.407792960894979	0.409365924203661
1	2027547	G	A	157	93	153	97	164	85	168	81	0.29373120305671	0.333640858787049
1	2027701	A	G	148	102	140	110	154	95	153	97	0.23512779776991	0.427434138987258
1	2027788	G	A	145	103	146	103	150	95	149	101	0.110917014357831	0.708922411229427
1	2031976	A	G	81	51	125	118	100	80	107	88	0.0155484438195377	0.964778820875227
1	2032012	G	A	56	34	117	89	71	59	96	61	-0.0153000254319537	0.967940788976469
1	2032048	A	G	69	49	138	95	75	68	107	60	-0.0157673158587421	0.961810078801555
1	2032255	G	A	60	71	128	121	86	81	108	76	0.33566574233902	0.403475717776023
1	2032883	C	T	73	97	129	114	134	116	134	114	0.283486845468788	0.49530030665939
1	2033005	G	A	78	73	130	106	98	79	133	73	0.387197587095377	0.403856214253988
1	2033121	G	A	50	16	70	19	78	21	108	22	0.335286477688665	0.56957526246256
1	2033146	C	G	37	13	56	16	62	19	89	20	0.271824704403637	0.671611194800142
1	2033151	G	A	36	12	50	16	56	20	74	23	-0.0228067743181907	0.971683396195276
1	2033369	T	C	10	10	21	30	21	18	43	22	1.04580368961077	0.14477568936561
1	2104864	T	G	28	1	51	5	25	6	43	7	-1.33179512434659	0.249013359413595
1	2104867	T	G	27	3	52	5	25	7	46	7	-0.961388550730023	0.367215746213051
1	2104909	C	T	54	37	113	39	50	26	90	36	0.0393099275276243	0.910152347268275
1	2104939	G	A	65	100	138	85	57	62	106	71	0.159491262061022	0.873391077281203
1	2105005	T	C	74	176	125	124	96	100	146	104	0.83863196504178	0.450004248734535
1	2105152	T	C	15	27	37	41	22	28	37	30	0.411685177343363	0.562952392392133
1	2105236	A	C	57	95	81	115	62	67	63	67	0.505416155092268	0.183879094012389
1	2105521	C	T	62	15	142	27	112	5	78	17	0.830316070500915	0.589891564040811
1	2105529	C	G	59	12	140	22	115	3	75	12	1.11380323342912	0.507135184657771
1	2105535	A	G	57	11	137	20	109	4	71	10	1.03878164096831	0.440513107669526
1	2105538	G	C	56	10	134	20	109	3	69	10	1.11232870010288	0.487172447211737
1	2105583	C	G	57	21	122	21	99	11	75	11	0.892013522725938	0.337724006450787
1	2105613	C	T	52	48	89	35	73	14	59	19	1.23548807894813	0.283540331635346
1	2105619	A	G	46	48	80	35	61	15	55	21	1.08581550112427	0.326210951253829
1	2106075	C	T	76	171	110	139	121	120	128	121	0.784078189972031	0.224673567097403
1	2106309	G	T	171	79	178	72	203	47	188	62	0.634161985645852	0.126243681262617
1	2154277	G	A	19	17	17	27	15	22	22	15	0.289506617194969	0.805953724626617
1	2154291	C	A	20	22	18	27	16	26	22	18	0.155278225477923	0.85450772763073
1	2157611	G	C	133	117	107	141	156	93	151	97	0.796575896853967	0.0928616467832852
1	2159237	A	G	37	31	43	26	16	15	25	8	0.344951967838451	0.779601585880076
1	2159238	C	T	36	31	43	26	15	15	25	8	0.327475404817989	0.808922838047499
1	2159288	C	T	16	22	28	17	11	7	19	1	1.73286118900303	0.442750838858226
1	2159377	T	G	12	29	21	24	10	4	3	1	2.06203795832615	0.119390699938397
1	2285190	A	C	70	60	58	55	53	27	17	18	0.482919971555012	0.591841381338075
1	2285224	A	T	55	54	52	48	54	25	17	11	0.910780473632132	0.103865131042386
1	2285542	C	T	43	52	56	39	49	38	22	15	0.30026468506057	0.653917425522891
1	2285959	A	G	56	59	59	64	44	39	31	22	0.395105807327859	0.424539239270278
1	2285982	T	C	56	62	53	62	38	37	29	27	0.252101176067722	0.61550002929381
1	2529508	C	A	24	73	30	50	18	26	16	23	0.660380000310902	0.399588269441384
1	2530257	T	G	51	76	46	53	29	39	25	30	0.0576774586214248	0.911545532467575
1	2530267	C	G	52	69	47	46	34	31	30	31	0.26193712047789	0.611896859733205
1	2530367	A	G	87	144	106	128	57	91	62	66	0.0952028183985791	0.852546351151269
1	2530788	A	C	139	109	119	127	115	133	156	93	0.133385872877191	0.872644023149739
1	2530971	T	C	154	21	145	9	211	27	229	19	-0.0593133211217352	0.930220632362494
1	2562858	C	T	65	11	82	2	73	5	64	7	0.0138369555440999	0.980664727169972
1	2562886	A	G	55	9	77	1	69	3	55	6	0.0618052844738439	0.956685782381054
1	2562888	C	G	57	8	77	0	70	3	56	6	-0.258734268124189	0.942838277488847
1	2562983	C	T	31	12	40	11	45	5	24	9	0.674984371265555	0.656521584686359
1	2629532	T	G	184	13	221	23	233	15	223	24	0.0556346989728172	0.952274560739692
1	2629840	A	T	98	48	138	102	155	87	152	94	0.108424599422117	0.87216698014487
1	2629956	A	G	89	71	124	126	122	85	143	106	0.359761920645352	0.252691229912313
1	2779944	G	C	24	21	23	13	11	9	6	2	0.16090521207295	0.8754176815805
1	2780065	G	C	57	60	53	46	34	49	32	48	-0.608957981790135	0.204500790319569
1	2780108	A	G	76	72	67	56	44	58	33	57	-0.73857484702785	0.0906054037670324
1	2780547	A	G	19	17	10	22	40	29	38	44	0.522998883688919	0.609024809262996
1	2810058	A	G	31	21	61	16	32	24	35	17	-0.605571404588374	0.66649154525375
1	2810093	A	C	25	8	48	6	26	9	19	3	-0.475579041213678	0.802574278578511
1	2810095	T	G	25	8	48	6	26	9	19	3	-0.475579041213678	0.802574278578511
1	2810114	C	T	26	6	47	5	24	9	19	3	-0.889090686261731	0.526605967814749
1	2810134	G	T	82	63	129	89	66	34	79	67	0.04852593199823	0.873846199644029
1	2810310	T	A	96	5	163	33	79	5	118	19	0.268208544515826	0.923703315372744
1	2810329	G	A	112	6	199	27	99	5	147	16	0.313820431788597	0.843564378972516
1	2810345	C	A	117	3	205	33	103	6	161	12	0.713477242604571	0.798297446514318
1	2811124	A	T	140	13	207	28	166	5	198	4	2.25662979079621	0.00302492789888187
1	2811179	G	A	145	12	195	18	180	12	217	6	0.960569855164029	0.279736477632453
1	2811196	C	G	138	13	185	19	186	20	200	11	0.302870372187234	0.68902864442102
1	2811202	C	T	139	19	182	35	190	30	199	27	0.199194345862616	0.671454170900794
1	2811391	G	T	143	107	150	100	162	85	160	88	0.395018753554969	0.188210810801033
1	2811530	G	T	135	115	119	131	164	86	160	90	0.834248202814402	0.00701655846897054
1	2811537	A	C	128	120	122	128	155	94	145	104	0.587874096141059	0.0451815069464087
1	2811783	G	C	189	50	168	77	192	51	210	31	0.802404109303911	0.379222064514646
1	2811810	T	C	190	44	160	61	199	40	218	23	0.989658055778537	0.269569361834392
1	2811849	T	G	160	23	130	28	184	23	199	13	0.903791832439185	0.271146086666758
1	2825368	G	A	25	35	38	31	25	23	10	21	-0.263034405827811	0.771886716898846
1	2825625	C	T	84	69	101	105	65	60	73	53	0.199907529695398	0.609505140612337
1	2825628	T	C	84	75	106	113	67	67	74	59	0.147004672245566	0.689137082944139
1	2826423	G	C	100	105	124	97	127	99	137	86	0.36386921953633	0.379558020603847
1	2826460	G	C	80	69	101	75	93	69	111	55	0.388308145942291	0.423795926197118
1	2826486	C	T	55	35	74	56	69	45	75	38	0.291452954870766	0.513350423867704
1	2827278	T	C	210	39	200	50	210	40	216	34	0.321509586161431	0.433749588204159
1	2827325	C	G	192	57	196	54	213	37	220	29	0.908332119531249	0.0186175244548676
1	2827340	C	T	188	61	193	56	204	46	210	39	0.580813553447305	0.11039365241997
1	2827451	G	A	115	129	127	114	145	102	148	100	0.542494638001639	0.0662680260295148
1	2828379	T	A	62	81	88	79	46	51	63	45	0.276331228447252	0.670202861442446
1	2828509	A	G	97	102	114	90	57	50	69	53	0.15464270833067	0.701494730645113
1	2828521	G	A	94	93	107	85	54	50	69	52	0.0947709031552132	0.806951868437377
1	2829739	A	G	10	31	25	34	15	29	18	22	0.265053573470446	0.752373617798334
1	2877697	T	C	27	18	15	24	14	30	16	6	-0.263034405741348	0.954350177346471
1	2877959	A	G	70	131	62	106	68	106	60	66	0.418084374837714	0.290827642089316
1	2877997	G	A	84	133	58	113	69	117	68	86	0.225463551609913	0.565008573791667
1	2878083	T	C	89	89	63	54	83	59	74	43	0.534139230254933	0.176361318753604
1	2892369	A	C	38	8	33	0	36	10	46	16	-1.4926348330276	0.40009985611185
1	2892376	C	T	34	8	31	0	34	10	51	17	-1.36786437905411	0.448429677579986
1	2971543	A	G	107	65	74	75	101	67	86	73	0.0470485728045041	0.924243173754391
1	2971549	C	T	114	64	74	75	104	69	104	72	0.125240586788821	0.821543637958521
1	2971815	T	C	119	129	133	112	119	129	154	93	0.233950687299717	0.747384219986524
1	2971968	T	C	155	93	157	91	189	58	202	46	1.14874481630571	0.000430958663954928
1	2974590	C	T	10	1	43	6	8	4	31	3	-0.442518235961281	0.690049352690951
1	3036126	A	T	36	13	27	19	14	4	14	19	-0.693486957499326	0.805427296111902
1	3036151	C	T	36	13	33	20	14	5	15	22	-0.961036844346471	0.645334532711096
1	3036207	C	T	33	25	31	26	13	11	13	15	-0.327574658028504	0.670202382211948
1	3036426	T	C	28	8	32	2	10	9	31	10	-1.47533800937465	0.36476452419846
1	3036445	G	A	30	6	44	2	18	5	37	3	-0.428093651067323	0.807933238818143
1	3036477	T	A	31	2	52	2	20	5	35	2	-1.40103464053396	0.45632840715501
1	3036481	C	T	32	4	57	3	24	9	38	3	-1.29914469952354	0.538878742811651
1	3036504	A	G	43	8	69	3	42	11	57	4	-0.625457277041252	0.791842402542388
1	3036510	T	C	44	13	77	6	45	13	59	10	-0.494057961585956	0.79698269038905
1	3036603	A	C	44	49	97	23	57	32	87	39	0.050551530981159	0.929793870440406
1	3036678	A	C	96	31	116	34	101	28	124	37	0.0858607366538422	0.851609315342672
1	3036684	T	C	102	37	122	40	114	30	130	41	0.240421836694878	0.579063688147302
1	3036702	C	A	123	44	127	43	128	34	146	53	0.132247798265304	0.742208655269108
1	3036705	G	A	127	52	131	45	134	37	152	56	0.209398112418608	0.588687345010376
1	3052664	G	T	8	17	15	14	11	23	10	21	-0.636479841541684	0.485738070982459
1	3052896	A	G	2	35	13	28	9	23	17	36	0.888185993738101	0.619101303081017
1	3121324	C	T	41	31	29	27	14	17	14	11	-0.271302021817394	0.712782323227513
1	3122184	C	T	35	54	50	43	26	24	35	23	0.566670391934668	0.481204279263871
1	3122231	C	G	42	61	75	59	41	31	48	32	0.534979383491595	0.445670496874523
1	3122458	G	C	132	83	135	93	127	74	134	64	0.318117226741433	0.33276232684783
1	3122470	C	T	188	60	180	70	172	69	217	32	0.444220719205681	0.689233027970909
1	3122480	T	C	206	44	206	42	193	56	230	20	0.216350567170964	0.864346312286986
1	3134494	C	T	13	24	22	38	5	17	5	9	-0.553598329811821	0.567999950407465
1	3134589	T	C	16	21	28	26	8	14	10	4	0.09515723304034	0.865129499588016
1	3134794	T	C	29	4	51	4	20	3	19	4	-0.843880798082715	0.510477346694264
1	3134866	C	T	53	27	79	16	52	18	34	7	0.164279200271021	0.825950887748583
1	3135003	G	A	59	35	69	16	66	22	39	7	0.528689864510046	0.642529782437479
1	3135086	T	C	66	25	60	17	66	14	29	10	0.399930606888635	0.545206201693895
1	3135098	C	T	68	27	62	26	66	16	31	11	0.550577981558404	0.373173688654943
1	3135107	A	G	67	32	63	29	65	14	34	12	0.837286426472949	0.168349856116613
1	3135172	G	A	92	68	69	52	76	35	48	36	0.380422908366442	0.476325455466986
1	3135689	G	C	36	29	48	30	76	35	105	77	0.18281659160442	0.716968966096019
1	3135699	A	G	20	10	36	11	50	11	69	50	-0.450957073533787	0.904511135419938
1	3228995	A	T	12	30	12	16	23	11	35	23	1.70911760908507	0.0222523735671379
1	3229196	C	T	11	29	18	14	21	12	26	25	0.913419245623214	0.537213798336865
1	3229941	G	A	44	3	28	5	29	6	29	5	-0.771375624948784	0.496244045015662
1	3230000	A	G	101	10	107	15	89	15	110	17	-0.419958907822718	0.519377599338911
1	3230002	T	C	100	10	107	15	90	15	109	17	-0.413006147180951	0.526393037015286
1	3230003	G	A	101	10	107	15	91	15	111	17	-0.398372045614572	0.540937715241933
1	3230080	T	C	95	78	83	57	102	66	126	84	0.205153489753293	0.564893333483339
1	3230143	C	T	58	112	57	79	96	113	91	129	0.359969999704136	0.402953506392444
1	3231159	C	T	24	18	41	12	29	10	18	5	0.532221038649183	0.619130203370682
1	3233219	A	G	23	55	28	56	36	26	27	35	1.16853311031561	0.088630182158721
1	3287743	G	A	95	155	111	137	75	86	72	95	0.203150489449951	0.59049315388667
1	3288161	C	A	84	115	85	108	100	113	93	122	0.115960554341201	0.719964793127074
1	3288209	G	C	29	34	17	33	60	63	50	79	0.174139828419344	0.791251717876082
1	3288235	G	A	9	15	8	11	20	31	16	35	-0.261492241024167	0.761674867116507
1	3289395	T	C	17	12	15	13	39	17	71	31	0.840253402578228	0.252687845659888
1	3289444	G	A	30	22	37	30	99	68	136	114	0.0030728340496231	0.99490593903916
1	3289531	G	A	34	29	59	55	132	118	89	160	-0.477879901660698	0.561300885041503
1	3289778	C	G	11	8	24	14	37	39	43	79	-1.23056635278103	0.157824936252784
1	3289836	G	A	11	0	22	13	48	23	52	47	-0.829381228300949	0.567874420059864
1	3289837	G	C	10	0	22	13	48	23	52	47	-0.784987108999556	0.571192533187985
1	3289860	C	T	10	4	25	22	46	26	53	63	-0.275220109681693	0.790749103946324
1	3290147	A	G	12	13	26	29	52	44	38	93	-0.461789076912835	0.771272987269338
1	3290173	T	C	9	6	24	18	41	33	24	55	-0.896495424168184	0.484989740196431
1	3293160	A	T	229	21	236	13	232	12	218	30	-0.352160296316279	0.778750109920074
1	3293207	A	G	172	78	194	56	203	46	197	52	0.579535697833246	0.307286431824226
1	3294605	G	A	32	29	68	40	32	25	28	30	-0.409800850912599	0.53004975537562
1	3371678	T	C	11	14	15	9	26	15	11	9	0.447613102823685	0.626637472955527
1	3373283	A	G	9	12	8	19	11	16	22	19	0.781844571509816	0.375805717006237
1	3373598	G	A	13	13	17	37	23	26	23	12	1.01260003674308	0.441606519458693
1	3373994	G	A	21	48	41	88	33	39	15	35	0.508775666003167	0.511758813578106
1	3374276	C	T	65	95	73	102	58	65	72	73	0.427370718928493	0.259371076302661
1	3374542	T	C	195	51	196	52	201	49	194	53	0.0287592309688059	0.936373826076844
1	3374592	C	G	214	35	227	21	223	25	230	19	0.386655697909021	0.608479264515064
1	3374599	T	G	221	28	231	19	230	16	231	17	0.538638710333331	0.318124732744328
1	3374803	C	G	47	12	17	3	27	2	106	3	2.64024493609008	0.0201941154917328
1	3377422	C	A	18	30	22	34	13	27	25	33	0.0191088229496379	0.977046602459385
1	3377511	T	C	99	149	92	145	93	104	112	138	0.382860379031468	0.209151553923969
1	3377661	T	C	75	129	79	110	60	54	107	118	0.591519805057798	0.0851884943542386
1	3377789	C	A	60	89	92	118	40	61	67	132	-0.405430606811135	0.271948947137938
1	3377877	G	A	30	46	41	49	31	41	36	59	-0.157658510490685	0.757731341659449
1	3377936	A	G	16	16	18	21	19	16	14	19	0.0371016267920975	0.962060358476451
1	3377996	G	C	23	17	31	27	15	18	15	15	-0.432959407276106	0.560091416826078
1	3378050	A	G	21	9	28	21	12	15	11	13	-0.991612214491689	0.233677078674939
1	3379480	C	T	64	64	56	68	77	74	102	92	0.246279869667267	0.517852168533232
1	3379609	T	C	13	4	10	13	18	6	21	27	-0.195091015302878	0.982754960223207
1	3379764	C	T	54	29	44	32	80	21	58	45	0.380157830867392	0.75051828781898
1	3379791	C	A	59	21	53	25	86	19	70	32	0.329183910890162	0.71128882835399
1	3379878	C	T	63	8	61	8	99	13	61	8	-0.0245856382781498	0.975785623661314
1	3380787	C	G	84	30	101	29	94	31	123	20	0.440387479318512	0.601430983399209
1	3380792	T	C	90	39	106	37	110	35	139	27	0.639023291009582	0.291710460544171
1	3380797	A	G	89	56	105	45	116	42	139	33	0.823833386927646	0.206537079602708
1	3381047	A	G	71	118	67	79	84	92	76	41	0.780173022063758	0.34608313451429
1	3381505	T	C	86	17	130	40	61	27	75	24	-0.506959988719882	0.383379508465173
1	3381528	T	C	96	34	135	53	65	24	88	27	0.176156955153386	0.707427499981641
1	3381530	G	A	95	34	135	53	64	24	86	27	0.153846793428451	0.743600994797795
1	3381761	A	G	23	34	25	38	18	28	23	16	0.483082886701943	0.567773148768781
1	3381891	C	T	25	37	40	33	16	15	24	21	0.258918297361561	0.722733679269498
1	3381994	T	C	7	25	15	13	16	13	8	7	1.05153030064008	0.526822131068677
1	3385311	T	G	19	17	20	6	21	17	9	37	-1.60983716936018	0.440971732504016
1	3441957	T	C	8	12	11	17	30	25	22	16	0.952941195206996	0.247090936729735
1	3442947	C	T	42	12	44	12	110	14	101	26	0.557868839838877	0.508467164619734
1	3442962	T	C	42	5	44	9	101	14	87	21	-0.193603997911822	0.82512214136838
1	3442989	C	G	34	2	34	5	80	11	86	9	-0.226996582732605	0.829011231286475
1	3443957	G	A	30	18	11	8	14	5	26	17	0.205384189719137	0.806411137701484
1	3444005	C	A	22	11	10	7	10	4	24	14	0.0874628412499758	0.926794739363455
1	3485057	A	T	13	21	21	3	13	12	19	10	0.0380680408335334	0.929058679202338
1	3486377	T	C	10	7	32	24	15	21	28	14	-0.141139374636468	0.8745910815393
1	3486400	G	A	11	7	33	21	21	20	26	13	-0.141881964265598	0.852214697416271
1	3486548	G	A	21	34	42	31	37	31	27	19	0.401231699753813	0.616406598834211
1	3486709	A	G	71	61	130	71	134	66	104	56	0.357422853925154	0.463736067087148
1	3486731	C	G	76	67	146	76	142	72	110	56	0.342735393930558	0.514898401080022
1	3487056	T	C	75	23	118	68	158	60	115	89	-0.211073776611693	0.751431382875791
1	3487066	T	G	65	16	101	56	149	51	100	58	-0.0132968226134576	0.855016786707929
1	3487067	T	A	65	16	102	55	149	51	101	57	-0.0230603904707518	0.849398871854296
1	3487096	G	T	40	8	71	20	101	28	65	27	-0.393381226470238	0.520706312893227
1	3487126	A	G	19	12	29	2	56	4	25	2	1.97727992538385	0.461332100907998
1	3548587	T	C	25	28	17	21	22	26	27	12	0.589174751975989	0.557930115305276
1	3573612	G	C	123	13	187	21	176	14	191	17	0.376778378431848	0.527899808717103
1	3574542	A	C	187	61	185	61	200	48	213	34	0.724024493256216	0.0925314646865766
1	3651273	C	T	215	35	197	51	233	17	215	31	0.962156648855298	0.284081260016177
1	3651281	C	A	194	56	188	62	224	26	203	44	0.914023464001614	0.164150670299614
1	3651353	A	C	150	98	151	96	185	64	162	85	0.585916497483446	0.204607012151719
1	3651404	G	C	121	119	129	117	161	81	136	109	0.561322277167231	0.29035790370051
1	3651591	C	T	37	48	61	53	40	29	32	30	0.330783590717057	0.552820613482527
1	3651678	T	C	42	55	65	44	41	30	36	22	0.454236456232271	0.557782590457406
1	3651717	A	G	31	40	56	30	27	27	37	10	0.476886155467288	0.734143127932879
1	3772695	C	T	13	15	24	21	18	6	24	11	1.26532621733693	0.130548327196599
1	3773147	T	C	21	23	31	15	11	10	33	15	0.363063224149245	0.831937445508316
1	3773996	T	C	26	35	40	26	23	16	29	14	0.679892340736096	0.478138787566902
1	3774608	C	T	121	122	135	115	119	98	161	89	0.471131805955313	0.348289162548289
1	3774685	T	C	98	140	129	113	138	101	147	95	0.69655335234029	0.227564229472916
1	3774899	G	T	101	22	89	36	110	33	133	48	-0.12691211248222	0.866727582845522
1	3774908	C	G	90	17	70	31	102	23	118	34	0.211504105193714	0.812180575556393
1	3774926	G	T	71	8	61	13	79	13	91	17	-0.149576356050509	0.831812871406618
1	3801216	A	G	40	23	66	31	58	24	86	26	0.553035859247172	0.303669571288686
1	3801253	C	T	24	11	42	11	41	11	55	10	0.607682577221239	0.442526948296171
1	3801287	G	C	12	5	27	10	24	4	39	3	1.79141337818841	0.106421619779368
1	3809451	A	G	10	23	37	32	12	7	12	12	0.56380584911708	0.563581632484004
1	3809465	T	C	9	24	37	34	12	7	15	12	0.841379027684029	0.41923126350884
1	3809560	C	G	18	41	77	43	25	14	29	35	-0.0373605274962622	0.828779771791424
1	3809661	C	G	26	35	48	20	23	14	22	26	-0.25816865053355	0.91093654767582
1	3809687	C	T	22	35	48	29	19	12	17	25	-0.168811381131604	0.992910900861029
1	3809796	C	T	38	39	82	47	58	28	51	48	0.0396309704157739	0.882480617337398
1	3846161	C	T	37	6	33	7	36	4	67	6	0.935729133491983	0.360883722601664
1	3846164	C	G	32	6	32	7	34	4	57	6	0.886306263413474	0.389888210516044
1	3846181	G	C	28	6	31	7	31	4	56	6	0.938812069740616	0.364558778822267
1	3846182	A	G	28	6	26	7	30	4	50	6	0.94555221596505	0.364111367145087
1	3913228	T	C	18	63	42	87	35	49	70	80	1.02494635713023	0.0793651031856947
1	3963657	C	T	14	51	27	50	15	16	6	10	0.99253718277138	0.315950252372387
1	3971607	G	A	27	10	48	9	18	8	39	11	-0.395928676331138	0.676586327280799
1	3971640	G	C	36	8	58	16	27	6	49	12	0.108376161046864	0.891998875759443
1	3971655	G	T	45	15	69	17	32	7	58	21	-0.148391839892672	0.826589609064795
1	3971667	C	G	59	21	90	23	36	13	74	34	-0.532966039905182	0.342439129919844
1	3971909	C	T	54	38	80	50	17	16	24	9	0.107038243022883	0.899854003841085
1	3974708	G	A	45	75	54	81	25	43	33	29	0.344101592468073	0.624696280702763
1	3974763	G	T	51	75	47	80	22	46	24	29	-0.0438421732708647	0.951136696673753
1	3974810	G	A	47	43	33	52	15	35	23	29	-0.504144973063356	0.590981490302666
1	3974918	C	T	34	46	45	45	21	33	33	47	-0.3630267007023	0.498314081238329
1	3974925	A	C	37	50	52	46	23	35	35	50	-0.442180871255372	0.400194938567303
1	3975148	C	T	16	21	11	14	12	10	12	20	0.0524674198941775	0.951426031116729
1	4113567	G	T	30	7	16	22	10	15	2	6	-1.47293588298704	0.431423157375073
1	4113877	C	T	21	11	34	50	12	13	19	3	1.10357393442479	0.697597987952632
1	4114386	T	C	91	139	115	133	87	124	92	101	0.0709969001143388	0.857251564968073
1	4114410	A	G	101	132	112	133	97	135	107	123	-0.0236629842270352	0.93747115823748
1	4114559	A	G	101	92	78	85	107	93	113	110	0.0998135691582239	0.762653042959571
1	4114590	C	T	71	63	55	66	77	65	82	86	0.108425547882614	0.790201418776264
1	4116702	A	G	18	21	5	18	12	12	2	14	-0.131244533278115	0.945706098886991
1	4116796	C	T	25	13	13	18	15	10	14	19	-0.293731203056027	0.883540395930872
1	4117321	C	A	24	16	22	11	28	3	27	14	0.925222418372592	0.509891108072789
1	4117431	G	T	44	3	37	3	45	1	65	4	0.704544116472382	0.62159523346315
1	4118834	G	T	60	25	62	53	49	34	30	31	-0.363922183450833	0.630494897441495
1	4118885	C	T	72	22	54	46	46	29	39	28	-0.313316160276617	0.771048914138385
1	4118917	T	C	68	31	57	65	46	28	49	32	0.282143228810657	0.829535428400908
1	4118973	G	A	58	59	44	77	34	38	57	36	0.713378773848235	0.452990638314598
1	4133260	G	A	195	55	180	69	180	70	200	50	0.0664145377260625	0.913297406924939
1	4133318	C	A	177	72	159	89	163	85	179	71	0.0710497513611803	0.883103951601485
1	4133325	T	A	207	43	187	63	189	58	204	45	0.0377536101822108	0.955751216677837
1	4133340	C	T	179	71	171	78	169	81	179	68	-0.00826761598416716	0.979250504287711
1	4134498	C	T	129	121	149	101	158	92	150	100	0.357298833600345	0.378812559864882
1	4134561	G	T	158	85	177	72	191	54	194	53	0.753851112728849	0.0272693769640988
1	4134606	C	G	158	13	176	13	198	22	220	18	-0.297833537139436	0.619248142979648
1	4134609	G	C	158	11	174	13	201	22	221	19	-0.426529746536668	0.482987978434538
1	4134648	A	G	110	21	136	12	151	26	152	29	-0.4363061160324	0.605051991157174
1	4134654	C	G	108	20	133	15	146	24	145	35	-0.481374025738553	0.50826211991614
1	4134702	G	A	91	38	93	41	114	58	118	75	-0.417082648253555	0.291719261252513
1	4135040	A	T	118	105	137	102	134	112	109	134	-0.318568481092992	0.516985452179566
1	4135392	G	C	123	122	117	129	111	136	107	141	-0.280904882930009	0.338530976524408
1	4135498	G	C	80	53	89	47	145	82	121	65	0.0985868441573849	0.792071614606525
1	4135501	G	A	79	50	90	41	143	77	127	61	0.075206344190332	0.844553378255878
1	4135548	C	G	93	28	99	17	145	38	129	30	-0.0825401626812932	0.892597872324328
1	4135566	C	T	94	44	104	20	144	43	130	34	0.201888922186018	0.856780630306642
1	4142429	A	G	124	122	124	122	170	77	139	107	0.724442099005564	0.221980807075172
1	4142451	A	G	120	130	120	126	160	88	123	121	0.530408515141535	0.423141460620108
1	4142577	A	G	98	148	114	134	134	110	133	104	0.730859843122001	0.0133798837276744
1	4142613	G	A	92	139	115	120	105	86	118	88	0.681277734258801	0.124914341641859
1	4142658	A	G	70	98	105	110	53	56	78	43	0.653294987765647	0.40833588339462
1	4340287	C	A	115	121	129	121	145	88	119	131	0.257732959468933	0.693121988054649
1	4340350	T	G	118	132	126	124	157	93	125	124	0.447262782391293	0.45932330781788
1	4340550	C	A	223	27	230	19	234	15	229	21	0.385138097828703	0.520911757409997
1	4351248	C	T	9	24	13	30	13	15	4	24	0.0975165059147026	0.950303836692997
1	4351321	C	G	14	39	20	42	20	23	8	26	0.445032239576682	0.731418617662082
1	4351404	G	C	17	26	18	28	17	21	8	21	-0.12285674753483	0.872341652908535
1	4418704	T	G	21	0	2	3	23	23	37	25	-2.61667134619999	0.718093416197944
1	4418713	G	A	18	1	2	4	22	18	30	27	-1.79141337818858	0.792158703259006
1	4420529	T	C	21	28	19	28	11	9	4	5	0.584962500721157	0.549208852741548
1	4420662	T	C	26	33	21	33	10	12	6	14	-0.210634450421576	0.804084080545096
1	4420812	A	G	69	122	70	62	28	47	19	47	-0.59537911665871	0.468868858558111
1	4420976	G	A	22	32	19	23	13	7	16	26	0.237394584675829	0.754141195939311
1	4495321	C	T	67	76	48	39	46	36	70	44	0.536052900240208	0.241507736740791
1	4495390	A	G	77	88	60	58	47	44	86	42	0.720810156705773	0.379415007934134
1	4719294	T	G	141	89	146	89	166	82	199	43	0.856794873396001	0.323893184418142
1	4719340	A	G	125	62	116	76	149	77	156	57	0.382211362529179	0.448182172022179
1	4719507	G	C	127	119	112	136	142	106	149	101	0.584875014287069	0.0656867614993225
1	4721854	G	A	31	2	36	3	31	4	19	4	-1.10030490579569	0.417410399186385
1	4722013	C	G	146	18	164	29	188	34	203	33	-0.176599946747019	0.706810330192289
1	4722043	C	T	107	9	120	12	167	18	179	24	-0.391920259676298	0.538512283402304
1	4724339	G	C	21	7	17	9	15	4	53	10	1.03218040574915	0.281897129951302
1	4724378	C	G	15	6	16	9	17	1	46	13	1.12261928666373	0.317343783729382
1	4724490	T	C	17	1	15	9	36	3	72	11	1.26946067544272	0.600864689026556
1	4724508	G	A	22	3	19	9	43	4	71	12	1.06030051026815	0.462624886097105
1	4724738	C	T	24	0	29	6	61	4	106	17	-0.151571084146745	0.941019465854895
1	4724789	T	C	19	0	30	3	59	2	83	7	-0.0499252209756851	0.967105589636715
1	4725341	C	T	173	61	172	38	212	25	203	45	0.766588577703399	0.381712941427078
1	4725576	C	T	191	44	183	34	172	29	196	44	0.0722451560657884	0.860211187449545
1	4725580	A	T	194	44	180	35	174	29	194	46	0.0516295538505982	0.901778478247739
1	4725643	T	G	138	111	151	98	160	89	146	103	0.204858791551686	0.576645052917121
1	4725708	T	C	78	172	99	150	110	137	104	146	0.460120071598024	0.300230861531872
1	4725875	G	C	76	167	79	169	67	115	52	143	-0.000216474522369035	0.990253523814074
1	4725904	T	C	85	152	78	164	71	97	56	131	0.110847266592446	0.844625960469059
1	4726051	G	A	44	94	47	87	35	62	53	48	0.670123151997541	0.394705716453372
1	4726111	C	T	50	90	52	85	37	65	34	44	0.160348564588629	0.72313839438312
1	4726302	G	A	49	111	47	107	26	65	25	44	0.0874628412563218	0.855765198351321
1	4726686	C	T	42	82	19	70	9	43	16	35	-0.324355853206824	0.814274721191578
1	4726734	T	C	38	65	20	57	10	43	12	30	-0.657636597807405	0.475698521903494
1	4726914	T	C	21	37	15	56	10	25	20	24	0.66141456115903	0.620717681008635
1	4727090	T	C	28	34	31	35	7	26	11	23	-1.21890343525657	0.0965118769226845
1	4727463	A	G	6	26	30	46	9	11	6	8	0.658963082164933	0.51043505840431
1	4837065	A	T	29	27	24	26	23	20	7	5	0.263034405833793	0.730880534314137
1	4837167	T	C	26	29	26	27	17	16	23	9	0.784987109029149	0.385233956182554
1	4837334	G	A	79	17	66	28	59	40	91	16	-0.266592225247353	0.860377768600177
1	4837368	A	G	113	14	80	20	76	38	101	19	-0.870278660099492	0.546646722420187
1	4837376	A	G	113	19	82	24	78	51	102	22	-0.879037021597862	0.566044288188049
1	4900963	T	A	17	4	27	4	27	6	33	5	-0.011972641666075	0.991767720177203
1	4900965	T	C	17	4	29	3	29	6	33	5	-0.221442342249744	0.852686054784546
1	4900998	C	T	23	8	33	4	33	10	42	5	0.0995356735512492	0.939034473293999
1	4907338	A	C	39	5	25	5	28	3	39	5	0.388017285345135	0.737527526720845
1	4907349	A	G	39	8	32	3	30	2	38	5	0.589792418325357	0.612878081087407
1	4907372	A	G	41	12	30	5	30	4	37	7	0.544373293566132	0.572126688714824
1	4909767	C	T	17	33	19	22	19	28	37	56	0.0264722113591301	0.966587084978073
1	4914038	G	A	6	17	5	12	11	14	6	29	0.059747463038552	0.924297136901877
1	5097289	A	G	61	56	138	83	60	49	71	66	-0.329750597227009	0.583671806067203
1	5097415	T	C	57	62	107	92	48	18	45	31	0.833683502872067	0.202958794753327
1	5097608	C	T	108	142	124	126	94	79	115	109	0.360878475733445	0.282208617770433
1	5097914	T	C	164	84	178	71	168	82	173	76	-0.0318809287639203	0.919016095921117
1	5097961	T	A	169	69	191	52	179	64	174	63	-0.0981501725560656	0.833118884951985
1	5098012	G	C	170	45	178	40	171	44	190	39	0.0872630358194223	0.824804172246781
1	5102421	T	G	48	32	19	35	32	29	37	23	0.408084738637062	0.671298144007864
1	5102981	G	C	50	26	19	24	67	34	37	51	-0.173619484999664	0.964131080126904
1	5103017	T	G	45	27	15	22	64	43	42	52	-0.134115905261059	0.995694888376356
1	5103431	G	A	7	10	14	3	23	16	27	2	0.782053483421665	0.741128856902492
1	5107976	C	A	24	45	47	60	47	33	29	44	0.545639370909905	0.558905895967234
1	5115746	T	C	20	14	28	28	17	15	10	10	-0.0816137655536519	0.918872336756242
1	5116619	A	C	40	65	22	47	82	62	65	62	1.09863464612005	0.0153708714445994
1	5127619	C	T	17	11	13	4	20	7	43	5	1.39231742277668	0.403912385226152
1	5159769	C	G	43	33	70	37	44	38	36	40	-0.654370069444735	0.206064231973218
1	5159778	C	G	40	26	68	27	43	26	36	30	-0.530541221431211	0.448502107808601
1	5159806	C	T	24	13	50	19	29	24	22	19	-0.963292778351032	0.15384226917308
1	5160034	T	A	9	10	22	14	14	20	17	7	-0.169925001455795	0.991668443723436
1	5160105	A	C	16	18	43	26	21	25	26	12	-0.0780759446915187	0.951925645694856
1	5160120	A	C	21	19	41	31	21	24	29	13	0.124062703491699	0.878609159238229
1	5161465	T	C	104	146	115	135	106	130	141	108	0.413188728896487	0.480385884694405
1	5329091	G	A	17	8	20	29	14	23	10	15	-0.662965012722429	0.523343908486579
1	5329202	C	A	17	7	19	23	10	13	12	2	0.289506617194983	0.877493597121491
1	5329252	T	C	10	12	18	23	10	18	10	6	0.0588936890535689	0.914342054465229
1	5329271	G	A	12	17	16	25	12	22	11	11	0.064130337420602	0.939051236500437
1	5329409	T	C	8	14	6	17	14	19	12	28	0.292692254751384	0.751749121799652
1	5329793	C	T	16	23	15	36	9	25	7	36	-1.00229059858792	0.268332663991556
1	5330115	C	T	47	47	33	68	41	49	20	44	-0.084859517486213	0.885103404646269
1	5330383	C	T	37	58	52	66	42	43	12	28	0.0836032621020789	0.979185616418417
1	5412214	C	T	6	7	6	5	22	12	30	15	0.945552215977624	0.384113186290599
1	5412516	G	T	7	24	18	30	24	51	32	64	0.072896183501973	0.913252209464404
1	5413658	C	T	67	181	86	161	78	170	98	151	0.29346680369388	0.611844938462613
1	5413812	A	G	47	111	63	74	67	77	49	121	-0.0213538777807878	0.991548717035389
1	5423525	T	G	18	29	13	42	13	10	9	8	1.48505742631279	0.121231661975414
1	5431552	G	T	15	26	12	20	15	10	6	1	1.70156025803501	0.0873422743769137
1	5431577	C	T	14	30	12	24	17	14	7	2	1.63941028474353	0.070830472554294
1	5432991	G	T	18	21	32	34	18	9	18	9	1.13750352374994	0.148537955624322
1	5433446	C	A	8	21	42	30	14	12	20	11	0.592470037389791	0.571312093527781
1	5433467	T	C	6	27	37	31	9	7	16	10	0.98810958894986	0.482189902478055
1	5433684	G	A	30	29	40	14	12	7	16	10	0.0168738185643961	0.998983217856799
1	5433768	C	T	44	28	46	25	24	5	26	12	0.79246070675791	0.286300755511778
1	5433774	C	T	46	30	48	26	25	5	26	13	0.75526641090915	0.381024323018911
1	5433849	C	A	64	76	102	68	63	25	53	29	0.897979063056006	0.241900340209827
1	5433960	C	T	127	122	141	109	106	33	83	52	0.938511339041657	0.233651346435476
1	5434035	G	A	115	90	145	97	90	28	66	49	0.543142325026528	0.566207783811312
1	5434053	C	A	119	84	141	99	96	26	74	46	0.732797959950977	0.404043881182139
1	5434319	G	A	104	35	107	45	69	10	57	8	1.40818382823862	0.0215587836090062
1	5434344	A	G	97	25	94	34	67	10	53	8	1.04217981556581	0.107680071366488
1	5434364	G	A	92	25	84	25	64	9	58	8	1.02769906744993	0.127542899234799
1	5434386	G	A	85	15	69	20	67	9	63	16	0.241008099503795	0.777636835532995
1	5434717	T	C	62	78	47	75	40	64	44	79	-0.278350396083905	0.514286772781413
1	5434740	G	A	56	83	53	86	44	69	45	78	-0.091243802364709	0.827188983572563
1	5464730	A	G	17	48	56	158	48	74	81	116	0.938047615395508	0.0200841976738012
1	5465875	A	C	13	14	24	40	15	33	36	52	-0.191531457629678	0.757824272878048
1	5470832	A	G	16	22	18	10	3	5	7	21	-1.46597446426825	0.268640643419011
1	5474497	T	C	29	39	19	26	18	19	4	9	0.0894820088894999	0.90951294592551
1	5474978	T	C	46	48	51	26	15	12	7	9	-0.323345280695953	0.719152416611215
1	5474986	G	A	50	61	58	32	20	13	7	16	-0.318822184018626	0.762956167948001
1	5475084	A	C	59	81	87	59	43	35	52	57	-0.0142478896611162	0.981887558686216
1	5475324	G	A	80	57	119	54	76	44	59	35	-0.0691739053116687	0.922640519215946
1	5477818	A	G	20	13	21	10	17	10	56	24	0.26837166906805	0.726264834303409
1	5477836	C	G	11	12	18	8	13	10	43	23	0.226907902511146	0.854887414571594
1	5482358	G	T	15	27	11	30	12	29	17	27	0.183076369076498	0.808582027239804
1	5483914	G	A	13	24	12	29	8	22	15	27	-0.00708362324992499	0.992976763075237
1	5487223	C	T	71	134	95	155	82	57	65	39	1.41459609526896	0.000132789661342447
1	5487328	G	C	186	56	189	60	212	27	205	16	1.5848730284869	0.00043874443841363
1	5491700	C	T	88	85	94	54	191	59	147	62	1.09316263151438	0.130059278953179
1	5491742	C	T	121	129	122	89	188	61	166	84	1.13106828109792	0.0908500626648044
1	5491898	T	C	38	14	41	20	78	28	70	10	0.745207945258578	0.440570357938046
1	5491912	G	C	21	6	31	14	52	23	41	5	0.35329226579618	0.75499521440835
1	5491925	T	G	20	6	31	14	48	23	31	6	0.0953025059653973	0.883937352039007
1	5492168	G	C	26	37	48	33	47	25	31	30	0.423872156651711	0.67728711518639
1	5493028	T	C	34	50	34	46	45	33	17	16	0.836986125742483	0.140326831804404
1	5494188	C	A	77	78	75	63	83	31	40	26	1.00124832996849	0.123575772763202
1	5494254	A	C	118	99	99	86	115	47	49	39	0.701117477828361	0.398266680653587
1	5494358	G	T	120	76	99	64	112	39	48	30	0.567899595452986	0.415842386221428
1	5494638	C	G	104	16	108	20	95	14	79	23	-0.324505322901108	0.679753063942133
1	5494640	G	C	101	16	109	20	95	13	77	23	-0.287980762964036	0.738013191737344
1	5494682	A	G	95	69	105	59	77	30	79	54	0.249228606213209	0.686964905464412
1	5494709	T	C	96	85	113	66	86	30	78	54	0.496280189083521	0.561106383180409
1	5494924	T	C	125	125	132	118	155	95	113	137	0.127296149742083	0.871255223427443
1	5494927	C	T	135	115	137	113	162	88	124	126	0.163831523290319	0.817893795048726
1	5495076	A	C	97	148	106	140	152	92	131	115	0.95576036958966	0.0351670404207903
1	5496989	G	T	185	63	200	50	201	42	180	64	0.0771910597630478	0.910320861264675
1	5497000	C	G	179	63	192	50	199	43	166	67	0.0152965260371044	0.991337283946841
1	5500459	A	G	82	46	144	72	107	16	127	34	1.28897261675533	0.0225608816220045
1	5525698	C	G	54	23	64	38	74	22	53	20	0.644461552192977	0.235427222945284
1	5525719	A	C	65	38	78	49	80	30	56	37	0.304445809678848	0.650885841974067
1	5525720	A	G	65	38	77	49	81	29	57	37	0.357326713763762	0.61234525790324
1	5525721	G	C	65	38	77	49	80	29	57	37	0.346834339946119	0.613848532483335
1	5525792	T	G	53	68	69	78	71	38	47	64	0.469304928707166	0.647690588285437
1	5604253	C	G	24	2	13	8	13	6	68	9	0.545434137226348	0.948411830628372
1	5698669	T	G	65	38	25	14	47	23	95	26	0.743623897200891	0.296940397686423
1	5699037	G	A	221	29	223	26	235	13	237	11	1.28462439578646	0.0217613169679644
1	5701894	G	A	68	9	65	11	122	5	119	4	2.00960999417382	0.0273765840428477
1	5703079	C	G	19	9	28	27	15	13	26	14	0.218000652222842	0.886374366551879
1	5703127	G	A	17	5	20	16	15	13	23	8	0.0384741478146353	0.951122466787679
1	5812386	A	T	48	49	65	49	80	15	61	26	1.57653022948073	0.0823581485917896
1	5812438	A	G	76	48	82	47	120	35	102	38	0.870666167619682	0.0418435015792321
1	5812457	C	T	96	71	94	60	136	54	122	58	0.667439726572086	0.0691738400058753
1	5812510	C	A	123	124	113	100	157	87	119	129	0.278348827309696	0.722451948031485
1	5812617	A	G	61	169	63	102	106	117	59	175	0.304450386332794	0.83812292047644
1	5812671	G	A	33	118	31	59	69	88	48	149	0.449227020768143	0.740361994746394
1	5817765	T	C	14	11	19	14	13	9	19	14	0.0759001143592588	0.93084833128819
1	5818183	C	G	9	4	26	16	17	7	24	14	0.157879659780188	0.859415365904576
1	5818412	C	T	23	11	37	23	48	19	44	36	-0.077225512048142	0.935377575923558
1	6237908	C	T	70	74	55	68	71	39	86	36	1.24976489323758	0.0030747669163631
1	6237913	A	G	68	74	53	68	71	38	86	35	1.33568007224067	0.00168441802280428
1	6239877	T	G	39	9	23	6	10	5	24	9	-0.767197795587725	0.436994293076934
1	6239928	A	G	53	19	36	17	16	10	39	17	-0.279336218162468	0.692480989670352
1	6246904	G	T	37	60	49	46	78	42	89	84	0.708080068834396	0.390917427648672
1	6247656	G	A	63	85	92	77	85	40	85	59	0.84375991366651	0.215079843734189
1	6247794	G	A	26	24	38	26	25	16	32	19	0.347463186994501	0.59607249417722
1	6293956	G	T	5	15	6	16	15	16	5	23	0.531290567774698	0.767332798306017
1	6294078	T	G	12	38	13	39	21	31	12	52	0.292285038931709	0.78000959719173
1	6296307	C	G	176	72	177	72	186	62	191	59	0.345958104165201	0.294376343051734
1	6296374	A	G	118	132	133	117	139	111	132	118	0.231403631374237	0.447697126811755
1	6296377	C	T	118	132	135	115	138	111	129	120	0.174320547161864	0.622922861447359
1	6296592	A	G	112	135	118	129	138	106	136	108	0.555469164973458	0.0588286672970889
1	6296821	A	C	122	111	93	146	157	90	136	113	0.786852636841377	0.297135699588678
1	6296964	T	C	67	107	60	101	142	65	102	104	1.24161293260146	0.172727514409409
1	6298229	G	A	35	47	30	71	53	49	33	79	0.286539991224653	0.825465930655983
1	6298815	T	A	9	13	7	15	19	11	11	15	1.01380579952355	0.366772322923882
1	6299578	T	C	9	23	14	8	35	6	22	29	1.13424135154958	0.679358580206292
1	6299586	A	G	8	23	13	8	34	6	20	31	1.10731302414263	0.69749919284135
1	6299686	C	T	4	13	5	5	28	16	17	14	1.58496250072116	0.210241569722366
1	6309963	T	A	10	24	27	3	16	8	11	7	0.393431043089495	0.928862290890836
1	6310008	G	T	23	24	28	4	25	8	21	9	0.571028694893164	0.866140057006593
1	6310104	C	G	29	8	35	1	41	2	51	4	1.10852445677817	0.632385334730446
1	6319435	G	A	182	14	159	12	230	6	222	9	1.20010015592359	0.107760351300318
1	6319470	A	C	196	35	194	23	222	25	209	41	-0.0421993788913966	0.952527208679367
1	6319471	C	T	202	35	194	23	223	25	209	41	-0.0608822421470232	0.929948824338773
1	6319476	T	C	196	35	187	28	218	27	198	49	-0.151408453727538	0.851712602364516
1	6319549	A	T	172	71	160	74	182	64	172	74	0.163950751972487	0.61350434746273
1	6320066	T	G	26	38	32	61	38	22	11	21	0.959820714364904	0.581232651518985
1	6407999	A	C	15	12	21	16	17	13	25	13	0.329307625252518	0.685800763452756
1	6409137	G	T	33	55	34	77	41	47	54	58	0.833915019564469	0.0766714089591128
1	6409595	A	C	167	77	114	131	136	111	127	120	-0.246816654166117	0.811152412311975
1	6409597	G	C	168	77	115	131	137	110	129	119	-0.228139877243664	0.824580212508372
1	6409726	C	T	132	31	52	48	105	54	96	44	-0.183439360816173	0.981272341715781
1	6409733	T	A	109	13	38	24	88	28	80	27	-0.379261269775714	0.983176902264294
1	6539715	G	C	121	128	121	129	149	100	128	121	0.412600918577038	0.290980923305498
1	6539763	A	G	126	123	130	119	135	114	109	141	-0.144752862021377	0.769923068771953
1	6542778	T	G	98	149	97	150	126	121	76	172	0.0801259888708854	0.933324516638577
1	6543010	A	G	108	135	101	145	124	114	100	144	0.218051551498435	0.68223338188764
1	6543076	G	A	88	95	90	134	100	63	92	124	0.401538397964064	0.633221801971945
1	6826093	A	G	10	10	31	25	10	11	16	28	-0.813231488394116	0.298112569504565
1	6830603	G	A	26	15	23	21	28	12	11	11	0.317055420009485	0.82286660401954
1	6832083	C	G	32	19	28	41	14	16	12	14	-0.206450877467426	0.807146636596288
1	6907811	G	C	20	32	23	22	10	6	15	9	1.06558834162755	0.222658068219604
1	6907839	A	G	21	19	23	13	10	3	17	4	1.48810096139616	0.159460250799451
1	6907886	G	T	26	19	26	15	18	4	19	15	0.348548975294611	0.733174369598771
1	6907933	G	A	21	15	26	9	17	5	15	18	-0.493188307013495	0.837236465344378
1	6918104	C	T	17	19	13	23	20	11	28	15	1.3699496097501	0.0762951560945522
1	7033514	C	T	15	4	23	8	18	6	24	8	-0.0780025119974155	0.940173660653441
1	7033517	G	C	15	6	25	12	19	7	22	13	-0.116379183748492	0.897552317133181
1	7033693	T	C	38	56	61	54	43	18	54	55	0.562091376693483	0.519023142702745
1	7033749	C	T	44	83	87	82	66	29	79	80	0.744623977910419	0.440466657522255
1	7033840	T	G	47	101	73	109	88	47	73	99	0.948447241290566	0.357824478926216
1	7033847	T	G	47	103	75	106	91	50	76	100	0.9315073964907	0.358160350748075
1	7066903	G	C	1	14	11	23	2	17	14	18	0.495207847960696	0.822892639506768
1	7067397	C	G	33	35	23	48	57	45	49	37	0.93805295921889	0.204502146962705
1	7067451	C	T	24	30	23	45	50	40	26	39	0.618376604083313	0.535017580191291
1	7067604	C	T	18	25	12	24	25	10	18	18	1.32672908084933	0.217893018654044
1	7067726	C	G	14	25	10	17	21	11	22	11	1.7741880581224	0.0308788757116334
1	7067951	C	A	62	49	52	35	173	62	160	90	0.690878262169273	0.233749537362525
1	7068042	G	A	19	14	18	12	82	23	79	36	0.939260181264917	0.197320782093586
1	7068082	G	A	7	2	6	3	36	3	35	9	1.1862729955271	0.451906874103389
1	7144757	A	T	84	26	60	36	4	1	0	2	-0.800691191776594	0.676718888087983
1	7145013	T	G	45	31	33	44	4	1	2	2	0.943416471633632	0.607765304409433
1	7148705	G	A	181	68	187	37	202	48	215	34	0.537035130435689	0.555649235224001
1	7148732	T	C	125	123	156	71	162	87	177	69	0.585225766282628	0.557625062107864
1	7148948	C	A	88	159	90	158	84	109	128	105	0.819059067335062	0.128902290912767
1	7148987	T	C	67	149	81	167	52	86	70	90	0.565633101473747	0.110765433594172
1	7149044	G	A	70	175	69	177	50	91	65	100	0.608551768822418	0.087591200008228
1	7150638	T	C	45	158	43	162	38	48	17	72	0.736965594166209	0.588164579992114
1	7177761	C	A	109	139	118	132	117	131	101	149	-0.105498138105082	0.763677842061216
1	7179007	T	G	11	77	25	72	18	38	16	57	0.566850751939214	0.582645328012803
1	7179707	T	A	5	29	9	22	1	15	0	18	-3.17932369944449	0.152272301107664
1	7296902	T	C	42	100	27	51	68	81	42	88	0.510360559798597	0.520406135575055
1	7300636	A	G	66	105	73	87	140	56	156	55	1.88105892727648	9.75436733607893e-08
1	7340427	T	C	6	81	8	74	4	25	5	47	0.468769483216634	0.653989585013993
1	7340493	C	T	4	32	8	36	5	12	5	18	0.917537839808027	0.410314532163132
1	7340509	G	A	3	32	6	40	5	10	2	19	0.949373926958684	0.559316544544656
1	7340709	A	G	3	36	4	15	2	19	6	15	0.777607578646155	0.757177470096044
1	7340778	G	A	7	68	10	31	3	31	8	11	0.609007975621764	0.772797935039816
1	7340839	A	G	6	68	8	37	1	34	9	8	0.836501267718563	0.694471545391856
1	7341228	T	C	11	110	15	58	12	72	8	32	0.313366081382711	0.827057706936862
1	7344784	C	T	18	113	8	62	9	64	9	37	0.262484912381755	0.731106380408917
1	7345437	G	A	17	103	23	92	16	66	13	55	0.224519976715226	0.718043056113236
1	7345458	A	G	21	103	26	94	21	73	16	57	0.254548520286052	0.654560559315754
1	7345675	G	T	53	123	64	111	53	109	72	86	0.358453970918771	0.609422520962255
1	7345856	A	G	62	187	80	169	74	154	106	117	0.735690366423638	0.379720119913417
1	7345892	G	C	66	183	83	167	70	180	117	133	0.488918204325186	0.628600108302499
1	7345988	C	T	71	177	77	170	99	151	108	140	0.737950101540349	0.0158029164011064
1	7356975	A	C	56	15	33	3	34	3	38	7	0.542188477030975	0.748585526988016
1	7357544	T	C	105	86	88	68	146	72	121	83	0.458901029839624	0.244840230895202
1	7405937	A	G	10	23	4	15	12	27	16	16	0.821662758634484	0.438382599395135
1	7405945	C	G	10	25	5	18	13	28	15	16	0.867297462509913	0.352741796932209
1	7405947	G	A	10	25	5	18	15	26	15	16	1.03394733189297	0.233480419831799
1	7406071	A	T	12	108	9	36	11	49	7	54	0.261032052922576	0.914303806132498
1	7457393	A	T	15	18	17	14	28	13	19	49	-0.39960745870909	0.940625372079999
1	7457395	A	T	15	18	17	14	28	13	19	49	-0.39960745870909	0.940625372079999
1	7458020	T	C	140	46	151	84	134	27	122	71	0.222782626004954	0.851729522424616
1	7458023	T	C	134	46	148	80	134	24	116	64	0.344081237125859	0.786501227831262
1	7458047	G	A	103	19	111	40	128	16	95	30	0.418514006823781	0.788713024187462
1	7458067	C	T	85	10	96	19	118	12	75	13	0.306735955537722	0.752383878707422
1	7458111	A	G	53	12	72	23	90	16	42	7	0.684330895670872	0.310034763215804
1	7458149	A	G	35	19	59	38	65	22	26	10	0.786095802685778	0.192743699002613
1	7458421	G	A	27	36	45	70	23	25	34	44	0.28236101050746	0.601394840733784
1	7458433	T	C	27	37	43	67	23	23	34	42	0.381678902332413	0.485701272227919
1	7459181	T	A	15	5	27	8	31	3	16	4	1.0553562249816	0.362720462649138
1	7459182	G	A	15	5	27	8	31	3	16	4	1.0553562249816	0.362720462649138
1	7459188	T	C	15	5	28	7	32	3	16	4	0.93630532468124	0.42599773104615
1	7490465	G	A	39	11	93	48	196	21	215	35	1.71388859162747	0.0420585366572134
1	7490598	C	G	23	11	44	39	124	21	164	47	1.66022915950893	0.0669089661089093
1	7490718	C	A	15	5	64	19	70	10	104	20	0.817234652677099	0.248574840180312
1	7490736	C	T	16	4	60	16	77	8	89	16	0.864077512069546	0.262976277165245
1	7490974	C	G	20	3	73	11	85	11	118	8	0.685604514691141	0.430246561519536
1	7491814	G	C	1	9	27	11	37	12	50	34	0.433954712621543	0.611547601309306
1	7561163	G	A	9	21	13	21	15	10	17	18	1.12553088208123	0.180189880590916
1	7561176	A	C	7	23	17	19	15	10	20	19	1.078656943875	0.35218057744215
1	7561838	C	T	9	19	23	16	18	13	19	16	0.480755387445817	0.652876212681641
1	7563050	C	T	51	68	51	61	49	39	46	41	0.586729426895343	0.203676678463911
1	7564672	A	G	25	62	45	113	86	123	48	197	0.0660891904577746	0.921825872637245
1	7565024	G	A	84	162	87	160	119	128	72	177	0.237827758814219	0.79964341061444
1	7566342	G	C	87	160	89	159	109	141	75	174	0.0823349328472437	0.902772897378954
1	7566604	C	T	147	101	114	136	142	105	121	129	0.0293915220372726	0.969005589119425
1	7566619	T	C	118	128	95	150	123	124	90	157	-0.0154852474971008	0.984214248390843
1	7566673	A	G	125	124	105	141	141	108	104	140	0.186800127121881	0.800844491466193
1	7566702	G	C	104	141	87	162	126	119	98	148	0.412404145807126	0.526721331115607
1	7844473	C	G	94	28	119	19	16	6	38	3	0.404841731591565	0.901531360271183
1	7844482	A	G	113	28	126	19	16	6	43	3	0.366440088893679	0.960277093353218
1	7844571	C	G	160	14	193	16	24	2	56	1	1.18033181650354	0.357669509396173
1	7844572	A	C	160	14	191	16	24	2	57	1	1.20645087746743	0.345954359235675
1	7844591	T	C	131	21	175	21	21	2	56	2	1.40171612067685	0.20336640507433
1	7844647	A	G	113	124	138	105	27	16	70	16	1.4675730763333	0.216995074943461
1	7844683	G	C	84	165	102	148	27	30	86	33	1.59375907473986	0.25429181282862
1	7845069	C	T	51	81	60	66	16	16	26	16	0.79757390126497	0.27097549000121
1	7845104	C	T	22	17	30	17	3	5	5	3	-0.612976876890713	0.625937228530219
1	7878551	G	C	62	3	26	9	3	1	6	0	0.295455883526172	0.890892227398158
1	7878586	A	G	86	4	37	9	7	1	9	0	0.757925212801847	0.740624459895399
1	7879074	C	G	58	102	63	129	11	7	0	7	0.584962500721156	0.966525633478108
1	7879095	C	G	60	88	66	116	11	7	0	7	0.347222115051272	0.902797949622914
1	7882297	T	G	79	109	48	127	2	1	10	8	1.30899586186852	0.28565651949499
1	7882320	A	G	97	141	72	169	2	1	12	14	0.775709295419058	0.449067312768754
1	7987658	T	C	19	31	7	26	19	28	14	21	0.562134571266895	0.495312010739329
1	7987757	C	T	33	56	25	51	32	51	39	39	0.541380014448595	0.345552860167188
1	7987842	G	T	21	42	25	35	23	35	22	35	0.105794664022035	0.862984529377369
1	7987877	A	T	18	40	19	25	25	28	9	25	0.172456834086645	0.96526412710112
1	8046484	C	G	82	166	104	146	118	130	124	126	0.665106645027912	0.114303775715463
1	8046592	G	C	83	165	113	135	152	98	129	116	1.00706818019702	0.144097010940182
1	8046661	G	C	81	146	100	149	128	119	115	129	0.675341450384901	0.0270727745427229
1	8046736	C	T	70	170	103	146	139	109	97	151	0.729427756817668	0.459121931616149
1	8046983	C	G	29	15	42	23	64	11	68	11	1.68314289466003	0.0143406145886008
1	8046985	C	G	29	15	42	23	64	11	69	11	1.69403121080274	0.013684512683743
1	8047026	A	G	45	52	50	91	66	59	72	43	1.02611484325355	0.148256345408981
1	8047060	C	G	80	107	88	162	101	97	114	88	0.895956328850895	0.0460534146173253
1	8047124	A	G	79	171	90	157	110	134	115	135	0.698991396996246	0.0195530655701475
1	8055937	G	T	80	81	136	113	86	57	113	101	0.177869212390204	0.619876769808988
1	8056133	A	G	85	8	103	8	58	11	68	5	-0.577308928179254	0.595315783707916
1	8108880	A	G	0	59	1	43	0	51	0	74	-29.1540473275656	0.42768720281544
1	8109202	A	G	0	55	0	64	0	29	0	41	0.758743128917443	1
1	8115557	A	G	10	18	9	14	14	13	26	6	1.82607306800019	0.23874795452149
1	8120267	T	G	75	95	81	112	105	64	99	95	0.767627125324173	0.138874329074226
1	8120359	G	A	47	55	59	63	52	31	71	60	0.589442459939166	0.181142721526727
1	8120562	A	C	16	31	29	37	23	17	32	35	0.676529740303685	0.284814568746378
1	8120611	T	C	10	11	21	19	12	10	12	14	-0.0473057147783566	0.957437253243376
1	8120658	A	G	14	14	18	30	14	11	6	12	0.257797757468262	0.882881145858433
1	8122437	C	T	24	24	17	24	23	6	29	6	2.34288771349821	0.00462463936369961
1	8129274	G	C	181	69	186	63	170	79	190	59	-0.0919134940328426	0.848898770700172
1	8129277	G	A	173	76	157	93	172	78	173	77	0.188885368428623	0.586173475298857
1	8129817	T	C	58	104	115	125	68	61	133	72	1.00034481613666	0.218496685579155
1	8152512	C	A	28	14	18	6	65	11	76	34	0.446064394899461	0.680414035610964
1	8152526	A	C	38	19	24	9	91	16	109	47	0.519734877945534	0.59109712691318
1	8152527	T	G	38	19	26	9	92	16	109	47	0.481126689736611	0.630726858431306
1	8152574	T	A	97	90	66	60	183	64	136	112	0.738071531392375	0.440555132321133
1	8152768	C	T	139	110	136	109	138	110	149	100	0.122160660198717	0.678333891175447
1	8152783	G	A	128	122	138	111	136	112	151	99	0.252711447121593	0.437826357687044
1	8152800	T	C	128	119	133	115	136	114	151	97	0.286266460982021	0.36331623570939
1	8153101	T	A	77	118	107	142	112	88	104	86	0.810749863286182	0.0114209863240885
1	8281454	A	G	8	13	5	33	16	17	5	10	1.46055215852884	0.476402651181896
1	8281508	T	C	9	13	11	33	25	23	6	19	0.763512748777766	0.785804080533803
1	8282603	T	C	9	29	13	21	12	10	8	9	1.2584251525812	0.179709627883278
1	8283804	A	G	10	31	10	22	24	23	7	12	1.23090565309496	0.132143699498147
1	8284711	G	A	40	88	57	84	77	69	71	59	1.03580527814031	0.0212479744571876
1	8284983	T	C	54	83	40	104	67	75	68	78	0.811733362470864	0.16393018735247
1	8287204	A	G	76	13	81	12	91	14	128	14	0.316667578426668	0.640247561361322
1	8287211	C	A	74	22	83	27	90	26	127	21	0.527051475990423	0.426734166854279
1	8287223	G	T	76	43	90	46	96	42	137	53	0.395024535942801	0.337147737737806
1	8287295	T	A	103	104	138	111	154	89	117	133	0.123036688363055	0.861274336251154
1	8287391	A	G	82	137	102	144	141	107	123	123	0.809768432577991	0.0292227180353738
1	8287536	C	G	97	112	108	116	100	61	112	68	0.870103113799241	0.00966149494420732
1	8287674	C	G	55	95	62	84	56	42	42	41	0.853121470449127	0.0505668451575451
1	8288410	T	C	10	11	11	29	12	12	13	16	0.766111939825722	0.474045083693469
1	8288449	C	G	10	10	13	33	11	13	15	12	0.959286326580656	0.460402795170657
1	8289331	C	T	8	11	13	20	8	7	14	28	-0.107972510695778	0.904623215333862
1	8290265	G	A	17	14	15	27	5	17	36	31	0.130141508688895	0.856267876280388
1	8303354	A	G	25	30	34	50	17	7	17	17	0.941785385961408	0.291869605115314
1	8306053	G	T	14	22	26	26	14	7	8	11	0.552541023027486	0.629135285799952
1	8307770	G	A	94	110	103	146	115	73	74	67	0.81090758781972	0.0793358144596082
1	8307976	G	A	97	133	115	134	155	95	134	79	1.0647576637763	0.000434872677533948
1	8308183	T	A	70	107	75	110	88	101	78	116	0.195130341331991	0.567850096794651
1	8309147	T	C	13	19	12	21	1	23	8	16	-1.4374053123073	0.455344867516001
1	8309164	A	G	16	23	13	31	1	25	8	22	-1.48775734319943	0.386629437785047
1	8333854	A	G	40	9	67	22	42	13	64	18	-0.013546531730624	0.983696288826797
1	8371277	A	C	26	37	22	42	19	9	21	20	1.18276534720754	0.130367063763229
1	8371334	G	T	47	91	40	98	34	36	46	47	1.06618759191244	0.0219801695025166
1	8371534	A	G	133	105	140	105	114	82	109	96	-0.0533451542998237	0.864522464429169
1	8371553	A	C	138	80	156	91	110	48	109	52	0.349111039875982	0.32293193610482
1	8371577	G	T	140	39	167	52	118	29	112	34	0.113909922269942	0.789103447176695
1	8371655	G	T	124	27	131	21	138	12	170	10	1.3979639859199	0.0199119180325376
1	8371671	A	G	139	26	112	19	152	11	176	9	1.55593345210962	0.0121652247180637
1	8373492	C	T	34	35	25	34	31	24	30	17	0.799066740361095	0.193053578516313
1	8486370	T	C	13	18	22	21	30	10	44	16	1.66513284940514	0.0236062124761696
1	8488571	A	G	73	51	67	51	57	21	89	30	1.06054154193505	0.02443392820241
1	8488661	C	G	69	21	95	50	73	20	87	22	0.7218057869952	0.301781883896859
1	8488664	G	A	70	27	91	49	73	24	89	23	0.702271786533331	0.15418824035066
1	8488689	C	G	94	34	107	64	78	28	101	35	0.470194006799104	0.463309707665829
1	8488880	A	G	111	138	100	149	118	131	125	125	0.368620241574284	0.20749920882675
1	8488972	T	G	114	134	110	136	144	104	134	115	0.613614688115561	0.0360482210654098
1	8557026	A	G	30	12	17	19	24	17	22	14	-0.0310268956206241	0.99634530261919
1	8557077	G	C	38	26	15	34	27	35	35	38	-0.0566581074528019	0.985816359625832
1	8557215	T	A	12	15	4	9	14	13	19	19	0.62935662007571	0.498872586459899
1	8573050	G	C	31	4	48	9	20	1	15	0	2.52594198690895	0.193467538600023
1	8573338	G	A	25	38	33	54	31	16	16	43	0.337526763290026	0.805240397834372
1	8573361	A	G	25	40	29	47	30	13	17	37	0.598788655588202	0.687427855583038
1	8573414	A	G	32	49	25	65	34	19	27	39	1.07275634233896	0.363018698653467
1	8573476	A	G	21	56	21	74	26	19	28	42	1.45420055483782	0.0883388200080031
1	8573526	C	G	21	49	17	71	18	15	23	44	1.13387203742118	0.286098475151611
1	8573614	C	G	16	40	26	53	11	16	10	33	-0.0755510330071767	0.970895063124991
1	8573668	T	C	12	33	26	34	8	17	7	16	-0.319341846735748	0.767926801560228
1	8597019	A	T	33	63	31	60	5	18	50	30	1.13891171814274	0.760107265482665
1	8597134	G	T	5	39	14	42	3	3	9	14	1.58942214891181	0.185493066210085
1	8664939	T	C	55	94	39	62	66	37	84	99	0.8721692164301	0.251433307587681
1	8667171	A	G	76	82	167	83	121	29	171	62	1.12353962904276	0.21337269750447
1	8667202	T	C	53	54	167	74	101	24	143	49	0.959553065120256	0.264964425950979
1	8667376	C	T	27	29	100	50	52	17	58	21	0.848528261492309	0.273801358783016
1	8667415	T	G	24	23	83	38	39	15	52	15	0.790174395770495	0.333217382024389
1	8667514	A	G	50	37	98	92	48	28	64	27	0.827769098325027	0.0741463870777412
1	8667517	A	G	50	41	96	95	46	29	60	32	0.694821399370633	0.127819996279662
1	8667623	C	T	60	43	116	104	42	20	48	31	0.559668480556918	0.237631376262316
1	8667745	G	A	43	23	80	58	13	10	44	21	0.27602920132058	0.649051362090703
1	8667773	C	T	35	26	73	55	10	13	46	19	0.392317422657136	0.910779808791679
1	8667994	G	A	22	24	61	38	30	13	44	11	1.20364774394774	0.161256590063382
1	8668013	T	C	21	23	60	40	29	14	39	10	1.13993026114447	0.180154808886452
1	8676633	G	C	22	30	18	32	28	8	16	10	1.9217748326945	0.023034288202874
1	8676836	C	G	20	48	27	35	16	29	22	38	0.00228890257277124	0.994605619082463
1	8676904	C	T	15	33	16	22	11	18	12	22	0.0287972642996344	0.971001588638453
1	8676929	A	G	12	23	14	15	8	10	13	16	0.239365499938106	0.788493757812022
1	8919383	T	C	43	5	24	3	51	8	37	0	0.393342428179508	0.774089232117267
1	8919832	T	C	62	41	61	26	33	23	25	17	-0.340372414630571	0.564716535245545
1	8921093	G	A	22	30	30	32	29	17	19	14	0.88452278258006	0.192166561744365
1	8921231	G	T	25	41	18	39	30	9	35	16	2.27417496335067	0.000622258506957518
1	8921545	A	G	23	39	39	27	31	31	21	29	-0.116253068495849	0.912673411661902
1	8921806	C	T	27	23	36	39	56	30	16	26	0.339486466271667	0.936953340738771
1	9010219	T	A	36	43	30	50	28	22	13	18	0.530388601480277	0.474436717601878
1	9010220	C	A	36	43	30	50	28	22	13	18	0.530388601480277	0.474436717601878
1	9010329	T	C	21	32	47	31	19	14	14	16	0.0273206059995125	0.929323973386242
1	9010513	A	C	18	18	36	20	13	8	10	11	-0.23132554610579	0.835945439355217
1	9010654	T	C	22	14	31	24	24	5	10	5	1.28554180524336	0.164954433194465
1	9010660	A	T	19	14	31	25	23	5	10	4	1.51601514700366	0.109924380205444
1	9015465	A	C	188	62	166	83	193	56	210	40	0.781977067738748	0.247326361042104
1	9015546	C	G	110	137	102	144	138	112	153	96	0.890941490424916	0.0063395102212993
1	9015904	C	A	47	83	18	83	23	21	19	24	1.25313594476755	0.238270128533315
1	9016292	T	G	16	37	28	59	26	15	7	23	0.921997488319692	0.678989771099722
1	9016333	G	T	15	32	35	57	28	17	15	16	1.21374787653517	0.0672781277044656
1	9016392	G	C	33	33	43	43	43	23	20	24	0.422691071820841	0.681306486927586
1	9016498	C	G	30	36	22	41	32	25	13	24	0.4434900747678	0.732794998714689
1	9115606	C	A	4	54	13	18	5	24	18	39	0.628744192749069	0.978937435756773
1	9120518	T	C	106	47	180	65	111	38	113	36	0.24538514170819	0.538990579978947
1	9121166	G	C	139	55	173	73	115	57	126	43	-0.0163690724379356	0.966842061845182
1	9122386	T	C	224	23	229	21	201	47	214	31	-0.952370314036901	0.127356124868269
1	9122636	T	C	75	54	82	53	55	32	68	22	0.634473240685292	0.313825285606892
1	9122642	G	C	67	39	72	42	44	22	56	19	0.507213115278904	0.338275438878917
1	9160925	G	A	4	4	15	8	33	16	53	19	0.634016725030208	0.515059214105027
1	9161427	A	G	2	1	21	3	36	4	40	2	1.13940305666518	0.483063348914709
1	9162767	A	G	8	7	8	19	31	40	58	57	0.576260306781897	0.630576305807641
1	9232708	C	G	9	1	16	2	27	3	34	9	-0.713118852211849	0.640012549438886
1	9232728	G	T	12	2	18	2	26	5	45	18	-1.28070543216085	0.306208085302767
1	9232781	C	T	16	4	26	4	35	5	71	23	-0.471751890273165	0.737372130396381
1	9232958	C	G	18	1	21	4	18	5	58	8	-0.415986328669336	0.728791354107203
1	9232973	T	C	21	0	24	4	21	2	73	6	0.0627357553479667	0.978352949872566
1	9343753	T	C	20	27	32	78	20	20	23	18	1.19214304071569	0.138162822476592
1	9343783	T	C	26	38	33	91	21	25	24	22	1.06584845071345	0.226438192283855
1	9343963	A	C	20	19	64	22	30	19	41	13	0.114981701344005	0.821622317386436
1	9343982	C	G	25	14	58	14	30	14	49	10	0.151133738166625	0.869551566517211
1	9344056	T	C	35	9	78	12	46	10	70	5	0.523228859861274	0.684102297087413
1	9344072	A	G	44	10	86	20	48	10	74	9	0.567332606699364	0.435046789239014
1	9344074	C	T	44	10	87	20	49	10	72	9	0.544403317902076	0.453984088299951
1	9344089	C	T	44	21	89	29	57	19	70	14	0.532864321687249	0.439285358166831
1	9344170	G	C	79	117	136	113	115	62	102	75	0.760816350838763	0.288248062218357
1	9344518	T	C	55	73	71	55	74	32	71	55	0.759685670628627	0.382436806809064
1	9344523	C	T	55	70	71	52	73	29	71	53	0.76583041075256	0.399515999547249
1	9344559	T	C	44	15	61	22	55	14	57	23	0.0931094043914818	0.880336574376602
1	9344562	A	T	44	13	59	19	56	13	57	21	0.0462155939816299	0.943014782622113
1	9346646	G	A	109	136	117	132	151	96	130	115	0.659237359556319	0.0936985450669225
1	9346785	A	G	108	84	136	78	173	73	143	69	0.563146293994192	0.140257278145975
1	9346796	G	A	102	87	132	81	175	72	139	68	0.687290435141993	0.108507697087777
1	9346898	C	T	101	134	93	127	131	104	49	44	0.710392885083482	0.0334477650460592
1	9347484	C	T	47	94	66	99	52	49	44	58	0.615773589172738	0.21715650446887
1	9347637	C	T	44	85	60	88	44	52	42	53	0.446207746531527	0.309553751454028
1	9347764	T	C	32	35	28	40	12	16	12	21	-0.302562770020417	0.674099813729729
1	9348313	T	C	14	34	21	35	18	12	19	14	1.48825508731583	0.0461845894175824
1	9349715	C	T	85	165	80	118	153	97	155	95	1.46016006855971	1.52139234732562e-06
1	9405337	T	A	58	61	43	82	57	49	46	26	0.959341690711239	0.233893900629777
1	9405344	T	C	68	53	42	68	53	46	48	20	0.751320887053044	0.465951776786087
1	9405406	A	G	63	43	37	60	49	40	48	10	0.998700989820893	0.487888556573645
1	9405449	A	G	46	36	25	50	43	32	34	12	1.08387255678295	0.369060037637186
1	9405592	C	T	27	32	25	51	41	21	8	16	1.07985619168325	0.662158564880954
1	9405613	G	C	26	33	27	49	36	18	8	16	1.00160032744061	0.658649699309824
1	9409356	G	A	21	24	18	37	12	2	10	0	4.10476673250831	0.0129982346774078
1	9490552	A	G	14	8	21	13	28	2	19	3	2.49569516262381	0.0282355662084612
1	9490589	A	G	12	5	21	12	27	2	19	2	2.5666306779489	0.0389028057892944
1	9490629	G	A	12	4	24	8	39	2	22	0	3.34577483552196	0.0269298449499841
1	9490645	T	G	15	5	26	9	37	3	19	0	2.67219533813254	0.0479903755186657
1	9490675	C	T	11	7	30	9	37	5	16	0	2.04844035475635	0.185527264881121
1	9490788	G	A	12	17	23	13	29	19	6	3	0.44745897697125	0.651624900682806
1	9490791	T	C	12	20	21	14	29	19	6	3	0.712920120199554	0.502429602432721
1	9491321	C	G	19	8	25	9	27	6	31	2	1.48601221772111	0.191565223063273
1	9491336	G	A	18	8	27	10	24	6	32	2	1.48542682705337	0.246471582995188
1	9491339	A	G	17	8	26	10	23	7	32	2	1.3550949583578	0.356815311030877
1	9491376	G	C	18	26	38	28	30	16	36	9	1.34807050968959	0.209058904490358
1	9491616	C	T	69	9	83	6	91	3	94	0	2.60538204195952	0.151765228316147
1	9491617	T	C	69	9	83	6	89	4	94	0	2.17466292044611	0.251779786620393
1	9491794	G	C	138	110	147	103	167	81	175	75	0.712341807197381	0.0186416998119889
1	9491798	A	C	138	110	142	107	167	81	178	71	0.814793253721342	0.00723912116406178
1	9491862	G	A	128	120	159	89	168	82	164	84	0.542452205405705	0.368915977220603
1	9495379	A	G	0	52	0	42	0	47	0	34	0.217655926602328	1
1	9625119	C	T	17	45	24	35	6	15	7	17	-0.335184191778811	0.711193564846619
1	9629621	T	C	88	161	76	150	93	100	34	83	0.39620361411879	0.760099863601656
1	9629907	A	G	116	130	109	136	144	106	127	121	0.497101798347109	0.121021658115626
1	9629972	A	T	106	137	106	132	149	101	126	119	0.665470002880786	0.08273958215821
1	9630041	A	T	81	97	80	100	120	79	105	93	0.678651377856696	0.0524551781738442
1	9630078	A	G	39	20	30	18	62	23	61	25	0.496955061283501	0.413780641906775
1	9630102	C	T	20	7	11	11	29	6	39	2	2.30319153201661	0.203100707340652
1	9638613	A	G	15	25	19	24	36	11	42	29	1.49072112683975	0.102714740025851
1	9638615	A	T	15	25	20	23	37	11	42	29	1.43753213706593	0.137157308418319
1	9638676	G	A	24	24	13	22	47	22	39	22	1.28094172649278	0.0509120876600976
1	9638736	G	C	22	11	7	15	40	20	27	9	1.05056691831931	0.451293722593009
1	9775943	T	C	14	5	17	9	22	13	38	13	0.0596094891381547	0.948117756079337
1	9775952	G	A	15	5	15	7	24	12	16	13	-0.643856189766842	0.506743458477202
1	9776360	T	C	22	14	13	9	13	15	19	11	-0.306160779029178	0.723121511540753
1	9776372	C	G	22	14	13	8	15	15	19	9	-0.167351057792314	0.848273089576271
1	9776680	C	G	31	24	40	11	56	49	50	40	-0.768277078962915	0.467298606308251
1	9776747	C	G	14	13	22	9	31	21	31	17	-0.00422458565959909	0.995091507076804
1	9776769	A	C	13	18	14	9	22	28	28	18	0.120294233717711	0.936344852571196
1	9776967	G	C	34	34	16	19	32	35	28	27	0.0367585500101179	0.952328491661965
1	9776987	C	A	32	35	13	15	31	32	31	25	0.273309389667184	0.665613366679247
1	9777098	G	C	35	40	14	26	43	34	57	32	1.02914634565915	0.107375363397266
1	9777145	G	C	50	47	16	25	47	36	67	31	0.892331705780471	0.238790690492367
1	9777287	T	G	41	7	23	4	46	4	40	7	0.426264754702086	0.68515504873068
1	9777306	C	A	36	11	20	9	41	4	25	5	1.38904229074587	0.156350870077482
1	9782205	A	C	30	27	35	32	51	30	35	16	0.762978034978365	0.193083666870199
1	9782260	C	G	23	18	26	24	31	17	19	13	0.51457317282975	0.471968110225275
1	9782314	T	C	19	11	15	17	27	13	14	5	0.907519083982351	0.295736261536023
1	9782329	C	G	19	9	15	16	32	10	15	2	1.52601969948087	0.204625442106589
1	9782434	G	A	21	18	14	23	33	10	15	6	1.81323148838373	0.0342447426040432
1	9782467	C	T	25	23	17	28	33	12	21	9	1.6426779985773	0.027253082718411
1	9782563	G	C	12	17	15	21	9	10	11	9	0.567040592723894	0.544016886455274
1	9782665	G	C	18	23	13	14	14	10	8	7	0.627225832629033	0.49807101019749
1	9996733	T	C	26	54	35	47	28	52	59	39	0.662623000836213	0.636550038880047
1	9996793	C	A	17	30	16	25	12	28	33	16	0.769387071858575	0.700455059412974
1	10061788	C	T	27	22	15	33	28	42	44	29	0.409220172654631	0.779962896873016
1	10061907	A	G	92	158	73	176	127	120	121	126	1.02906388327216	0.00852321588230165
1	10062006	C	T	89	156	85	161	144	99	120	121	1.12842994012447	0.0123799414854975
1	10062665	A	G	16	12	17	31	11	12	13	5	0.879370294570612	0.594443990095777
1	10064544	G	A	13	26	25	53	17	12	10	22	0.723277895658718	0.554287446500648
1	10150901	T	C	173	76	154	94	168	80	178	72	0.242944824834508	0.56687211334776
1	10150905	G	A	155	93	141	107	160	89	172	78	0.425737963018597	0.233954437636904
1	10150926	G	A	210	38	205	43	189	60	212	37	-0.309571939081869	0.66672627825612
1	10151036	C	A	136	113	145	103	149	101	139	111	0.0624657288216548	0.831705128061852
1	10151181	G	C	127	122	137	111	139	111	171	79	0.526060822223384	0.415143528106236
1	10151316	A	G	106	143	121	126	117	131	142	108	0.360855354971514	0.499890331088509
1	10151538	T	C	111	134	119	128	126	122	136	113	0.344839005565525	0.23828816744359
1	10152824	G	C	68	80	92	52	97	55	84	52	0.480844925153452	0.578221593314001
1	10258360	C	G	46	70	34	79	44	63	32	46	0.376983614232394	0.449688735871906
1	10258464	A	C	62	36	71	48	70	28	75	23	0.84451873531565	0.0833717246469475
1	10258496	A	G	57	15	70	15	62	16	79	14	0.150866665626627	0.818193725872409
1	10258497	G	A	57	15	70	15	61	16	77	14	0.119839770006003	0.855246194092251
1	10258544	A	C	47	4	61	3	49	7	69	6	-0.765329248885103	0.486180445584366
1	10265397	A	G	19	32	9	20	8	17	22	9	1.09953567355066	0.565742014639581
1	10265503	C	G	37	71	41	48	47	46	67	56	0.769880216637228	0.195131477507362
1	10265546	G	C	39	70	40	45	62	43	70	68	0.791687555775194	0.224694998183023
1	10265631	G	T	21	39	15	30	36	28	39	41	1.05889368905357	0.0781357009163425
1	10265659	T	C	21	20	8	26	25	18	27	27	0.874167582740858	0.484286479086328
1	10350855	G	A	0	56	0	24	0	12	0	13	1.47373514306591	1
1	10350958	T	C	2	94	1	46	0	39	2	30	0.435796059446531	0.850333281694655
1	10350967	C	T	2	108	1	49	0	44	2	32	0.461730734729308	0.843323148622105
1	10351192	A	G	15	166	17	133	4	100	13	76	-0.147967101176589	0.939335567076004
1	10358053	C	G	18	190	38	144	64	161	66	98	1.58190889575514	0.175259109480782
1	10358159	C	G	16	26	26	6	38	15	40	10	1.24922860630876	0.618539704485785
1	10358180	G	A	8	20	14	6	17	9	20	7	1.4504614650998	0.520438579606018
1	10566337	T	C	13	31	23	16	17	18	7	4	0.510194732251568	0.702276538428872
1	10617424	C	T	26	37	50	116	23	24	42	24	1.44686564154276	0.134722183676564
1	10618266	A	G	5	16	17	16	15	6	23	5	2.32906427616899	0.113536564668614
1	10681510	A	G	164	66	139	35	199	50	211	38	0.635085980146993	0.360104030737276
1	10681762	C	A	74	112	72	79	82	49	85	96	0.591399471614807	0.436163349750107
1	10682657	A	G	24	64	56	58	48	36	45	41	0.881181513088654	0.374562964443263
1	10760478	A	G	13	24	19	30	11	16	33	15	1.26012281040013	0.389867206176872
1	10987097	C	T	10	3	35	4	38	7	32	13	-0.877143252214028	0.598760351390069
1	10987744	G	A	31	42	64	67	85	43	88	93	0.545494102828932	0.463146829847526
1	10987753	G	C	34	43	65	68	92	49	94	96	0.524308967362303	0.444389480398433
1	10987960	A	G	151	28	157	33	117	16	162	15	0.833875798310297	0.115944520742028
1	10993036	C	T	32	8	61	2	53	7	69	7	-0.0938483007153825	0.958370045913395
1	10993157	C	A	161	31	215	21	223	19	221	23	0.547949310034815	0.493155359320904
1	10993324	G	C	63	14	62	22	103	26	63	18	0.119748529489852	0.837520400109373
1	10993581	T	C	16	12	39	18	53	27	40	9	0.494764691749578	0.54645394494844
1	11011384	T	C	222	28	160	15	234	16	240	9	1.09372298578987	0.119792975060015
1	11011437	G	A	226	24	228	22	231	19	238	12	0.616261270894597	0.26233321411253
1	11011465	T	C	218	31	210	40	231	17	233	17	1.17879828698077	0.0157650751302325
1	11011468	C	T	138	109	154	95	194	54	187	62	1.19826697545679	0.00072282061385609
1	11011570	G	C	117	130	137	112	156	93	161	89	0.73072294044314	0.0461505275332138
1	11011571	G	T	124	126	141	109	159	91	161	89	0.656743395672126	0.0407981698868256
1	11144034	A	G	16	6	21	1	24	3	41	1	1.62026936945711	0.589927538760351
1	11144185	A	G	11	2	17	2	25	4	39	5	0.0227200765000863	0.987720607436837
1	11144237	A	G	5	9	18	7	31	8	57	11	1.68794214904974	0.301747543495353
1	11144240	C	G	4	9	18	7	30	9	55	11	1.62803122173934	0.363415397144973
1	11144257	G	A	2	14	18	12	32	11	77	17	2.33934102597305	0.277212002248183
1	11144804	T	C	14	7	9	25	37	14	38	29	1.27899197942309	0.578994003999521
1	11158690	C	T	74	149	102	147	120	94	114	58	1.37245895312984	0.0218542940577157
1	11162063	T	G	14	38	17	59	39	42	30	32	1.54478762294448	0.0094325216350204
1	11164770	G	A	24	13	9	27	50	27	32	17	1.17565436122832	0.517867250280571
1	11164925	C	A	21	7	6	12	44	15	26	12	0.867435526320543	0.602149480300114
1	11164950	G	A	20	6	5	9	42	9	27	6	1.46466826700344	0.403502340206901
1	11303431	A	T	17	30	12	9	12	8	3	16	-0.250650681377953	0.833322503337819
1	11359094	T	C	17	19	38	24	26	8	44	11	1.52626054467439	0.0380310667254036
1	11365206	C	A	33	52	68	71	27	44	34	23	0.148951169692553	0.811491807056135
1	11365209	A	G	33	55	67	70	26	45	33	24	0.0960466874710239	0.85083472650881
1	11365373	C	G	108	137	111	134	81	86	110	90	0.42535919115115	0.180592701929161
1	11365433	G	C	91	108	98	100	53	41	103	48	0.947866081805953	0.110840397432656
1	11365468	C	T	65	72	70	77	38	25	69	38	0.906539986312559	0.0445873307276442
1	11432263	C	T	8	7	13	6	27	4	34	9	1.53841991478413	0.15216815464434
1	11432399	A	T	63	28	23	32	58	39	86	73	-0.156804079667719	0.972006764741691
1	11432618	G	A	93	156	71	179	119	131	140	109	1.14038297278762	0.0589057279602394
1	11432834	C	G	84	165	99	150	111	139	153	95	0.957537579878198	0.262729731083059
1	11494252	C	G	191	16	103	15	147	10	224	6	1.28979934214444	0.265471870538947
1	11494290	C	A	158	40	95	36	122	18	179	12	1.59166301990002	0.0848469069478276
1	11494354	A	C	48	76	54	65	45	28	76	18	1.86242729164488	0.0864008781810532
1	11494371	G	C	49	86	54	77	40	33	74	21	1.74023013904913	0.151510185567387
1	11494763	T	A	10	30	8	23	10	10	18	10	2.04342228029061	0.0225357195968453
1	11588146	G	A	16	18	22	31	8	6	21	9	1.31787273016603	0.128428218744258
1	11589344	C	T	27	58	32	37	36	35	28	45	0.365284464060029	0.709849341125272
1	11589529	C	T	32	58	46	48	77	65	105	115	0.458459779569285	0.46414551162622
1	11589828	T	C	95	149	97	146	142	107	131	115	0.917949918097793	0.00189401735210371
1	11589978	G	T	39	12	27	16	53	14	67	21	0.540568381362703	0.457673276783681
1	11591393	G	C	93	157	92	158	133	116	114	136	0.738913865955728	0.0424458722172424
1	11591629	G	C	91	148	107	135	113	127	141	102	0.664782521427491	0.254052633848977
1	11591778	C	T	76	147	100	150	81	122	132	73	0.882266808639629	0.448254621583719
1	11592800	C	A	5	34	25	43	27	40	22	30	0.845322772256507	0.441827730923443
1	11593076	A	C	15	34	26	51	22	17	12	30	0.584712921344452	0.636065521559154
1	11593526	G	T	13	16	16	38	17	17	29	22	1.13506624414588	0.154290875087203
1	11666118	G	A	26	57	46	125	53	57	40	16	1.68720389091066	0.105849430258906
1	11666379	T	C	13	14	16	16	23	10	30	11	1.38451263226529	0.0958485271814454
1	11666537	A	G	23	6	28	9	26	6	24	2	0.878321443411424	0.418642133482695
1	11666542	G	A	25	6	30	9	28	6	29	3	0.788495894806282	0.451942646826411
1	11666549	G	T	25	6	29	8	30	5	30	3	0.959358015502653	0.377608240300459
1	11666668	A	G	20	5	35	11	28	2	26	6	0.973527788633191	0.381593293057908
1	11666719	T	G	16	17	25	19	17	2	27	9	1.81237299682422	0.0509473444744247
1	11677325	C	T	16	16	16	16	16	8	15	13	0.561878887605727	0.515486422204624
1	11677899	C	T	41	58	40	63	29	23	37	43	0.57901323438997	0.263322750843793
1	11678118	A	G	56	129	69	144	78	101	102	81	1.11103131238874	0.055490938676961
1	12104543	G	A	12	9	9	13	30	9	10	9	1.21911728930359	0.463592937918729
1	12104830	C	T	30	38	30	63	23	23	33	40	0.581395885693781	0.369066124866637
1	12104860	A	G	28	36	27	65	26	29	30	41	0.554923674236562	0.488986512544572
1	12137970	G	A	84	108	82	168	124	88	105	109	0.950636994067891	0.179082607544734
1	12138278	C	A	159	77	173	65	199	45	189	59	0.674180812105767	0.145315984532495
1	12138387	A	G	200	47	190	59	227	22	230	19	1.59908849127724	0.000199850169787297
1	12138416	A	C	225	22	212	36	234	14	236	12	1.26256875405088	0.0972582386461671
1	12141019	C	T	99	106	83	106	142	102	135	115	0.572316747969212	0.0658202490097818
1	12141266	A	G	49	46	70	58	55	46	58	57	-0.0606996099348824	0.890096575743842
1	12141314	G	A	39	33	95	47	64	36	56	49	-0.246661436095068	0.840900614907337
1	12141371	G	C	66	29	118	44	94	40	83	38	-0.151534065956196	0.733633953605852
1	12141394	C	T	75	51	137	65	103	58	110	45	0.178269633605579	0.70136046079112
1	12141449	G	C	74	58	106	75	89	64	110	56	0.293163364106209	0.474893470030227
1	12141545	G	A	24	20	52	36	32	28	43	34	-0.165950211276976	0.768857523955296
1	12141568	G	A	21	17	45	32	30	25	41	25	0.0762066544867002	0.899950961653119
1	12141599	C	G	16	14	44	36	23	18	29	26	-0.0220263063299987	0.972718192198095
1	12141725	C	T	10	15	12	27	11	11	8	13	0.595850816859735	0.5211823003488
1	12172681	T	G	21	12	19	20	13	9	3	6	-0.228818690495737	0.791769045263879
1	12172700	T	A	22	15	22	24	8	8	4	2	0.0890050060586517	0.935804262672348
1	12172732	C	G	20	21	24	35	6	11	2	2	-0.352516414720665	0.753903087359845
1	12173035	A	T	15	21	16	21	12	10	3	11	-0.0473057147783568	0.91270029707664
1	12174588	G	A	41	57	52	61	33	31	27	30	0.319637496299442	0.542737226359945
1	12175598	C	T	99	150	130	118	134	116	150	99	0.628439672276046	0.342602334381989
1	12175708	G	C	151	91	138	105	159	88	160	89	0.289591225296404	0.338115575627608
1	12175719	A	C	158	85	153	95	172	78	161	85	0.24173253903925	0.431376688289743
1	12175725	C	G	155	95	148	101	159	91	157	92	0.159616770535318	0.594301958842297
1	12175803	C	G	95	109	90	95	121	89	121	109	0.430550498650168	0.178798342020423
1	12176577	C	T	20	12	14	4	20	18	26	9	-0.318788387356795	0.783959416341433
1	12293012	C	A	11	23	28	42	13	24	26	12	0.852442811585883	0.564557349294718
1	12295270	G	T	12	12	21	15	11	6	16	16	0.00594926633102415	0.99466097294989
1	12330962	C	T	54	122	92	155	106	103	116	110	0.983623853292829	0.0020793359455139
1	12330978	A	G	49	102	92	152	94	95	111	112	0.835126476379446	0.0110962043306033
1	12331109	G	A	63	113	93	150	114	96	116	129	0.785225630157392	0.0231479914213654
1	12331184	C	G	58	89	85	140	105	81	93	96	0.841083521315167	0.0151527733000526
1	12331361	C	T	49	72	92	102	75	66	75	53	0.637393070637871	0.112727502504791
1	12331430	C	T	38	34	101	65	99	26	64	22	1.27418120085138	0.00724734857650788
1	12331466	T	C	48	26	103	59	108	24	57	18	1.14499098827968	0.0206719092267987
1	12331502	C	T	57	37	107	90	109	30	69	26	1.29951119102806	0.00349299429440608
1	12331559	T	C	71	86	91	156	84	52	75	52	1.19145647153318	0.00776056095481603
1	12331721	T	C	103	141	95	150	138	106	146	100	1.01876531515014	0.000576814497327827
1	12331818	T	C	121	129	132	118	158	90	167	83	0.875041337169459	0.00315294270015054
1	12331967	C	T	128	116	93	145	137	103	151	90	0.81747140135267	0.223484056117577
1	12331985	T	G	136	112	97	144	143	94	149	88	0.81784377402704	0.232387503891653
1	12355299	C	T	195	55	195	55	210	40	201	48	0.397592364806352	0.276702062220212
1	12355330	A	G	195	52	192	53	205	38	212	31	0.713434878149896	0.0657107779921429
1	12355353	G	A	184	66	161	88	201	49	210	40	1.04359514176861	0.0740535480010622
1	12355743	G	A	110	138	145	104	141	108	143	107	0.326064070330958	0.610221956607753
1	12356104	A	G	86	85	120	125	60	47	50	26	0.619280145127037	0.131953870756124
1	12357080	C	T	96	142	85	158	88	72	119	63	1.34564416386033	0.0150774921372917
1	12359095	C	A	54	49	65	85	45	40	60	26	0.841122825371523	0.37036173541749
1	12359102	G	A	54	48	62	84	45	40	62	24	0.927880110632028	0.39310512664529
1	12365970	C	T	17	18	8	12	10	13	16	9	0.504042505337492	0.610604131814398
1	12365972	T	G	17	19	8	12	10	13	17	9	0.605796004137716	0.559272387715513
1	12365982	T	C	17	14	8	12	10	17	17	7	0.226508529804154	0.843180623305651
1	12442893	T	C	167	14	231	16	239	9	229	20	0.282649699518573	0.749872713620978
1	12442903	C	G	172	29	216	33	235	14	223	26	0.871559161409287	0.200433118930112
1	12443064	A	G	117	48	136	42	92	43	126	19	0.32284753602498	0.805926148083529
1	12443067	T	G	116	50	136	43	90	43	123	24	0.230499317376177	0.838785211690709
1	12443161	C	A	92	91	62	145	72	100	90	104	0.283281169401353	0.806308093940346
1	12443176	C	G	83	167	73	176	80	169	88	161	0.162657755843462	0.600619128683799
1	12448774	G	C	29	20	28	23	17	5	45	4	2.37764604945652	0.0373695999931731
1	12448799	C	G	34	32	28	33	20	6	48	6	2.57067184317067	0.00216065088004025
1	12448840	A	C	61	103	45	79	40	19	68	31	1.89090549802424	5.35085053409157e-05
1	12510169	G	T	33	5	22	19	40	9	51	6	1.40450683178828	0.531075818478719
1	12510179	C	T	32	2	19	13	36	4	43	3	1.73089107975652	0.525178146230813
1	12510181	T	C	31	2	18	13	41	4	40	3	1.82467583232033	0.502544247259296
1	12539081	G	C	16	15	33	35	6	2	16	3	2.16664986940945	0.0525258069289154
1	12546721	G	T	71	35	72	26	41	6	103	24	1.03390040661829	0.0687782825927026
1	12546735	G	T	96	55	98	41	53	12	129	40	0.792404580578239	0.104448116487128
1	12547766	G	C	35	28	35	36	36	12	42	9	1.76380177913852	0.00779378586974977
1	12547802	G	C	30	22	34	28	34	12	28	4	1.59805250016159	0.0442704600155289
1	12551696	C	G	27	14	28	11	22	1	34	12	0.969411680047198	0.456707326964092
1	12620552	T	G	18	51	13	41	6	49	20	22	0.120058244402933	0.890936435977384
1	12632536	C	G	27	33	16	22	44	31	38	24	0.931287249915985	0.128025077878046
1	12632939	C	T	27	40	21	30	30	30	35	13	1.14042357455017	0.272355259297075
1	12675978	C	T	2	6	3	9	25	28	44	33	1.76274961993387	0.133774137752931
1	12676210	G	A	4	2	9	4	23	13	41	21	-0.202940058670179	0.868622618925788
1	12681057	G	A	10	4	14	7	55	10	96	15	1.4690176674637	0.145389397828932
1	12681059	G	A	10	4	14	7	57	10	101	15	1.53439367631266	0.12884941011927
1	12681531	T	C	55	4	31	8	119	13	210	40	-0.207278934713244	0.997376294727654
1	12681564	A	G	59	19	41	24	171	67	177	73	0.0960690438311355	0.857626333558325
1	12681612	T	C	68	35	61	45	155	95	142	106	-0.126031730913628	0.778171256244615
1	12681734	C	T	11	14	18	18	110	38	171	55	1.73728651398532	0.00794898482785622
1	12681753	G	A	8	6	15	6	91	17	166	44	1.13628775624376	0.213811208394126
1	12681770	G	T	6	4	10	3	77	8	146	25	1.56386070261946	0.193470553364598
1	12709436	C	G	14	20	23	28	12	13	14	17	0.16905825762478	0.831528335587291
1	12711422	C	T	76	90	76	117	107	53	87	66	1.15065452293301	0.0429382016546372
1	12711458	T	C	78	96	78	128	116	60	99	76	1.18268271153377	0.0337599911292243
1	12711892	A	C	88	158	70	176	98	74	96	130	1.00741104450747	0.172795271015901
1	12711907	T	C	85	163	77	169	95	76	95	125	0.953993345614316	0.0960413702622875
1	13023722	C	G	11	31	21	58	19	21	22	26	1.27869658390684	0.0586073732870862
1	13023826	T	C	39	208	50	200	88	161	91	158	1.36309507442145	4.94850262172664e-05
1	13023986	T	C	43	201	46	201	78	162	87	160	1.21072359634373	0.000386050542771521
1	13024181	G	T	109	140	99	146	143	105	126	119	0.723539059136317	0.027785771579507
1	13024242	A	C	174	72	144	104	182	65	177	72	0.536356614279465	0.424857629589763
1	13024298	A	T	188	45	151	65	177	43	172	53	0.238338975876812	0.730972498149981
1	13024303	G	T	185	45	148	65	158	43	173	53	0.187706252539459	0.770997968472586
1	13024343	C	T	129	9	108	12	100	11	114	2	0.544601442140555	0.74556356206335
1	13052476	C	T	19	25	14	9	16	13	32	9	1.16859960397574	0.49268460581599
1	13052718	C	G	41	29	26	19	38	11	26	27	0.270945796819798	0.827172595683377
1	13052736	G	A	46	52	31	36	38	23	43	46	0.423970624048822	0.477474260657629
1	13053373	G	C	118	116	107	125	157	58	127	55	1.42867630210237	1.17403709396502e-05
1	13053591	C	T	133	14	164	10	105	5	119	18	-0.345563654110727	0.848496003740449
1	13053597	C	A	142	19	175	14	108	5	122	16	0.189227717374926	0.832391994080393
1	13137452	G	C	4	7	15	18	96	52	120	80	1.10642205913614	0.134619178778289
1	13137536	T	C	6	6	17	20	135	44	151	57	1.67853761611063	0.0187991227439382
1	13137563	C	G	6	5	15	18	149	32	175	50	2.11354253150338	0.00553762569450034
1	13139231	G	A	0	0	13	2	51	14	72	9	-0.281487168858888	0.882843007153953
1	13139954	G	C	64	24	116	74	202	45	195	53	1.14114210085296	0.093108709654532
1	13140022	C	T	59	24	125	56	219	31	217	33	1.56655046360727	0.000300260309651246
1	13145387	T	C	17	15	21	24	13	3	11	5	1.62243720613982	0.114493613394495
1	13162164	G	C	44	4	92	6	121	9	157	8	0.265943485110191	0.780305678986941
1	13162175	G	C	52	8	94	7	140	9	173	9	0.837159882218907	0.32455599141069
1	13162191	T	C	63	14	99	8	152	13	184	16	0.653918043409357	0.536605042086801
1	13162199	T	G	64	15	102	10	156	13	184	22	0.548924677620916	0.560592495414493
1	13166552	T	C	119	115	134	90	165	76	168	72	0.86641152625345	0.0469449065964775
1	13166586	G	C	108	99	118	76	142	71	148	61	0.766547120073546	0.101349696767479
1	13175941	C	G	52	44	44	41	118	61	111	46	0.922165237112155	0.034000652633068
1	13175960	G	A	63	40	46	45	130	62	135	54	0.833074165683729	0.100344328262945
1	13176033	C	T	70	39	46	30	128	70	155	87	0.100580955590853	0.80977936546789
1	13176098	C	T	38	38	31	20	94	61	108	94	0.131543615826962	0.826577605026398
1	13182930	G	C	85	165	71	178	95	154	107	140	0.595201685225211	0.117144711877375
1	13183428	G	T	77	171	67	180	89	158	103	145	0.627190736110305	0.0699313771828306
1	13761614	G	C	28	13	39	12	8	1	16	7	0.162729500038107	0.876742428483562
1	13761667	A	C	35	8	41	7	13	2	7	1	0.395928676331139	0.795780455972946
1	13761750	A	G	46	8	35	14	41	3	41	4	1.66977869831315	0.163324087530529
1	13761772	A	G	49	10	43	18	50	10	51	10	0.620076353865022	0.471441791665148
1	13761820	G	C	49	28	55	29	65	27	73	16	0.814709998099721	0.239870399073155
1	13761883	G	T	49	58	71	50	100	48	91	46	0.87083688291306	0.138159960988139
1	13762039	G	A	15	15	16	17	24	4	24	9	1.93032647219319	0.0300178616951405
1	13813718	T	A	20	23	11	17	22	33	15	26	-0.305457899232405	0.676019443718926
1	13813867	T	C	8	26	2	24	13	31	2	21	0.52837897235169	0.843007252407306
1	13826227	A	T	16	37	27	31	28	19	17	13	1.15305118281132	0.170257452549388
1	13827305	T	C	78	91	60	59	88	120	130	99	0.113691498893464	0.907612773886909
1	13905434	A	C	232	17	225	24	235	15	239	11	0.709805180317177	0.227396573396609
1	13905589	C	T	155	90	176	71	194	56	198	47	0.888438788244888	0.0703671820016645
1	13905651	T	C	166	44	175	46	194	26	181	22	1.04400945196751	0.0166629160122163
1	13905659	T	G	157	28	167	27	183	19	168	20	0.611434712080885	0.229524308710027
1	13905921	C	G	94	155	90	160	118	129	138	111	0.868755466721748	0.0175090922827581
1	13905949	C	G	75	170	73	173	105	140	131	113	1.11226087521139	0.0315195945882082
1	13906059	G	T	56	181	68	155	65	110	38	50	0.8026935446485	0.0994415525529997
1	13906131	G	C	74	131	76	114	72	70	56	35	0.993573730840554	0.0454880672243709
1	13906188	T	C	94	113	77	113	81	63	60	46	0.773693475151157	0.0378096490007785
1	13910243	G	A	14	39	13	15	21	20	30	23	1.2461605872694	0.240497994713294
1	13910302	C	T	21	51	10	23	36	37	32	26	1.3654399729925	0.0283495209603605
1	13911198	G	A	35	14	32	5	48	3	40	7	1.31934184673053	0.41012972613267
1	14317014	C	T	14	33	26	30	8	21	3	25	-1.4087785088066	0.328718604493134
1	14317198	A	G	11	33	23	41	9	21	5	18	-0.356056772455401	0.676409765302045
1	14317258	C	T	25	72	29	50	20	38	22	24	0.613970947592838	0.477029383668153
1	14317509	G	A	42	98	36	78	38	52	35	38	0.872000862325392	0.0677641295104445
1	14317530	G	A	52	92	37	69	46	48	45	41	0.887244656380518	0.0515350407344179
1	14317936	T	C	93	64	67	66	69	46	91	47	0.483209001920366	0.341437165685336
1	14318078	A	T	104	131	95	106	100	90	108	60	0.723739655999388	0.186764284575475
1	14318157	C	G	34	29	30	26	34	18	52	17	1.07834145128179	0.0812776272914914
1	14318208	T	C	18	10	12	10	19	5	39	8	1.57257877621068	0.098988842430674
1	14318225	T	C	18	14	13	13	23	8	41	11	1.55276367832038	0.0647333737371421
1	14318299	A	G	18	25	16	26	21	19	33	24	0.913585248182527	0.183927126890238
1	14318356	C	T	10	14	13	17	17	14	34	21	0.973776679356385	0.22532774334638
1	14319601	T	A	41	36	25	34	21	8	7	26	-0.195219021235391	0.977314467827652
1	14319739	G	A	108	142	111	139	113	135	128	119	0.283843910077548	0.332987469109016
1	14319878	G	C	96	154	116	133	117	132	143	106	0.564536521832987	0.358870523775739
1	14320208	C	T	113	135	119	130	112	100	152	65	0.869939459310277	0.293016008663253
1	14320215	G	A	113	136	123	123	111	93	162	67	0.904994284173729	0.277510028534175
1	14320407	C	G	104	144	121	128	148	98	145	61	1.1555555491549	0.0455759950664814
1	14320441	G	A	112	136	120	129	139	109	163	65	0.987328797589808	0.186002556889008
1	14320540	G	A	88	161	104	145	145	104	182	66	1.61618123133188	0.0459789274741059
1	14320617	T	C	110	140	108	142	148	102	197	52	1.5350330385925	0.131212679167651
1	14320684	T	G	113	121	107	127	134	90	179	54	1.29293044235252	0.139682278249417
1	14320771	G	A	61	68	69	48	35	17	60	21	1.15754127697602	0.105855843105423
1	14321703	G	A	9	21	10	13	4	14	15	15	0.229481846122768	0.963580455018124
1	14322741	T	C	220	28	224	25	235	15	239	8	1.29868588105429	0.035581252953591
1	14330557	A	C	9	40	6	83	12	23	9	27	1.78408514269231	0.191678053983516
1	14361576	C	G	21	27	11	41	6	12	8	15	0.139930261144474	0.928797277305836
1	14361600	C	G	26	53	19	71	11	26	10	34	-0.0522299587725576	0.946462566266747
1	14362110	C	A	22	38	16	57	9	29	11	21	0	0.987832225193661
1	14606411	G	T	98	152	95	155	117	133	127	123	0.600375145664985	0.0409357521692901
1	14846509	C	T	73	124	76	103	47	38	119	81	1.08760163486773	0.0028077216888196
1	14882732	T	G	36	0	53	6	30	4	23	4	-1.16285047568204	0.4796498181285
1	14882855	A	T	24	41	27	28	31	26	17	24	0.377205425752947	0.678752564956619
1	14883020	T	A	18	34	24	34	6	22	6	28	-1.36374827055538	0.100608830267678
1	15012654	T	G	21	45	20	32	31	44	40	41	0.649590719443398	0.258019628575865
1	15013564	G	C	6	46	17	43	6	33	3	20	-0.605823978211838	0.673673001701133
1	15068067	T	A	22	20	41	24	44	11	54	17	1.28950661719145	0.0503886046378489
1	15120958	A	G	63	14	61	1	92	3	127	9	1.14251884410167	0.662225704204089
1	15120999	G	A	60	6	58	3	91	5	89	8	0.0786953302690709	0.939333739862129
1	15121002	G	C	61	5	58	3	88	5	85	5	0.217882369441419	0.846637106730692
1	15121393	T	C	34	29	29	36	23	21	12	10	0.220174596086629	0.751955952213188
1	15157075	G	C	12	47	17	22	13	12	37	6	2.72447464997888	0.27875169201527
1	15157159	C	T	18	55	16	22	12	26	27	9	1.33544290136184	0.587743814813679
1	15158144	T	C	11	56	12	22	10	24	17	11	1.38744474802372	0.500446979878333
1	15177226	G	T	142	17	199	32	236	12	234	15	1.32271135949257	0.0182313691898373
1	15177649	G	A	22	8	31	23	35	13	11	35	-0.835124688636765	0.68152295760118
1	15177682	T	C	25	4	23	16	26	7	5	25	-1.30883809544675	0.644494168308281
1	15301921	C	A	26	5	5	6	16	14	22	7	-0.639154601084569	0.951645052653119
1	15302497	G	A	19	58	37	81	32	61	22	45	0.338553198254997	0.522119539869236
1	15401019	T	G	14	7	13	15	18	6	19	8	1.10664256004613	0.269428540311666
1	15401199	T	G	17	4	22	9	22	4	29	1	1.76553474434497	0.269441688289814
1	15401251	C	G	13	1	30	9	24	2	24	1	1.89566334018497	0.20251757879852
1	15401510	A	G	23	33	40	48	25	27	18	21	0.20387233336565	0.741373978278302
1	15401972	G	C	26	39	52	42	19	29	22	36	-0.610368024387995	0.450000627142521
1	15402077	C	T	40	61	72	74	36	41	50	41	0.338173425077239	0.550840757086381
1	15402167	C	T	41	74	68	81	31	48	46	39	0.331783125343263	0.671990943314779
1	15402683	A	G	87	138	102	142	84	77	95	89	0.675816938641225	0.0392417656866406
1	15402806	G	A	103	147	137	111	105	84	119	93	0.444086031789343	0.499997245751638
1	15402969	C	T	94	108	121	107	104	76	139	67	0.764941166824842	0.17094129244063
1	15685218	T	C	6	4	20	10	23	4	30	8	1.24987315775856	0.23593831173173
1	15685242	C	T	5	9	17	12	24	8	30	12	1.36584521141743	0.14735142852043
1	15685277	A	G	8	21	12	12	17	10	24	8	1.91009302764686	0.134158255022386
1	15767662	G	T	21	107	9	81	5	28	5	20	0.384663850235325	0.680030269171529
1	15767684	C	T	19	112	9	88	5	29	7	21	0.777607578663552	0.409785599572436
1	15768212	T	C	34	214	54	195	26	110	53	118	0.687416148316812	0.501636433992698
1	15768382	G	A	37	107	19	64	23	34	34	53	1.00044411114425	0.057631792283747
1	15969311	A	G	27	57	31	50	19	24	10	25	0.126757142408598	0.882607299909796
1	15970476	A	G	97	153	94	151	108	93	89	112	0.613070405358767	0.151857923349868
1	15970535	G	C	95	155	105	143	130	120	146	103	0.8829368875453	0.0171384227876673
1	15970760	G	C	19	62	13	28	43	42	60	54	1.5933911226812	0.0041491940520143
1	16007293	A	T	93	157	113	137	126	124	136	114	0.651777055882621	0.11927908068178
1	16007466	T	C	204	45	202	48	222	27	220	29	0.854370531256664	0.0388877694356278
1	16007503	A	G	166	83	144	106	191	58	201	47	1.18658234537825	0.0311023704817783
1	16007631	A	G	79	148	82	150	62	88	69	67	0.645550238610758	0.113105487796814
1	16008226	G	A	14	45	50	61	23	36	12	27	-0.120076451991751	0.998429160736042
1	16008722	A	G	8	23	14	28	21	20	9	14	1.03242147768121	0.205261986590405
1	16008760	C	G	3	23	14	27	18	19	8	15	1.16937022541483	0.406813049706689
1	16008977	C	T	6	15	16	18	20	8	14	16	1.08746284092329	0.416768451536549
1	16016665	T	C	22	9	18	14	21	8	14	0	1.33091687208095	0.445766329499695
1	16016670	A	G	22	9	20	15	19	8	17	0	1.36257007938471	0.486995733124723
1	16016773	G	T	25	16	20	11	23	19	9	4	-0.260527550224713	0.756719272465601
1	16016793	A	C	20	21	21	9	24	19	12	6	0.0754074027154868	0.942056138626058
1	16016968	A	G	39	50	50	42	36	26	84	32	1.09673812530279	0.24049393370997
1	16016979	G	A	41	51	54	39	36	28	93	31	1.05058169406014	0.426185724113378
1	16017060	T	C	46	58	45	33	59	48	106	22	1.23703919730078	0.477403535162869
1	16017118	T	C	43	69	40	37	76	67	109	44	1.08984661706521	0.347378253663592
1	16017187	G	T	58	87	42	52	97	75	125	77	1.0215732358553	0.00769673365995249
1	16038815	C	T	174	69	186	50	216	34	231	19	1.47917523359838	0.0653124115012219
1	16038998	G	C	116	134	152	97	170	80	203	47	1.34000698444136	0.192653352695745
1	16140501	T	G	26	20	43	14	20	11	40	6	0.798366138828902	0.671257340699154
1	16140789	C	G	9	25	24	22	27	15	26	21	1.06819018544007	0.365220029921158
1	16141131	G	C	42	63	56	54	25	39	50	42	0.144623563079451	0.908809070426745
1	16141354	G	C	115	41	152	30	73	13	70	37	-0.394933665179233	0.828948485198344
1	16141683	A	G	67	67	56	43	50	35	40	41	0.0827707910715086	0.885388796288142
1	16141738	A	G	17	14	14	19	12	9	8	10	0.164198390415355	0.860355900860248
1	16231060	A	T	5	24	32	60	14	34	24	25	0.548148521231555	0.572676753440898
1	16231573	G	A	40	9	51	4	67	6	47	0	1.44057259138597	0.460767062275199
1	16231666	A	G	28	7	38	2	45	6	27	1	0.488100962284992	0.746036484472515
1	16231690	C	T	22	2	31	0	29	3	12	1	-1.37036844994375	0.562200504070094
1	16284380	C	T	25	66	30	51	15	32	72	44	1.28402098842146	0.525943471667587
1	16284617	C	G	9	30	11	25	7	5	18	25	1.19639721273739	0.163113949819316
1	16356455	T	C	95	153	104	145	102	145	117	132	0.243588793470498	0.436947665655134
1	16356676	A	G	31	10	26	5	171	44	100	51	-0.413705985533299	0.638919370593726
1	16356678	T	A	36	9	27	5	177	44	105	51	-0.600229257374467	0.506667185723401
1	16356680	G	C	35	10	29	5	181	44	105	51	-0.503093675944041	0.579422848738588
1	16356698	G	C	43	7	27	4	209	29	116	29	-0.183536485519425	0.799609577192537
1	16356773	G	A	117	3	98	4	220	30	233	17	-1.67205953916327	0.131293675349996
1	16356782	T	C	120	7	103	10	210	39	230	20	-0.814720394507223	0.472639038068406
1	16356790	C	G	134	9	123	9	222	27	236	13	-0.318423854542477	0.748232451576975
1	16356791	C	T	134	9	126	9	225	25	237	12	-0.210147135799554	0.829014914799639
1	16356808	G	T	161	17	143	17	235	15	236	14	0.8611375822925	0.153984540598046
1	16414408	C	G	16	15	19	11	10	16	28	6	0.359652596002405	0.92723966411323
1	16437096	A	C	23	8	30	2	24	9	45	4	0.00209237921050141	0.948665007654473
1	16437112	G	A	27	22	40	10	28	15	51	9	0.652729056998086	0.759877337608496
1	16437174	G	T	26	36	45	20	34	24	36	13	0.577437453502923	0.675692435325209
1	16749172	G	C	15	58	17	24	7	12	6	17	0.200010727631603	0.95755319880562
1	16843449	C	G	3	35	2	16	7	22	4	18	1.48800077083407	0.246435177663492
1	16953406	T	C	14	25	25	15	6	9	16	8	0.408494653411522	0.866553785604055
1	16954296	T	A	21	36	12	20	19	15	30	10	1.73381445703963	0.0635191474875041
1	16954370	A	G	21	68	26	25	32	17	26	17	1.75508811330763	0.257472026230313
1	16954420	C	T	21	80	31	26	38	22	27	20	1.6575311266718	0.408317509092541
1	16954464	G	A	17	63	39	30	44	36	19	19	0.927724099025685	0.635361702750058
1	16954523	G	T	16	61	30	29	37	40	16	25	0.673843781807406	0.749019630915252
1	16954649	G	A	17	30	19	24	24	13	21	23	0.906890595607752	0.29318946952309
1	16954799	C	A	26	75	51	56	65	43	56	70	0.865320735701956	0.477084937347181
1	16954951	C	T	54	58	72	54	100	39	135	65	1.00615222698142	0.0295436130913989
1	16954956	G	A	54	56	74	49	99	37	130	63	0.909593115987296	0.11208431485952
1	16955015	C	T	36	24	43	20	61	14	92	27	1.05548670852974	0.0740335295590845
1	16960860	T	C	26	41	35	24	6	13	7	11	-0.792892307113992	0.491164359838158
1	16960905	T	C	46	70	53	47	9	18	21	30	-0.437063805608709	0.55504143771044
1	16960948	G	T	47	63	45	41	11	22	33	29	-0.0361159612492519	0.869156706643678
1	16961051	C	T	22	21	11	19	7	7	17	9	0.862496476248579	0.385183242716163
1	16972975	A	G	30	13	16	20	19	9	7	2	0.761840262875008	0.545982289686435
1	16973019	C	T	30	26	24	38	23	17	11	5	0.873143720448436	0.329856042695353
1	16976443	G	A	58	109	62	108	80	99	55	74	0.496848006250067	0.180154821996844
1	16976612	C	A	108	140	100	149	116	133	124	125	0.370149304544851	0.206524747741216
1	16976671	A	G	98	152	88	160	101	148	119	128	0.419078664500708	0.295335685736492
1	16976902	T	G	74	107	68	87	76	111	70	121	-0.217990713565109	0.534551230700779
1	16977197	T	C	18	44	18	33	31	26	31	57	0.676018418292312	0.450615442145792
1	16977253	T	A	108	142	121	127	134	116	139	110	0.504836752964345	0.0833369128508433
1	16977316	A	G	120	130	124	126	106	142	133	117	-0.0466788172686919	0.922284286647216
1	16977395	G	A	117	132	109	140	118	129	116	129	0.126421342995302	0.665878034972144
1	16978101	C	T	31	27	45	68	39	38	36	51	0.0750133544168435	0.983353841683725
1	16978500	G	A	30	33	38	37	24	16	26	28	0.226244746832053	0.712875256723555
1	16980033	C	G	24	20	26	35	33	28	35	26	0.470078862836806	0.443048176883133
1	17140919	G	T	4	7	32	42	4	5	5	10	-0.292180751492196	0.788060370901158
1	17140983	T	A	2	12	24	51	9	11	8	14	0.720446856834439	0.429784793255378
1	17147423	A	T	10	2	50	28	32	11	35	25	-0.10383581098454	0.834265669028049
1	17147432	C	T	10	5	54	33	36	11	33	30	-0.00110003439632975	0.986095666720074
1	17147462	G	A	16	14	85	65	54	18	55	50	0.326290748951895	0.674981542947893
1	17147636	G	C	9	3	66	21	28	8	47	9	0.497499659470817	0.541599339786285
1	17147637	T	G	9	3	63	21	26	8	46	9	0.497499659470816	0.543386748159605
1	17147638	C	T	8	4	63	21	26	8	47	9	0.59647078789972	0.462660354468189
1	17147668	T	C	36	31	104	121	59	67	114	133	-0.0905834656393808	0.801084783637484
1	17148269	A	T	49	63	123	126	111	86	172	76	0.940785909432228	0.167593898425292
1	17148322	A	G	49	39	136	108	111	56	189	58	1.06421956065119	0.0665811205028213
1	17148331	T	A	53	39	140	104	112	53	199	49	1.17575972766942	0.120397712828713
1	17148437	C	T	38	12	94	36	53	10	189	25	1.33014860169233	0.0182033031064655
1	17148459	C	T	32	6	67	26	34	6	171	21	1.29523597726237	0.166549406222544
1	17188904	C	G	8	35	22	23	108	120	112	120	0.82555951743519	0.559123526906766
1	17189228	G	C	14	63	43	67	129	118	121	128	1.21274757818656	0.222640415135631
1	17189580	G	A	34	48	46	67	114	135	115	133	0.296676553696184	0.449241990611147
1	17189802	A	G	47	42	57	42	179	71	183	67	1.0831991349427	0.00823527864221052
1	17189852	A	G	71	32	76	28	222	26	214	33	1.59275952618724	0.000871826361248385
1	17189885	T	A	80	10	82	15	229	14	231	15	1.2915152427069	0.0554754997150884
1	17189916	C	G	100	6	85	6	230	17	235	9	0.214228228059086	0.810607135180646
1	17325187	C	G	8	17	8	17	15	18	55	43	1.28600852063242	0.101468987902081
1	17325290	A	C	8	4	8	13	17	9	68	11	2.17492568250035	0.361869928219643
1	17325316	C	A	7	4	5	11	17	7	64	8	2.75488750216041	0.239954155584879
1	17722824	A	T	71	85	48	74	48	71	84	65	0.374996470084525	0.656381599353468
1	17777075	A	G	97	125	143	99	119	87	66	44	0.398422785427947	0.560421402967025
1	17777111	T	G	194	34	202	48	217	30	119	10	0.798584712429871	0.173206319408301
1	17807520	C	A	111	92	130	57	75	32	101	15	1.21112195119163	0.372787575366901
1	17807800	C	T	36	19	63	22	25	7	33	11	0.416251378271989	0.576719678972121
1	17807849	T	A	46	5	70	7	28	1	36	5	0.1420190048482	0.905602716948213
1	17833132	A	G	105	46	92	43	152	98	124	124	-0.832209798061927	0.13297568357233
1	17833230	A	C	43	46	67	52	141	97	131	116	0.186103351615049	0.675306356541514
1	17833288	A	G	27	17	52	31	99	44	143	95	0.0811039170920554	0.84500707815019
1	17833340	C	G	23	0	42	8	80	5	118	20	-0.0368673827235693	0.918691030943987
1	17833369	G	T	23	0	28	5	60	2	88	6	0.858956118544821	0.754729478333745
1	17833507	A	G	11	6	16	5	24	12	28	15	-0.349903667548548	0.720901650466405
1	17833767	C	A	8	7	4	6	21	19	30	22	0.430350554773347	0.678286836320824
1	17833840	A	G	7	3	5	1	34	18	21	21	-1.08900500332922	0.434472721432003
1	17840146	G	C	114	133	120	129	135	112	148	101	0.573006904560089	0.0502619133959854
1	17840156	G	C	129	120	119	129	143	107	154	96	0.554788825296795	0.0582343334768676
1	17840293	T	C	129	117	144	102	131	89	164	86	0.435389951098141	0.294197561107821
1	17840335	A	C	140	103	145	93	166	80	170	77	0.557588408950237	0.0693082549252435
1	17840379	C	T	122	127	133	116	130	117	148	102	0.274613079869256	0.45443787028184
1	17840380	C	G	126	124	135	114	131	116	153	97	0.281949266016895	0.502889333808279
1	17840592	C	A	120	126	162	85	147	99	194	53	0.747248251888979	0.555817748963169
1	17840593	G	C	120	126	162	84	145	100	194	52	0.731908114960087	0.577317173324358
1	17840689	T	C	123	109	120	130	113	73	153	97	0.621945803738456	0.0425070835159757
1	17840821	G	T	19	11	45	21	19	15	33	12	-0.0544477840223758	0.947338709704986
1	17840823	A	T	18	11	45	21	19	15	33	12	-0.0317277075222922	0.972724102589954
1	17840830	C	T	17	2	44	9	13	6	32	4	-0.301380717489346	0.74177233925212
1	17840832	T	C	14	2	42	9	13	6	32	4	-0.177998301984064	0.809674433132121
1	17930222	G	A	10	2	3	9	35	6	35	6	2.30331241672002	0.441825156945746
1	17930297	G	A	11	3	4	11	26	9	39	8	1.8353692982272	0.496306689302654
1	17971784	T	A	31	3	33	4	33	2	24	5	-0.16710998587853	0.89778584850349
1	17971928	A	G	33	13	34	14	34	14	23	11	-0.122167863904304	0.872334201249793
1	17972147	T	C	19	58	16	57	24	37	17	46	0.698719607441592	0.296481744468252
1	17975324	T	G	52	2	35	3	16	2	21	1	-0.496524536058484	0.778061479447812
1	17975350	T	C	65	12	39	9	17	3	27	1	1.15130932159412	0.38043119337849
1	17975369	T	C	70	17	42	15	24	3	29	1	1.92056553238233	0.101102163237377
1	17975390	T	C	72	39	44	35	25	5	30	9	1.32547716158452	0.072017481637435
1	17975540	A	G	144	105	88	155	32	30	128	81	0.691899046438091	0.608680975908216
1	17975599	G	T	112	90	55	102	20	23	93	79	0.349011828690432	0.75931343982135
1	17985181	G	A	32	7	23	5	49	2	32	13	0.236562194472603	0.937108913428366
1	17985195	C	G	30	9	21	7	50	4	35	14	0.567040592375096	0.740622908813627
1	17985404	C	T	15	4	25	5	31	3	42	3	1.45285896471381	0.254870046668979
1	17985409	C	T	13	3	22	5	30	3	43	2	1.73861344704699	0.204021890025242
1	17985416	C	G	12	3	21	3	31	2	48	2	1.84434912953978	0.23115913701121
1	18021096	T	A	19	34	17	46	2	29	7	27	-1.48542682714696	0.224469087330502
1	18021516	T	G	66	55	59	42	67	26	74	73	0.144323289844224	0.806500492266215
1	18021536	G	T	67	31	61	33	66	15	84	44	0.34617564113404	0.632082370354351
1	18021580	T	C	50	12	60	15	48	10	81	14	0.399792543332987	0.572959710527561
1	18021610	G	A	42	6	52	7	38	4	61	7	0.315775867903401	0.751139336518956
1	18046986	A	G	108	142	92	124	119	130	133	115	0.452068230223811	0.128363881938861
1	18050579	C	T	23	63	31	45	27	44	26	47	0.220125814364503	0.778048115065929
1	18050633	C	T	19	47	24	38	23	35	19	47	0.0178915996102891	0.976613819655662
1	18050666	T	C	20	48	26	31	22	36	19	32	0.050307955348368	0.969946743843069
1	18050786	G	A	19	14	33	13	16	9	31	5	0.801681713642006	0.614527674459663
1	18050797	A	T	23	6	28	7	18	6	27	3	0.349942471055931	0.763667003951957
1	18050798	A	C	23	6	30	7	19	6	27	3	0.326156218192056	0.765591435939459
1	18050889	C	G	34	5	22	3	18	4	22	3	-0.292781749227845	0.819495475879259
1	18189703	A	G	17	13	17	7	13	15	15	10	-0.602036014032141	0.516394346628309
1	18523071	G	A	34	35	33	44	21	18	33	25	0.566314305180701	0.347893186612389
1	18525437	C	T	62	84	94	87	57	59	61	67	0.0378134218855742	0.91751868085345
1	18525440	C	T	63	92	95	87	57	63	62	70	0.0195703568939068	0.949605390447847
1	18525730	C	T	113	132	71	91	89	144	109	128	-0.180768277307427	0.649252062477911
1	18770933	T	C	22	40	22	40	48	58	58	80	0.481892474035095	0.35430454538827
1	18954922	T	C	32	31	27	13	4	7	19	27	-0.987112315911768	0.252817402488297
1	18954972	C	T	23	48	19	19	6	8	17	34	-0.194983699060852	0.824585525435741
1	19313181	G	C	49	19	61	11	68	26	37	11	-0.369676965878967	0.704026448110363
1	19313256	G	C	81	56	91	29	104	71	67	60	-0.632444305215949	0.445274174951864
1	19316185	G	T	39	52	35	48	45	91	49	88	-0.494824101440844	0.280208911233726
1	19316545	C	A	7	13	11	14	12	34	19	33	-0.526930379256207	0.541021427264512
1	19317088	C	G	85	67	60	83	34	81	53	78	-0.821029858932299	0.327427213698974
1	19318965	C	A	42	58	54	77	61	66	37	59	0.140778655782807	0.748043368674697
1	19319821	G	T	33	8	38	2	62	5	99	6	1.04366623525915	0.549890868558512
1	19434026	G	A	93	17	53	15	43	3	15	9	0.0831939355263983	0.919610720815549
1	19434041	G	C	95	15	55	13	44	3	15	7	0.139251186036201	0.93503927304361
1	19434042	C	A	95	15	55	13	43	3	15	7	0.114589131801933	0.931212159935245
1	19434106	C	T	43	6	24	12	22	1	1	2	1.0424352663204	0.870903117796543
1	19434142	T	C	49	20	37	15	23	5	2	4	0.176949450575281	0.813542041295788
1	19434155	C	T	58	25	41	17	29	4	2	4	0.717157113085151	0.892668415427026
1	19434678	C	G	116	134	124	70	38	30	15	28	-0.364525794201088	0.672467551307687
1	19434735	C	T	168	77	156	93	74	31	34	28	-0.0582146140688135	0.864091468605375
1	19434779	G	A	183	64	171	78	82	25	41	20	0.1328029781568	0.860451571136401
1	19434819	A	G	171	78	161	87	90	30	35	20	0.313210877786253	0.640824505770387
1	19434856	G	A	150	96	146	81	71	20	20	18	0.518019311209158	0.841737907068698
1	19437297	C	A	84	25	148	31	72	9	82	8	1.12869762637459	0.0818100515056494
1	19437553	C	G	215	35	214	33	218	31	241	9	0.863051251341491	0.48161027909675
1	19437564	A	G	215	34	207	42	212	34	238	10	0.881177896540262	0.489024231705753
1	19437615	G	A	205	44	233	17	219	22	241	7	1.14345933322412	0.516318695829978
1	19585186	G	C	11	37	11	33	9	24	20	13	1.3183790280158	0.419985623851824
1	19585919	C	G	58	158	69	109	78	96	70	88	0.757902654487325	0.230992353805592
1	19585936	C	G	59	160	72	107	83	100	74	90	0.752038070710783	0.283472186920518
1	19586122	T	C	52	78	16	54	58	64	60	49	1.01939536505477	0.212343794902824
1	19586126	C	G	56	74	19	58	60	65	61	63	0.734438666137167	0.345743300584052
1	19594959	T	C	13	9	29	37	24	6	14	24	0.47228145111332	0.847436253255534
1	19594968	G	A	19	22	36	45	33	9	20	32	0.655097926878228	0.688351730380392
1	19595776	C	A	57	7	84	6	29	0	165	1	4.16080120792945	0.0125476577551921
1	19595780	C	T	59	7	81	6	30	0	158	1	4.12574555287375	0.0135345350896392
1	19699868	A	C	120	9	107	12	238	7	243	6	1.7752223011168	0.0298031642509147
1	19699871	G	C	122	10	108	13	237	13	241	8	1.18662129031462	0.100020612521939
1	19699906	C	G	121	16	115	24	230	20	218	32	0.546200249442033	0.487898843915389
1	19699918	A	G	111	21	115	29	225	25	206	44	0.466696829670462	0.564671499967414
1	19701087	G	A	13	16	8	34	66	9	26	12	3.38278330027131	0.0956523286093985
1	19961287	T	G	82	163	69	179	73	147	113	133	0.589323569727168	0.4102283292641
1	19961651	G	C	24	42	22	90	11	33	19	58	-0.0800718812887371	0.855897466235198
1	19963335	A	C	4	17	9	29	5	16	10	24	0.408084738633119	0.683414084322401
1	20220229	A	G	99	144	103	141	112	126	123	96	0.578707706515203	0.167211887136458
1	20220338	A	C	45	33	51	29	38	20	27	12	0.391601622694178	0.526703460499147
1	20220363	C	A	33	27	39	25	21	20	18	13	-0.228477183797425	0.739008430968654
1	20220948	A	G	12	19	16	25	1	21	9	10	-0.980191518919819	0.712747940421234
1	20264204	A	G	53	23	48	18	49	20	40	9	0.317092957705115	0.62452993279311
1	20264256	T	G	36	22	42	22	27	23	32	14	-0.152780916539131	0.845313377675551
1	20264322	G	A	25	9	20	14	17	9	18	5	0.353636954614701	0.734928554334999
1	20264352	G	A	26	12	21	9	14	7	17	5	0.206962380766842	0.833394520220489
1	20264616	C	T	24	21	12	11	16	4	9	3	1.66657626617541	0.120933917184705
1	20422246	T	G	17	9	17	9	19	21	16	20	-1.14580682748114	0.173473586718249
1	20422351	C	T	59	128	41	74	47	121	60	129	-0.209962005283819	0.586945332134408
1	20422808	A	G	9	17	27	27	18	18	15	10	0.526545814495503	0.510511241405481
1	20423326	T	G	16	23	18	23	4	20	7	15	-1.233752283501	0.180838705787688
1	20423379	G	T	17	26	14	34	4	26	11	20	-0.663977075226589	0.621725309732537
1	20423398	C	T	19	26	10	33	2	26	10	24	-1.03423163472497	0.555128278347588
1	20423551	C	T	9	25	8	27	6	26	2	14	-0.70895121799661	0.5112332530722
1	20426285	A	G	6	23	7	22	11	14	4	21	0.56902095685218	0.721222652921577
1	20426286	T	C	6	23	7	22	11	14	4	21	0.56902095685218	0.721222652921577
1	20538749	A	T	61	76	46	59	29	34	51	47	0.317426702652422	0.497896334492749
1	20538910	A	G	42	80	71	94	63	70	58	79	0.322459250245692	0.479315608656947
1	20539109	G	A	125	125	133	99	130	68	120	95	0.41318379706464	0.471560396298672
1	20539224	G	T	128	56	102	49	87	35	125	44	0.292895173107827	0.469797639122002
1	20614455	A	C	15	16	31	24	7	5	21	9	0.798366138816393	0.369857617780879
1	20614464	A	C	26	5	48	9	13	2	23	3	0.445898462983606	0.724011922333002
1	20614683	A	G	55	83	31	51	34	28	67	53	0.958185915622845	0.0389298295654351
1	20740669	T	C	13	13	26	41	2	10	22	29	-0.230954434839872	0.663733201167004
1	20740676	G	A	13	14	25	40	2	10	22	30	-0.230005605446323	0.676103429204409
1	20741515	T	C	64	110	88	161	69	52	73	125	0.516363097332015	0.502567822304442
1	20741761	C	T	80	113	84	165	44	97	63	129	-0.317322907908966	0.426353890776628
1	20833972	C	T	22	10	16	16	16	6	28	4	1.59001572844737	0.268782507845649
1	20936116	C	T	103	112	105	114	49	63	21	33	-0.335940239502094	0.425994727999275
1	20936157	C	G	117	118	108	119	62	83	25	35	-0.364737495831891	0.346804067867241
1	20937110	G	A	88	28	61	51	62	59	44	10	-0.295991774500028	0.979551740776071
1	20937111	G	T	89	28	64	51	63	60	44	10	-0.341423125059368	0.999101561792237
1	20937136	C	T	88	36	57	53	67	56	34	14	-0.175247192964411	0.980459381926755
1	20937196	G	C	87	62	73	73	71	66	33	31	-0.144585621882567	0.736281117817843
1	20937845	C	T	82	141	91	157	105	143	89	106	0.424451202944484	0.171486384615237
1	20939058	A	G	136	114	122	127	136	113	165	84	0.513229938107593	0.397220238894646
1	20939122	A	G	153	95	154	92	132	114	149	100	-0.322241051662764	0.279179797109859
1	20939128	G	A	145	104	148	101	142	107	157	93	0.0648687295065725	0.826670309969034
1	20939129	A	T	144	104	150	100	141	108	157	93	0.0408698264183563	0.894635846317801
1	21200183	A	G	60	71	37	85	47	64	31	60	0.0166952850878959	0.989232750987839
1	21200430	A	C	29	49	32	71	45	87	28	73	-0.155950277959759	0.748170143307648
1	21290040	A	G	14	73	10	55	21	42	9	34	1.07400058144378	0.12954065004086
1	21290519	C	G	9	49	8	32	10	28	3	16	0.49339526113808	0.605176439317078
1	21291425	T	C	62	172	68	180	68	161	60	92	0.454070230928751	0.331938502795354
1	21291521	G	A	52	99	50	136	48	84	38	48	0.585962239922932	0.28680307747318
1	21291774	C	A	66	182	66	181	90	159	95	155	0.696192330261982	0.0267565093297826
1	21291875	A	G	62	187	63	185	95	151	92	158	0.848805958429207	0.00730888263172114
1	21291882	G	A	63	186	62	187	93	154	97	153	0.885008298553919	0.00505225211940574
1	21294279	C	T	107	28	90	15	111	15	140	22	0.566303123567544	0.310643130744747
1	21388175	C	A	83	165	60	91	45	48	56	96	0.328415144531156	0.57770084679528
1	21388266	A	G	63	120	57	84	45	47	60	92	0.360839191305548	0.470891096377945
1	21524142	G	A	6	11	6	10	15	18	39	10	1.75488750216347	0.368621915757597
1	21525213	G	C	31	33	22	32	20	22	27	8	0.942145614534375	0.47560823181064
1	21526998	A	G	3	18	5	19	5	32	5	23	-0.249978253008347	0.834556436063902
1	21686389	T	G	70	179	63	158	77	124	86	161	0.535232390859644	0.0996781116597318
1	21686496	C	T	19	61	11	42	19	28	27	54	0.945619883013568	0.134168400705662
1	21763937	C	T	13	12	2	14	28	50	34	56	0.0198249783561716	0.908061277660623
1	21766382	C	T	34	43	26	44	24	38	16	29	-0.208108195330214	0.728104017202101
1	21766403	C	T	37	44	31	45	20	36	14	28	-0.524266569033602	0.388989230322012
1	21766810	A	G	60	48	32	41	53	45	71	65	0.1250080717716	0.786362293989129
1	21775299	A	G	33	36	48	75	23	20	17	20	0.454565863465474	0.458785298215763
1	21775304	T	A	32	41	47	66	22	17	17	19	0.55316345564398	0.380082032853543
1	21778785	A	T	6	30	10	29	7	8	10	10	1.80018088916987	0.0729954602130349
1	21778786	T	C	6	30	10	29	8	8	10	9	1.96510520955381	0.0492763173809039
1	21779042	T	C	8	42	6	34	8	21	7	24	0.855610090671994	0.3713934528215
1	21779460	A	G	27	48	29	59	29	34	20	37	0.399074788954575	0.484381343407739
1	21779472	G	C	26	46	30	58	29	32	21	33	0.514573172829765	0.371470370130146
1	21779546	A	C	13	22	30	30	30	15	26	22	0.872076519864586	0.27594453669325
1	21779552	A	G	14	24	28	30	29	17	25	20	0.908004215919138	0.179603346726461
1	21779821	A	T	46	25	26	21	44	18	41	11	0.905046895422874	0.164598156888158
1	21779823	A	G	45	25	26	21	43	18	41	11	0.908151263910621	0.164024235539369
1	21779834	G	C	42	18	25	12	43	14	40	7	0.82352341371891	0.271671488105368
1	21779857	G	A	35	7	18	3	27	8	30	4	-0.158064846232257	0.883172221600713
1	21842449	T	C	111	130	47	131	40	61	80	81	0.481268724496618	0.638399341517011
1	21842468	C	T	108	108	37	115	34	57	72	66	0.406396759129329	0.750516764241697
1	21842535	T	G	94	130	60	137	44	76	67	70	0.398500698444541	0.621424472556445
1	21842623	G	A	85	161	76	167	71	71	63	115	0.553565505854398	0.403507124808887
1	21860131	C	A	20	20	18	28	12	9	33	21	0.921997487998718	0.20731239017545
1	21860152	A	C	16	18	23	25	12	7	36	17	1.14086253583982	0.132176020213944
1	21860176	C	T	15	10	24	17	11	7	36	11	0.854149133536545	0.315872724350817
1	21884025	G	T	38	6	55	9	25	3	25	3	0.426625473554056	0.713629296205708
1	21884045	C	G	39	16	55	14	24	4	23	4	0.906890595608519	0.347505593286808
1	21884168	C	T	43	17	53	14	25	5	17	2	0.954196310386875	0.343025796732597
1	21884269	T	C	118	83	111	49	69	27	39	19	0.436515877378085	0.540507324556308
1	21884284	T	C	117	70	106	45	68	26	44	18	0.392513454447082	0.434343933270458
1	21982134	T	G	11	19	9	16	12	11	16	17	0.807354922057604	0.361573515586417
1	21982138	A	G	11	18	11	16	12	10	16	16	0.734946426529554	0.405324837966493
1	21999075	C	T	30	15	40	23	34	17	69	6	1.28158306642298	0.515627421752135
1	21999095	C	T	36	16	48	23	38	19	73	8	0.932613160181116	0.608512427985512
1	21999129	A	T	39	14	44	17	39	16	75	14	0.505156297596172	0.621394861570459
1	21999130	T	C	39	15	49	17	38	17	74	14	0.393726993033428	0.744831647954541
1	21999240	A	T	14	22	13	26	16	22	14	31	0.00904513961171646	0.990529461379636
1	21999468	G	C	9	19	9	24	3	17	10	10	0.201891969237534	0.916488447387415
1	21999477	T	C	10	19	10	25	3	19	11	10	0.0868774506806717	0.962717344990212
1	21999822	C	T	6	34	19	17	11	5	15	6	2.26957725170015	0.265380826304016
1	22000200	G	T	15	44	19	70	23	51	25	17	1.24292683239824	0.323256993024931
1	22002859	A	G	17	20	25	29	8	24	16	29	-0.920565532391621	0.21128705609555
1	22003351	T	A	21	39	25	55	22	42	24	30	0.384663850236044	0.520616091687241
1	22006586	A	T	56	81	75	89	87	110	100	95	0.243382294982442	0.545479688291553
1	22006632	T	C	74	110	74	104	99	149	143	104	0.467883283352481	0.578716697223626
1	22006736	G	C	93	105	49	96	100	135	131	103	0.458235849779943	0.561499332811459
1	22017695	C	G	42	9	60	6	24	9	28	3	-0.650057528945543	0.713798947260641
1	22017700	C	G	38	9	57	6	19	5	26	2	0.0215331615362018	0.977073302081046
1	22017702	C	G	37	9	56	6	19	5	26	2	0.0522299587591224	0.961124094000896
1	22017703	G	C	37	9	56	6	19	5	25	3	-0.172836596862146	0.911135898211988
1	22017724	G	C	25	9	44	6	14	5	22	2	0.160936218195072	0.91440074336344
1	22018207	G	C	43	13	24	33	13	10	7	23	-1.26499325887185	0.611197479730169
1	22018297	A	C	76	27	41	53	18	17	19	37	-1.09387076123056	0.564563789237513
1	22018451	C	T	70	34	46	21	14	18	40	17	-0.451016796512805	0.618778385473541
1	22018476	C	T	66	22	32	18	7	11	31	15	-0.745293953642229	0.527984209995472
1	22054387	C	T	89	157	103	138	96	89	99	97	0.687780146169601	0.0399324446263685
1	22054433	G	A	95	142	114	134	85	70	112	72	0.873470024648978	0.0277837151503492
1	22054495	T	C	105	108	139	110	93	66	127	54	0.711916105097551	0.270387441259428
1	22054903	C	G	107	52	148	71	93	43	120	29	0.512945687263908	0.470854419517542
1	22054909	C	T	115	51	154	72	96	42	124	26	0.564949015056936	0.485889752769499
1	22054921	C	T	123	48	147	69	101	36	121	23	0.705321939520837	0.319722408372398
1	22054924	T	G	123	51	145	77	103	42	121	25	0.675176541142058	0.39644952552497
1	22055069	T	C	52	89	73	94	73	52	38	33	0.934940483834343	0.0268966635974159
1	22055248	T	G	104	54	96	55	46	24	57	21	0.318975565845216	0.515485081337644
1	22055344	A	G	74	22	79	22	29	14	50	15	-0.352156471005825	0.580796086417289
1	22055361	C	G	66	17	67	23	30	12	40	12	-0.189033824380482	0.782620513729173
1	22055386	T	G	67	21	64	28	27	13	42	14	-0.0650762028158517	0.920073006949607
1	22055893	G	A	23	28	24	35	14	7	10	40	-0.546935279134202	0.985047356290262
1	22057425	A	C	27	19	51	27	22	13	23	8	0.337695410605938	0.647513156818484
1	22057440	G	A	24	8	47	14	18	9	20	5	-0.249742909481403	0.784639659317523
1	22062777	G	C	18	14	25	10	13	9	22	20	-0.570000232020687	0.486821213387115
1	22263482	G	T	36	70	46	58	51	67	47	89	-0.0282443793659017	0.976318985150313
1	22263554	A	G	64	87	59	84	80	90	78	119	0.0717596256428806	0.845468608314694
1	22263637	G	A	50	63	30	66	56	74	73	82	0.415124197080359	0.502560070735068
1	22263642	G	A	55	69	31	66	58	69	71	87	0.37637587890185	0.488599408736151
1	22487823	G	C	15	24	11	29	14	20	16	39	0.0517282826553863	0.934781385464151
1	22489111	A	C	41	29	28	20	47	24	58	17	0.862878900385078	0.172688733564865
1	22489116	C	G	43	30	30	23	48	24	60	21	0.801130301498738	0.16668940761291
1	22489162	T	A	45	13	43	22	59	26	66	17	0.209370928267658	0.821486806449895
1	22489179	G	T	49	8	51	15	59	28	65	13	-0.523649927948922	0.665994976339718
1	22489277	G	T	27	4	29	9	26	14	20	15	-1.44133424298707	0.0969340578449888
1	22489296	G	T	24	4	25	9	19	11	15	15	-1.52724700286487	0.129652571994759
1	22605948	G	A	75	127	61	125	69	162	84	138	-0.0816137655496205	0.870413055628076
1	22606343	G	T	88	161	95	153	103	142	89	157	0.139881737130649	0.660870126450262
1	22606459	T	C	46	75	30	49	62	83	55	86	0.17575408024451	0.6851328853269
1	22731755	C	A	8	33	4	18	17	31	7	45	0.424497828528428	0.759999001905333
1	22841779	A	C	43	20	59	20	26	25	107	39	-0.295214811582944	0.647527147645703
1	22841854	A	G	93	94	108	76	54	70	132	116	-0.241660755041227	0.614575860984693
1	22842328	G	A	102	112	107	118	102	122	102	129	-0.160987293115784	0.60150558926141
1	22842346	C	A	91	98	97	111	93	111	98	117	-0.102690905725748	0.75021959098493
1	22842586	G	A	16	15	10	16	20	9	24	5	1.90583328882548	0.058272814643507
1	23113078	T	C	31	20	20	21	16	25	28	28	-0.583362173279298	0.433639584095253
1	23113099	A	G	24	24	18	24	20	26	25	34	-0.222392421336448	0.737574643078684
1	23113818	C	A	107	136	98	142	123	111	152	93	0.870323439658556	0.0633251192713719
1	23113890	A	C	96	136	75	123	105	109	103	142	0.327851936990976	0.36626420605281
1	23250258	G	A	35	67	39	54	28	39	32	18	0.783410453089214	0.431091191845958
1	23250597	T	C	30	3	15	2	42	1	54	10	-0.0443941193584517	0.949787166204231
1	23269405	C	A	48	16	37	14	8	12	8	13	-2.14635653030389	0.0130028873466163
1	23269439	C	A	38	9	25	13	5	13	9	10	-2.23405533886203	0.0826372637313696
1	23269855	G	A	39	8	17	4	8	13	21	13	-2.06485114434449	0.0715456430683956
1	23269856	G	C	36	8	16	4	7	13	18	13	-2.17206074578407	0.0476214626896814
1	23322557	C	A	93	156	66	184	91	157	98	152	0.387287377017888	0.505517000817137
1	23325082	G	C	61	186	57	191	78	170	84	164	0.631923374317393	0.0523241361857147
1	23325345	C	T	25	65	27	71	32	37	27	54	0.761871532277044	0.218739752622645
1	23325346	G	A	25	65	26	71	31	37	25	54	0.714597781157294	0.287033387712798
1	23362743	G	A	15	22	62	55	33	30	77	42	0.611434712081586	0.427233027882591
1	23362889	G	C	23	0	26	8	12	1	27	2	1.0857298740259	0.768587937257513
1	23362912	C	G	51	10	85	45	54	14	122	32	0.629766534854605	0.678262565782933
1	23362921	A	G	54	12	89	52	53	19	128	39	0.481993555177245	0.804885816237848
1	23363482	C	G	10	11	32	26	25	15	45	22	0.736965594166183	0.289511273105352
1	23558228	T	A	13	71	26	81	8	24	12	53	0.0176668487737986	0.950866288377121
1	23558231	C	A	13	71	26	79	8	24	12	53	-0.00144197417390659	0.9654881941499
1	23604302	A	G	16	29	21	18	8	15	10	15	-0.391830108118101	0.681034945765882
1	23604304	T	C	16	29	20	18	8	15	10	15	-0.352301743931594	0.69875983283374
1	23604574	A	C	45	92	43	62	65	141	52	147	-0.49220535979974	0.311431422551666
1	23604591	G	A	40	85	44	60	59	135	53	144	-0.529174722539949	0.307647232128721
1	23626108	C	A	22	45	24	27	34	27	45	60	0.507200297704922	0.549212463312348
1	23626751	C	G	68	92	91	159	111	137	114	136	0.379684648963588	0.221883814818226
1	23626928	C	G	76	130	112	134	114	132	118	126	0.336559007385083	0.399362469829672
1	23626938	T	C	79	138	113	135	110	136	112	135	0.220061465194828	0.593520724629893
1	23627150	G	C	91	159	106	144	140	109	114	136	0.673168911786157	0.235963658809389
1	23960107	G	T	184	19	146	28	222	28	194	55	-0.486333075774041	0.693349825326993
1	23960108	T	G	179	19	142	29	219	29	193	55	-0.447283881996696	0.714181958225082
1	23960159	C	G	144	35	144	53	183	67	157	91	-0.604883194844416	0.387191523977716
1	23960288	C	A	59	36	67	43	105	71	166	83	0.141863325335903	0.741625608281895
1	23960315	G	A	65	23	80	42	117	51	171	71	0.0816463869171218	0.847191399552124
1	23960378	G	C	57	23	65	21	80	32	139	25	0.470591326510839	0.675131465180329
1	23960393	G	T	53	28	69	25	74	42	138	33	0.29628488106763	0.843035859519032
1	23960506	A	G	148	73	120	47	180	70	142	107	-0.295887266817634	0.698444558729078
1	23960649	T	A	60	179	67	176	92	147	84	162	0.670959118352794	0.0360536421723683
1	23960743	C	T	27	39	51	49	48	72	83	80	-0.040475112131085	0.952868627963661
1	23960786	T	C	23	10	37	20	34	36	53	40	-0.804984017594813	0.194670466067758
1	23960788	C	G	22	10	38	19	36	36	55	38	-0.7505683259112	0.229729999417914
1	23961608	G	T	88	34	118	45	144	60	204	43	0.373723189659394	0.661532738802775
1	23961613	C	G	87	42	116	61	139	65	189	56	0.459853377341532	0.41669337108093
1	23962070	A	G	33	81	30	98	32	99	40	154	-0.306532719494174	0.501437650471793
1	24314938	T	C	54	66	27	66	49	102	80	73	0.264560259957337	0.7967241770022
1	24332769	C	T	34	64	26	59	20	56	23	71	-0.526796022339373	0.330135149074439
1	24332906	T	C	27	38	29	35	28	34	18	38	-0.263893408554358	0.675831946368344
1	24332962	T	A	20	27	16	22	16	21	13	25	-0.220796118256145	0.765924607818102
1	24589942	C	T	184	66	166	83	192	58	175	75	0.232311225937511	0.673062399613444
1	24590186	C	T	178	72	176	74	191	58	183	66	0.314917158297528	0.336632019790723
1	25047776	A	G	44	3	72	7	48	13	180	18	-0.657359196463829	0.489528226799722
1	25047874	A	G	221	29	220	29	223	27	228	22	0.275619928648857	0.558192170547925
1	25047881	C	T	214	36	196	53	209	40	192	57	-0.156201084271256	0.83216387532885
1	25047935	G	A	233	17	226	21	224	24	222	25	-0.408232774165126	0.430209561742226
1	25048029	G	C	184	26	126	109	152	85	152	91	-0.41081291340991	0.795247123678965
1	25048032	A	G	175	31	123	117	151	91	145	101	-0.3852242899251	0.789195699436743
1	25048224	T	G	66	101	99	145	94	154	113	133	0.104772321917079	0.786211239662725
1	25048265	A	G	52	91	86	159	88	155	118	128	0.399102112235573	0.498605573133155
1	25048424	G	T	117	128	84	163	86	163	106	144	-0.143308692922831	0.848179577911379
1	25049491	T	G	68	33	60	79	133	115	155	93	0.27684020536072	0.880076991446799
1	25049551	C	G	80	32	76	102	129	120	153	94	0.17877133763335	0.998668265656356
1	25049907	A	C	56	16	109	15	187	39	197	19	0.314855601734593	0.720537791537845
1	25049930	T	G	39	10	79	5	128	17	186	13	0.411977700297637	0.750136194956589
1	25049953	G	C	20	3	46	4	66	9	98	7	0.120512807317218	0.912628819375352
1	25049966	C	A	15	1	26	1	42	7	65	5	-1.20104751892389	0.469373293793352
1	25315736	C	T	13	25	19	14	20	10	15	23	0.370291116447924	0.806228017208447
1	25315764	A	G	15	30	16	18	20	10	13	31	0.317608305070138	0.810302220478448
1	25315888	A	G	15	31	25	24	12	24	14	19	-0.266393417934621	0.802325495949343
1	25315936	G	C	19	46	29	55	14	34	17	23	0.194555278322299	0.769991837532109
1	25315937	G	A	19	46	30	55	15	34	17	23	0.210611624488882	0.744782481484425
1	25316066	G	A	59	145	55	151	44	78	54	86	0.63372119096133	0.102433011969769
1	25316155	G	A	80	135	63	114	53	107	81	118	0.0524385945308058	0.893697211928964
1	25316258	A	G	123	97	86	80	131	105	158	92	0.31312028104638	0.449507162483146
1	25316281	A	T	114	80	79	64	132	88	158	81	0.356497617906903	0.315478766726543
1	25316343	C	G	66	23	49	31	89	37	99	24	0.533248965333844	0.546227909612733
1	25316360	T	A	54	10	46	16	73	22	65	6	0.357753063083581	0.750377301870719
1	25497893	T	A	56	13	60	16	51	13	18	10	-0.415037499278844	0.590253816992102
1	25497906	T	A	63	34	65	33	58	28	20	21	-0.263218434811343	0.667362722373543
1	25497933	A	G	67	42	83	39	61	47	26	43	-0.937878288091832	0.270348517298535
1	25498011	T	G	65	125	63	121	58	140	16	146	-1.00790346580134	0.396161265816058
1	25498134	C	G	3	48	2	67	8	55	2	76	0.812067049406924	0.685933483951024
1	25498301	C	T	31	3	20	0	34	1	17	2	3.07433642100178e-09	0.919190070730813
1	25545751	A	C	177	73	144	106	172	78	173	77	0.311714436613561	0.642464555854765
1	25545979	A	G	93	154	83	165	114	120	108	119	0.751530053496921	0.0130255001866729
1	25550952	G	T	18	25	25	34	14	8	29	13	1.49032562658291	0.0467605272902134
1	25634028	C	T	19	39	28	57	14	49	19	49	-0.539942075694809	0.37950641566862
1	25635274	T	C	14	25	38	40	24	24	14	15	0.28445338946858	0.673763818860796
1	25635461	C	T	45	93	82	130	50	72	40	77	0.0848997890156522	0.834786332180985
1	25635937	A	T	38	79	76	129	45	105	43	70	-0.124229789214748	0.816643905960104
1	25636021	T	C	86	152	88	155	85	163	112	138	0.207583492219208	0.686034296061959
1	25636031	T	C	86	143	93	151	88	161	113	137	0.14773973828924	0.756637759093301
1	25636336	G	A	47	8	66	28	43	17	78	10	0.513721774136414	0.87257285111478
1	25636345	C	T	51	8	61	24	45	17	80	9	0.457989644454235	0.886694501291732
1	25636354	C	A	57	8	69	18	53	12	80	7	0.53051471669722	0.729820674468958
1	25715338	T	C	50	72	73	79	46	61	87	67	0.351172669487028	0.647305280267932
1	25715940	C	G	11	43	5	20	3	12	12	15	1.12928301694497	0.358335736495444
1	25716005	G	A	11	33	5	17	5	17	15	13	1.05889368905357	0.517100227855921
1	25716014	T	A	11	34	6	18	5	21	13	13	0.695439037082728	0.667310942763251
1	25716704	A	G	85	40	106	38	82	50	106	29	-0.0412185056729664	0.970620960959529
1	25716865	G	A	135	23	137	14	121	23	138	16	-0.146603406797083	0.845515015604563
1	25716869	T	C	135	22	141	16	128	23	138	14	-0.0147678734623437	0.983962777428594
1	25722269	C	G	32	7	38	19	17	6	23	13	-0.354842717360098	0.724466302457563
1	25722410	C	T	36	44	35	64	16	33	14	53	-0.914233776434793	0.264058097889709
1	25722721	G	A	36	25	29	16	19	11	20	3	0.813231488394117	0.508421393176077
1	25722722	T	C	38	25	27	16	19	11	20	3	0.813231488394118	0.495226398521346
1	25722869	T	C	50	110	45	84	18	68	61	96	-0.0237140225848006	0.860044915611753
1	25758565	A	C	16	15	17	28	8	12	2	22	-1.38366411070716	0.479613014325359
1	25758593	T	C	24	20	21	31	12	18	5	35	-1.45988536766511	0.407809217998316
1	25770018	A	G	42	76	37	58	29	43	37	33	0.558775048195538	0.333021443252037
1	25770225	A	T	64	17	65	18	55	13	43	4	0.64530276438648	0.429304141426643
1	25770336	T	C	127	102	143	76	95	99	90	49	-0.279154071197197	0.800035852692091
1	25771087	G	C	22	30	19	49	8	41	9	8	-0.581018259305599	0.945564884730903
1	25805035	C	T	46	50	47	36	58	63	65	43	0.101699994370105	0.881962797410574
1	25805152	A	G	102	117	70	63	130	110	120	126	0.148729576927823	0.703317393632673
1	25805213	T	C	63	62	46	38	77	63	92	80	0.116679964501593	0.776729259810181
1	25805321	A	G	20	6	12	9	26	6	32	8	0.957516668678487	0.347910579065799
1	25805326	T	G	18	3	12	5	23	3	32	4	1.06711419585854	0.411044625968428
1	25918362	G	A	29	25	27	24	14	24	13	20	-0.897189194416225	0.208538985374492
1	25918505	C	T	18	14	21	37	14	18	13	13	0.187714314885703	0.908089198194558
1	25918599	C	T	13	26	19	28	13	21	16	11	0.612868497290872	0.517004465209968
1	25919169	G	C	72	174	76	172	87	161	77	169	0.216404652380057	0.491486698603238
1	25933444	A	G	17	20	20	19	21	18	32	16	0.7164064665423	0.324603390385287
1	25933549	A	T	79	171	67	168	66	154	57	191	-0.272621142006945	0.547523795089563
1	25933603	G	A	70	178	63	182	66	178	69	180	0.0295704806150472	0.928347640769383
1	25933699	A	T	72	169	74	169	75	156	80	153	0.21571625477203	0.501058462311345
1	25933718	T	C	75	152	69	150	62	111	71	103	0.382295186982815	0.266725810979416
1	25934234	G	A	21	46	37	75	27	27	25	45	0.591396958846538	0.350639943776952
1	26001781	A	G	19	4	29	0	12	1	28	8	-1.43295940726416	0.691579270571026
1	26001863	G	A	52	30	68	28	47	10	62	48	-0.138706270831594	0.939025295158846
1	26001870	G	A	52	30	66	29	48	10	65	49	-0.0624640869466551	0.894937127976989
1	26001944	G	C	106	11	80	19	79	9	113	21	0.0458036896132483	0.909383328432355
1	26001990	G	T	120	16	96	16	105	13	153	11	0.671377252538629	0.302878231443705
1	26002014	T	C	131	22	90	17	104	17	157	17	0.437942814790362	0.448291226699562
1	26002030	G	A	154	29	112	23	123	24	183	25	0.287835281217346	0.561747660173718
1	26002037	C	A	146	47	107	42	112	32	175	39	0.507899663427356	0.22045142522471
1	26002110	G	A	118	82	105	81	100	59	151	97	0.233969589399297	0.482103519808981
1	26002222	A	G	39	60	63	67	49	57	66	46	0.475248868561823	0.494476773438299
1	26002418	G	T	39	62	47	73	44	76	64	42	0.522795295150361	0.611510265199845
1	26003430	G	A	22	27	17	45	18	22	32	43	0.506011159326335	0.574540950915511
1	26003442	C	A	20	18	14	31	20	16	30	31	0.616514340909453	0.554150760356193
1	26003448	T	C	15	15	14	26	20	14	28	26	0.762605415322982	0.302537931868645
1	26043817	G	A	2	31	6	31	2	25	4	27	-0.161280907036331	0.908651914529715
1	26045596	C	T	102	142	104	140	100	143	102	143	-0.0486090288110197	0.870479756037526
1	26139642	C	T	49	8	47	39	12	10	19	14	-0.661139839377632	0.613566734458618
1	26139646	A	G	46	9	45	41	11	11	19	17	-0.764402776873047	0.55400066205447
1	26139738	A	G	61	4	46	27	20	3	23	10	-0.0614456363520298	0.99212875932038
1	26139747	A	G	62	5	50	30	20	3	24	10	0.0809199959311784	0.968651183197222
1	26139789	A	G	37	12	44	36	17	8	23	10	0.397115591281582	0.797715159214575
1	26139841	A	G	25	26	41	35	14	14	14	12	-0.00674157787905466	0.992797703618086
1	26140002	T	G	42	68	53	44	27	36	28	21	0.185969013086555	0.846032316403247
1	26140075	T	C	56	103	62	74	38	59	26	32	0.0771678605219528	0.895351354121705
1	26140395	A	C	66	105	73	100	58	117	72	109	-0.237272122604599	0.521428293892911
1	26181016	C	T	14	12	14	10	26	37	13	26	-1.03980100805775	0.193505940705629
1	26182544	A	G	43	74	49	99	46	101	48	84	-0.065726337258862	0.874255144263692
1	26335127	A	C	15	14	41	36	20	18	21	27	-0.29779982399447	0.65531372197518
1	26335389	A	G	21	22	28	29	20	28	8	22	-0.778785769658134	0.269984866964989
1	26345919	C	T	44	67	75	85	46	79	33	54	-0.398391937188446	0.353808380691903
1	26346575	C	T	150	100	164	83	146	103	151	95	-0.193958409886307	0.568399639385919
1	26346594	T	C	118	124	138	106	128	116	127	121	-0.0488997610950258	0.893739882616828
1	26346679	C	T	162	88	150	92	172	77	175	75	0.397315216602101	0.199374374557468
1	26346746	T	G	177	49	157	65	173	52	208	40	0.499270953126998	0.473535957072914
1	26346747	G	A	178	49	161	65	176	52	209	40	0.492901230553649	0.462117745492997
1	26432057	A	C	34	30	30	47	12	25	10	33	-1.13176283557977	0.194379397945006
1	26433648	T	C	17	24	13	19	4	11	4	18	-1.33860683603399	0.192574072838803
1	26433791	C	G	35	62	39	30	13	44	11	19	-1.0782088323507	0.395736335767688
1	26433934	C	G	106	144	111	133	112	135	96	129	0.00823653238734796	0.977937560245037
1	26433935	A	C	106	144	111	133	113	135	96	130	0.00970151623503051	0.97398586672634
1	26434365	G	A	116	133	111	139	100	146	105	145	-0.244480889443413	0.405603621248049
1	26434389	C	T	108	141	109	139	108	141	109	141	-0.0102683354538271	0.972096129513661
1	26434606	C	G	64	94	42	60	69	135	72	148	-0.466240804301386	0.213516178642143
1	26434698	A	T	24	35	16	28	47	59	63	55	0.603821527972471	0.277386402378489
1	26434711	A	G	22	26	10	25	39	48	60	46	0.747193110231078	0.430052959765768
1	26434738	G	A	9	5	3	16	21	24	33	20	1.10281080558376	0.707502990310605
1	26520418	C	T	11	16	30	11	9	13	21	0	0.603786375012811	0.808928854171021
1	26520529	T	C	27	18	27	10	10	12	25	2	0.374395513568181	0.941766283387812
1	26520664	A	G	42	32	43	11	23	23	42	12	-0.0900413853521146	0.888797803915131
1	26520697	T	G	44	35	44	11	25	27	48	15	-0.138362526479026	0.855299987119761
1	26520892	T	C	80	40	86	17	63	42	56	39	-0.987181656758862	0.288854171787509
1	26521064	A	C	158	15	197	3	148	8	126	8	-0.203718129989201	0.932194086186324
1	26604229	C	G	8	22	10	20	16	22	5	32	-0.140177658047307	0.928459313637957
1	26604491	G	C	42	40	24	31	35	42	44	30	0.239208746881019	0.72252606685149
1	26604499	T	G	52	53	30	36	48	48	57	49	0.232514101827309	0.626342593757741
1	26604565	A	G	86	104	55	87	63	95	88	91	0.137123403854003	0.787587948656634
1	26610649	A	C	23	28	17	23	22	15	54	42	0.765534746362977	0.222583200331938
1	26610686	A	G	61	89	56	70	51	76	119	131	0.158422214339328	0.706048662815115
1	26610871	T	C	158	85	174	75	144	102	139	100	-0.566664576379323	0.0632942118130745
1	26610885	C	T	157	77	175	69	145	94	139	94	-0.590056604639579	0.059498046704105
1	26610909	G	A	140	45	162	51	128	60	138	88	-0.807613168732211	0.0308335054747797
1	26610913	A	G	136	34	144	47	125	54	132	75	-0.795035720275413	0.0699426725376938
1	26610998	C	G	48	12	58	18	59	18	51	14	-0.0396701454276368	0.952223284578622
1	26611013	C	T	33	17	37	26	49	19	36	20	0.420970455024083	0.502760387584546
1	26611064	A	G	22	33	26	35	36	31	18	34	0.235020029665073	0.825877471109665
1	26611346	T	G	8	21	16	26	10	16	17	30	0.200951897035599	0.801901102634902
1	26611373	A	G	14	22	14	25	14	12	13	19	0.547925121396627	0.50156121330543
1	26888950	A	C	26	72	46	111	35	55	24	60	0.382927835288363	0.466167803698595
1	27049467	A	G	9	16	6	19	12	4	16	28	1.02974734311456	0.455929278063956
1	27261021	G	A	16	20	15	11	14	1	18	11	1.41503749926706	0.382212484075753
1	27280722	T	C	10	30	15	18	21	31	14	81	-0.736965594165217	0.767037746821086
1	27281163	G	A	7	24	5	20	17	41	22	22	1.18259141353606	0.294388005421174
1	27281655	T	C	13	22	5	27	24	55	10	29	0.139930261144455	0.920720918859782
1	27282239	T	C	16	35	12	21	20	40	23	29	0.317740297925982	0.64631674765081
1	27282619	T	A	14	26	15	23	18	32	18	31	-0.0506260730699721	0.944032162907186
1	27283691	G	T	30	37	22	27	48	41	37	39	0.387023123109247	0.487693995472064
1	27283712	C	T	36	31	28	31	53	38	47	31	0.489528043383431	0.368344587704504
1	27283770	G	A	39	42	39	50	71	41	55	39	0.893511565807315	0.0626251743753486
1	27283775	G	A	43	51	42	62	76	54	61	47	0.850608626486218	0.055531252825349
1	27283928	G	C	86	45	76	43	69	45	91	35	0.119581615652594	0.85273840759433
1	27283953	T	C	121	43	101	51	120	67	123	47	-0.147904525229465	0.820091917377727
1	27283973	T	A	148	68	114	67	131	102	137	81	-0.406218052312727	0.350439375159238
1	27284021	C	G	149	97	137	85	142	99	129	117	-0.324815157389291	0.297667368520895
1	27284109	T	C	91	148	97	139	92	144	74	168	-0.300044712513563	0.502298835267363
1	27284114	C	T	90	145	95	132	91	145	73	171	-0.363868038019821	0.438807147557891
1	27284908	A	C	39	65	33	61	2	14	7	19	-1.06711419585854	0.228303253546533
1	27284909	T	G	39	64	33	61	2	14	7	19	-1.07860983469637	0.223233391201037
1	27306357	G	A	38	10	26	3	23	2	35	1	1.97345821237994	0.189449448350381
1	27306377	C	T	41	10	33	3	25	2	41	1	1.95041797060875	0.278668830172342
1	27307477	A	C	95	7	108	3	67	5	168	10	-0.373781471324797	0.709155436740609
1	27307555	G	A	144	23	143	17	104	17	192	33	-0.277381655934101	0.59511432848759
1	27307637	A	T	194	18	203	23	157	17	209	41	-0.617724349368405	0.429056987378911
1	27307641	G	T	193	17	211	19	168	17	200	48	-0.987092338281023	0.387048368277002
1	27307671	G	A	204	30	227	22	184	37	170	80	-1.45386351044841	0.22946187464907
1	27307714	C	T	183	35	208	34	152	47	144	97	-1.46297197634255	0.158551412530867
1	27308646	T	G	18	4	26	14	24	28	66	27	-0.579013234389969	0.571945504035211
1	27313160	A	G	17	10	18	14	26	36	47	54	-0.84634905367346	0.228426290074585
1	27407491	A	T	14	14	16	33	20	21	5	5	0.591114727689213	0.517829882669326
1	27409417	A	G	56	68	40	88	16	32	7	24	-0.58335324753824	0.513071126632487
1	27410000	G	T	76	17	95	22	41	11	51	10	-0.00120576288499291	0.998603684305018
1	27410001	C	G	76	17	95	22	41	11	51	10	-0.00120576288499291	0.998603684305018
1	27410255	C	G	82	166	95	142	44	93	70	89	0.124276364584678	0.878542411033708
1	27410509	A	G	67	99	59	102	25	49	62	56	0.402469745863203	0.718940378160111
1	27413904	T	A	115	11	98	5	95	0	176	6	1.76247692040688	0.269132938472776
1	27500747	C	T	22	59	26	54	71	63	65	108	0.904826788057408	0.250577340119539
1	27501217	C	T	36	66	30	61	72	116	41	136	-0.212810393671017	0.792903501252714
1	27501724	G	A	3	28	2	24	16	28	11	36	2.1333991254172	0.0471541762478281
1	27501847	C	T	11	25	5	38	22	33	20	53	0.943332591575205	0.497924684277804
1	27502275	T	C	12	9	1	17	6	17	17	23	0.201633860920812	0.946547870379559
1	27576511	C	G	20	42	10	40	10	16	6	9	0.806805219234841	0.372210518584056
1	27701008	A	G	11	30	41	22	121	100	139	105	0.342887713523009	0.751965867793263
1	27701595	C	A	0	2	8	19	55	27	38	64	1.42368159352294	0.389758037472262
1	27701677	C	A	0	2	2	11	26	10	18	30	2.83794324189103	0.208154883496106
1	27819986	T	C	18	32	36	54	69	50	26	41	0.73343822067088	0.485699436713441
1	27820195	G	A	25	55	20	52	48	48	24	33	1.07968888862912	0.0482193079159425
1	27820439	C	G	40	45	24	48	24	42	10	18	-0.280268943254338	0.71332035804799
1	27820610	G	C	56	88	38	83	37	57	36	29	0.626823467385196	0.39519989243402
1	27820667	T	C	82	83	62	107	47	51	49	43	0.430304255931911	0.527342067240215
1	27820790	C	G	48	107	72	95	38	72	34	83	-0.354878516705476	0.618490513968012
1	27821513	A	G	68	176	82	138	87	151	97	136	0.4244570877454	0.444118908156737
1	27991230	A	G	44	78	43	43	46	62	39	29	0.377516037364313	0.675306811756446
1	27992577	A	C	34	64	39	47	38	70	40	40	0.108633812808308	0.871951740228865
1	27994570	A	T	93	139	78	108	48	99	131	63	0.674480491078408	0.739397623985307
1	27994975	A	G	14	14	20	16	7	4	6	24	-1.28748744955833	0.692119322069543
1	28059402	T	C	5	35	1	33	4	44	6	71	-0.0210616159141158	0.994459530414352
1	28076050	T	C	23	24	18	8	14	7	17	21	-0.210710616274837	0.878672789064295
1	28076053	T	C	24	25	19	7	15	7	19	21	-0.146156835285604	0.902017238851851
1	28076151	G	A	63	60	42	34	36	34	33	40	-0.260585574839265	0.605039033330593
1	28076362	A	G	83	23	63	6	51	21	82	27	-0.861523628971854	0.351386475820153
1	28107215	A	T	83	57	56	51	55	59	54	89	-0.805322611412008	0.186873459795036
1	28169235	C	A	218	30	195	37	188	24	225	25	0.451379346342565	0.324505705517363
1	28169239	A	C	216	33	209	29	202	17	237	13	1.09406381328865	0.0351041000160086
1	28169280	C	T	149	99	129	121	159	91	181	69	0.749881482027379	0.215488912372647
1	28169537	T	C	131	119	109	138	138	111	159	90	0.662001383207101	0.229408699733591
1	28169777	C	G	123	116	90	146	116	121	98	144	-0.00966818173784309	0.994056616640833
1	28170708	A	G	23	31	8	24	35	25	13	34	0.5294828544971	0.746669084273167
1	28171378	T	C	27	30	16	18	31	31	37	27	0.388179592141826	0.539522670159356
1	28171421	C	A	20	16	11	11	21	23	14	16	-0.355428010140688	0.659391804580206
1	28402024	A	C	4	22	12	26	11	13	11	12	1.40053792958373	0.146618546298647
1	28576435	A	G	24	44	23	56	6	29	11	20	-0.437979664767779	0.679401699553672
1	28577429	G	A	31	15	35	9	33	25	11	3	-0.807354922057603	0.609821171373298
1	28577442	G	A	39	10	41	7	36	24	31	3	-0.9232635653525	0.750845471025199
1	28577476	T	C	39	7	49	7	45	11	44	2	0.123217015322235	0.901839509976326
1	28613911	G	A	61	117	58	91	52	36	47	68	0.734538856771655	0.366297552457645
1	28614174	T	C	94	107	72	104	122	53	91	82	1.00395378043996	0.237791332106955
1	28614228	C	A	72	104	60	85	106	66	98	110	0.7308420281968	0.264046208315682
1	28638770	G	A	175	75	149	99	182	65	165	85	0.313066655038712	0.63033665207768
1	28638879	C	T	111	136	92	156	126	120	115	135	0.443024541065913	0.314422431447011
1	28638896	G	A	110	139	94	156	120	130	117	133	0.381970061883656	0.224734304826395
1	28639188	G	A	73	173	91	152	81	163	97	128	0.277601991353804	0.649264193141101
1	28639980	T	C	24	43	25	73	10	44	12	38	-0.654849235033488	0.362267846072082
1	28640016	T	G	31	51	24	64	11	40	10	27	-0.609641430305916	0.409165819143898
1	28640142	G	A	32	43	27	46	21	27	7	25	-0.299994414478932	0.727520066001276
1	28640388	C	T	83	135	52	116	32	80	25	64	-0.442307030378552	0.317451851073375
1	28640403	C	T	82	131	58	118	33	79	24	64	-0.496262407490597	0.248491765801696
1	28640644	A	G	38	91	36	96	42	70	38	54	0.705172878759172	0.121439227121247
1	28640727	C	G	23	38	19	36	15	18	8	27	-0.151155197422472	0.901041374881445
1	28640793	G	C	23	18	15	22	14	12	5	10	-0.137503523749354	0.87660380897196
1	28640838	T	C	25	37	8	20	18	14	6	10	0.788495894793036	0.41973190463931
1	28641219	T	G	23	53	21	42	15	24	5	16	0.110423989693651	0.884018603050728
1	28641643	T	C	6	29	5	30	2	21	6	31	-0.277228287416547	0.809430438727856
1	28799621	C	T	48	90	61	74	60	71	36	64	0.097514583510956	0.91630416929688
1	28802798	A	G	52	32	67	66	57	58	114	136	-0.462168246493946	0.377547261984309
1	28803080	G	A	45	20	104	64	34	31	119	128	-0.882346210274757	0.0289533409256055
1	28803163	G	A	18	14	64	31	31	29	67	74	-0.937489591354319	0.0768406652917196
1	28803284	A	G	28	11	81	48	29	21	106	115	-0.896188519612592	0.136833975732134
1	28803330	T	G	30	11	78	49	15	24	86	110	-1.25587461424181	0.0152235735579751
1	28835447	A	G	27	10	22	14	14	10	8	1	-0.0297473433940571	0.906190054616718
1	28835505	G	T	31	14	28	18	12	12	10	3	-0.330102026333063	0.841628041687592
1	29002474	G	A	40	69	23	71	26	50	26	58	0.0975553094226736	0.869698405512314
1	29002621	T	C	65	84	57	86	42	78	53	133	-0.672589981799128	0.086222411812976
1	29002898	C	T	134	85	85	99	112	76	125	88	0.279966140736027	0.656175039785094
1	29002911	G	A	131	76	81	90	107	68	120	84	0.225739950631316	0.724299618424618
1	29002934	T	C	119	59	72	58	88	47	113	71	0.0613445333684267	0.860316301781766
1	29002971	C	T	38	9	21	7	49	7	50	19	0.0462738525766325	0.922217057624139
1	29051092	A	G	14	13	10	10	13	8	22	16	0.482919971559667	0.593347273175386
1	29051407	T	C	18	33	34	57	20	36	49	48	0.507620412188215	0.504532836259526
1	29052240	G	T	29	51	35	67	33	51	69	111	0.215218388448712	0.639203672435518
1	29052524	A	G	13	18	17	24	24	26	62	48	0.70223821624339	0.28393914079766
1	29127331	A	C	45	51	44	46	54	28	82	107	0.134826655420239	0.74017981220692
1	29163677	G	A	56	50	33	40	59	39	36	28	0.519886083236452	0.299412252820972
1	29163696	C	T	68	53	40	56	75	54	40	32	0.432522118855735	0.514235268264759
1	29164451	T	A	15	11	23	19	6	15	11	10	-0.897430266132368	0.388495576549637
1	29171411	T	C	18	10	4	26	15	28	26	35	0.0907654639229711	0.998795728098303
1	29171421	C	G	21	10	6	26	20	32	29	38	-0.0995356735509147	0.952133874217807
1	29171611	A	C	53	62	34	57	55	70	62	60	0.299871174014135	0.547048658269145
1	29171755	T	C	56	57	42	41	27	32	66	29	0.60842147343964	0.663490181074158
1	29171795	G	T	40	22	31	17	26	14	45	13	0.53051471669878	0.441531944779366
1	29407593	G	T	8	11	14	22	11	30	18	19	-0.171766348266479	0.883243768055219
1	29412044	A	G	15	21	23	31	14	28	13	7	0.0781166899160269	0.833260903837927
1	29412167	A	G	27	21	26	24	22	18	24	11	0.429513602682746	0.547867305491453
1	29412248	A	G	43	44	31	53	32	40	29	30	0.19191379717594	0.759408539543403
1	29412251	A	C	42	43	29	55	33	40	30	30	0.312959631163298	0.669405490998486
1	29412497	A	G	91	156	86	161	77	172	99	151	-0.0352252559966074	0.936769812199931
1	29412656	T	A	17	37	17	22	21	26	33	29	0.768707996738764	0.273821819500633
1	29451288	T	C	16	23	32	28	10	35	30	45	-0.91253715874966	0.371865953686176
1	29452017	G	A	13	22	11	28	2	5	7	14	-0.019108822961988	0.986014400900247
1	29452037	A	T	13	18	13	30	3	4	7	15	-0.041476635993862	0.96868997498807
1	29452176	G	T	16	21	17	26	1	10	4	14	-1.7528396735146	0.128594223148819
1	29452185	A	G	19	23	22	29	1	10	4	15	-1.97904038136435	0.0763500878220624
1	29452366	G	A	27	24	21	28	9	2	12	16	0.337869638756384	0.704612132666309
1	29452704	A	T	89	145	87	133	93	131	80	162	-0.100619172698428	0.818847361790242
1	29503600	A	G	0	30	0	25	0	37	0	22	-0.062000790086576	1
1	29503632	A	C	0	35	0	27	0	46	0	30	-0.264898574676221	1
1	29510136	A	G	21	16	16	33	7	11	16	20	-0.025377875851285	0.925191158079202
1	29510436	T	G	100	149	101	148	90	160	104	146	-0.0942075708836755	0.751398989715689
1	29510495	T	A	115	134	107	140	81	168	93	155	-0.588830642234729	0.0486000956301398
1	29617077	A	G	30	8	65	0	44	5	65	4	0.0284037245236168	0.893545607271876
1	29674978	C	A	41	37	28	16	41	18	13	21	0.0888812810766419	0.90199607109525
1	29675335	G	A	87	39	74	47	52	36	38	45	-0.752649029965502	0.297248034582641
1	29675365	C	T	104	47	82	53	63	40	47	60	-0.757799097581164	0.407842388102844
1	29675925	T	C	135	114	152	98	142	108	95	155	-0.587162212506525	0.523955440497096
1	29785549	C	G	142	107	138	82	187	63	188	62	1.01792190799727	0.00136948028650641
1	29785864	G	C	68	26	47	18	166	40	178	63	0.353705795211801	0.50356987647074
1	29785868	C	T	68	27	46	18	157	42	186	64	0.353107393767792	0.463787475130554
1	29785908	T	C	55	15	42	14	155	35	189	54	0.208599476669669	0.710246896431599
1	29786465	C	T	34	25	21	17	74	39	90	40	0.664728965695063	0.242233908434714
1	29786626	T	A	51	29	38	26	77	42	171	75	0.389457873361647	0.410067899684571
1	29787369	G	T	22	6	38	5	53	14	63	15	-0.447458976971216	0.610575715596777
1	29830661	A	C	15	7	26	27	25	9	18	16	0.512319401559629	0.786696154376228
1	29830663	G	C	15	7	27	27	25	9	18	16	0.477553983398953	0.798087553302172
1	29830664	C	G	16	7	27	27	25	9	18	16	0.443606651475616	0.831595556655752
1	29830714	T	C	29	17	23	42	16	21	21	16	0.182203331220749	0.960785176317777
1	29957717	A	T	9	22	20	19	6	7	11	30	-0.622419514497288	0.785835875494647
1	29957728	A	G	10	25	26	21	6	5	8	26	-0.793204433714571	0.86952857678596
1	30092335	C	G	18	19	18	17	6	14	21	5	0.506959988719883	0.885589473358603
1	30092542	C	G	32	7	9	11	13	12	21	18	-1.00705475753392	0.693159917773359
1	30518109	T	C	14	31	7	28	18	20	18	21	1.30269862340731	0.0920337688953463
1	30518256	C	T	26	35	14	14	14	22	12	15	-0.216231898260011	0.777200346891003
1	30518286	G	T	19	29	12	9	11	18	6	14	-0.618805955691706	0.486939814730141
1	30518729	C	T	32	32	29	30	22	18	21	28	-0.0738382285309259	0.908071894362992
1	30518991	A	G	34	52	32	54	29	54	22	20	0.146498311548881	0.777751553467968
1	30519455	G	A	52	87	47	70	38	54	49	70	0.154011314273871	0.723937155099163
1	30519460	C	G	50	84	44	67	34	49	49	65	0.225965304829624	0.614209683840491
1	30519558	G	C	38	47	33	46	23	38	22	37	-0.347553902562857	0.537173828821799
1	30519681	G	C	31	35	36	43	15	21	20	34	-0.432763668175216	0.488586598391247
1	30519843	G	C	41	62	46	43	27	42	45	51	-0.0979317878483267	0.849581888587753
1	30520350	T	C	41	66	58	72	29	34	36	30	0.501535649727011	0.32042702141513
1	30521029	A	C	112	135	115	133	106	136	111	136	-0.0863709056390027	0.769169722639887
1	30521309	G	A	114	135	117	132	94	155	95	154	-0.500273713411805	0.0902979185144022
1	30521344	C	T	105	145	100	150	113	137	90	159	-0.0190264036998829	0.965043009436055
1	30521494	T	C	111	85	110	90	122	59	132	85	0.482068237770514	0.147915179461037
1	30521505	A	C	106	83	105	84	117	52	129	79	0.571696607567503	0.107161373690392
1	30521533	G	A	81	30	69	40	67	18	93	21	0.936990202524332	0.114443481017977
1	30521571	G	A	31	4	22	10	24	3	40	5	1.07943446749595	0.475800456314951
1	30611333	A	T	11	49	9	25	12	46	7	34	-0.18647531070219	0.820890965720836
1	30612772	C	T	154	60	78	59	143	81	93	59	-0.209803199402755	0.852560058683168
1	30612937	A	G	133	117	155	94	143	106	152	98	0.0833199895426129	0.855686104320129
1	30613108	G	A	163	33	118	21	94	29	72	13	-0.396816809489295	0.499326755485179
1	30613110	C	T	165	32	120	21	91	29	72	13	-0.470486923036588	0.452870555051174
1	30613143	G	A	148	15	107	3	65	11	48	6	-1.09171231414784	0.34007096382839
1	30613875	C	A	26	24	41	27	7	12	6	5	-0.780686971595457	0.407763785668489
1	30613898	A	G	25	28	33	33	7	19	5	6	-0.986137346618254	0.268905701995674
1	30614219	G	A	80	115	83	103	85	86	56	56	0.40926040343996	0.258043827495354
1	30614227	G	T	70	100	78	90	73	79	56	54	0.316347062624062	0.404234173102413
1	30614442	C	G	35	49	31	52	40	21	17	27	0.861744876836886	0.534716365478345
1	30655454	A	C	0	44	0	50	0	46	0	62	-0.183420572503783	1
1	30793876	T	C	12	7	11	4	4	41	27	77	-2.99257707639437	0.0182189434336754
1	30793941	T	C	14	5	15	7	4	38	29	59	-2.82853721723385	0.0431179599131247
1	30793981	A	G	11	15	15	12	2	67	18	91	-2.92740486654518	0.0421989456311204
1	31050765	G	C	2	27	9	42	22	34	0	17	1.43609911497619	0.77770493350619
1	31051823	G	A	5	23	9	23	3	20	6	44	-1.11386796455828	0.294827213762838
1	31062607	C	T	0	49	0	80	0	27	0	39	0.921075101492598	1
1	31103807	T	G	73	7	35	3	73	0	91	1	3.92459259734196	0.0274935985068849
1	31194449	C	G	9	25	5	20	2	6	14	29	0.555215157261537	0.573208715478816
1	31208939	G	C	93	152	83	164	100	146	97	153	0.242399274798066	0.421647609580611
1	31209219	A	T	18	45	14	28	22	9	14	44	0.631829105763285	0.659870710978707
1	31209356	G	A	18	25	26	23	14	7	24	26	0.329064276168603	0.664588374638191
1	31209791	G	A	8	15	16	25	7	12	11	6	0.736965594166205	0.529036683141905
1	31210643	G	A	23	35	34	31	60	64	77	60	0.355339877767361	0.592856383217945
1	31210722	G	A	82	99	95	94	122	127	137	113	0.234769179263118	0.509488670695114
1	31210767	A	G	115	134	116	133	114	136	130	120	0.139684227834383	0.636239679070647
1	31215029	G	A	46	32	41	51	40	49	85	137	-0.641278590947745	0.397260697094738
1	31353440	C	T	8	29	2	38	2	24	2	36	-1.1627295013233	0.570791230391434
1	31356011	A	G	4	11	3	9	6	33	16	38	-0.175742328037626	0.873896404110392
1	31512349	G	T	128	116	124	124	135	115	125	117	0.0939974900094842	0.748478435655398
1	31512376	A	G	145	102	131	115	139	106	131	115	-0.0580601866742894	0.847160860563777
1	31512472	C	G	133	107	124	116	123	116	88	103	-0.258412520167562	0.397279780973992
1	31512680	T	A	94	63	78	87	69	62	36	51	-0.303379508955281	0.648931458747237
1	31512685	T	G	77	55	62	68	63	48	26	34	-0.0582451410359538	0.87165043624995
1	31512711	G	T	46	25	38	35	30	26	16	19	-0.453717967442083	0.522567812209169
1	32048312	C	T	125	124	109	137	92	155	84	166	-0.709456591498523	0.0310797585236056
1	32048495	T	C	31	23	20	26	45	24	35	71	-0.305643011299873	0.952005640558757
1	32049710	G	T	21	11	25	30	14	7	9	14	-0.0347654181605326	0.93249812047604
1	32049764	G	T	98	151	96	153	76	94	64	185	-0.346823623627764	0.794558092955598
1	32049771	A	G	98	152	95	155	80	107	67	183	-0.310598937076472	0.755679216838535
1	32142593	A	G	12	18	9	20	9	26	12	7	0.203533394735994	0.799962415673522
1	32145753	C	A	64	77	42	46	36	52	34	75	-0.64480761904564	0.171855121518459
1	32146198	G	A	7	39	21	17	8	16	0	6	-0.459431618636491	0.692461251005469
1	32270640	C	T	22	29	22	23	7	10	13	6	0.562936194385446	0.640868654044911
1	32270825	G	A	53	86	36	82	14	24	20	18	0.611729410282244	0.432249155070863
1	32270843	C	G	44	71	27	71	13	25	17	16	0.549338590934196	0.545261315330997
1	32270866	A	G	33	70	21	52	9	25	16	16	0.462154020556058	0.657307074712089
1	32272732	T	G	19	32	31	40	3	9	10	12	-0.165808892970081	0.855727628730532
1	32272754	G	A	26	34	32	47	4	16	10	13	-0.568757065312916	0.575748020298888
1	32272761	T	C	24	33	31	50	4	17	13	14	-0.273053751314271	0.794759734841054
1	32295825	G	A	37	149	28	57	13	25	12	18	0.88172414922739	0.405180647064574
1	32296275	T	G	21	31	36	22	5	8	7	13	-0.912324481659145	0.470013377689451
1	32296320	T	G	33	19	43	12	5	3	18	6	0.0599057515579897	0.97788121194422
1	32296324	T	A	36	20	40	12	5	3	17	6	0.0415791037513987	0.979773666501838
1	32296326	A	T	36	20	41	12	5	3	17	6	0.0227200765000828	0.996427470483733
1	32296516	A	G	85	38	64	12	9	7	28	1	0.634141034941427	0.985288797575506
1	32296703	T	C	92	20	74	26	23	7	30	4	0.417011360635977	0.689428946678917
1	32296901	A	G	161	22	100	22	40	5	45	4	0.670991556762802	0.444849496748957
1	32296913	C	T	194	19	106	22	46	5	53	4	0.588164932759566	0.561387092816802
1	32296941	A	C	204	11	110	16	48	4	59	4	0.201733739696249	0.81041581287861
1	32325179	A	C	11	12	20	5	25	9	11	14	-0.220370423751235	0.887264237224108
1	32325194	C	G	8	12	21	5	23	11	12	18	-0.499216132059836	0.861923599106208
1	32325950	G	C	10	29	15	44	24	32	15	31	0.854090664469604	0.224270719929777
1	32326465	C	A	26	37	44	53	43	45	20	45	-0.15200309340344	0.830856677196882
1	32326474	C	T	28	34	45	51	43	48	19	39	-0.2691808081995	0.656728343403379
1	32326643	C	G	47	57	60	83	43	71	24	63	-0.61218396941811	0.224212318532163
1	32327291	G	A	87	63	76	52	43	47	53	33	-0.240203697452932	0.698166735978946
1	32327574	A	G	88	10	59	9	40	0	75	2	2.89374521811411	0.0347791279316721
1	32327666	G	A	41	37	24	15	14	0	27	6	2.45066140770482	0.0990732936758736
1	32355266	C	A	5	21	14	16	11	21	6	27	-0.535973807285454	0.779937794111105
1	32357904	A	G	16	28	18	40	19	26	10	23	0.243271151025045	0.736556569646658
1	32358921	C	T	6	20	22	33	10	11	14	11	1.04609641458945	0.261821740655785
1	32359365	G	A	23	27	39	31	19	15	12	17	-0.142019004872428	0.862441968491051
1	32359366	T	C	23	27	39	32	19	15	12	17	-0.117356950638158	0.880977216112374
1	32359415	A	T	35	44	61	31	25	28	10	37	-1.24922860630876	0.446223367615899
1	32359510	C	T	41	51	59	51	28	25	25	41	-0.287904512598432	0.751922690333476
1	32359669	C	T	34	33	61	57	49	31	28	34	0.166416215665167	0.842686261385837
1	32359689	G	A	35	42	69	62	53	38	28	37	0.111031312388744	0.890879664509273
1	32359810	A	G	52	39	102	39	63	34	53	24	0.0186156781673471	0.904210501129962
1	32359824	C	T	57	40	101	39	65	37	51	22	-0.0246620540436342	0.954497690117036
1	32359866	C	T	101	37	120	38	99	48	77	36	-0.491969673036953	0.254664897240725
1	32359867	G	A	99	37	121	38	103	48	83	34	-0.370934216538596	0.390699773121902
1	32359888	A	G	139	111	140	110	130	120	121	112	-0.222656193614557	0.448965965171556
1	32360183	T	C	109	134	103	139	95	152	84	161	-0.441366383311704	0.141796294971644
1	32364811	G	A	12	12	19	34	10	28	13	20	-0.492034898709934	0.574447552321506
1	32365336	G	A	26	43	39	53	9	42	12	20	-0.999284199915407	0.402779542509428
1	32365351	A	G	24	40	39	46	10	34	11	19	-0.886618200582258	0.294778450816056
1	32365460	C	T	39	78	67	121	15	53	15	69	-1.11514257594549	0.0336255940062919
1	32366272	A	G	20	44	42	99	13	52	11	52	-0.909802191027304	0.137123059824682
1	32366393	G	A	43	69	36	96	14	35	28	45	0.132930793869954	0.911790850800617
1	32366412	T	C	44	71	39	97	14	32	28	47	0.105814666012135	0.898318356980894
1	32366514	T	G	58	69	72	85	20	41	34	67	-0.755581272333553	0.104817038135869
1	32367002	G	A	11	34	17	36	13	32	14	67	-0.552541023028779	0.568083909455755
1	32367008	C	A	9	26	10	34	7	23	13	60	-0.394148254294629	0.636243103735226
1	32428470	A	C	35	5	42	8	18	5	13	14	-1.86007802561052	0.26730223524145
1	32434008	G	C	99	31	128	30	187	23	192	35	0.812261893315489	0.13718693539132
1	32434044	C	A	108	43	111	44	172	36	139	49	0.539536270240455	0.364878509077162
1	32434133	C	T	113	84	105	65	124	82	104	59	0.144322857451182	0.677108828902133
1	32438057	C	T	13	21	27	9	7	12	10	4	-0.327574658028504	0.94082579789134
1	32472371	G	T	183	36	122	30	107	27	161	32	-0.0248251720029018	0.956420419950167
1	32472378	T	A	198	41	128	39	105	31	157	32	0.0293430186938183	0.954854513447005
1	32472421	G	A	187	63	133	70	109	60	148	67	-0.249705796846393	0.668927714905137
1	32472510	G	A	99	102	77	91	63	67	71	79	0.00929005020853836	0.979663188583264
1	32475049	G	A	11	34	19	42	9	20	4	25	-0.450376460353486	0.69409012533508
1	32475076	T	C	19	34	31	38	16	19	7	24	-0.376633986977497	0.752198140992345
1	32502296	G	A	26	6	53	32	34	13	81	32	0.297783719881184	0.870682807951837
1	32502970	G	T	9	22	18	19	16	13	8	6	0.939699489577866	0.351535784032629
1	32807450	G	C	23	31	23	38	12	32	13	42	-0.980634675132461	0.148838766553664
1	32808580	T	C	23	34	28	31	6	32	12	46	-1.76553474627116	0.0127017799170432
1	32809235	A	C	90	154	111	136	64	165	88	158	-0.558605442404738	0.315051062556981
1	32809287	A	C	65	124	79	78	42	114	82	132	-0.500031713542752	0.540048947584576
1	32819468	T	C	7	21	20	26	5	14	3	14	-1.00765357254344	0.432489861355355
1	32819493	C	T	4	25	19	38	4	16	4	19	-0.675565049502069	0.690059069755385
1	32819635	G	C	19	43	34	54	12	41	13	55	-1.06911392331912	0.0924781120639472
1	32819662	G	C	18	46	39	60	10	46	11	60	-1.44057259141974	0.0372885288276044
1	32819757	A	G	23	47	27	49	8	41	6	44	-1.66092970313367	0.0231180493179001
1	32819819	A	C	25	43	28	39	8	35	7	35	-1.59276087128077	0.0296204519559878
1	32820007	G	T	31	53	32	71	30	53	26	39	0.260709352887261	0.621005823819597
1	32820398	C	T	11	37	6	31	11	53	11	81	-0.606657571820475	0.46098715308734
1	33115204	G	T	2	18	15	21	11	15	20	33	0.567173187276377	0.628215712136205
1	33115251	T	A	27	58	25	40	42	75	36	109	-0.323889611220648	0.660825696560924
1	33115418	G	A	143	69	156	89	146	103	165	84	-0.186344615778347	0.654521656479539
1	33115419	T	G	143	69	155	90	150	100	164	84	-0.135226772343259	0.711015716815543
1	33115819	A	C	47	46	33	31	68	91	50	82	-0.607126732467344	0.18438543903264
1	33116017	G	T	38	55	26	34	85	68	72	90	0.466573431680921	0.427593277830376
1	33116032	G	T	30	45	23	30	62	70	55	84	0.104476414821187	0.834110381296741
1	33116052	C	T	24	45	20	35	57	82	48	76	0.272961245739085	0.597749042704451
1	33116605	C	T	77	119	94	111	101	148	78	169	-0.396885716813711	0.467498368514435
1	33116890	G	A	15	12	20	6	30	27	26	20	-0.706591945122688	0.477841011407314
1	33116895	T	C	13	13	20	6	32	32	25	23	-0.744936305274786	0.546622025433775
1	33116896	A	C	13	13	20	6	33	32	25	23	-0.719845324311955	0.55816609639572
1	33117052	A	G	19	30	21	19	45	66	47	68	-0.249745485172927	0.667105574593224
1	33117172	G	C	14	5	16	4	38	25	30	23	-1.2344652535253	0.186669547747875
1	33117181	A	G	12	5	16	4	33	25	26	16	-1.11233887587153	0.248304455474223
1	33117202	C	A	11	4	19	3	34	23	27	14	-1.37825170161697	0.176682793808189
1	33117592	G	A	6	12	5	9	24	26	10	29	0.238988931867142	0.885950534807093
1	33150237	G	T	38	21	27	22	16	12	14	8	-0.0111405576050086	0.988920519994732
1	33150246	C	G	38	19	23	19	15	11	13	5	0.124545097862343	0.875816029269257
1	33305514	C	G	134	116	145	105	131	119	130	117	-0.190955805229713	0.513233520585696
1	33305579	T	C	135	102	149	93	139	94	151	91	0.106110823743551	0.726917822918712
1	33305939	T	C	123	63	138	70	134	83	137	78	-0.22139139782944	0.508149488007128
1	33305950	A	C	130	26	143	34	128	31	128	27	-0.0438475404378274	0.925324545684986
1	33305951	T	C	120	26	142	34	121	31	124	27	-0.0478754620546021	0.918808435160207
1	33446280	C	G	42	21	54	33	14	14	24	10	-0.167109986021917	0.830507617999715
1	33447732	A	G	47	12	55	11	20	6	17	4	-0.261338115161337	0.790235042356049
1	33451689	C	G	114	27	59	10	98	12	56	16	0.234256756629432	0.91376369042802
1	33452705	G	A	178	54	123	20	187	28	92	41	-0.00856945608033103	0.84892033841466
1	33452777	A	G	148	53	130	26	166	25	77	30	0.328292465534601	0.925665526140402
1	33453006	G	C	107	41	78	23	96	16	20	20	0.156674533163177	0.825651390535755
1	33453072	C	G	81	41	59	21	76	23	18	17	0.0575740502321831	0.824922781125525
1	33453594	T	G	149	97	107	107	129	117	68	28	0.114568071380471	0.733978541110699
1	33453692	A	T	143	106	144	105	149	98	97	52	0.269888076874851	0.392786944457124
1	33454072	T	G	157	91	175	73	149	99	146	72	-0.230768797362893	0.66159220542672
1	33454093	T	A	151	96	164	78	141	101	121	64	-0.18916373524667	0.716163123080206
1	33454362	G	C	184	63	183	65	172	77	183	66	-0.207832375230053	0.525628614312769
1	33454452	C	T	216	33	215	35	210	40	195	55	-0.57215872839772	0.236274881501191
1	33454475	C	G	215	35	220	30	214	36	203	47	-0.413639635609896	0.335463212866883
1	33454503	T	A	211	33	215	32	214	30	202	39	-0.12042654583446	0.77808738903519
1	33545579	G	A	11	21	10	21	9	21	19	17	0.559427408681956	0.630485002605965
1	33545639	G	A	14	17	11	21	16	22	36	24	0.780949085752207	0.470725119684766
1	33545711	G	C	14	4	5	7	15	7	34	15	0.366782330671623	0.776260064555724
1	33597607	G	A	8	33	10	35	6	21	32	38	1.28282230388977	0.381349617650929
1	33597963	G	C	76	19	107	23	90	8	199	49	0.218653252830595	0.674890506714972
1	33597988	G	C	32	77	52	103	65	63	104	145	0.799975391691948	0.0849733184796592
1	33597990	T	C	31	78	51	103	64	63	105	145	0.842733600606016	0.0635320424505328
1	33600020	G	C	16	13	28	17	23	5	34	15	0.958420896248601	0.231300500392887
1	33600027	G	T	17	11	26	12	25	4	31	15	0.65672460996892	0.524537369719432
1	33600062	C	G	17	2	32	7	20	1	42	6	0.702056545656349	0.56886638826812
1	33600080	C	G	13	2	31	3	19	1	40	5	0.16017702489075	0.913018563255922
1	33600103	C	T	13	1	25	4	19	2	38	5	0.0995356735509141	0.944529516624113
1	33600256	A	T	107	128	85	93	99	74	149	100	0.714192873208423	0.0254532150090918
1	33600300	T	C	104	127	94	99	110	81	161	84	0.906649169443312	0.0361429162659773
1	33600379	C	T	45	38	39	40	46	31	115	44	0.99518298357013	0.177627861324376
1	33600396	A	C	25	9	23	20	27	12	66	18	0.905286709905929	0.490967849455098
1	33647672	G	C	96	58	110	70	34	43	42	29	-0.608498015181945	0.346302943160681
1	33647681	A	C	96	65	111	78	33	47	44	31	-0.552231298888283	0.472731609965775
1	33647699	C	G	105	79	115	89	33	56	52	34	-0.471504450937873	0.658685024219111
1	33648316	A	C	102	146	87	161	51	99	61	149	-0.4469889671799	0.274237088417389
1	33648362	G	T	27	34	28	30	10	11	9	11	0.0071361812816281	0.993174451411385
1	33650717	C	T	94	156	85	163	100	149	79	168	0.00907358362684618	0.984117743846573
1	33738741	A	G	159	82	118	54	86	10	48	23	0.995415746267732	0.534308635716485
1	33738828	G	A	115	18	116	20	61	4	41	6	0.746675719111255	0.367767946102956
1	33738841	A	G	107	14	103	19	46	4	38	6	0.400537929583726	0.643143930127916
1	33738846	A	T	106	14	103	20	45	6	36	6	0.134991211332924	0.869759240121124
1	33738880	C	G	82	19	91	11	45	4	34	4	0.776043116148897	0.451927058949968
1	33738910	T	G	61	11	58	13	36	4	23	4	0.572787786775053	0.560421997420793
1	33739024	A	G	63	38	57	39	46	18	9	13	0.187059348060858	0.920113100913253
1	33739080	T	C	50	38	48	34	41	18	13	10	0.502747737413868	0.430919783430993
1	33752658	C	T	64	54	155	83	147	100	126	122	-0.378413702070214	0.64627356030588
1	33752706	G	A	40	21	147	31	165	39	142	66	-0.298605414042486	0.989750761668125
1	33752850	C	A	34	12	120	19	90	24	110	21	-0.160587136862971	0.996424164805053
1	33752970	G	C	31	33	58	42	60	74	66	78	-0.517562330414186	0.253434778890943
1	33753064	A	G	25	8	27	33	44	57	47	52	-0.603277398101238	0.566950643339789
1	33753205	G	C	7	26	28	21	47	68	30	62	-0.330275437600882	0.91750543380714
1	33753298	C	G	17	25	67	52	66	129	61	136	-1.18669474476225	0.0990985027367286
1	33753346	G	C	18	18	61	58	53	121	63	146	-1.2585681712935	0.00497597704084807
1	33753499	T	G	3	4	18	16	13	37	21	37	-1.19237985218332	0.165709013630604
1	34038218	G	C	67	86	50	94	44	94	56	108	-0.392866916231168	0.391173753406794
1	34146550	T	C	30	93	55	114	35	41	26	69	0.43347364539985	0.615123187152276
1	34212919	G	C	17	21	20	25	7	38	17	25	-1.07820883235059	0.432513608770046
1	34212931	G	C	18	26	21	25	8	43	17	25	-1.05658352836624	0.467425562317092
1	34213792	G	T	21	94	33	173	41	137	43	202	0.292984389166502	0.523715200367798
1	34214234	A	G	6	46	8	70	17	46	40	143	1.32127366301007	0.0568552034657287
1	34540704	A	C	8	9	10	13	28	28	30	19	0.592898760644907	0.488343745361933
1	34541895	C	T	10	12	4	6	26	21	32	39	0.313660478903762	0.732926642006274
1	34546372	G	T	35	93	37	83	51	88	85	149	0.488226209547004	0.225446733933421
1	34592422	G	A	30	41	38	47	33	19	22	41	0.246437895303099	0.80906415014891
1	34654695	G	A	100	150	115	134	111	138	97	153	-0.0828813548519691	0.835040417899528
1	34654770	A	G	120	130	121	125	142	107	135	111	0.427021941901158	0.144394757300981
1	34654846	T	C	116	134	123	126	130	116	133	117	0.296233849685728	0.30946624643299
1	34654944	T	C	105	66	80	53	102	66	105	94	-0.265004834596409	0.506896975563438
1	34655010	C	G	21	29	8	18	16	34	20	34	-0.220929983261725	0.759084936064436
1	34658823	C	G	23	29	18	21	16	6	6	6	1.16077330307278	0.216671903041931
1	34658955	T	G	20	49	27	35	19	20	10	28	0.110747065507539	0.94776873117525
1	34659027	G	A	19	39	35	46	21	21	20	31	0.311615720449414	0.642322582524478
1	34659182	G	T	54	52	43	70	38	47	24	44	-0.22277383443589	0.7447352924336
1	34659273	C	T	89	34	51	51	47	27	41	35	-0.214656772556842	0.894626102608758
1	34659280	C	T	85	34	46	47	44	28	40	35	-0.278535499373981	0.854793850941172
1	34659328	T	G	70	34	46	34	39	21	38	38	-0.386374662542872	0.695685733702156
1	34659444	A	T	49	35	46	36	31	18	48	56	-0.325781106278118	0.761126529534679
1	34659465	A	G	44	39	39	32	32	20	62	47	0.263207349377622	0.614099936008591
1	34659548	G	A	15	22	9	13	7	6	25	9	1.63742992061529	0.0753913037365309
1	34690568	T	G	97	151	96	154	35	120	63	76	-0.339791604817831	0.788735528306142
1	34690619	A	T	119	131	119	131	50	133	80	82	-0.587219798331499	0.59889964865559
1	34690848	A	G	111	95	67	126	56	80	16	36	-0.375886865259697	0.657136053453339
1	34690901	T	G	97	30	58	44	45	32	13	14	-0.732252000574728	0.499329579059511
1	34690913	C	A	87	25	50	35	41	31	10	14	-1.01056924171019	0.374158059110978
1	34691059	T	C	64	1	46	7	21	2	12	2	-0.736965594166175	0.75227441725294
1	34691069	A	C	60	1	45	7	19	0	13	1	1.28575448233327	0.711153185250387
1	34691488	C	T	7	47	15	32	9	22	5	23	0.15985095526736	0.942259238230728
1	34691489	C	G	8	46	15	32	9	22	5	23	0.0773420885331412	0.979862931968956
1	34691586	A	T	16	122	21	114	21	50	8	56	0.803250224297445	0.545624460974181
1	34691699	G	A	33	153	46	171	26	81	7	79	-0.24146472080712	0.815889971420821
1	34704358	C	T	50	21	66	57	36	38	24	33	-0.815435300104972	0.290452287382108
1	34704371	G	A	51	26	68	65	36	32	23	31	-0.481659997245494	0.501209547922445
1	34704409	G	A	59	47	62	82	43	38	28	48	-0.184153617048622	0.799912324555411
1	34704412	G	A	54	46	60	81	40	38	24	50	-0.303636946014089	0.723159529355638
1	34709731	C	A	96	150	110	138	105	143	93	154	-0.101538026462062	0.763566534659247
1	34709866	C	G	89	158	89	161	112	133	85	160	0.268974147833551	0.613177015072254
1	34709999	T	C	99	95	104	84	120	70	42	70	0.0290468460187368	0.902560827895317
1	34710025	A	G	109	79	109	73	121	66	48	68	-0.185466565509085	0.762491712231082
1	34710058	G	A	113	96	115	75	118	65	37	58	-0.0814275993438457	0.804079273285045
1	34922321	T	C	40	43	15	27	12	35	32	19	0.0524674202716413	0.947015251329264
1	34978088	C	T	34	47	21	30	16	17	12	28	-0.19907134699027	0.820718604020063
1	34978781	T	C	29	35	39	65	11	35	11	21	-0.791529954549008	0.239873820335615
1	34979309	T	C	178	70	162	86	172	77	184	65	0.201997594187779	0.645661199734172
1	34979355	C	T	203	47	182	67	185	62	179	71	-0.303312416720017	0.5832371957769
1	34979387	A	G	197	53	203	47	194	55	205	43	0.025535092026763	0.94693546122908
1	34979398	C	T	172	78	176	69	167	82	164	82	-0.230135748823214	0.464624434505617
1	34979489	T	C	117	127	146	98	103	143	112	133	-0.585469405263972	0.310644850011732
1	34979584	G	A	23	84	27	64	44	155	66	182	-0.0496478918029734	0.906779315854308
1	34979680	T	C	7	28	7	27	13	58	33	78	0.410103906273729	0.672255289744175
1	34979720	T	C	5	12	5	8	7	12	16	43	-0.257797757447517	0.808059759870797
1	35020838	T	C	21	15	13	15	15	22	33	24	-0.119171700977677	0.876510680911604
1	35020983	C	G	15	12	9	12	13	12	26	17	0.427421223734673	0.622937407999666
1	35021846	A	G	13	29	14	20	12	12	21	25	0.694763095674609	0.370330296046875
1	35022503	C	T	60	98	52	88	39	81	51	113	-0.376255856807026	0.347998925955237
1	35022702	C	T	20	24	17	17	14	28	24	29	-0.436863861729889	0.537413957447422
1	35118281	C	A	10	24	11	39	3	20	8	18	-0.203533394085092	0.840303923872315
1	35118294	G	A	10	23	12	41	4	19	9	18	0.0315547338748451	0.987712185961621
1	35118345	T	G	18	31	14	50	4	15	18	29	0.339850002884625	0.886786898497481
1	35131228	A	G	83	86	83	65	124	86	137	113	0.25464668400439	0.488838459295447
1	35243280	A	G	132	118	128	105	145	102	139	110	0.200358751833333	0.49785330681646
1	35243298	T	C	127	122	119	127	138	111	109	141	-0.0114252651863978	0.984819512340072
1	35243497	T	C	164	74	184	48	101	28	125	33	0.377235466566459	0.582674983808062
1	35247383	C	G	36	44	17	74	10	34	7	22	-0.565169486008631	0.692679549475908
1	35247463	C	T	28	65	17	77	7	45	5	42	-1.20008697195257	0.22318071651605
1	35247496	A	G	20	58	14	57	5	32	4	38	-1.20133080580862	0.173095216559848
1	35264206	G	A	12	27	15	28	13	4	3	5	1.85654720991888	0.324217681761478
1	35277002	G	A	118	15	102	24	188	22	223	25	0.632448237341636	0.362981747331403
1	35277449	A	G	7	30	36	26	22	25	33	35	0.255559285271647	0.784234262085641
1	35278250	C	T	118	117	107	135	103	114	94	137	-0.185993002211516	0.659914623869654
1	35278262	C	G	119	114	105	133	105	111	93	133	-0.160368407956203	0.736224078324165
1	35278455	A	G	56	23	45	39	60	29	41	38	-0.111892879903565	0.895870577185431
1	35278494	G	A	101	105	146	102	137	79	89	94	0.130670460692779	0.881259026559538
1	35278515	C	G	115	132	139	109	149	97	110	121	0.172828612367417	0.825345737077987
1	35278647	C	G	129	118	110	134	110	130	110	125	-0.13658060781503	0.683293152091052
1	35278685	T	G	108	103	106	123	99	130	100	114	-0.215400741005197	0.487069725135478
1	35278707	C	G	90	99	99	129	86	126	78	98	-0.179155327495852	0.583373974253949
1	35301661	A	G	3	21	9	38	3	13	6	18	0.513409239696121	0.6526253892047
1	35373142	C	T	30	7	11	2	24	2	17	12	-0.637429920874109	0.776844907806263
1	35373144	T	C	30	7	11	2	24	2	18	12	-0.602664502663194	0.788593113933725
1	35472740	T	G	31	15	14	10	14	5	5	13	-0.769994394552531	0.73598204796339
1	35472803	G	A	67	85	31	80	37	61	43	106	-0.310163827686288	0.82926410097035
1	35472825	G	A	99	111	66	113	67	101	80	158	-0.376103235038394	0.557865965119262
1	35472967	T	C	118	129	116	132	95	139	97	147	-0.417367559070753	0.160441928400794
1	35472981	C	T	114	134	119	130	96	134	103	147	-0.317593724973105	0.283688700681428
1	35472985	T	A	112	134	115	132	90	119	104	145	-0.215747328961051	0.47245532697792
1	35474657	C	T	90	79	99	125	35	53	46	126	-1.03378285635319	0.211515493967342
1	35474728	G	T	58	45	79	79	24	41	30	89	-1.41131608343864	0.0342440613289589
1	35474731	A	G	57	44	78	74	24	40	27	80	-1.42863780132601	0.0301935554013419
1	35504409	T	G	46	30	40	26	25	19	9	12	-0.485643301781029	0.484076197636304
1	35504423	A	G	44	29	36	25	26	20	10	11	-0.351311901668456	0.612531959931709
1	35504451	G	C	49	16	35	15	24	13	12	4	-0.355658952216618	0.670005022678062
1	35504672	C	T	13	18	18	19	21	13	0	8	0.255257055242075	0.806115975083017
1	35504847	G	A	41	32	43	30	40	26	28	14	0.327413633971041	0.583123834796279
1	35504968	G	A	36	2	50	12	43	1	9	2	1.49656738477476	0.806939616004501
1	35817198	A	C	10	14	16	45	15	32	19	29	0.338928834908202	0.727129866335138
1	35817220	T	G	14	14	18	39	12	26	28	29	0.268488835906861	0.949395535308606
1	35817342	A	G	12	23	13	26	8	7	22	31	0.629816736505417	0.427465628272608
1	35817346	A	C	12	23	12	29	8	7	21	32	0.688055993685005	0.387703203004426
1	35817395	T	C	9	15	14	35	7	12	16	39	-0.0285691522052506	0.972109656755976
1	35872085	G	C	5	8	10	18	51	33	53	29	1.53979253028679	0.0585311814695018
1	35872394	G	A	5	7	15	20	47	30	31	33	0.741081702638424	0.358740742119075
1	35872584	C	A	5	9	16	9	51	30	85	37	0.798981229455099	0.479254490667425
1	35933720	C	T	15	18	6	23	3	7	6	32	-1.15024263558061	0.580304250012695
1	35933761	G	A	25	40	18	32	6	13	10	48	-1.18707709082267	0.118771830671541
1	35933832	G	A	33	33	17	18	6	13	9	35	-1.64950275291587	0.036480694828382
1	35963153	A	G	7	12	14	39	7	30	4	22	-0.960900180351752	0.312349693621271
1	35963792	G	T	5	24	11	16	7	36	9	50	-1.10433665981474	0.416416667508206
1	35964384	C	T	88	72	92	67	88	96	132	117	-0.326261930307346	0.337525667048178
1	35964388	C	T	98	94	95	84	90	109	117	133	-0.342099886076952	0.28899013750183
1	35964396	G	C	106	100	92	73	95	112	112	131	-0.426053938549341	0.186580144343053
1	35964531	T	C	94	104	78	87	93	115	99	143	-0.275100681368447	0.39850236264953
1	35964621	A	C	17	27	33	15	27	28	69	50	0.048021514866741	0.997720720048385
1	35965653	T	A	31	23	52	14	40	36	50	31	-0.739822159846073	0.552876901937363
1	35965687	A	G	30	10	47	3	40	10	43	9	-0.43923490319575	0.82622430844628
1	35965689	C	A	30	10	47	3	39	10	43	9	-0.456722329924589	0.81753219785823
1	35965692	T	C	30	10	47	3	40	10	43	9	-0.43923490319575	0.82622430844628
1	36142443	G	A	17	32	12	25	34	19	37	27	1.60109418248482	0.0163086044957728
1	36146741	A	T	7	23	16	8	27	9	12	10	1.46810905974852	0.59473919745209
1	36509500	G	C	50	30	34	28	21	16	23	27	-0.501169563715971	0.425721228074109
1	36588665	G	C	0	3	2	10	37	27	6	35	2.17250816245628	0.481029494860949
1	36588830	G	T	0	1	2	0	51	6	40	23	0.649813645054376	0.719259139613413
1	36588854	G	T	0	1	2	0	42	6	41	17	0.851477475289814	0.696164404334713
1	36588919	G	A	0	2	2	0	57	22	43	41	0.666576266274806	0.886193980942164
1	36588944	G	T	0	1	2	0	57	33	38	48	-0.769994394551869	0.947723681405259
1	36589049	A	G	0	1	0	0	24	28	25	26	30.9730824186783	0.476842238327073
1	36589422	C	T	0	2	0	2	28	37	23	66	27.6990132861177	0.265050371269782
1	36591152	A	T	4	11	10	9	35	45	26	46	-0.0624841302553425	0.970106453813568
1	36591231	C	T	4	2	3	7	51	39	30	42	0.362570079384694	0.891120892765898
1	36591256	T	C	4	2	3	9	55	42	28	41	0.652076696496842	0.846637318331853
1	36591331	G	A	2	3	0	5	65	50	32	40	2.10805974364699	0.370085195466226
1	36591411	G	A	4	9	1	9	64	84	29	55	1.26821464493928	0.326759959516422
1	36592002	T	C	4	6	2	16	46	77	32	54	1.12644833522723	0.498579411817836
1	36592047	C	T	4	11	5	19	59	106	44	86	0.838503620545063	0.341784830730757
1	36592153	T	C	16	26	10	24	100	130	62	99	0.444062686416529	0.457109629216286
1	36592428	G	A	15	42	30	59	106	144	110	140	0.77149876907249	0.0882414379659057
1	36592506	T	C	40	44	41	42	177	73	137	110	0.865335662279509	0.279005963057165
1	36592600	T	C	48	15	46	11	223	24	219	27	1.26132808389826	0.0469820608486421
1	36683692	A	G	55	66	61	64	37	60	17	51	-0.875141546285755	0.16385359057067
1	36683887	A	G	17	27	17	16	4	7	25	21	0.389427986521707	0.711715936469336
1	36684150	T	C	86	93	85	90	63	114	79	94	-0.452845275237943	0.341655933520315
1	36684254	A	G	89	38	80	36	92	49	96	36	-0.0462281551230984	0.916105493788691
1	36842805	C	A	33	66	36	56	28	57	14	61	-0.668112745798364	0.418250973098443
1	36843073	C	T	53	45	60	64	77	57	34	75	-0.301972890635118	0.754958600618733
1	36843116	G	A	59	33	61	49	88	53	41	72	-0.50389562022916	0.640292051861507
1	36843129	T	G	68	38	68	41	91	58	43	76	-0.783682093073236	0.465210691921699
1	36843157	T	C	76	69	72	55	90	83	54	116	-0.721956674310284	0.452103042819342
1	36843266	A	C	96	121	94	60	125	111	104	142	-0.213799507845108	0.759530097943233
1	36843310	C	G	83	55	71	26	120	49	129	108	-0.261555354583499	0.816495746911661
1	36843370	G	A	62	14	39	4	86	2	98	6	2.03527547474232	0.117881731965169
1	36894548	A	G	21	45	26	35	22	60	20	63	-0.782857839356345	0.182744986107409
1	37266134	C	G	41	22	16	21	10	24	25	23	-0.83193109410943	0.591388068543113
1	37266198	T	C	24	7	12	19	7	18	27	15	-0.426416561409335	0.785855516328165
1	37286307	G	A	11	24	2	60	1	22	0	51	-3.49794685363612	0.410720109786094
1	37344792	C	A	12	18	25	21	12	13	24	5	1.07594885323327	0.551688258604297
1	37344844	A	C	13	10	25	16	7	11	24	3	0.599353592998958	0.886964335462158
1	37476109	G	A	33	21	45	42	15	14	21	33	-0.69278614559764	0.331780429996288
1	37478333	A	G	22	28	34	32	18	26	19	39	-0.713378773847863	0.260475222589139
1	37478363	G	A	33	54	45	67	25	41	30	73	-0.418069282218189	0.404995890232902
1	37480713	G	A	96	147	98	147	91	154	76	170	-0.356386207760818	0.2589372321927
1	37480752	T	C	100	149	112	135	103	145	87	160	-0.260983159177779	0.502964027642405
1	37480883	C	G	152	98	143	106	120	125	124	125	-0.567192749376909	0.0531670773929573
1	37480945	G	A	198	33	180	50	167	59	175	49	-0.524237980151717	0.396699000603983
1	37480972	C	A	191	24	171	41	161	47	170	40	-0.549734163096259	0.454382367565218
1	37501101	G	A	6	27	24	39	3	0	0	7	-0.0848888975858845	0.78032892773454
1	37580839	A	G	215	32	202	20	166	19	188	14	0.419747575420974	0.545116117352239
1	37581000	A	C	68	54	63	54	32	24	28	30	-0.126532405928932	0.809294452099132
1	37581039	A	G	75	63	75	62	36	27	25	28	-0.113656781795567	0.823590247250735
1	37581341	C	T	15	10	27	13	16	13	11	11	-0.698830465278962	0.424808887152691
1	37581348	G	A	16	12	25	14	18	13	11	9	-0.258562909986683	0.765815753530034
1	37581357	G	T	16	11	24	17	21	11	10	9	0.117695042668327	0.892150098575816
1	37581402	G	T	17	15	25	23	19	14	10	10	0.128628585071241	0.874733785188644
1	37581625	A	G	11	25	33	23	8	17	8	19	-1.04439411936007	0.521849250242788
1	37581640	A	C	10	20	32	13	7	22	7	16	-1.78849589478995	0.397290497202463
1	37681773	T	C	20	51	28	31	19	28	15	33	-0.0706849924156193	0.920814610474664
1	37682275	G	T	20	31	7	26	11	33	28	29	0.409208420476646	0.779142262525052
1	37766043	G	C	14	21	10	20	7	34	11	23	-0.890375508825501	0.373201319258826
1	37767389	T	C	35	36	28	32	15	10	17	44	-0.644704584194705	0.820068300886917
1	37767811	A	C	17	25	20	13	32	14	39	40	0.433333765127065	0.701889571468493
1	37916987	T	C	106	144	143	107	114	135	113	137	-0.249372732076733	0.714478166189169
1	37917008	T	G	98	152	127	122	100	150	107	143	-0.217019005179443	0.700551643714793
1	37917207	T	C	89	151	85	159	73	167	72	141	-0.253696541254447	0.423931143400783
1	37927077	C	T	47	133	67	137	41	97	44	94	0.0758876909789298	0.851504618920917
1	37927099	G	C	38	96	55	88	36	68	41	80	0.0417363199832009	0.931564819425766
1	38046033	T	C	9	12	13	23	10	16	4	14	-0.429684275243245	0.6570106748681
1	38235332	T	C	9	9	14	34	3	20	5	21	-1.454849205973	0.208801097247688
1	38241775	A	G	25	45	17	69	7	27	16	55	-0.393417457175089	0.662367121527965
1	38242056	A	G	20	40	27	63	9	34	17	50	-0.559966029128588	0.388768310912832
1	38242474	A	G	66	183	73	172	72	169	51	192	-0.200606379879394	0.721429036445135
1	38242631	C	G	20	23	5	30	16	42	30	77	-0.287191542462702	0.906626311055528
1	38338912	G	A	15	26	14	36	17	28	23	29	0.585253395967874	0.402062408146212
1	38342058	A	G	112	137	97	148	101	144	85	162	-0.270770054613293	0.517750044625093
1	38403097	C	T	16	21	20	36	17	28	26	40	0.00176692617412609	0.997873128832873
1	38450236	C	A	16	40	25	42	18	35	22	27	0.367731784492072	0.58905999572819
1	38519451	G	A	9	40	30	35	7	26	27	25	0.358453970912474	0.890891419379022
1	38519687	G	A	57	41	52	49	42	37	38	49	-0.380667888261987	0.473708033306129
1	38519749	G	A	70	22	38	29	46	22	45	28	-0.218523709768001	0.892936623405708
1	38519758	A	G	76	24	36	31	50	25	52	36	-0.284307204124336	0.895472903471788
1	38519809	C	A	112	36	43	49	71	41	90	119	-0.857744685909281	0.768866465434033
1	38519815	A	G	110	41	43	52	74	44	86	130	-0.839244432545986	0.776850288788356
1	38524132	T	C	47	86	57	88	26	38	19	44	-0.123195130568315	0.809728277493359
1	38525878	G	A	86	134	92	154	81	104	54	160	-0.273386951831708	0.798343076233742
1	38586646	T	C	21	40	19	48	14	40	16	43	-0.330645311989922	0.613816909501673
1	38587500	T	C	25	23	16	20	8	26	8	15	-1.28883925453407	0.118059053223079
1	38643743	A	T	50	63	57	73	57	69	63	70	0.133945377734203	0.745248829993389
1	38686328	C	G	15	17	35	30	21	16	18	26	-0.196182542013599	0.820237799764633
1	38686755	G	A	18	13	21	24	6	11	7	20	-1.32970544541976	0.140843597408153
1	38688341	T	C	10	28	17	33	3	18	10	35	-0.85163090102269	0.329163735349055
1	38689265	C	T	166	49	182	34	177	26	215	35	0.616068442050519	0.273525121318316
1	38689266	G	T	167	50	184	34	178	25	215	35	0.648485109124287	0.282661859222532
1	38689290	A	T	207	35	217	29	217	17	237	11	1.29127311067011	0.0281720152206363
1	38689294	T	A	216	29	224	23	229	17	239	10	1.03455722203636	0.115777889617577
1	38691297	A	G	12	23	20	20	0	14	7	12	-1.46682004138139	0.510768894237314
1	38691429	C	T	20	30	28	15	11	17	8	28	-1.33703498727757	0.37292290373929
1	38697095	C	T	69	79	49	56	67	44	56	66	0.355327339503568	0.579167254971391
1	38697096	A	T	69	79	47	55	68	44	56	66	0.380944792192413	0.56229775773549
1	38697181	T	A	70	96	42	58	63	48	74	66	0.724573687433082	0.0743449251114525
1	38736810	A	G	49	57	53	110	18	40	13	74	-1.16741475327529	0.339434358562749
1	38736841	T	C	59	78	59	128	16	47	20	95	-1.17596464024099	0.152119281548986
1	38736976	G	A	149	99	114	100	50	53	93	122	-0.693634143802592	0.0969626390887925
1	38736999	G	T	150	83	117	81	53	40	93	97	-0.611351451149971	0.177575624345027
1	38737067	T	C	128	8	86	13	62	8	80	14	-0.65883406275276	0.560657210053106
1	38737068	G	A	129	8	84	13	59	8	82	15	-0.726402801101472	0.533538332953058
1	38737114	C	T	55	4	36	8	40	3	47	4	0.712756434331017	0.588669676650933
1	38914373	T	G	114	135	100	147	115	135	74	175	-0.315797614930585	0.701589146449393
1	38914544	C	G	166	74	168	64	155	65	146	87	-0.28948767238379	0.517846354789651
1	38914582	G	A	142	54	125	24	116	35	130	55	-0.324632303815741	0.672569311561856
1	38914601	G	C	129	26	98	15	104	25	112	27	-0.414548698581316	0.430203245115986
1	38915689	C	T	33	5	27	11	16	6	30	14	-0.705256734438831	0.524691683939499
1	38915724	A	G	23	5	23	4	9	2	28	7	-0.314108590381514	0.792865238480195
1	38916634	T	C	5	14	17	10	22	22	16	11	0.329064276158509	0.763660319078144
1	38916755	A	G	6	9	12	11	23	9	20	11	1.25633975325547	0.192700997104493
1	38970331	A	T	15	17	12	20	5	7	6	18	-0.729858707671946	0.466668354928753
1	38972828	C	T	95	57	69	46	39	38	69	74	-0.723518897329	0.0865363553257436
1	38972859	A	G	82	33	54	21	33	15	44	31	-0.589350754452233	0.297979287385184
1	38972880	G	T	72	19	45	8	31	12	40	15	-0.720617600078723	0.313667264003929
1	38986793	G	A	13	19	4	27	22	12	4	8	1.81461073805912	0.482239174931597
1	39083756	G	A	14	23	20	18	5	18	12	29	-1.19703684701898	0.155279511634966
1	39104614	C	T	26	46	21	31	20	22	20	24	0.510563827847611	0.434590159861026
1	39104975	G	A	67	39	31	27	33	27	44	23	0.0526146261625394	0.910134353633004
1	39105033	G	C	81	21	48	18	41	14	49	21	-0.363254957034084	0.559038926089407
1	39105094	C	T	67	26	48	17	46	31	62	45	-0.912265307522394	0.0851234371643051
1	39160303	T	C	9	19	9	14	4	14	11	24	-0.466567799845506	0.630338954824716
1	39161244	G	A	10	19	19	7	8	17	12	22	-1.12101540095065	0.514661715046125
1	39161776	C	T	17	25	16	29	15	42	9	29	-0.854291235978489	0.247179324418986
1	39162778	T	G	24	41	41	51	21	35	5	29	-0.798366138830333	0.477466172349139
1	39162895	C	T	41	59	52	68	30	70	25	43	-0.589293373225109	0.227354785052714
1	39163438	T	G	74	175	69	180	58	189	64	185	-0.304353244711081	0.356260495909879
1	39238980	A	C	37	9	43	26	8	16	19	25	-1.79530958039701	0.080467234137589
1	39239500	C	T	17	15	24	21	11	2	11	26	-0.535550306596078	0.957489312984708
1	39242511	C	G	110	138	95	153	104	144	80	169	-0.261061647469405	0.640899504906261
1	39394194	A	C	55	105	46	77	36	62	59	61	0.476924260438766	0.442663502348325
1	39397848	T	C	53	80	91	114	35	85	32	66	-0.742327708122466	0.0751267093962653
1	39398398	G	C	118	132	106	144	91	158	81	167	-0.616861618493145	0.0386542004166296
1	39401351	A	G	96	148	102	135	96	141	93	149	-0.102365043041589	0.734882115759791
1	39401472	T	C	77	170	75	170	85	163	60	183	-0.0932557149276742	0.856268789779109
1	39401474	C	G	78	170	78	170	91	158	64	183	-0.0135148063080869	0.979612901197746
1	39401727	A	G	76	130	76	106	69	137	60	148	-0.508875317710382	0.135449595705107
1	39401778	C	T	33	42	22	25	18	29	24	55	-0.715270523064403	0.233294866368032
1	39403028	C	T	18	2	25	4	28	3	22	9	-0.782408564933255	0.628682854496691
1	39403070	G	C	60	39	48	26	67	34	53	35	0.065846449695254	0.895323051345415
1	39403117	C	G	93	55	71	35	88	52	71	56	-0.30770345516753	0.458717434807314
1	39403599	T	C	19	14	10	16	13	11	5	16	-0.53605290024021	0.752658688193458
1	39410549	C	G	24	73	32	52	22	60	31	120	-0.605503279161992	0.486703567036952
1	39410698	C	T	92	153	104	145	73	137	93	157	-0.220174237142487	0.473204279646605
1	39411011	G	A	30	29	50	43	19	30	20	30	-0.77349147019132	0.196088211473891
1	39418261	A	C	34	58	18	40	30	44	16	24	0.350369240780608	0.552421262948916
1	39418312	C	T	52	123	48	92	47	80	30	50	0.348755387481058	0.419861790890348
1	39418420	T	C	39	73	55	63	38	60	21	35	-0.154338569397379	0.800665643490896
1	39418498	C	T	50	21	68	28	30	26	15	6	-0.776080108942448	0.243658891094986
1	39418510	C	A	51	13	67	24	28	20	14	5	-0.924728450754092	0.225032214198451
1	39418512	T	G	51	13	67	24	28	20	14	5	-0.924728450754092	0.225032214198451
1	39418705	C	A	14	47	18	42	16	32	6	31	-0.04211487389622	0.937472645178853
1	39418762	T	C	10	42	15	41	16	24	4	22	0.529549380402561	0.772417272090998
1	39461210	G	C	92	15	69	11	51	12	104	11	0.122085289243602	0.950084127323649
1	39461240	T	C	192	54	180	66	111	43	187	63	-0.141020149591409	0.690875298981299
1	39461278	A	C	161	88	161	89	153	97	160	90	-0.120186940986638	0.690698711410054
1	39461334	A	G	203	44	213	37	186	64	194	56	-0.697624702519734	0.0562912410237384
1	39461666	G	C	114	136	122	124	109	138	94	152	-0.374848409163142	0.261402958286582
1	39461930	G	C	91	159	105	141	96	154	82	165	-0.227570336417773	0.566375857955287
1	39461932	C	A	93	157	108	140	95	151	83	164	-0.260207157799027	0.507887786541281
1	39462144	C	A	99	142	98	150	67	115	44	87	-0.296022876978046	0.38857751523009
1	39462184	A	G	73	98	96	134	55	73	18	71	-0.522998883716907	0.575992893739119
1	39462813	C	G	112	136	108	141	76	110	66	98	-0.218310146111881	0.501143998596522
1	39462840	G	A	108	138	103	140	74	116	64	93	-0.200992791286392	0.539364322736952
1	39490125	T	C	51	3	179	12	68	5	121	9	-0.183711953172734	0.835303399760537
1	39490223	G	A	169	81	206	43	183	67	150	100	-0.600876400399156	0.596817780035859
1	39490294	G	C	220	27	232	17	207	39	160	78	-1.71147581051809	0.207323291767378
1	39490526	A	G	216	34	217	33	201	43	173	52	-0.715095172712264	0.0865855485179294
1	39490574	T	C	192	58	199	51	172	78	153	97	-0.949755676447983	0.0330973111234228
1	39490663	G	C	148	100	132	115	139	110	92	156	-0.584623561440593	0.521207363001228
1	39490708	C	G	136	111	117	133	122	125	84	162	-0.530662636620254	0.510184148582914
1	39490792	C	T	86	161	79	166	97	146	48	196	-0.251118813618696	0.820844654816666
1	39491485	G	C	90	142	103	141	85	127	49	138	-0.431558153428987	0.528721280120642
1	39491487	T	C	87	143	102	141	85	127	48	138	-0.407061418665763	0.566965336925784
1	39491671	A	G	67	90	122	128	49	63	47	77	-0.338378615667953	0.411992317247393
1	39592905	C	A	41	53	28	45	22	47	14	154	-1.97494130109323	0.329150350588195
1	39677105	G	A	16	3	45	1	33	2	21	7	-1.34577483684164	0.712519594136616
1	39677149	G	T	14	7	35	14	14	9	20	20	-0.992910575213397	0.230604255173372
1	39677334	C	A	41	32	108	91	34	36	55	87	-0.743435089495751	0.0787553028844781
1	39677430	C	G	20	18	57	46	17	15	21	39	-0.773746529413442	0.37295008345338
1	39677562	T	G	73	60	131	119	56	51	89	139	-0.578556083023241	0.411000678040213
1	39677589	C	A	120	93	137	111	100	67	116	133	-0.222167894833639	0.78165564544771
1	39677784	G	C	104	76	155	92	100	47	145	102	0.0929785536309838	0.772997425037521
1	39677875	C	T	141	34	222	28	117	17	217	33	0.190218675090455	0.747198146688739
1	39747584	G	A	17	12	19	12	21	4	11	4	1.41503749927884	0.178865707423509
1	39748117	A	T	145	97	135	107	136	107	113	124	-0.348604784321448	0.414247161609673
1	39748149	A	G	159	89	143	98	151	97	121	104	-0.25509912936603	0.525045538127501
1	39748152	A	T	152	94	140	105	147	100	123	111	-0.197483529992722	0.61107615463255
1	39748256	C	A	118	128	127	111	120	113	91	152	-0.364520491765092	0.605627516365894
1	39748326	T	A	114	129	122	101	98	111	95	150	-0.472601957719262	0.371103887349263
1	39748338	G	A	112	133	119	93	102	105	100	147	-0.35063851974899	0.577772653747847
1	39748741	T	A	25	42	26	32	46	17	31	65	0.446262559742474	0.73143845278435
1	39748776	A	G	24	22	34	11	34	9	35	34	-0.131327173693048	0.981516438862887
1	39748789	C	A	25	20	35	11	35	11	37	26	0.00777735059171982	0.953028727149482
1	39748813	C	G	37	26	57	24	49	20	50	20	0.396695863322364	0.509307172476034
1	39748912	A	C	51	37	59	51	41	27	44	26	0.359542386687139	0.487570749299539
1	39749451	T	C	50	21	44	37	24	26	28	19	-0.488021234639475	0.600111835871165
1	39749452	G	C	50	21	44	37	24	26	28	19	-0.488021234639475	0.600111835871165
1	39749678	G	A	39	17	50	25	20	16	28	19	-0.627736524411444	0.347304640337806
1	39749682	A	T	37	18	48	28	19	17	28	19	-0.501165129845357	0.447916740532767
1	39749689	T	C	40	29	52	38	20	28	32	39	-0.823122237915921	0.141347275714301
1	39750370	T	C	27	19	25	30	13	18	6	18	-1.00772736202461	0.307371710963235
1	39750391	G	A	29	17	28	29	16	13	6	17	-0.75678703507895	0.560101910895787
1	39752898	A	T	12	13	25	16	7	23	11	21	-1.64097898726463	0.0506745920775731
1	39752911	G	A	14	14	26	18	8	24	11	21	-1.56585367768932	0.0544508607761691
1	40096941	G	A	104	144	101	145	92	155	102	147	-0.143046314142718	0.630866485382201
1	40108508	G	C	15	9	30	18	27	13	29	20	0.0259952085322541	0.972455570435999
1	40108547	C	T	19	12	33	10	35	8	28	18	0.0358321058550281	0.937156482030727
1	40108556	C	T	23	8	30	11	34	7	25	15	-0.0567815103950753	0.957486690874338
1	40108634	T	C	19	17	21	9	28	7	9	16	0.0644030328256668	0.938748979413862
1	40108823	A	G	8	11	14	27	19	14	11	32	0.171824534357794	0.897771564472469
1	40108829	T	G	8	12	17	31	20	13	13	33	0.303240728404259	0.806517220313455
1	40109101	C	T	30	20	55	15	27	8	73	28	0.193823269139678	0.771107033338433
1	40109121	T	A	25	12	48	10	29	6	71	21	0.158575747368538	0.797627204182272
1	40109124	A	G	23	11	45	10	28	3	71	19	0.47477958297073	0.577007600185734
1	40109166	T	C	16	2	36	2	21	0	60	4	0.639410284717942	0.702988623096467
1	40164934	C	A	21	38	19	40	17	30	15	33	-0.0138057995249615	0.983545251139885
1	40168569	C	T	77	63	48	39	47	60	26	68	-1.10353438381057	0.15070923865491
1	40249818	G	A	118	132	92	116	47	94	82	118	-0.476742406418885	0.19963040048045
1	40250022	T	A	0	24	11	19	13	10	14	28	1.47379312478463	0.497630687652497
1	40260419	G	C	82	135	80	139	48	93	32	150	-0.844702328642514	0.402772766795208
1	40260559	T	C	161	89	175	75	138	108	101	147	-1.12825204703837	0.145863772932036
1	40267777	C	G	10	18	26	29	8	16	13	42	-1.08099972188714	0.158098911857057
1	40267780	G	T	13	17	27	29	8	16	15	44	-1.18169477835498	0.11078187752314
1	40268475	C	G	11	25	21	32	7	18	10	18	-0.249572146025109	0.767102701403846
1	40428864	C	G	10	17	7	10	14	23	3	23	-0.768674453892598	0.563951576952659
1	40429666	A	C	31	36	58	67	44	68	44	92	-0.651729380032826	0.147745067713986
1	40429838	C	T	38	44	83	67	59	63	36	95	-0.858372510770643	0.476171869205358
1	40430005	T	C	27	27	70	39	53	40	25	74	-1.10300651813117	0.563603406279905
1	40430095	C	G	64	87	119	129	85	97	63	185	-0.690910322890418	0.602422261375672
1	40430203	T	C	107	137	108	136	95	150	52	196	-0.890391591469968	0.341620044389209
1	40430324	T	C	8	7	25	17	7	7	10	28	-1.50125179433192	0.219303532887616
1	40430331	G	C	8	10	25	16	10	8	10	27	-1.15130932327496	0.591297363135617
1	40430516	G	C	103	147	112	138	105	143	82	168	-0.327251050778411	0.506878362530592
1	40430800	A	G	116	133	129	121	133	115	106	142	-0.0527109934435342	0.924088959446689
1	40430989	A	T	36	62	43	65	36	70	49	83	-0.163092967959887	0.718633462084014
1	40431000	G	T	16	34	28	40	23	48	36	58	-0.0952556582111442	0.868428821947237
1	40512286	C	T	20	35	21	27	26	27	6	42	-0.511880151005871	0.764948386638954
1	40512476	T	A	136	112	135	110	146	95	115	132	-0.0863756657248008	0.89876362889389
1	40512530	G	A	140	66	164	68	159	59	111	70	-0.116249981511604	0.826461290294511
1	40512533	T	G	140	64	161	59	156	50	111	62	-0.037764161790512	0.93178588637559
1	40512557	C	T	162	29	180	33	145	25	88	22	-0.15405891152238	0.751273215060869
1	40512563	T	C	133	34	165	42	119	35	80	23	-0.192597381602498	0.670815179329929
1	40512806	A	G	98	62	137	77	89	48	25	37	-0.334076795814485	0.62969142815101
1	40512854	C	T	63	108	105	104	77	44	20	51	0.365660265639838	0.929531923185311
1	40512858	G	A	67	112	111	108	83	48	23	51	0.404190117040766	0.899458982213102
1	40513107	G	A	16	51	28	72	12	41	16	39	-0.0314902860961027	0.961098908264577
1	40513383	T	C	15	38	31	49	14	30	7	26	-0.495655959487128	0.550102276094173
1	40598903	G	A	94	154	98	149	85	163	65	185	-0.555913322562944	0.213249537583088
1	40599033	T	C	103	144	129	118	120	122	117	132	0.0755005685359713	0.878811090035015
1	40599150	G	A	49	43	53	36	75	68	78	71	-0.230197823825248	0.597974520868661
1	40714337	C	G	10	10	17	20	12	25	9	50	-1.68449817427205	0.140070905313749
1	40717775	T	C	21	62	38	41	46	55	29	100	-0.24344823695698	0.914948591391561
1	40717845	G	A	20	42	40	29	46	34	31	70	-0.190796653503882	0.967835645117033
1	40781533	T	C	39	39	47	43	29	23	9	33	-0.628140158698033	0.655617142293099
1	40781656	A	G	28	21	31	42	11	15	11	9	-0.0308940079457833	0.952756090554416
1	40786551	G	A	34	77	93	89	22	35	41	64	-0.265721952037393	0.884818402626489
1	40786649	C	T	50	98	104	116	34	39	60	69	0.274381795218153	0.624061100828456
1	40786652	T	C	49	99	104	117	34	41	59	71	0.229303548517053	0.677829569067203
1	40786972	T	C	77	172	85	164	86	163	57	191	-0.255266793410472	0.697697312424654
1	40788001	G	A	98	151	99	150	109	140	81	165	-0.0712419668127782	0.890117092138045
1	40789341	C	G	24	46	40	69	15	54	18	79	-1.16539826519508	0.0380991746274936
1	41017438	G	C	14	4	29	13	17	9	4	15	-1.53144699139415	0.407199284698923
1	41021937	G	A	48	33	51	31	61	64	41	68	-1.00132539746651	0.0778745534721259
1	41021946	A	G	41	27	40	19	52	37	34	37	-0.59947665775391	0.327942169910945
1	41021975	T	C	27	13	33	9	44	18	29	17	-0.386917435036171	0.603317951318126
1	41086457	C	T	25	13	26	13	14	11	11	24	-1.45741245097387	0.211809851692474
1	41086578	C	A	230	20	228	22	181	23	220	25	-0.384390439584464	0.45049546741226
1	41086579	T	A	230	20	228	22	181	23	221	24	-0.350423525820415	0.493582893032722
1	41086702	G	T	134	115	164	86	126	124	104	142	-0.777909213838508	0.245826288250263
1	41086704	T	C	128	115	160	86	122	124	103	142	-0.760374554546391	0.262786878410654
1	41087220	C	G	24	21	43	32	22	13	15	14	0.116397127570824	0.871223178186666
1	41087290	G	C	20	18	30	30	15	17	13	21	-0.499466280439538	0.496620451831264
1	41087581	C	A	11	21	31	33	16	13	6	16	-0.035979296835845	0.997512919169017
1	41087704	T	C	14	15	15	28	11	10	3	20	-0.531251913974663	0.790581881975823
1	41158875	A	G	69	5	70	9	55	4	37	11	-0.69491479042517	0.65108009882315
1	41158969	T	C	205	45	200	49	191	58	171	78	-0.694806200382777	0.171851844799978
1	41158978	G	C	163	86	171	79	156	92	135	114	-0.519007262503218	0.244099713487884
1	41159009	C	A	152	93	165	79	154	94	128	120	-0.483989909439598	0.395899823502935
1	41161413	C	G	31	6	34	5	32	0	25	3	1.68499131905111	0.405912025686677
1	41167538	A	T	50	46	67	50	47	18	18	18	0.567040592723894	0.66514387615558
1	41167541	A	T	50	46	63	51	48	18	20	18	0.697271719579967	0.512276969067517
1	41454833	A	G	40	39	76	15	81	17	19	17	0.453299855560359	0.976447717046785
1	41455505	C	T	20	4	35	6	35	11	7	1	-0.652076696722971	0.548762216976811
1	41455546	C	A	20	2	39	7	34	7	8	3	-0.64232872002813	0.577137061189219
1	41455585	C	T	21	4	43	7	34	6	11	3	-0.21864028647534	0.846193846508318
1	41455648	C	T	23	10	49	14	42	7	20	7	0.561878887608112	0.551789814694918
1	41455855	C	T	63	14	110	12	103	23	57	20	-0.838525169310351	0.379747111096337
1	41455900	T	G	70	20	133	14	109	26	70	25	-0.766482640640176	0.556934023461869
1	41455912	A	C	69	23	138	19	113	23	72	26	-0.384497918319375	0.795877934430514
1	41456306	G	A	159	91	186	64	183	65	177	72	0.239492866977853	0.694172529994078
1	41456436	T	A	75	91	157	64	105	35	164	63	0.874895928982072	0.440087964930129
1	41456494	G	A	28	7	69	9	37	10	90	17	-0.366115657578428	0.64925269295493
1	41456502	G	C	23	7	60	6	33	9	79	16	-0.511100980915894	0.737773057399203
1	41456507	A	C	20	7	55	4	32	9	68	13	-0.584962499209797	0.824126973781617
1	41458337	T	C	16	27	21	19	8	12	12	7	0.388109171871742	0.758573447656445
1	41589393	T	C	109	138	121	126	116	134	91	158	-0.29743353296648	0.563258936693541
1	41589420	A	G	82	167	101	149	90	160	57	192	-0.471678363907873	0.554814395553356
1	41589471	A	G	82	166	105	141	81	162	67	180	-0.493198763772491	0.398058014939489
1	41589750	T	C	40	70	49	78	48	49	40	79	0.193151553306468	0.764028154866563
1	41589768	A	C	35	57	54	55	49	37	31	67	-0.0468901321419637	0.987470375987481
1	41589849	C	T	19	9	38	4	28	3	23	4	0.732620123958279	0.647093889354041
1	41589858	T	G	19	1	36	2	21	1	19	3	-0.874469117931127	0.628302727810819
1	41696866	C	T	24	113	56	134	52	69	26	150	0.137054295959931	0.82788190114731
1	41696927	A	G	15	86	39	100	39	57	18	116	0.182533095477392	0.820183652771303
1	41697473	T	G	19	27	14	35	8	14	7	30	-0.642738832000356	0.621542942512929
1	41697551	A	T	15	39	31	41	5	6	5	23	-0.737686761409847	0.784338303613996
1	41697623	A	G	10	25	35	41	2	2	2	15	-1.53492181821702	0.679293908062415
1	41697702	C	G	8	22	25	48	3	12	3	20	-1.33014860169233	0.211654303269512
1	41697719	C	T	11	22	23	56	6	17	3	31	-1.21709812164765	0.333821789577804
1	41697812	G	C	27	36	42	104	12	72	13	73	-1.51529434017911	0.0498359924407774
1	41697884	G	A	23	33	37	86	5	51	16	52	-1.30625593670302	0.233143457792487
1	41698021	T	C	10	36	19	36	7	14	3	12	-0.0665676169389898	0.953587286877732
1	41698024	T	G	10	32	19	38	7	16	3	10	-0.107209601561195	0.91387405034008
1	41698106	A	G	13	24	30	37	9	18	8	10	-0.21541949794491	0.79744040732432
1	41698191	A	G	23	31	28	42	13	24	9	29	-0.75108961901738	0.289632022413111
1	41698208	C	T	26	32	29	46	16	24	13	30	-0.392864001690556	0.553567814474513
1	41725271	T	G	31	6	33	5	30	0	31	0	35.1893231233082	0.01929069615371
1	41725458	C	T	145	100	152	98	149	99	121	126	-0.321928094887366	0.538256536894773
1	41725461	C	T	140	105	139	111	146	102	120	127	-0.153155162261474	0.749540403612538
1	41725591	G	C	89	156	85	161	90	155	49	196	-0.470990613290374	0.609133357761649
1	41725598	T	C	84	163	88	158	87	161	53	196	-0.450332514663928	0.55687509417089
1	41725654	T	C	62	180	85	159	75	169	31	211	-0.636466035467362	0.612305240800591
1	41726019	G	C	47	75	50	106	26	36	34	70	0.0789031859426021	0.875097776056968
1	41801419	C	T	63	16	58	32	26	5	28	23	-0.38636815644758	0.89729359243915
1	41801608	C	G	60	77	106	140	39	32	38	41	0.463473782912439	0.296006838133164
1	41801611	T	G	57	77	104	144	39	31	38	39	0.594489205026749	0.183808006644106
1	41834210	T	C	21	17	35	13	20	22	20	6	-0.385891153619327	0.918296323830129
1	41834221	A	T	24	17	36	13	22	22	21	6	-0.381090167355506	0.9009162063416
1	41834633	G	A	24	41	44	33	29	40	15	23	-0.395857780484019	0.699791781112293
1	41834652	A	G	36	42	56	39	31	34	22	29	-0.433071422109104	0.522113062100756
1	41836431	C	A	16	31	32	41	11	34	16	36	-0.78943301405053	0.236952423405805
1	41836572	G	A	25	34	33	56	16	51	19	45	-0.821807382564092	0.164210783277294
1	41836730	C	T	38	61	41	65	24	67	27	80	-0.853747827542055	0.0838851336609429
1	41836945	A	G	79	137	98	139	59	115	68	155	-0.447212003583485	0.176291571062639
1	41837258	A	G	105	79	154	94	71	51	75	92	-0.552226837948201	0.441909087785115
1	41837267	T	C	109	90	153	95	72	56	79	98	-0.530423342390954	0.438744894852282
1	41837282	G	A	116	106	148	100	74	60	67	84	-0.388267241218753	0.539846159516105
1	41837882	G	T	55	68	40	59	35	44	54	76	-0.0123280862009028	0.978025123293984
1	41898102	C	G	9	12	14	19	10	15	9	14	-0.179419127354124	0.846440699392333
1	41898290	C	T	13	23	19	17	21	13	1	26	-0.504042505159093	0.815510149199454
1	41898402	A	G	14	15	20	18	23	4	10	18	0.541893778829257	0.803933378729039
1	41899179	G	T	98	147	99	143	102	142	92	156	-0.0613984077164737	0.837717241734141
1	41899249	C	T	112	136	96	152	99	150	86	159	-0.270596284086839	0.477254982685018
1	41899341	C	T	108	139	84	166	79	137	65	156	-0.357128921249633	0.565070420769086
1	42051815	A	G	101	148	113	137	76	169	77	171	-0.738651970794093	0.0150014725848693
1	42053718	T	A	74	99	115	115	33	86	73	64	-0.321673673752607	0.783032337230125
1	42120155	T	C	20	24	16	26	8	15	0	2	-0.61353165239629	0.573617535050727
1	42120181	G	A	25	26	14	30	8	16	0	4	-0.799975391692002	0.55162232996433
1	42120863	C	T	9	20	9	19	11	10	16	18	1.0630097975258	0.233965885986572
1	42124015	T	C	21	32	15	32	6	22	3	7	-0.857980994728159	0.377766938731935
1	42124471	C	T	23	73	62	78	13	67	7	30	-1.44897094411239	0.280380249242738
1	42124505	A	G	24	64	54	74	14	67	8	31	-1.33215598756199	0.169853410344107
1	42126056	G	C	30	78	62	95	37	96	25	63	-0.447620373383919	0.511629428461319
1	42126417	T	C	77	170	107	103	65	152	68	180	-0.750561811051914	0.423196794357736
1	42126555	T	C	36	43	51	19	53	35	65	47	0.0363438592819044	0.998695335992696
1	42126566	G	T	32	34	48	17	48	29	49	42	-0.199337030233421	0.883526655118518
1	42128688	A	C	25	77	13	46	24	41	16	67	0.261627584619549	0.751605266284916
1	42128791	T	G	85	161	42	112	64	75	35	121	0.118719230112089	0.86885147809985
1	42229737	C	T	39	36	22	24	22	13	28	34	0.0654205961427158	0.875530864263064
1	42229956	A	G	108	140	137	111	132	117	94	122	-0.0457822306173591	0.929106826679503
1	42230200	T	A	89	156	107	141	89	155	78	171	-0.365414585071378	0.387765521113938
1	42230216	T	C	91	141	104	136	86	155	71	165	-0.520895493695766	0.133277087253107
1	42230810	T	C	79	160	84	116	50	97	57	100	-0.120788530509352	0.779493428111979
1	42230991	T	A	71	127	92	121	59	106	53	98	-0.25960226375815	0.495471369004593
1	42239188	A	C	7	21	19	21	7	26	5	16	-1.11547721741994	0.393281269685875
1	42239335	A	G	10	12	20	9	12	5	17	25	-0.563482773268649	0.904181200224563
1	42437347	G	A	15	22	15	26	4	18	3	28	-2.03813512888676	0.040462530133903
1	42437380	G	A	14	23	20	24	9	14	4	31	-1.32428736774048	0.474731447952489
1	42437558	G	A	7	15	19	23	8	14	12	12	0.168976172045489	0.850970375687748
1	42437593	C	T	12	26	18	29	12	15	7	16	0.16820032099432	0.84299683756769
1	42437643	C	A	9	26	18	23	9	17	4	22	-0.725140158769405	0.637188915277573
1	42437978	T	G	79	168	87	159	105	139	81	167	0.259878362569689	0.628623262326517
1	42438085	T	C	13	22	16	18	8	21	24	55	-0.783980413683849	0.289611055730055
1	42449634	T	C	5	10	5	7	9	26	12	33	-0.724790880220422	0.508595471492776
1	42451795	C	T	13	23	8	31	7	21	1	11	-0.637429920615266	0.605461777048267
1	42452328	T	C	11	21	12	24	4	10	9	18	-0.1386240636438	0.886180885228005
1	42452440	G	A	12	42	11	58	10	24	10	40	0.442222328605074	0.577936383817295
1	42452789	C	G	40	63	20	58	28	51	5	68	-0.838451000716021	0.674530006615351
1	42452913	C	T	52	60	33	70	54	46	28	52	0.355819037379453	0.774803347743283
1	42453008	G	A	84	8	57	6	69	7	58	11	-0.513436745011338	0.551348060135671
1	42453014	C	T	85	8	58	6	66	7	56	11	-0.591704078600213	0.49257125066124
1	42453035	G	T	84	8	58	6	66	7	54	8	-0.342392197447077	0.703483699346396
1	42453051	A	G	74	6	51	3	57	3	46	5	-0.109358756036687	0.924763619201869
1	42747561	A	G	21	35	31	60	6	18	12	67	-1.37005004450553	0.0469459604280739
1	42747637	G	A	27	55	35	47	5	20	12	59	-1.49808887532889	0.0283998489880333
1	42747643	C	T	24	54	35	45	5	20	12	50	-1.29510660500105	0.10784682626866
1	42761208	T	C	13	11	29	21	17	15	36	22	0.12614966615547	0.862777590773863
1	42761229	G	A	16	9	29	16	19	15	40	22	-0.174807222822195	0.815144438443514
1	42761278	A	T	28	13	38	22	26	32	53	26	-0.469311349373801	0.613125870410716
1	42761326	C	T	35	33	44	38	24	53	60	66	-0.656533969181849	0.362078219902142
1	42761328	A	G	36	33	44	38	24	53	62	66	-0.640733983968372	0.384187038988963
1	42761447	G	T	19	34	25	27	9	41	30	68	-1.01147638698909	0.240907477000244
1	42784203	T	G	13	3	18	18	16	7	19	15	0.107972510699554	0.960872386288266
1	42784218	C	T	14	4	18	21	14	10	26	21	0.0115879742752118	0.897511917759136
1	42786046	A	G	30	52	86	93	65	54	61	83	0.201175935426701	0.686595359273247
1	42786076	C	G	36	61	80	105	64	64	64	97	0.186141558104736	0.679292610496222
1	42786436	C	G	97	150	122	127	117	130	118	131	0.187566056443122	0.676802126538797
1	43042991	A	T	21	33	16	10	15	17	12	7	0.386736390515438	0.812940522594312
1	43081585	A	G	7	10	29	19	35	46	9	36	-1.21006439229553	0.418424238040292
1	43081642	A	C	16	15	23	25	38	57	15	26	-0.610593100758612	0.351561605406593
1	43082326	C	T	24	76	66	161	53	177	39	168	-0.510000443026647	0.201159818037771
1	43082416	C	A	17	55	65	139	53	123	31	120	-0.290134243257977	0.75768399086486
1	43082548	T	G	13	29	42	80	38	58	28	31	0.555485299644324	0.29575230552479
1	43082717	A	G	24	52	40	84	43	69	23	36	0.417611442942671	0.404655474680013
1	43084214	G	C	34	36	31	53	36	43	37	61	-0.0572495413232715	0.928557075717069
1	43084991	C	T	35	26	24	33	27	25	14	36	-0.573185332944803	0.666821072633992
1	43085330	G	A	56	57	38	60	61	90	22	48	-0.417709157524425	0.491890607361155
1	43085838	G	T	15	6	20	9	26	20	8	29	-1.74963942420132	0.287872409284042
1	43086064	A	C	17	24	20	9	38	26	6	32	-0.563608622760771	0.682341716980339
1	43087494	T	C	9	34	14	20	18	31	17	30	0.429871225488536	0.707129967094021
1	43088217	T	C	16	27	19	21	26	36	10	42	-0.659797733643745	0.57990601040172
1	43088517	C	T	9	15	10	5	9	19	7	32	-1.59842476052772	0.298213620605608
1	43088523	T	C	9	15	10	5	9	20	8	36	-1.64589149936349	0.27580526125113
1	44171759	A	C	10	21	12	29	3	12	5	29	-1.17312743348066	0.254809628076176
1	44171985	A	T	17	9	20	8	13	9	8	19	-1.53702802360297	0.29554290502027
1	44172048	A	T	20	20	20	24	14	16	10	24	-0.599462070287993	0.463673232982755
1	44172105	G	T	29	42	25	41	16	21	15	45	-0.470045879788122	0.651237016347772
1	44172193	T	A	65	105	51	71	33	53	63	77	0.164045311202429	0.691641024737225
1	44172455	A	C	94	121	66	115	55	127	52	189	-1.00159880730148	0.116083727313547
1	44244774	G	A	35	15	28	13	14	9	12	7	-0.46948528330122	0.602237883758505
1	44244855	G	C	16	29	18	28	10	21	6	23	-0.714004445722895	0.387109551702638
1	44245131	A	G	6	27	15	19	2	19	2	21	-2.19068356160911	0.229716493030974
1	44362107	G	T	12	8	17	21	26	46	13	37	-1.08963721241955	0.186217329673593
1	44362213	A	T	16	13	15	31	26	44	25	42	-0.24860410449164	0.74795294591192
1	44362260	T	G	16	16	14	30	30	35	31	32	0.481319507524447	0.567001995539218
1	44362297	G	A	16	13	9	22	24	38	27	25	0.180572245463454	0.88731534578235
1	44362503	C	T	31	30	35	44	42	38	35	54	-0.0917161690916082	0.893789784330008
1	44364051	G	A	41	70	86	116	64	103	27	128	-0.793480276881488	0.50942390182513
1	44364167	A	G	30	38	70	63	43	60	19	50	-0.812808110005506	0.304079919733066
1	44374345	C	G	193	56	203	44	208	38	184	62	-0.0146467759643996	0.984114042780277
1	44374358	G	A	185	64	194	54	203	46	182	68	0.0724136326082719	0.906390485117557
1	44374413	G	A	137	113	161	89	180	68	153	80	0.608967963725955	0.308923311113052
1	44380899	G	A	131	118	137	109	130	79	115	88	0.313392943361658	0.31132246436933
1	44381148	T	C	53	39	73	37	35	21	47	26	0.0736107428848016	0.890818086039029
1	44381698	G	A	19	7	60	5	18	4	43	2	0.626956585124262	0.758084702755287
1	44381715	C	T	18	5	55	4	16	4	40	2	0.202492859083319	0.913791148729518
1	44381724	T	C	18	3	49	3	16	3	34	1	0.162729500038109	0.944562339162568
1	44517353	G	A	51	93	70	120	60	62	83	82	0.805792718287321	0.031711051440213
1	44517871	T	G	106	138	69	129	79	169	81	167	-0.460904508036412	0.28007608923759
1	44534125	G	A	13	20	21	31	13	17	4	15	-0.327574658028504	0.720361311693852
1	44535757	G	A	58	126	87	146	51	83	33	74	0.00525042512337106	0.988425302820303
1	44536179	C	G	90	156	90	139	98	141	76	168	-0.115801484129773	0.819520280299876
1	44536710	G	T	58	119	62	116	48	58	44	74	0.448794187655069	0.267918557998347
1	44560623	T	C	74	169	97	140	93	110	55	192	-0.175340860677652	0.933705960895444
1	44560641	C	A	63	156	76	130	84	100	52	182	-0.011158247093572	0.958553541556853
1	44732385	T	G	82	129	70	107	44	42	81	129	0.182647305694464	0.642999433036112
1	44732454	A	C	53	42	35	55	24	15	40	62	-0.12630531714506	0.928518638069066
1	44975853	C	A	8	6	21	14	10	6	5	30	-1.79908730607268	0.586729237572108
1	44976236	G	A	6	9	25	49	12	26	15	60	-0.767592567797932	0.297301005677887
1	44976515	A	G	11	12	27	63	4	32	19	105	-1.59357894984367	0.0670925060304693
1	44976706	C	T	23	24	52	108	9	42	51	185	-1.10408246282709	0.124167035571373
1	44977433	C	T	13	17	35	54	1	2	1	25	-3.19010288337994	0.207157795943511
1	44977669	C	T	52	81	90	160	51	116	50	200	-0.882427048700029	0.181789455282179
1	44977708	A	G	57	91	87	160	61	133	54	193	-0.701619550778243	0.226944452383451
1	44977919	G	A	46	84	121	126	77	104	90	153	-0.29137903152806	0.792200632377758
1	44978016	C	G	63	22	162	47	86	31	175	63	-0.231939589546194	0.579874093111792
1	44978046	T	G	74	8	171	17	95	12	185	32	-0.622930350920177	0.300310751044539
1	44978054	G	A	73	5	162	15	92	11	179	27	-0.72036732366062	0.271504003057035
1	45170411	A	G	51	0	40	2	38	5	41	6	-2.66344551065771	0.119737987514051
1	45170420	A	G	50	0	39	2	39	4	40	7	-2.63138430142536	0.173346900350265
1	45171880	C	A	6	30	2	21	4	25	4	31	-0.13492958008611	0.912763072729598
1	45171906	C	T	16	46	5	28	11	32	10	40	0.0395283641866385	0.960806342766149
1	45281152	C	G	35	59	21	34	41	34	51	32	1.21097172574898	0.0225459366116099
1	45286489	C	T	4	20	5	10	1	43	0	43	-4.68929916053582	0.0200940701661656
1	45286628	T	G	6	29	7	28	2	51	2	48	-2.49690632405596	0.0455770854525938
1	45286698	C	G	5	35	5	26	1	44	2	32	-2.05415576996713	0.152241384199918
1	45286737	G	C	5	31	4	20	0	51	1	30	-3.83734966232673	0.0388455614364158
1	45538424	G	T	21	51	51	114	18	38	12	29	0.037198617954253	0.950587720610877
1	45574001	T	C	32	7	30	18	37	9	18	21	-0.435871002696012	0.778901244451255
1	45574008	A	C	33	10	32	17	39	11	18	23	-0.522053137950583	0.726559807280627
1	45574016	G	T	33	14	37	17	41	12	21	21	-0.26528451552967	0.80435068727792
1	45598016	C	T	13	3	2	6	9	8	16	43	-1.76553474525706	0.756740314241315
1	45598079	G	A	14	6	7	8	8	14	13	61	-2.42146376843827	0.173256641794602
1	45602392	T	G	37	30	36	24	30	23	48	41	-0.1495348378543	0.791467494613394
1	45602444	A	T	111	136	108	139	97	149	93	155	-0.349571156301789	0.239218724127816
1	45602699	G	T	113	136	89	155	92	145	65	181	-0.527443544894764	0.497723865359129
1	45604689	A	G	68	67	80	102	43	78	70	90	-0.380712389710236	0.40565657435049
1	45604782	A	C	42	8	58	29	29	20	34	18	-0.705050414089443	0.436606562337152
1	45604797	C	T	42	7	60	22	27	18	31	17	-1.08574636866132	0.177666511519915
1	45604813	T	G	36	8	53	17	25	13	23	14	-1.00180224252504	0.186096013126617
1	45604844	C	G	20	8	48	9	21	7	12	13	-1.27753397552891	0.463854328282462
1	45723074	C	T	40	26	26	26	26	28	29	35	-0.539874611192611	0.36788200945264
1	45723151	A	T	48	10	43	8	32	11	32	12	-0.861431594813156	0.287796481605833
1	45726102	T	A	136	114	120	129	119	131	123	127	-0.167551514542879	0.569429891595041
1	45726207	G	A	142	108	129	121	134	115	123	125	-0.144211299671568	0.640651407784749
1	45726439	G	A	110	139	122	127	124	125	112	134	0.0631362020489043	0.83165401484023
1	45726591	A	T	110	140	134	116	107	137	99	146	-0.38889505321155	0.410723328126008
1	45726592	A	C	111	138	137	113	109	138	101	148	-0.42827857554837	0.392884145048
1	45727137	G	A	66	181	88	158	80	166	77	170	0.040658248509533	0.934091694502553
1	45727221	G	T	65	185	87	161	86	160	71	173	0.101943095948369	0.862289885986118
1	45728146	G	A	59	139	95	155	63	112	41	126	-0.261492241025388	0.742625450619291
1	45728868	A	G	31	54	38	77	31	63	29	59	-0.0989481971950896	0.842430398130774
1	45867022	A	C	3	43	16	33	3	9	1	21	-0.906890586824437	0.83255376323404
1	45867509	A	G	17	47	22	63	9	29	7	40	-0.612566962115758	0.417549031213831
1	45878021	G	A	28	55	7	13	70	117	52	155	-0.198545679382079	0.810713866088849
1	45878126	T	C	8	12	10	6	29	31	13	41	-0.777607578663552	0.59353165795516
1	45878131	T	A	6	11	9	6	29	33	11	38	-0.647246778975499	0.656508252829727
1	45896297	T	G	83	164	90	158	106	141	97	152	0.36686771324082	0.223050267653588
1	45896415	A	G	79	119	61	79	73	128	64	146	-0.499926396864934	0.155267592027954
1	45896484	T	C	9	20	4	12	10	31	20	20	0.534025535495931	0.687740050064221
1	46011851	T	C	26	25	42	32	19	18	11	18	-0.517607232919368	0.459859501580523
1	46011920	G	A	18	22	38	26	20	20	11	13	-0.312590230308026	0.683816304044573
1	46017805	G	T	56	64	65	38	76	36	61	54	0.359741091311959	0.748319067061903
1	46017904	G	C	65	40	60	34	77	30	75	56	0.0653318395197301	0.900748161374871
1	46017944	T	C	50	23	54	31	57	28	64	47	-0.255507669200004	0.63958422357168
1	46018081	T	C	48	25	62	30	59	22	50	37	-0.114458724584915	0.897368279787583
1	46018372	G	A	52	35	46	35	40	17	56	16	1.05514155405709	0.0674267628477175
1	46018450	A	G	44	19	32	25	21	18	42	11	0.330803033566056	0.864600691840248
1	46018570	A	G	28	13	29	8	8	5	15	11	-0.917010635328969	0.336075633545265
1	46156559	T	G	23	21	34	28	27	22	12	27	-0.547487795277207	0.598016028708337
1	46156714	A	C	76	149	83	106	56	70	49	67	0.297683916278712	0.595979056678005
1	46169990	C	T	188	62	192	53	183	65	184	65	-0.2270971175713	0.502234622050399
1	46170067	A	C	127	123	145	104	156	93	139	111	0.27123144831827	0.572219179256824
1	46170193	T	C	117	133	138	106	139	110	119	130	0.0108500309366262	0.988629995767874
1	46170234	G	A	102	117	111	80	122	94	107	114	0.0261062691863897	0.986577095568833
1	46173006	A	G	18	16	22	22	16	10	12	4	0.925999418370978	0.304844227164498
1	46181516	A	C	47	14	57	15	44	9	47	9	0.49541091574289	0.513580658362468
1	46181545	A	T	81	54	94	39	65	28	73	22	0.552615966257412	0.430278578763626
1	46181587	T	C	119	113	125	75	85	69	86	48	0.171339309417168	0.808441959433667
1	46181715	C	T	97	45	66	36	74	27	73	19	0.667232237369576	0.176419436068087
1	46181725	G	C	94	27	57	22	64	18	67	8	0.709288388186442	0.420564995482403
1	46181726	G	A	95	27	58	22	61	18	68	8	0.668109538704586	0.476943806754677
1	46181909	A	T	59	6	42	0	41	1	31	5	-0.488286481309472	0.784660999688961
1	46182439	G	C	62	83	75	36	59	46	47	37	0.149666703566369	0.955598647539538
1	46182443	G	A	66	89	81	47	61	54	52	37	0.200174818630477	0.866919284816938
1	46182488	T	C	52	52	64	40	59	35	50	40	0.204946595210495	0.752564830594211
1	46193214	T	G	50	47	102	100	20	36	30	52	-0.863830597469794	0.0722607810831343
1	46193591	C	G	61	30	103	45	33	14	25	16	-0.177642914610935	0.770710257258785
1	46193707	A	G	103	84	161	88	60	51	39	43	-0.54336159625404	0.354789158934148
1	46194115	G	A	110	118	125	125	58	59	61	76	-0.133702276702106	0.708064584424937
1	46194124	A	G	102	103	123	123	53	51	61	70	-0.0795754519117024	0.829556581813268
1	46194211	A	T	124	123	136	111	66	88	119	128	-0.375509135092207	0.248645490257433
1	46194262	T	C	128	122	130	117	94	146	119	128	-0.473682910177186	0.260218430573637
1	46194330	T	A	109	130	111	130	63	111	108	116	-0.167687872900968	0.721913416074148
1	46195240	C	T	82	61	79	36	103	34	64	47	0.312850253661938	0.827214937176585
1	46195312	A	C	116	113	108	68	129	75	110	92	0.209653480532243	0.784034242964536
1	46195461	C	T	55	136	71	102	65	94	70	82	0.534921818147227	0.427498938430207
1	46195464	G	A	55	137	70	99	62	94	68	81	0.488015465796141	0.499063741783505
1	46196193	C	T	21	26	25	43	9	11	9	17	-0.0524674198936738	0.948963406617753
1	46196418	T	C	22	28	31	32	12	23	6	28	-1.32353019948386	0.142196879332338
1	46200817	G	A	39	4	62	10	36	2	33	6	0.25766789606521	0.851601276618636
1	46200837	G	A	39	4	56	9	29	2	28	7	-0.206450877482889	0.874803931068158
1	46200849	A	G	34	7	51	12	30	2	30	9	0.285995554207564	0.819770503924935
1	46319454	T	C	138	112	133	115	124	124	124	126	-0.267188528338168	0.359410069431825
1	46319613	C	T	60	42	48	37	73	42	84	75	-0.0268507246782644	0.991590217715551
1	46377025	C	T	13	30	63	60	22	34	16	35	-0.61667136045202	0.701442277596394
1	46377374	C	T	79	51	127	44	78	49	101	66	-0.478319192532389	0.533033583120415
1	46377407	A	C	101	35	163	38	89	47	129	64	-0.880801102051615	0.0424815803144761
1	46377412	G	A	102	36	163	40	93	48	129	66	-0.840395183821613	0.0338168035395564
1	46377517	G	T	78	10	116	10	86	3	104	13	0.291870860925309	0.765425586795074
1	46379751	T	A	84	13	152	34	59	35	72	57	-1.81819315220377	0.000215661535951872
1	46379774	C	G	87	15	170	46	62	39	72	72	-1.80321388752333	0.0108968631685015
1	46379781	T	C	93	18	185	58	69	57	82	87	-1.80253382139716	0.00093333715379329
1	46379888	A	G	67	62	131	96	58	101	61	140	-1.3436474448239	0.00102204977265907
1	46379998	T	C	20	13	95	26	45	23	47	25	-0.62148837674627	0.654092225294695
1	46380002	A	C	20	13	93	25	44	24	46	24	-0.665360853363083	0.631992576633009
1	46380008	C	T	20	13	95	28	41	24	47	25	-0.643216271804202	0.572023657571642
1	46380233	A	C	31	34	78	59	30	26	30	69	-0.891990526260225	0.570679475502144
1	46380278	A	G	11	5	31	16	14	7	13	13	-0.567040592727094	0.534933471822535
1	46380688	T	C	12	6	31	28	10	12	7	21	-1.29573319155987	0.245960615453222
1	46381329	C	T	80	54	92	64	55	50	61	37	-0.128584206061449	0.765051633066002
1	46381503	C	T	132	118	145	105	117	132	125	124	-0.393979028854289	0.176367989976458
1	46381563	C	T	114	135	126	123	97	153	117	132	-0.309014462836213	0.484844813641247
1	46383831	C	G	67	177	69	179	71	172	71	179	0.0826904889161799	0.79930232175594
1	46383872	A	T	63	184	62	185	81	165	78	168	0.495197309611402	0.126349619808479
1	46384019	C	G	8	54	12	44	26	67	31	58	1.1598874787305	0.112483506108649
1	46384039	T	C	4	33	7	33	24	48	30	51	1.71049338280502	0.0291889952479775
1	46390003	A	T	60	99	79	112	33	97	67	111	-0.45442541238269	0.45179106781483
1	46498580	G	A	185	65	195	54	183	63	154	92	-0.554557469115383	0.430330486142526
1	46498600	G	C	197	53	197	53	188	61	154	96	-0.770899598898907	0.327500969412391
1	46498901	G	C	117	133	117	132	133	117	100	150	-0.0170259571661147	0.977692779393741
1	46499195	G	C	85	77	91	59	88	85	66	65	-0.334000927187934	0.38317475206341
1	46499228	T	C	69	26	76	19	58	42	47	33	-1.20262916651502	0.0199107182869006
1	46499243	C	G	63	26	74	20	59	33	40	33	-0.989507625906558	0.125899924440469
1	46499275	C	T	36	14	51	12	41	10	17	10	-0.206450877467427	0.80909480954681
1	46499276	C	T	36	14	51	12	42	10	17	9	-0.10778824178938	0.878472743986988
1	46499330	G	C	22	25	33	19	33	18	14	6	0.647698256069304	0.446054561595764
1	46819751	T	C	11	9	17	22	17	17	23	23	0.146841388329271	0.852308608298322
1	46821531	G	A	6	20	11	27	17	23	9	15	0.919638215117632	0.288768993699031
1	46822170	C	T	39	96	55	107	54	56	27	70	0.473317144892247	0.67230960002887
1	46822968	G	A	86	114	116	90	90	100	94	145	-0.398862123725853	0.603846456559936
1	46827510	T	A	57	82	70	86	29	47	35	48	-0.166222872324353	0.71707115408045
1	46827683	T	G	33	77	56	89	27	51	26	69	-0.279664140661221	0.66525409226806
1	46899284	A	G	49	58	88	73	34	50	34	47	-0.577059082359865	0.213676098699298
1	46902470	T	C	26	12	78	14	20	12	37	15	-0.921997487998713	0.496057918748341
1	46902471	G	A	26	12	78	13	20	12	37	15	-0.97858101636502	0.500277960770086
1	46902492	A	T	20	5	73	10	18	7	34	8	-0.838719092966939	0.367648471971979
1	46956279	C	A	22	64	108	108	52	118	124	122	-0.0435620355937063	0.923002875249041
1	46956289	G	A	19	53	86	85	53	97	119	117	0.0790767071816014	0.854590847799358
1	46956486	T	C	9	42	77	74	44	77	107	143	-0.111238733774106	0.866259918381118
1	46956572	G	C	9	25	57	53	25	48	122	101	0.221511923846781	0.855316305635889
1	47129833	G	A	44	15	56	18	40	7	149	58	-0.0595874592236526	0.912196142040327
1	47130033	G	A	40	18	56	46	48	36	82	111	-0.7622670325166	0.454666761152525
1	47130177	G	C	11	10	18	15	21	21	30	31	-0.242139181522444	0.753981861828575
1	47130318	A	G	15	2	15	17	11	24	20	35	-1.58740982113987	0.340114327649642
1	47149985	C	T	18	22	21	26	17	15	24	16	0.702915976090115	0.338735691767721
1	47150300	A	T	23	27	15	28	4	20	10	19	-0.944615096723569	0.389046926804351
1	47153734	G	C	33	7	85	13	89	10	51	13	0.0450061064133849	0.980558440816116
1	47153914	G	T	118	121	126	105	155	85	125	114	0.382100021252869	0.543291268675588
1	47211479	A	G	0	32	0	14	0	25	0	40	-0.534652788803953	1
1	47213058	C	T	16	13	18	19	38	16	14	23	0.327574658004059	0.915301127224333
1	47401795	C	T	11	33	9	21	8	14	0	16	-0.47393118833241	0.777130389152511
1	47402275	T	G	26	81	16	61	15	59	13	47	-0.163135835780741	0.79628066016446
1	47402302	G	T	39	95	21	66	21	71	19	57	-0.254045622608607	0.63835723521296
1	47403535	A	G	117	132	113	134	110	136	125	121	0.0806847819279363	0.782894937868678
1	47403591	G	T	151	96	143	107	133	105	153	93	-0.00382171095241451	0.988900873298295
1	47403646	T	C	152	46	103	47	112	38	123	26	0.421322320814174	0.527820266657594
1	47403671	A	T	107	31	76	27	80	22	82	13	0.552848142783189	0.366222864903744
1	47446442	T	A	25	7	87	9	16	7	27	46	-3.10901062191741	0.212915040007501
1	47446543	T	C	94	4	187	10	56	8	77	25	-2.31618308202059	0.0421843832208375
1	47446546	C	T	98	4	195	14	59	8	81	25	-1.93994295539343	0.0992705608085469
1	47587534	T	C	14	31	25	25	10	14	4	10	-0.255654875488497	0.818167415323285
1	47588327	G	A	35	34	37	54	24	32	13	28	-0.407930612780185	0.542358357675698
1	47588390	C	T	31	48	41	57	21	29	13	25	-0.123104144689171	0.840789914492262
1	47588591	C	G	22	49	36	35	20	27	16	14	0.34670942441674	0.723314707861332
1	47588699	G	C	54	68	64	63	39	34	55	18	1.00492908571215	0.35161778424178
1	47588795	G	A	60	21	70	23	64	11	63	7	1.2558234909387	0.0648136424777794
1	47589084	C	A	115	67	108	57	78	64	94	71	-0.497254431882163	0.17687480854428
1	47589108	T	A	124	76	117	73	82	90	97	88	-0.685638469469941	0.0437886487414499
1	47589155	C	T	137	113	134	84	98	148	105	127	-0.898049113124338	0.024744658614783
1	47589226	C	T	100	148	112	136	106	139	103	145	-0.020561322482316	0.944513951686256
1	47593974	T	C	11	24	27	21	14	17	4	13	-0.493040011280117	0.737142797724661
1	47594258	C	G	45	61	71	78	24	33	21	28	-0.177924163637277	0.739546695623751
1	47594803	C	T	77	27	121	72	94	59	113	44	0.00698643036638945	0.922346737970602
1	47594806	G	C	59	21	111	66	84	43	95	32	0.288549646461621	0.783382329139949
1	47594829	A	G	52	16	108	49	92	31	92	28	0.341358624858779	0.478396691861635
1	47730166	G	A	20	36	13	34	20	16	18	38	0.577928908875535	0.559350394300048
1	47753593	A	C	26	9	16	4	16	12	24	13	-1.01380579950911	0.271130136838913
1	47753620	T	A	25	6	21	2	20	5	29	5	-0.230780206829129	0.845598645370951
1	47788248	G	A	12	31	26	70	43	83	22	79	0.0928017794520394	0.93402848796702
1	47788319	C	T	18	40	30	82	46	68	35	75	0.525753502949424	0.308873546803803
1	47788423	A	G	29	47	29	81	26	47	24	46	0.246716383539121	0.729702214382853
1	47788739	G	A	22	47	65	128	42	70	19	37	0.197537967145341	0.678495384780203
1	47788989	T	C	17	38	55	128	30	72	17	70	-0.390043837922432	0.485613136069183
1	47789124	G	C	28	85	65	184	67	105	12	93	0.206727679548008	0.998758215434125
1	47789394	T	C	49	108	99	151	38	107	26	62	-0.593524514226116	0.26421361971656
1	47789448	C	T	82	132	100	147	67	135	48	83	-0.306367602202057	0.371289748909761
1	47789511	C	G	110	113	100	149	98	149	52	87	-0.334646874994634	0.440489636925969
1	47789544	T	G	109	126	71	174	94	153	48	87	-0.0201778821912893	0.955158603127989
1	47789580	G	A	89	140	89	161	72	175	35	98	-0.59340390872539	0.0792670283242825
1	47982459	G	A	5	51	5	29	3	6	0	7	0.88452278737463	0.780149205731051
1	47983599	T	C	17	25	11	35	3	9	1	6	-0.807354922057604	0.574803997817959
1	48129087	T	C	19	21	11	7	17	18	18	18	-0.14017765804826	0.863144820108389
1	48280761	G	C	27	12	57	12	27	7	21	12	-0.470319934780033	0.757537982891984
1	48282746	A	G	173	72	146	97	114	63	147	96	-0.201510136172468	0.741154300893514
1	48282812	G	T	160	30	102	22	83	25	116	22	-0.250947514530347	0.642650539440535
1	48282813	T	C	159	30	102	22	80	25	116	22	-0.267345285991222	0.641281552075873
1	48282831	C	T	131	28	72	17	62	16	99	13	0.299453062131539	0.702283428313056
1	48282854	A	G	78	4	40	9	40	7	65	9	-0.467957810961776	0.836308345308206
1	48287965	A	C	11	23	31	44	24	27	2	3	0.46732089021114	0.540887959446847
1	48288285	C	G	68	56	134	98	60	73	39	35	-0.516955824140753	0.199117911681502
1	48288318	G	C	45	25	142	60	44	32	18	14	-0.706869169419687	0.191452862593083
1	48288370	G	A	46	3	133	10	30	4	13	1	-0.67903939930843	0.604116458616555
1	48288472	A	C	130	95	139	111	76	42	48	48	0.077381378682882	0.938446271621777
1	48288514	T	A	96	150	128	121	108	107	74	89	0.167878915379743	0.80260110203823
1	48288585	C	T	96	152	103	147	88	162	90	158	-0.258817610266509	0.388746083478693
1	48288698	T	A	98	134	113	118	88	141	67	153	-0.667367204766558	0.184051301408695
1	48288747	A	T	84	109	110	97	70	123	50	105	-0.839411733560122	0.0917046343454344
1	48336933	C	G	23	8	27	9	14	10	11	8	-1.08246216019197	0.257872189484755
1	48336939	C	G	23	9	29	9	16	11	9	9	-1.20858662180921	0.192823496575049
1	48336966	A	G	27	9	32	17	17	13	7	11	-1.18220333114185	0.193274226670006
1	48337101	G	A	70	72	66	51	75	62	60	83	-0.248041828875203	0.705112516048313
1	48337135	G	A	78	86	75	70	81	71	85	102	-0.0315744201202035	0.946159939224567
1	48337192	A	G	72	99	79	90	91	99	100	115	0.159799526530596	0.637554129278908
1	48337290	G	A	114	136	111	139	112	135	107	140	-0.0389941316158636	0.894158933730498
1	48337322	C	A	110	131	109	138	110	135	103	141	-0.0771395335968805	0.794351714195718
1	48337411	T	C	68	74	64	69	60	74	71	87	-0.18201665915721	0.638199349294561
1	48338581	T	A	7	23	2	7	25	18	7	36	0.982078092002769	0.664053248360296
1	48339058	C	G	11	34	26	25	31	67	36	70	-0.358753208769862	0.799297932263294
1	48339192	A	T	17	34	20	12	35	54	42	51	-0.133350386543205	0.83353850279305
1	48339210	T	A	16	29	18	11	34	45	43	46	-0.00654284586677162	0.919604748242669
1	48936436	G	T	16	31	13	21	8	24	7	23	-0.805239533055589	0.345722846602187
1	48936694	G	T	15	34	11	22	8	24	7	22	-0.509756156531983	0.556939542807391
1	48937113	G	A	7	27	6	19	8	24	7	19	0.303748078818635	0.760473450234701
1	48956503	T	G	15	7	23	7	30	5	32	7	0.928661218328661	0.361615981129808
1	48956538	C	G	27	28	36	23	45	15	58	18	1.33725182629635	0.0318027136341755
1	48956601	T	G	46	33	68	26	84	19	89	21	1.16245316794646	0.122581346996779
1	48956816	G	A	157	14	97	7	110	13	118	9	-0.222908868465961	0.76050920833313
1	48956818	G	T	156	15	98	7	108	13	117	9	-0.174903495555127	0.809085899707275
1	48956868	G	A	158	41	110	19	111	27	125	21	0.138481953791431	0.85639098115533
1	48956951	C	T	66	29	54	13	65	22	57	15	0.206710799104178	0.797893335233992
1	48957170	T	C	27	9	23	3	36	6	21	8	-0.0333585969464223	0.923382964541676
1	48957177	T	G	24	11	25	3	37	6	22	9	0.168397531696944	0.989896471754435
1	48957185	A	G	26	11	29	3	38	10	22	14	-0.652076696572273	0.655809944818521
1	49088394	G	T	104	101	82	108	78	120	89	137	-0.453719935746975	0.191732537520098
1	49280238	C	T	4	22	1	57	2	36	3	36	0.133855746733648	0.919417209294031
1	49280257	G	T	2	20	1	48	3	32	1	34	0.458106221170729	0.87590830534522
1	49280277	G	A	3	13	1	33	3	22	1	25	-0.0310268956206281	0.902220459082857
1	49292320	C	T	33	70	16	20	18	35	13	44	-0.472441185575761	0.526806102199447
1	49292430	A	C	33	55	24	26	19	34	12	37	-0.688590820051471	0.350783983735744
1	49497440	C	T	12	8	11	11	12	15	21	45	-1.1381309188556	0.187833351333551
1	49535503	A	G	93	153	85	162	44	72	43	65	0.168386000309081	0.659433890014238
1	49535524	G	A	92	142	89	155	45	72	36	84	-0.23107898225509	0.574597442565534
1	49535731	G	A	37	61	23	47	13	32	37	59	-0.0159415438632572	0.976789861363672
1	49662643	C	T	37	27	26	27	0	0	4	0	30.6012530078608	0.167074545531701
1	49990474	T	G	92	153	86	158	76	99	79	171	0.00434614739975204	0.933157052695701
1	49990489	G	A	87	153	85	162	78	101	81	169	0.109010621924287	0.791433604120084
1	50024778	A	G	0	16	2	7	6	23	7	39	1.26980536380322	0.664423205651163
1	50025097	G	A	217	32	213	37	219	31	214	35	0.0741607025582624	0.861545331110347
1	50025106	A	G	212	38	210	40	218	32	211	36	0.221674026403069	0.590485537543538
1	50025169	T	A	163	83	177	73	170	80	163	85	-0.110932564449853	0.721875925010332
1	50033135	C	T	24	33	29	20	28	25	28	25	0.16349873228288	0.847992702002796
1	50143918	A	G	13	38	33	39	29	28	18	44	0.127888434873213	0.86846387963432
1	50144038	T	C	23	22	20	16	24	9	13	12	0.638798701591677	0.532744003045387
1	50144045	G	C	23	16	20	15	24	8	11	11	0.409287059186158	0.769294619552849
1	50144109	A	G	32	6	16	4	28	2	17	6	0.228818690108167	0.90895467482389
1	50144333	T	C	54	26	34	14	47	9	32	16	0.522421034652435	0.643784086388623
1	50144361	G	C	66	29	39	16	47	12	31	16	0.255654875468196	0.749343913904196
1	50144411	T	G	99	20	58	15	55	9	42	14	-0.0889868458165472	0.919107714666137
1	50144434	A	T	89	23	57	14	51	12	42	17	-0.299193377270608	0.644137856211262
1	50144507	T	A	45	15	35	20	30	12	46	15	0.300394933337721	0.664485564160474
1	50144527	A	G	23	18	18	26	16	13	37	18	0.875603758191162	0.361608863406796
1	50144606	A	G	5	38	11	20	23	23	36	45	1.65316120323082	0.255015972391131
1	50144684	T	G	9	50	15	16	29	41	31	59	0.722466024469838	0.798636372000874
1	50144816	T	A	7	26	12	8	23	23	38	32	0.988912951844981	0.679969019533899
1	50190931	C	T	19	49	22	30	13	52	22	31	-0.299527670842938	0.832054216983927
1	50191099	A	G	45	54	24	36	30	76	11	33	-1.02730368060731	0.0630078745667096
1	50191440	G	C	14	33	5	34	14	28	10	10	1.1551966642917	0.338052758380365
1	50231649	G	T	98	148	122	122	117	131	107	140	0.0206617642299003	0.968804154025974
1	50454537	T	C	60	36	61	56	45	31	20	31	-0.327129778575954	0.673417263764692
1	50454611	A	C	87	118	89	111	82	90	57	90	0.00686014585348891	0.997693135310588
1	50454811	G	T	54	45	42	42	51	71	29	49	-0.726981505593583	0.124382006472998
1	50505928	C	G	20	18	27	9	162	88	161	89	0.0680834550967582	0.953039309896078
1	50506107	C	T	11	11	27	11	123	68	110	102	-0.333700686002805	0.843259846794001
1	50506135	G	T	4	5	12	3	48	31	40	56	-0.983511877211431	0.680552049434006
1	50506616	T	C	121	122	128	119	151	96	157	91	0.672779484969146	0.0231758152976332
1	50506638	G	A	117	122	122	122	162	85	161	88	0.930632656639337	0.00184634470442124
1	50506906	G	T	178	71	174	74	206	43	197	52	0.805257891561846	0.0190205339888379
1	50506987	A	G	104	94	112	89	167	51	135	95	0.809392516565635	0.371266425530662
1	50507009	G	C	94	84	99	84	163	47	128	89	0.897272887168624	0.342645641605961
1	50514418	G	T	82	167	81	164	85	162	83	167	0.0523329016196586	0.865689895656394
1	50784443	A	G	21	17	19	10	23	15	7	42	-1.49304001127928	0.55289586081394
1	50880539	G	T	47	7	43	2	46	1	27	5	0.282933963271488	0.9806857332551
1	50880711	A	G	73	43	60	36	61	30	36	24	0.0935236526992848	0.853982779690114
1	50880746	T	C	57	32	49	24	53	19	27	18	0.191909196752818	0.805746749994057
1	50880755	A	C	47	9	41	9	41	10	25	6	-0.245112497835648	0.779249550649843
1	51128715	G	A	13	15	6	22	10	21	16	18	0.376563351464208	0.801372638217653
1	51128779	G	T	12	14	14	14	6	15	17	14	-0.227503835081889	0.809807420413309
1	51128948	A	G	26	15	29	19	24	27	18	14	-0.659131454113643	0.352350986359005
1	51128976	A	G	29	12	31	20	32	31	17	13	-0.751612370118866	0.275891202090314
1	51129022	T	G	23	9	28	12	28	24	13	11	-1.05183893151962	0.181830561986819
1	51129077	A	G	13	7	19	13	26	20	8	26	-1.11417101991931	0.438619566598343
1	51129256	C	T	8	14	13	33	11	8	3	19	0.214738848793644	0.923652550636823
1	51129450	A	G	15	17	30	47	20	13	16	20	0.63367778575418	0.433773509514508
1	51129472	G	A	19	26	38	57	21	20	23	20	0.679652940932117	0.286196170059747
1	51129610	G	A	21	16	45	29	28	21	17	7	0.131957151224295	0.852255164826491
1	51129647	A	G	14	12	27	20	27	13	13	5	0.794451088826913	0.344621960386881
1	51129691	C	T	14	7	25	11	22	6	16	2	1.13245029602365	0.294710115888568
1	51129905	A	G	56	1	57	12	74	7	53	3	0.547017347610712	0.82304105462066
1	51129944	G	A	80	12	76	17	121	23	79	16	-0.0689672528221987	0.910543770938815
1	51129951	G	A	84	14	79	18	125	25	83	18	-0.0745531907920826	0.898957254996793
1	51129970	C	T	90	44	84	46	140	43	92	65	0.152003093445049	0.904173712093302
1	51130061	C	T	62	78	54	70	96	55	74	94	0.541694786176839	0.532435498976784
1	51159084	C	T	24	20	8	17	7	10	3	20	-1.37550913509042	0.554758313232941
1	51159138	A	G	23	36	7	20	10	15	5	28	-0.61890983264432	0.785485423470391
1	51160243	C	A	55	121	70	82	113	106	75	170	0.145616027493967	0.904145233885776
1	51160353	C	G	44	54	45	38	70	61	59	88	-0.160112739948291	0.834905083896244
1	51160367	T	C	40	31	33	28	60	46	55	65	-0.256107324923906	0.657828098391633
1	51160383	G	A	24	14	22	14	33	24	43	30	-0.223167022719291	0.744378094146964
1	51362505	G	C	106	118	131	90	98	65	124	105	0.196721399455237	0.728566664757883
1	51362567	A	T	86	76	63	54	67	30	75	54	0.560628989283668	0.260891532333223
1	51362609	T	C	98	89	50	50	54	41	60	60	0.0841662385075043	0.839213374154021
1	51362667	C	T	108	71	46	39	70	36	86	58	0.245386540014301	0.55398517037627
1	51362756	T	A	124	21	56	8	74	8	103	24	-0.166266551119112	0.872827659623972
1	51362764	T	C	123	17	58	7	73	7	102	18	-0.107528464304445	0.877918590655695
1	51362797	C	A	123	7	64	4	67	2	96	15	-0.826197528957595	0.696470724200674
1	51362888	T	C	42	0	30	8	23	2	27	5	-0.333423733688022	0.936173417165893
1	51362921	G	A	24	0	25	7	16	1	22	5	-0.144389909335134	0.949243800774581
1	51462572	T	C	108	140	85	165	113	134	105	143	0.314650553909049	0.51712660296709
1	51463900	T	C	128	122	117	133	147	103	127	123	0.335568618401626	0.426061443904257
1	51464095	G	C	172	78	186	64	180	70	165	84	-0.170402646786435	0.699391816022165
1	51464146	C	A	142	108	147	101	178	70	140	110	0.353463308534885	0.650309681981291
1	51464230	A	G	75	112	95	95	113	73	83	101	0.455862369628099	0.593489534089182
1	51593260	G	A	28	45	22	42	24	32	12	39	-0.180734811988366	0.845239230411854
1	51593276	A	G	38	35	36	34	32	22	31	30	0.175911296508043	0.760382046082735
1	51593327	A	C	63	9	46	8	54	9	65	12	-0.17822114297332	0.825377642599221
1	51593454	G	C	87	9	63	12	58	14	84	16	-0.593644743820955	0.405283838077146
1	51602100	A	C	25	10	22	9	34	31	41	26	-0.910732661902921	0.212448912668245
1	51726906	C	A	15	34	17	22	16	28	17	21	0.237039197274731	0.756334190713678
1	51727059	C	G	13	19	9	18	9	14	7	12	0.0495820288503908	0.958670665673943
1	51754983	C	T	33	16	28	18	22	11	6	5	-0.0359195742561249	0.967143643490115
1	51840185	G	A	15	41	37	50	25	32	37	25	0.92866121797165	0.351939222210109
1	51840478	C	G	17	44	36	60	6	34	42	41	0.328663073803172	0.981285538237919
1	51840672	T	C	14	28	42	36	23	32	44	42	0.049280902770446	0.903116309137316
1	51840803	T	G	8	17	26	31	13	11	48	12	1.90467504097669	0.231952094866327
1	51840846	C	A	8	26	29	42	18	14	50	15	2.10749132174416	0.125213850617763
1	51841452	T	C	9	29	13	34	13	20	31	16	1.8073549220568	0.180637472972792
1	52167913	G	C	86	126	71	95	103	97	119	131	0.454807662685169	0.15836892700218
1	52167985	A	G	98	145	89	113	125	125	109	135	0.312329702090568	0.305900645114512
1	52168127	G	A	92	90	111	101	117	76	79	85	0.195885876851155	0.755753717444152
1	52168487	A	G	48	59	48	57	42	32	36	32	0.558420713268665	0.263399675581866
1	52168538	G	C	47	62	39	59	31	31	30	36	0.35724662967761	0.491914465503008
1	52169210	G	T	29	44	39	47	28	30	18	27	0.111003740840629	0.849667095652509
1	52169310	A	G	11	22	23	40	16	14	11	23	0.412167605685327	0.649195271346174
1	52310413	G	T	9	5	34	11	12	2	17	28	-1.47517435518305	0.784645409786947
1	52310420	G	C	9	5	32	14	11	2	16	33	-1.484020005956	0.79618791828968
1	52310776	T	C	13	2	55	4	15	0	18	3	-0.0430687218918876	0.931427352608339
1	52516058	C	T	32	38	20	68	12	14	9	11	0.775941969426142	0.58043495420303
1	52516061	A	G	32	40	19	72	11	15	9	11	0.756417956832378	0.605455371600679
1	52516076	G	T	33	56	23	110	9	17	12	18	0.830718915123103	0.574776548101648
1	52516671	C	A	94	152	78	163	62	69	33	84	0.185411029323477	0.868405717095707
1	52516691	G	C	95	146	82	148	64	65	34	78	0.186905302177072	0.865005662797879
1	52517053	C	T	51	5	27	12	19	4	43	2	1.17129442915615	0.644889188576846
1	52517093	C	T	38	8	16	21	10	6	34	3	1.39260010826705	0.705929369770158
1	52520098	C	T	21	47	41	78	17	38	23	70	-0.421371432990357	0.445804089018385
1	52520116	T	G	29	55	53	93	23	44	25	81	-0.528920422930065	0.363033709708878
1	52523041	C	T	108	140	84	165	130	118	79	171	0.200136381348157	0.853706217195795
1	52645968	C	T	74	80	68	110	94	100	47	68	0.167342418446271	0.833589672863967
1	52646227	G	A	18	29	29	49	15	19	14	29	0.00383186159533106	0.995548605695207
1	52672375	C	T	141	107	131	119	136	113	117	133	-0.226804809480081	0.584329736163811
1	52673598	A	G	9	15	15	13	18	23	9	5	0.169925001442287	0.806006966502006
1	52679262	A	G	5	10	5	2	21	23	21	19	0.263034405822922	0.930068634098733
1	52749335	G	A	15	19	22	17	15	5	11	28	-0.383482764970994	0.99306642663193
1	52840765	C	T	14	28	10	25	8	11	8	4	1.23606735823329	0.215671850748322
1	52840970	T	C	51	90	31	66	33	38	10	44	-0.00343703567181957	0.953724880812322
1	52841152	C	T	55	111	54	61	32	29	40	56	0.418614495222354	0.628291150694154
1	52841265	C	T	26	28	13	21	15	15	10	17	-0.0268361849722372	0.972783886611351
1	52850474	T	C	48	68	65	101	35	41	28	55	-0.0269821033514885	0.960722500322798
1	52852987	A	G	85	156	88	162	94	127	81	167	0.129793494646171	0.77245037547051
1	52853136	A	T	117	127	86	156	103	136	88	155	-0.128124189226483	0.852341221720533
1	52860909	C	G	16	14	11	7	15	9	19	28	-0.484560603763313	0.708392887701275
1	52861586	A	G	9	17	12	12	12	21	21	24	0.0182045953762268	0.984363793071328
1	52861790	C	A	22	32	11	23	16	37	34	21	0.522840788819554	0.720258424156847
1	52861864	G	A	17	13	17	7	18	17	41	21	-0.130819210400571	0.84344347645765
1	52873192	C	G	76	29	50	29	117	62	115	62	-0.215514243603925	0.627172400394259
1	52873239	A	T	135	95	77	69	150	100	121	128	-0.121109422755989	0.875602232024112
1	52873289	G	T	135	115	124	126	145	104	119	131	0.0639582213368602	0.903299459863053
1	52878254	G	A	6	8	14	18	29	11	5	13	0.881011963718961	0.818730513677782
1	53006201	A	G	0	37	0	28	0	54	0	40	-0.512407401827623	1
1	53006203	A	C	0	35	0	28	0	54	0	40	-0.551473067462302	1
1	53006252	G	A	1	33	0	16	0	35	0	19	-29.0082403801894	0.445526773048068
1	53006822	C	T	0	43	0	73	0	10	0	36	1.44503444274642	1
1	53006862	A	G	0	32	0	48	0	8	0	32	1.15030192426919	1
1	53031007	C	T	34	30	56	33	31	36	27	32	-0.744055018952448	0.180417301330382
1	53031092	T	C	59	35	77	37	62	30	51	28	0.0446601274796242	0.928773957647308
1	53031224	G	A	13	12	12	39	15	17	13	49	-0.208470045104078	0.905943357759226
1	53031488	T	C	80	11	59	33	38	30	36	40	-1.57933910539837	0.272511416440874
1	53031675	G	C	134	104	137	109	150	94	107	138	-0.19979586706173	0.808788475763585
1	53031885	T	G	103	84	112	130	154	94	120	130	0.283951297714555	0.737423834007595
1	53031947	A	G	109	116	108	135	132	115	81	164	-0.179419370087654	0.848052384715654
1	53032148	C	T	43	21	65	49	55	33	77	114	-0.780882710695276	0.573978461365263
1	53032170	C	G	23	16	36	47	30	27	52	107	-0.613900311691052	0.671006548281578
1	53032210	A	G	20	5	28	19	25	16	39	47	-0.977279923499917	0.433257636416381
1	53142613	T	C	64	144	108	142	84	100	73	125	0.214446139730629	0.734284572271098
1	53142625	C	T	66	154	108	141	93	111	73	143	0.14798239293069	0.83667039214617
1	53144252	A	C	93	126	108	142	112	94	99	90	0.612574731929016	0.0516549969160905
1	53144385	A	G	107	143	114	136	137	111	120	129	0.434952706023115	0.21312981775327
1	53144457	C	T	120	129	106	142	139	109	95	154	0.0934158092297938	0.912734504585075
1	53144666	C	T	189	60	175	75	191	59	183	67	0.138635493251147	0.727369463700039
1	53144672	C	G	175	75	178	71	176	74	168	79	-0.104822902381718	0.7413714548568
1	53144795	T	A	213	24	212	27	212	30	213	29	-0.210217707389879	0.651957949113329
1	53144798	G	A	213	22	214	26	217	26	214	25	-0.0740110417773856	0.879384849651203
1	53144832	C	G	184	15	186	22	195	25	203	19	-0.144735092981013	0.792755949007611
1	53154008	A	G	32	13	20	4	30	5	18	3	0.971985623830402	0.360491664848187
1	53178467	T	G	8	13	23	20	15	10	18	12	0.675160309692733	0.427468107826408
1	53179893	C	T	12	14	42	24	12	15	9	10	-0.758498755715671	0.424617970186004
1	53180140	C	T	7	15	40	37	2	1	13	11	0.467778961350593	0.614927391379633
1	53180859	A	T	178	70	168	79	161	87	173	72	-0.144638369985433	0.691729908167826
1	53180874	A	T	171	61	159	71	130	72	154	62	-0.23827016584302	0.589766098676246
1	53180919	A	G	132	26	128	34	94	31	136	39	-0.399270183330864	0.378893911895634
1	53190714	C	T	164	81	125	118	120	123	28	18	-0.468399048717239	0.739616717793123
1	53190722	G	C	161	87	127	121	119	124	27	22	-0.46948528329991	0.585072366133152
1	53190729	C	T	158	89	126	122	119	119	25	22	-0.39827428175349	0.587559749718315
1	53300243	G	T	48	79	17	66	34	42	28	58	0.467881397598631	0.597321732961822
1	53300373	A	G	103	142	67	130	88	124	99	150	0.126934282039447	0.725793340414743
1	53368599	C	T	13	32	25	44	28	10	29	47	0.999999999997934	0.432811840571766
1	53368769	G	C	10	22	23	31	22	12	18	38	0.361598240313198	0.699330482735956
1	53369127	A	C	36	51	71	61	25	45	66	72	-0.296682143728085	0.687385076257234
1	53369259	T	C	18	12	21	21	15	15	23	28	-0.419345340762307	0.573564917923559
1	53369355	A	T	14	11	32	33	28	24	37	32	0.150882553551135	0.813695734177836
1	53369415	C	T	11	13	33	37	26	34	28	32	-0.105082046057557	0.868539529314366
1	53369682	T	C	73	85	118	131	101	83	98	151	-0.0562814249120323	0.994903881991106
1	53369811	C	T	63	81	106	143	56	69	85	124	-0.0464301990938672	0.893155929022118
1	53369948	C	T	45	104	108	142	45	55	52	115	-0.124351431295878	0.957684457488921
1	53370346	G	A	104	146	114	136	108	142	97	150	-0.138977431752704	0.636899077215845
1	53370364	A	G	138	112	147	103	143	107	131	118	-0.122374367719155	0.675986144380492
1	53370432	A	C	117	131	106	141	91	157	90	157	-0.508211920478387	0.0877948335171
1	53370632	T	G	69	114	84	102	93	89	83	110	0.320306657564451	0.526433902457535
1	53456266	A	C	145	25	76	36	161	41	155	34	0.21779683585275	0.766149661132581
1	53457120	G	A	44	63	48	59	56	40	26	37	0.497940845429056	0.574723549173009
1	53457330	T	C	36	41	38	51	45	21	16	35	0.437491005933331	0.855201930600225
1	53772072	C	T	73	175	85	155	105	144	61	188	0.0625414660687132	0.950905512675779
1	53883583	C	G	96	6	92	4	92	6	104	1	0.574694165267329	0.743103575778959
1	53883746	G	A	121	88	134	114	91	50	111	66	0.46408853351716	0.175839220735509
1	53883875	C	T	96	96	73	111	39	60	50	48	0.0134534500200728	0.978511200485608
1	53883965	T	C	37	77	48	93	34	32	23	32	0.832890014164742	0.108015950971407
1	53884027	G	C	32	35	42	62	20	16	12	14	0.483568880949659	0.478659558223629
1	53885516	T	C	12	18	23	23	17	11	12	19	0.17935938719217	0.837173127927246
1	53956774	G	A	15	6	31	13	23	15	10	12	-0.986127825418445	0.250484289043765
1	53957469	G	A	15	9	26	13	19	3	19	19	-0.109624491174528	0.932132772776138
1	53957511	T	C	15	5	25	17	20	6	15	13	0.0188590272513155	0.961102556520908
1	53958149	A	G	16	3	27	15	24	5	6	13	-0.519374159093581	0.701986260839192
1	54034344	C	T	147	103	139	111	153	96	137	112	0.0610650214965957	0.85663580391378
1	54034574	C	A	85	164	108	139	73	125	86	107	0.105618906360894	0.856919474106175
1	54034881	C	T	115	130	110	135	120	123	111	136	0.0710081119630277	0.809279759080661
1	54034926	C	T	104	139	100	149	108	120	85	127	0.14158946515422	0.696366311589073
1	54253423	T	C	29	71	61	97	31	46	31	46	0.331098680767941	0.514521611156558
1	54822343	C	T	69	94	65	102	60	62	99	109	0.443651094055893	0.21838260688667
1	54823233	T	C	12	20	27	21	21	23	12	21	-0.342887713522885	0.756614715955051
1	54826144	G	T	12	8	18	6	16	20	13	20	-1.5634827733107	0.0855406151101524
1	54933207	A	G	11	62	14	37	13	50	5	65	-0.690064619166026	0.630484755108719
1	54933318	T	C	9	36	15	25	6	44	7	46	-1.44563854134685	0.188208247559089
1	54933319	A	T	9	36	15	25	6	44	6	46	-1.56111575876679	0.16031683569171
1	54933588	A	C	13	37	7	16	5	36	4	50	-1.85034739358395	0.0554410055999561
1	54937665	A	T	41	32	22	50	46	31	83	72	0.704998809308686	0.529246185333234
1	55056475	C	T	15	10	19	17	14	6	18	18	0.0824621601673445	0.912873911255357
1	55057923	G	A	20	15	23	35	19	11	24	18	0.785875194647146	0.392306548189325
1	55059071	A	G	31	27	40	34	22	12	36	18	0.732080617577258	0.259146246732555
1	55059370	C	A	34	42	48	37	29	13	38	21	0.924855092766412	0.151335082867228
1	55059526	T	A	97	42	91	45	86	19	61	43	0.133830678620573	0.91732800903728
1	55059560	G	A	112	29	124	47	91	23	73	38	-0.207900868863058	0.800578456131259
1	55059566	T	C	113	32	122	46	93	22	68	40	-0.214394159975011	0.820917601023854
1	55059601	T	C	151	57	147	82	130	48	82	99	-0.57197933801182	0.683152825961574
1	55059804	G	A	91	154	123	125	114	133	92	154	-0.0957520740645292	0.894980927169222
1	55059897	C	G	82	104	76	64	107	90	111	139	0.0175172112816401	0.982634922105096
1	55059967	G	C	93	66	64	44	85	55	131	113	-0.150690955982261	0.684147311337716
1	55060074	T	C	28	27	20	14	30	20	50	45	0.0721497857558354	0.907526854787763
1	55109347	T	C	19	28	20	29	5	46	51	25	0.205095597855415	0.965446938332886
1	55244298	T	C	52	21	48	16	33	16	55	14	0.118138198883003	0.894649267148818
1	55244308	T	C	53	19	51	15	33	16	60	17	-0.118212185141175	0.855705166270842
1	55244393	T	C	73	33	56	24	42	9	84	17	1.0985029641003	0.0674983513382448
1	55244419	C	G	64	33	48	22	35	9	72	17	1.01503205972708	0.0997160377934894
1	55245328	A	C	197	52	193	55	178	40	180	70	-0.163407263608865	0.818196459040149
1	55245377	G	A	186	64	185	64	208	38	180	70	0.309749963402854	0.703435353437578
1	55245390	C	A	184	64	170	78	205	40	163	83	0.26318902013945	0.808612344871347
1	55245468	T	C	25	3	20	4	30	8	17	8	-1.12990932259443	0.310478202258999
1	55245495	A	G	23	3	24	5	30	10	15	10	-1.38466385023532	0.1816402407125
1	55246372	A	T	21	7	32	14	15	4	8	8	-0.397003576448583	0.74740794273256
1	55247039	A	G	49	28	108	102	70	62	92	82	-0.102327934420824	0.749363740031859
1	55247348	A	G	37	4	103	20	95	12	84	7	0.691567747596861	0.355428238936356
1	55247356	G	A	36	4	92	19	91	11	79	6	0.845490050944375	0.276550095733866
1	55247360	G	A	35	3	88	16	90	11	77	6	0.60165445932806	0.475701665117291
1	55247366	T	C	33	2	74	14	81	10	59	5	0.480925434935453	0.709625684118728
1	55247375	G	C	20	2	48	12	63	10	41	5	0.513441203339838	0.580191822916512
1	55370879	T	C	21	24	19	25	10	15	6	20	-0.836501267717121	0.318170444644917
1	55370956	A	C	25	34	18	37	17	19	6	13	0.247044320863361	0.781231691529256
1	55371261	G	A	66	50	49	39	27	29	68	61	-0.291754107976703	0.533066039236168
1	55372195	G	A	20	34	15	37	32	33	15	17	0.931196764456364	0.159071638456049
1	55450462	A	G	21	16	9	3	30	11	22	14	0.397620446146652	0.734118769183715
1	55450488	A	C	27	14	19	5	41	14	26	15	-0.0675262472832268	0.90629191593908
1	55450541	T	C	20	22	25	7	36	19	28	20	0.0807256799356492	0.985844835008942
1	55451035	G	T	28	6	15	12	40	16	26	23	-0.497347852763563	0.787636231816537
1	55451065	A	C	27	16	14	14	47	18	32	33	0.180693997196042	0.856183700869095
1	55481392	G	A	26	31	23	33	40	23	21	22	0.82417439711769	0.248295369737549
1	55482745	G	A	47	22	45	45	38	21	25	20	0.162255153300577	0.925918966694806
1	55483851	T	C	32	71	22	50	27	57	50	65	0.500024938247509	0.396340530326055
1	55483893	A	G	40	35	31	23	29	27	60	30	0.351077292417551	0.684274642114618
1	55483945	T	C	40	18	30	12	28	17	59	12	0.362570079384688	0.84973331752447
1	55560829	C	T	7	9	6	11	17	16	18	23	0.465369174828902	0.632495637338826
1	55561078	T	A	104	125	127	117	142	97	152	88	0.735405080178589	0.0402945828291772
1	55561147	A	G	118	129	136	111	131	100	137	110	0.270049581628003	0.430526627117727
1	55561424	A	G	107	138	132	115	85	71	134	111	0.349119186116038	0.449703804162456
1	55700282	T	C	2	12	6	23	7	19	15	47	0.544320515923426	0.602705065595973
1	55700328	G	A	21	31	24	45	27	42	37	77	-0.138743346193774	0.804408625308283
1	55700419	A	G	65	86	60	79	67	100	90	88	0.140569826797721	0.784459625724262
1	55700553	A	T	35	32	71	48	41	33	56	46	-0.109860265665811	0.821409705130073
1	55700603	A	G	24	31	59	37	30	22	34	36	-0.145557585224154	0.973973494435303
1	55700900	G	A	26	18	32	12	11	6	2	3	-0.420575682617981	0.716962219885932
1	55700908	C	G	25	16	30	9	10	6	1	3	-0.847996906554951	0.536225042789709
1	55713219	G	A	18	22	13	34	11	27	15	14	0.196046325193737	0.870133492357603
1	55713248	C	T	14	24	20	39	15	23	18	18	0.576659196989951	0.426736456806424
1	55714764	T	C	100	147	90	154	118	129	78	128	0.272849363350117	0.60387213922192
1	55779903	G	A	48	4	36	10	32	1	30	7	0.369233803086699	0.835406925047248
1	55779989	T	G	81	27	40	29	34	20	43	24	-0.304153393159388	0.802925883984183
1	55780229	A	G	25	31	28	30	21	27	18	7	0.400756260589435	0.653046517644913
1	55932414	T	G	4	24	18	24	13	24	13	15	0.540568381362638	0.655683061065412
1	55935650	G	A	99	151	106	144	96	153	92	157	-0.196444508852843	0.509367863443296
1	56034552	G	A	20	37	23	35	10	16	14	8	0.74366024674021	0.479957287106642
1	56036967	C	T	78	70	64	70	56	42	93	69	0.40428855155234	0.308083048893355
1	56037199	A	C	121	128	79	121	157	93	114	136	0.559090995550204	0.516591831426114
1	56037348	C	A	200	49	187	62	196	54	183	67	-0.154583088869382	0.744753121955962
1	56037427	T	G	226	23	203	46	221	26	214	36	0.174365899627923	0.859543220570462
1	56037457	C	T	234	15	212	29	231	18	231	19	0.300827394504302	0.727812089788363
1	56040028	T	C	7	7	13	7	33	12	31	6	1.31550182572793	0.198735053430991
1	56040032	T	C	7	7	13	8	33	12	31	6	1.41503749927884	0.156587236351528
1	56040094	G	A	24	16	24	25	70	36	53	18	0.960216507034074	0.160988255583288
1	56040504	C	G	31	48	43	33	121	83	60	98	0.130396637255674	0.968943666095919
1	56040705	T	C	16	16	16	18	50	42	22	18	0.350497247084133	0.61318876298949
1	56040856	T	G	14	9	10	10	38	34	23	8	0.201384927506556	0.76196128155288
1	56040870	T	C	20	8	11	11	45	37	26	13	-0.200377866885145	0.937498464933777
1	56040885	C	T	24	11	10	12	46	45	28	16	-0.285184857093996	0.932239449080367
1	56041237	A	T	45	40	36	34	76	80	39	77	-0.579527335199284	0.405782356765511
1	56041238	C	T	45	41	37	34	76	80	39	77	-0.577864012065812	0.403245903976882
1	56041380	G	C	40	43	29	52	76	73	36	46	0.373868310301976	0.596472227763402
1	56041506	G	A	36	43	44	55	118	80	73	73	0.612822734570941	0.237218753851025
1	56041671	T	C	47	41	58	77	126	104	67	91	0.153524255214188	0.938419373669141
1	56041749	T	C	56	43	72	70	133	116	73	68	-0.0168824664586066	0.964287925627623
1	56041800	C	G	107	69	109	97	141	108	105	88	-0.0520434095925067	0.875550113017015
1	56041846	C	T	130	83	128	115	120	125	118	122	-0.435420103620373	0.251080503780634
1	56042211	T	C	45	46	36	29	94	56	28	32	0.360274406536774	0.780854934743905
1	56042262	A	G	65	45	61	45	110	47	66	30	0.707218250772154	0.111852994979238
1	56042320	C	G	87	84	116	96	117	64	89	51	0.667527655383342	0.0595925377335901
1	56042376	C	T	129	121	139	110	141	106	146	87	0.358109740365889	0.274241397488858
1	56042475	A	C	143	105	146	101	131	117	143	106	-0.191292972277239	0.515971324107213
1	56042613	C	T	170	80	156	93	154	96	150	100	-0.280882257265872	0.351311909405165
1	56042688	C	T	179	71	183	66	189	60	180	69	0.114435946514069	0.727966822442355
1	56042777	T	A	233	16	232	17	234	16	232	18	-0.0399694832345574	0.945162330711404
1	56042793	C	T	183	67	175	74	182	67	184	66	0.116152977917413	0.721521582930198
1	56042816	A	T	219	31	199	49	219	31	218	31	0.431862121920202	0.512245760179026
1	56042827	C	T	236	14	222	26	241	9	227	23	0.353089026351035	0.78413536258237
1	56042916	T	A	146	85	139	80	158	71	142	78	0.221154275227378	0.4915628086977
1	56095160	A	G	61	77	56	59	112	68	115	127	0.436316295208207	0.512099164750546
1	56096919	G	A	41	40	38	32	32	28	17	34	-0.47334221300213	0.581845405120045
1	56103788	A	G	124	126	122	128	120	129	134	110	0.133988060224343	0.665412420169207
1	56103879	A	G	124	126	126	124	129	118	120	130	0.00580562168110634	0.984081366701103
1	56104128	G	A	41	47	27	37	38	60	70	47	0.318275097290742	0.773855950353065
1	56107579	A	G	73	17	64	6	74	10	121	17	0.277972684682794	0.797486469562576
1	56107606	T	A	107	34	88	26	98	35	177	40	0.174029399775052	0.794021096580133
1	56107720	A	G	202	43	171	65	197	50	217	31	0.56549263652293	0.537544045718876
1	56107746	C	T	186	49	171	60	204	46	206	44	0.476031063945755	0.193524698157984
1	56107750	T	G	186	54	169	69	194	51	205	45	0.526121726493775	0.245214138688588
1	56107787	T	G	149	97	121	127	138	110	162	86	0.344648171386894	0.632137236924051
1	56108053	G	T	65	76	58	86	52	40	22	47	0.163845367331151	0.945829365342668
1	56108592	G	A	23	42	23	57	13	28	16	24	0.263335941008175	0.695694040160616
1	56108831	T	C	20	24	17	22	18	13	9	8	0.676678669812771	0.4182128561046
1	56145618	G	A	16	8	58	14	14	10	28	18	-1.1650592462705	0.139269707729213
1	56145634	A	C	16	5	60	10	15	6	32	11	-0.873910907407768	0.34080839525885
1	56145642	C	T	16	4	61	10	18	5	30	11	-0.87446911791614	0.351982431953576
1	56145937	A	C	12	19	40	35	8	13	25	18	0.144645592993953	0.890959929787454
1	56146285	G	T	30	10	73	22	21	11	40	22	-0.800157308978772	0.239162438462728
1	56146286	C	T	30	10	73	22	22	11	40	22	-0.776698336154783	0.252517505003915
1	56146308	G	C	41	15	94	39	32	17	48	37	-0.75488750216362	0.168064881994598
1	56146443	C	T	26	14	58	46	33	17	34	45	-0.373533947099403	0.760220610289164
1	56146473	A	C	26	9	54	38	29	17	36	49	-0.789365549389925	0.509921185370444
1	56146639	G	A	41	22	70	34	57	20	131	64	0.175210484603412	0.716771832388527
1	56147728	T	C	122	42	161	84	51	24	101	19	0.654284439409512	0.656395736514402
1	56147752	C	G	138	85	131	118	55	42	110	27	0.851671312096195	0.57686879367693
1	56147766	G	C	133	103	113	134	57	53	111	35	0.879114547700482	0.540823230018525
1	56147989	C	G	29	31	49	58	15	25	39	10	0.815935697322651	0.72729586055104
1	56215395	A	G	30	50	35	71	38	47	47	35	0.948334355765741	0.128731027691145
1	56383277	C	T	6	15	8	19	27	29	16	31	0.799482078288533	0.35588229737084
1	56383518	C	T	50	62	38	57	65	78	54	117	-0.277126405748257	0.73712276770848
1	56383692	A	T	114	133	78	168	103	141	90	154	0.0365430690350743	0.959956601914835
1	56385975	G	A	12	12	14	11	12	10	17	14	0.0961407323223354	0.916156151969801
1	56391065	G	A	38	37	14	33	38	59	74	105	-0.12135378381535	0.960469321854804
1	56697690	A	G	20	47	34	48	10	36	18	28	-0.377676971774916	0.745086284527015
1	56744627	G	A	14	37	12	19	16	29	22	21	0.710986527504592	0.470857386410952
1	56744742	G	A	24	41	18	27	22	26	20	18	0.628031222613042	0.34752829355185
1	56744843	G	A	46	30	18	18	35	8	13	23	0.215728691055436	0.924020756236971
1	56744871	T	C	42	17	19	15	35	7	14	16	0.160410550495179	0.958293907605424
1	56744915	G	A	35	5	15	3	30	2	8	4	0.019108822947706	0.881926025309833
1	56745208	G	C	41	87	34	60	59	48	28	23	1.26405003068451	0.00935426908601911
1	56745218	G	A	41	84	38	67	59	49	26	22	1.19426780778099	0.0136069571137459
1	56745283	A	C	26	37	27	44	35	33	13	18	0.524466707071086	0.393146372922006
1	56745595	T	A	30	33	20	32	29	23	6	15	0.259867126757226	0.957433000055614
1	56745628	C	T	34	32	21	29	34	25	6	11	0.301380717483217	0.86363374681243
1	56745679	A	G	32	14	21	19	37	17	5	8	0.0649348978702185	0.864006742968306
1	56745754	G	A	20	19	19	15	29	17	7	9	0.271545905689295	0.73404116840277
1	56745793	T	C	16	30	13	29	29	24	9	18	0.880272144899367	0.423873875036385
1	56745934	T	C	42	64	28	54	31	44	18	19	0.390789953032142	0.484191338984814
1	56746036	A	G	22	10	28	20	17	18	5	4	-0.736965594162825	0.397637162741374
1	56746045	T	C	24	13	25	15	18	18	6	5	-0.745954377393461	0.38688301675752
1	56746048	G	A	23	17	24	17	19	18	6	5	-0.346831776709585	0.680186274942522
1	56746084	G	A	32	28	31	30	23	24	9	13	-0.328752294001294	0.635554408138683
1	56746279	A	G	45	51	25	59	37	47	27	38	0.242685760335398	0.758817154165701
1	56746333	T	C	51	90	58	114	46	90	48	52	0.309082749372069	0.612931626315424
1	56746525	G	C	112	137	96	151	108	142	122	127	0.243512971688969	0.534978070646438
1	56746719	G	A	173	74	158	91	173	76	99	82	-0.220683099548072	0.725523707961774
1	56746832	G	C	192	57	195	55	194	56	195	55	0.0203756445492802	0.953448446131433
1	56746938	T	A	201	12	179	14	195	15	202	15	-0.143311288655415	0.821881937454662
1	56746939	T	A	202	11	180	13	194	15	202	15	-0.2700003028435	0.677228634369289
1	56746941	A	T	198	13	176	15	192	16	201	15	-0.0753503459583008	0.903452829817265
1	56746953	T	A	185	7	171	12	183	13	198	13	-0.354598448170558	0.617628392078745
1	56911767	C	G	2	13	16	25	12	18	14	10	0.971087308084759	0.426343625939171
1	56911801	C	T	4	15	17	26	13	16	10	12	0.681441615838733	0.44507909304119
1	56916120	T	C	14	17	27	31	9	7	0	12	-0.850592011841449	0.712429522119221
1	56916203	C	T	24	19	37	28	9	12	2	10	-1.37614848588525	0.192786041522468
1	56916305	C	T	20	19	21	15	10	7	5	10	-0.450661409009265	0.674285317066056
1	56916626	T	G	41	58	27	43	41	55	26	81	-0.450625009291112	0.662943355138139
1	56916654	T	C	38	56	29	44	40	43	31	86	-0.28371313660162	0.859819171137393
1	56916747	G	C	14	58	21	37	16	40	49	103	0.303069067636047	0.809831738869608
1	56919173	G	A	90	22	101	16	64	15	53	23	-0.707064108452344	0.411941480244583
1	56919176	G	A	93	23	104	17	67	15	48	23	-0.702561187068225	0.469418156634058
1	56920111	C	T	123	40	161	53	98	39	84	15	0.142318829638577	0.811670592372508
1	56920343	A	G	133	52	197	48	109	42	127	31	-0.0296475339892683	0.998996374105903
1	56920673	A	G	163	87	160	89	170	76	166	84	0.194430591834768	0.527961414308495
1	56921070	A	T	206	43	213	37	197	52	194	56	-0.532741043664568	0.153885461459414
1	56921149	G	C	200	39	206	30	188	43	184	44	-0.460596145147704	0.254310376703434
1	56921206	C	T	181	16	169	19	153	28	144	20	-0.692571474807753	0.198110964969908
1	56921209	C	T	178	16	162	19	139	28	138	20	-0.751328253864704	0.163810453234212
1	56999144	C	T	5	38	11	50	9	13	6	14	1.61143471208235	0.0983574068301808
1	56999298	G	A	13	72	35	84	16	35	12	8	1.0815298854966	0.373865304166941
1	57134651	T	C	16	10	17	13	43	7	36	7	1.97559366280725	0.0270420112438224
1	57134729	T	C	13	17	17	16	42	6	24	15	1.78958022032508	0.259817221106892
1	57135264	G	C	24	34	33	22	13	22	4	13	-1.06735526752967	0.323223006248044
1	57136278	T	C	28	29	35	24	26	21	7	18	-0.49036756840188	0.621236272813289
1	57137163	C	T	41	39	17	37	33	20	8	10	0.84060792730782	0.532981877527199
1	57137506	C	T	45	47	41	54	34	47	16	19	-0.168591201534032	0.757681605225408
1	57137568	C	T	54	50	35	57	31	40	16	19	-0.0623206422494894	0.951375883202358
1	57137634	G	T	52	41	30	47	29	26	12	11	0.249978253008347	0.754066545189171
1	57137817	G	C	117	109	99	88	123	89	54	46	0.257954270325074	0.456251179109149
1	57138102	C	T	86	97	106	81	113	89	64	75	0.000824475710155211	0.957865649831265
1	57138210	G	A	129	121	129	119	143	107	119	129	0.0464432923608734	0.914050071956912
1	57138261	T	G	128	120	111	137	145	102	115	132	0.25676083465818	0.689074163736259
1	57138366	T	G	118	131	101	149	154	95	106	144	0.475996962391496	0.617069269323457
1	57138552	A	G	219	24	218	31	224	26	227	22	0.241891366558288	0.613294852487524
1	57254044	C	T	73	29	71	21	71	9	89	26	0.666576266274796	0.431201558518976
1	57254058	G	A	69	21	70	17	68	7	84	21	0.569559032105991	0.50471221771038
1	57254090	G	C	60	15	64	12	62	7	77	14	0.527314841721341	0.465935003121651
1	57254111	A	C	51	8	56	8	51	3	66	3	1.5439352324611	0.153515564849203
1	57268150	G	T	73	66	46	31	27	28	15	16	-0.362019116979352	0.537080006612759
1	57268281	G	C	133	72	50	38	45	19	20	19	0.0401001746487417	0.971305143163014
1	57268286	C	T	134	91	51	48	46	22	20	20	0.23963630876683	0.787348966136942
1	57452416	G	A	179	69	199	51	199	50	198	45	0.407787760199455	0.411535945812533
1	57452476	C	A	167	63	184	47	198	40	208	29	0.882843953627106	0.154027359287817
1	57457665	A	G	80	164	51	195	32	125	41	207	-0.730797840181306	0.387534460781217
1	57480654	G	A	0	33	0	30	2	22	0	20	29.0529363607434	0.232758011598241
1	57486299	C	T	111	25	99	36	76	19	112	46	-0.251287141454054	0.799665221951745
1	57486302	T	C	108	25	95	43	69	23	107	46	-0.226965914075709	0.800918150185377
1	58057587	C	T	40	58	70	111	63	89	73	115	0.0345572220363681	0.927390809284478
1	58057614	T	C	54	62	63	101	71	94	97	99	0.278223820158342	0.594559408369931
1	59133677	T	G	14	9	17	18	1	6	23	23	-0.472327302629823	0.571278882294332
1	59412869	C	T	12	3	20	6	29	7	29	2	0.857980995117321	0.509633678435597
1	59420819	A	G	56	15	65	18	57	12	63	11	0.508859521629921	0.458659494726679
1	59420822	A	G	56	15	64	19	58	12	60	9	0.670897872224902	0.33555468860535
1	59420846	T	C	71	17	71	21	74	20	71	29	-0.336620360161372	0.550880413372554
1	59783541	C	T	28	25	13	16	14	6	8	3	1.28950661719497	0.202066624674674
1	59783783	T	C	15	23	16	15	26	6	5	8	1.44057259138598	0.644130594482919
1	59783900	A	G	18	27	22	20	11	9	7	12	0.0102683354538655	0.996867532744393
1	59785563	A	T	124	126	105	142	119	127	131	115	0.273806449748321	0.489265720235027
1	60187650	G	A	112	34	92	31	158	28	137	42	0.425230598361195	0.501629283423387
1	60187672	T	C	116	19	95	15	164	17	139	23	0.287609541128744	0.61720436010561
1	60323095	C	T	42	4	52	2	37	1	38	8	-0.910732661902907	0.718876884687655
1	60323216	G	A	49	5	65	2	42	3	22	6	-1.19546009350458	0.52527439495878
1	60323245	G	T	50	7	60	2	39	2	18	10	-1.36350719863876	0.589895266873948
1	60323254	G	C	52	11	60	2	37	2	18	11	-1.02599520853295	0.680525369573726
1	60531369	A	G	9	14	27	22	11	28	23	52	-1.23446525363702	0.0832304025270368
1	60531600	C	A	20	26	29	36	22	30	44	37	0.317791395172348	0.591550247028147
1	60532155	C	T	25	39	22	38	19	8	11	19	0.864200782460155	0.549961776155117
1	60534507	T	A	14	41	18	59	13	26	5	29	0.032421477692395	0.997910409408859
1	60534660	G	T	12	21	36	36	17	21	24	30	-0.066945823909877	0.919106033213869
1	60534867	C	A	40	5	71	19	41	10	51	7	0.226645749177725	0.88625267292131
1	60534924	C	A	68	6	114	12	82	6	76	11	-0.121551731829639	0.881631054247478
1	60534929	C	A	68	10	112	12	85	8	77	15	-0.216133430864787	0.824916437450928
1	60534934	C	A	64	10	111	12	84	10	77	14	-0.245825115801571	0.733661208777699
1	60534997	G	A	69	26	96	20	89	28	98	52	-0.61779389318853	0.534150876391371
1	60535069	C	T	129	120	120	57	132	86	114	135	-0.337784436024691	0.706106506512087
1	60745763	A	G	28	24	56	45	21	24	31	12	0.246721750698187	0.817142287664972
1	60745805	G	C	34	24	69	57	22	27	33	15	0.042391766418406	0.988953518852382
1	60746482	C	A	43	45	90	94	43	37	37	37	0.17613336648073	0.703877762417608
1	60746703	C	G	28	54	96	78	42	53	27	62	-0.646767785153486	0.695469793500331
1	60747042	T	C	33	41	90	107	52	53	56	79	-0.0225677569052746	0.956005564840186
1	60747448	G	A	99	149	147	100	134	116	101	146	-0.139418628243608	0.894414291318312
1	60747639	G	C	144	106	145	104	159	91	153	97	0.270133202350054	0.36315277204299
1	60875907	C	T	5	17	28	51	18	23	22	47	0.235713799748334	0.695351068459226
1	60933910	G	C	99	151	130	120	139	111	112	138	0.254486875139613	0.737036331577608
1	61532132	G	C	47	20	45	21	25	3	29	9	1.00391505000336	0.222384132979117
1	61532184	G	A	60	31	56	22	27	4	38	9	1.19186755432299	0.116701669110088
1	61639683	G	C	13	8	10	10	17	23	12	14	-0.705109325116055	0.441846917480348
1	61639741	C	G	12	4	13	8	27	28	10	18	-1.37300227925568	0.143613515175093
1	61641857	C	A	9	9	19	16	26	37	11	26	-0.931325290141885	0.237455710377644
1	61642101	C	T	14	6	14	0	23	25	37	15	-1.63742992061529	0.453395892032502
1	61642623	C	T	25	6	22	10	32	11	20	18	-0.712130128664117	0.579166996430172
1	61642765	T	C	50	9	35	18	33	29	56	36	-1.20113781603626	0.282223049127221
1	61664803	A	G	50	15	34	12	42	7	34	16	0.0869356367712448	0.927890051585513
1	61664853	C	T	63	28	44	16	61	8	42	36	-0.0549664592288805	0.994039793507292
1	61664870	G	A	63	32	47	15	58	11	43	40	-0.240984721066796	0.90455936268211
1	61665038	C	T	28	67	38	46	18	29	22	36	0.0753451247870139	0.943842230597826
1	61665095	C	T	19	33	31	26	13	15	14	19	-0.0937884794998704	0.931329746294732
1	61784057	C	T	223	27	223	27	231	19	225	25	0.327445997770609	0.503756700254838
1	61784081	T	A	175	73	199	51	206	44	205	44	0.630864815543623	0.284019076487497
1	61784139	C	A	136	108	159	90	156	92	161	84	0.273692887332597	0.508417040611154
1	61784217	G	A	102	148	117	131	118	127	86	161	-0.148165407241225	0.832179263913405
1	61784320	T	A	89	138	100	133	125	115	74	134	0.196529305609042	0.831484696928962
1	61784341	A	G	95	124	111	109	115	77	69	90	0.317543281054022	0.732255613553706
1	61784449	G	A	78	27	92	37	60	12	46	22	0.231066677175156	0.820519149135281
1	61784468	A	G	76	39	91	36	52	14	43	23	0.205516640723826	0.788623398980665
1	61784470	G	A	74	39	94	36	52	14	44	23	0.212010402809327	0.779932614576368
1	61785097	A	G	14	10	27	6	15	7	12	10	-0.69012734370495	0.672916207345604
1	61785724	C	T	13	12	11	21	9	5	2	28	-1.12553088208386	0.861029575506235
1	61899554	A	G	35	38	39	41	32	38	29	30	-0.0623981211392999	0.909614912902224
1	61900263	C	G	85	73	98	80	85	73	78	78	-0.147988580685391	0.682149216143994
1	61900308	A	T	143	102	127	122	134	90	110	111	0.0102249713907286	0.989584798345825
1	61900369	A	G	163	85	150	98	153	65	133	91	0.100150109246113	0.862495947767459
1	61900601	C	A	128	103	121	125	127	96	98	94	0.11681366498275	0.78211523366778
1	61900670	C	G	162	59	178	70	181	68	151	64	-0.0675183687259814	0.840297575698421
1	61904180	T	C	16	16	22	9	24	15	9	31	-1.08323916036742	0.606201699073323
1	61904241	A	G	84	82	51	71	69	114	76	157	-0.721667705697064	0.139158329913939
1	61904458	C	A	109	116	96	113	64	68	87	97	0.0318062136707606	0.925497393178238
1	62425507	T	C	8	18	18	20	13	19	12	8	0.436456482891227	0.648390244313001
1	62425634	A	T	8	19	20	22	10	8	8	6	0.912767161891881	0.366473660754336
1	62425691	C	T	15	19	25	20	10	4	9	9	0.510961919165759	0.6202700000638
1	62494666	A	G	185	62	170	76	171	70	139	104	-0.529969848285936	0.496141331099441
1	62494686	C	T	193	56	170	78	174	72	135	79	-0.404678258958682	0.522079550528893
1	62494722	G	A	188	62	172	75	179	70	128	84	-0.398512708771932	0.536427214243365
1	62494725	C	T	177	72	165	83	172	78	133	89	-0.272766969638937	0.57961221232253
1	62494958	G	A	102	62	140	58	57	40	39	41	-0.766860143821248	0.231594653751995
1	62494982	A	G	94	63	152	44	70	36	49	45	-0.646079758514774	0.596290034771654
1	62494983	G	T	92	63	152	44	68	36	50	44	-0.62855539668726	0.605585285612318
1	62496209	T	C	39	39	44	39	33	29	16	10	0.239670412768281	0.694883672614255
1	62496320	T	C	24	44	57	44	31	20	27	15	0.848279593935222	0.366004515850592
1	62496475	C	T	28	16	39	35	23	4	30	13	1.24679376482658	0.219389635265432
1	62496499	T	C	31	18	33	24	17	5	25	14	0.536707332113935	0.489123489413896
1	62496508	C	T	31	19	29	23	15	7	24	14	0.378511623253711	0.623716755864935
1	62499012	G	A	23	17	26	19	3	13	3	21	-2.94728518320208	0.00334117620998986
1	62499021	C	T	26	16	26	18	3	14	3	25	-3.31341659503184	0.000700797078718063
1	62499147	G	A	17	15	35	26	14	15	30	20	-0.0127391118306797	0.985637416605677
1	62499210	A	G	14	12	40	21	21	19	32	18	-0.192026293870161	0.812151239907211
1	62501005	A	G	13	12	18	24	15	12	14	8	0.751781591295617	0.386855340855333
1	62503091	T	C	15	19	12	15	10	12	14	10	0.45810622117073	0.610315930198438
1	62510824	C	G	85	10	91	15	136	13	105	12	0.453457717592665	0.510666027468229
1	62510841	C	A	68	12	90	14	123	14	88	16	0.210867563062655	0.75015353198812
1	62510890	C	T	22	18	51	24	66	30	49	22	0.347543196712576	0.55465434755025
1	62511040	T	A	28	11	31	10	48	20	24	25	-0.81225372173338	0.441929746999677
1	62743118	G	C	27	23	36	20	23	7	24	29	-0.166351318562494	0.972936224078187
1	62743126	A	G	28	28	38	23	24	9	25	33	-0.14957635610972	0.971930658988306
1	62743211	C	T	65	51	89	79	49	32	48	47	0.0517133663435729	0.90742225430243
1	62743265	G	A	43	55	89	78	40	37	41	44	0.0108883161427358	0.961347023933485
1	63026060	A	T	36	15	47	21	53	7	31	6	1.48676327473306	0.0596136738906284
1	63027120	C	T	17	24	11	29	16	12	12	9	1.33560303159722	0.113567944181671
1	63027256	A	G	24	22	13	20	11	9	19	11	0.767826557870924	0.358584814651693
1	63275909	A	G	17	4	26	10	18	0	26	0	34.2009853008363	0.00815337794083759
1	63710917	G	A	9	38	23	27	16	13	8	18	0.653134003362733	0.720163934154187
1	63710919	T	C	9	39	23	27	16	13	8	18	0.67516030969273	0.717164677733702
1	63711141	G	T	10	36	24	36	12	5	40	22	2.0280143761696	0.0393666512917618
1	63711224	T	C	19	50	20	20	22	8	34	31	1.36583350127807	0.343098849058683
1	63711242	G	T	29	53	24	27	28	16	44	48	0.763932641765817	0.372825062167845
1	63711456	G	A	37	41	33	12	40	15	42	14	1.09820844710874	0.471159265064208
1	63745218	G	A	18	57	35	53	17	17	11	64	-0.479055821862142	0.992689542982742
1	63745299	A	C	18	34	27	49	15	13	16	31	0.377951026770254	0.619630611946064
1	63745348	C	G	36	65	54	81	29	18	22	27	0.878543708192153	0.228012394784266
1	63746160	C	A	96	149	102	147	46	48	60	124	-0.118247554574137	0.997347345524679
1	63752457	C	A	109	141	154	96	109	91	54	109	-0.445303775933031	0.696049292488586
1	63752465	T	C	116	128	157	89	114	85	56	101	-0.460973783445229	0.67271547900565
1	63752526	T	G	169	55	183	33	128	41	108	43	-0.50967437341692	0.456511355397364
1	63834475	A	G	28	8	16	5	32	5	26	4	0.929064093185224	0.392715929859956
1	63834504	A	T	30	16	14	8	31	12	28	10	0.548742312808402	0.501784214426136
1	63834618	G	A	25	25	16	29	32	30	17	34	0.0120453416649239	0.99325963920755
1	63859947	G	A	21	3	11	4	33	4	26	20	-0.894964529311184	0.770550897409147
1	63859981	T	C	26	1	14	3	35	3	30	10	-0.999999994523026	0.716378012846646
1	63859990	G	C	29	1	15	2	38	2	32	9	-1.20461771943566	0.660641879816379
1	63860002	A	G	27	1	16	2	44	1	31	7	-0.612483563485067	0.824008685183739
1	63860562	T	C	9	27	21	17	7	10	7	7	0.272433103836043	0.848804347956357
1	63913636	A	G	32	67	54	50	37	47	39	56	0.00552695112357054	0.982671303949148
1	63980105	C	T	30	13	12	8	21	8	25	14	0.0641303374181939	0.940225386736358
1	63980155	A	G	44	20	21	10	45	11	40	23	0.206450877467426	0.813324377191844
1	63980215	G	A	35	9	24	4	39	6	24	12	-0.374848409163519	0.74651944311097
1	63980714	A	T	63	101	52	64	35	71	17	58	-0.789955373980721	0.182287743048173
1	63980718	C	T	64	102	50	64	36	71	17	58	-0.741157383677872	0.206932496968108
1	63981069	G	T	27	30	25	19	17	38	1	10	-1.50076737330473	0.13383431846977
1	63981096	A	C	30	25	25	23	19	32	2	14	-1.32764174608175	0.199806941840976
1	63981572	G	A	26	29	19	22	12	13	1	23	-1.2889130376594	0.581161107501204
1	64215845	G	A	17	4	31	6	22	7	19	6	-0.605922119321328	0.574094760706128
1	64216294	G	A	112	134	94	108	108	137	83	163	-0.419027152367273	0.400636451451127
1	64356925	G	A	22	14	27	15	11	8	17	8	0.0506260730673314	0.955058511110114
1	64356967	C	T	38	23	41	29	30	24	39	30	-0.24970407542131	0.669458152460587
1	64356982	A	G	42	20	47	29	34	23	51	29	-0.15207236885446	0.791326782233061
1	64474903	A	G	13	33	20	30	24	13	8	8	1.54056838130601	0.0886645998600748
1	64475542	T	C	6	29	22	26	23	18	10	18	0.84847390938319	0.615669292270004
1	64475562	A	G	8	38	20	30	24	32	14	21	0.800114978073115	0.508230006795856
1	64475987	G	T	70	32	76	33	64	19	97	25	0.704028513625592	0.172472291795155
1	64476015	A	G	80	35	94	36	66	20	106	25	0.641215282014139	0.198495003388954
1	64478651	T	C	16	45	25	51	10	16	8	32	-0.18762700317577	0.907709522222505
1	64479210	C	T	37	34	29	41	11	25	9	28	-1.22156778852729	0.0803485208659644
1	64479265	A	G	46	68	38	74	13	48	12	47	-1.16856972183039	0.0459813521903714
1	64479483	C	T	36	132	27	142	20	101	12	99	-0.523104030314114	0.436208938404801
1	64479592	C	T	38	132	17	110	17	61	16	105	-0.193141788238537	0.9296079199979
1	64479623	A	C	36	98	18	107	14	59	13	103	-0.66036990337918	0.622241457324179
1	64479647	G	C	29	62	15	86	13	50	11	73	-0.60753025762646	0.651203599938499
1	64514427	A	G	0	2	7	3	20	15	37	34	-0.267246657120709	0.84535846290618
1	64514571	C	G	6	11	15	10	42	51	64	58	-0.0402638702137271	0.988414109937228
1	64514890	A	C	11	22	27	31	97	68	71	161	0.0331065758452777	0.865877753955469
1	64515241	G	C	29	40	31	42	89	78	60	142	-0.11152978382849	0.96510948210518
1	64515297	A	T	34	62	33	53	89	80	61	153	0.144033406328203	0.855052368986351
1	64617357	A	G	216	29	211	33	214	34	202	48	-0.441008235710607	0.390076098274176
1	64686146	C	G	11	44	13	93	11	51	10	126	-0.562218545057971	0.720719557783828
1	64686209	G	T	14	66	21	94	10	55	24	75	0.257740106164281	0.675806571962473
1	64686364	A	G	24	51	55	106	23	51	51	76	0.211608679573399	0.646809922662532
1	64686368	A	C	26	58	55	111	22	56	52	77	0.215200363572784	0.755280428838646
1	64686498	T	A	34	214	37	208	47	156	37	213	0.436192485920867	0.489188413677422
1	64686653	C	T	130	24	196	16	63	21	127	39	-1.3638350466209	0.10956809241839
1	64728702	G	A	25	0	19	3	25	2	46	5	-0.532076920468346	0.846485295285705
1	64728706	C	T	26	2	20	3	30	5	49	8	-0.598292831133617	0.633202171163174
1	64728749	A	G	56	40	51	25	60	23	76	59	0.0108116630674557	0.933598082663108
1	64728778	G	C	98	104	94	80	97	61	93	157	-0.259729261110122	0.912502429230663
1	64728855	G	A	127	123	132	117	177	73	104	144	0.262957395569373	0.847074071365436
1	64728955	A	G	146	103	125	124	150	98	109	80	0.2854743026572	0.505369184058301
1	64728984	T	G	139	100	115	125	131	102	86	83	0.0552662763730395	0.942168656104829
1	64729245	G	A	61	42	51	69	44	31	23	41	-0.116774866692026	0.881330088003629
1	64729281	G	A	36	28	35	56	24	24	17	34	-0.257858687228563	0.780677342850214
1	64732039	C	T	18	12	15	21	7	10	10	7	3.20342650381492e-16	0.9855640325244
1	64844921	A	G	8	20	23	29	8	20	11	24	-0.550990571522139	0.500306929667585
1	64846636	A	G	75	115	75	121	90	41	50	99	0.653824358865961	0.659813769583516
1	64846650	A	T	72	108	71	114	86	37	52	91	0.74306898634909	0.601320868960665
1	64846758	T	C	65	22	82	23	94	7	66	16	1.09054689028412	0.366510665210177
1	64846765	T	A	67	21	77	19	84	6	60	11	1.23446525363439	0.204196036283587
1	64846780	C	A	61	20	72	17	81	8	55	11	0.993706257934497	0.237521666706304
1	64846844	C	T	45	6	48	2	47	5	24	1	0.0256258077099967	0.9628693479223
1	64846861	T	C	33	8	31	2	30	5	19	4	-0.23328706242031	0.842507236900614
1	64852670	A	G	21	22	8	25	11	12	8	5	0.857072528743312	0.489789191166042
1	64852699	A	C	19	21	10	21	10	12	9	4	0.782263941081544	0.491300058649906
1	64852790	T	C	31	72	32	28	20	32	15	28	-0.11103131254953	0.821628689258812
1	64853568	A	G	92	73	86	63	48	57	63	131	-1.14844357503415	0.0870297517830795
1	64853837	A	C	41	41	55	58	24	42	34	55	-0.697537727701102	0.163848886277509
1	64854059	C	T	18	22	35	24	25	11	25	33	-0.0199339273741772	0.896291621563529
1	64854422	G	A	21	25	28	30	19	17	27	22	0.404809606604216	0.547264325851008
1	65309287	G	T	12	9	14	9	12	6	34	13	0.745119725913397	0.429071224525374
1	65314983	C	T	22	15	28	21	5	16	14	9	-0.869859864663552	0.585571022447973
1	65314985	T	G	21	15	27	21	5	16	14	9	-0.810966175609982	0.61018975849534
1	65316172	G	A	58	38	38	44	48	29	78	58	0.306925931548118	0.614814139674657
1	65316221	T	G	34	10	26	16	34	8	31	22	-0.0909736600474911	0.992295935833308
1	65316235	A	T	26	9	22	15	28	5	23	18	0.148863385914406	0.898017091978912
1	65316243	G	A	16	4	16	10	22	4	33	3	1.78135971352464	0.183883117399016
1	65854970	C	A	29	3	33	2	58	1	86	4	1.21572869105414	0.421404402987861
1	65854978	C	G	29	4	33	3	60	1	87	7	1.05283095615499	0.445169013668838
1	65855014	T	C	37	11	36	8	66	4	91	8	1.76776120273404	0.047718221011707
1	65855156	G	A	8	3	14	13	21	5	19	26	-0.09169983413681	0.990671977154077
1	65855302	T	G	9	11	19	28	21	25	22	60	-0.50507888463096	0.677736865239919
1	65855485	T	G	8	27	18	55	16	19	25	111	-0.00770352193337098	0.751129975822234
1	65941476	G	A	83	166	89	161	102	147	95	153	0.32011519975648	0.288630672374324
1	65944858	G	A	4	27	8	16	23	21	8	39	0.888607968758863	0.716067245153708
1	65991176	G	T	149	101	127	122	150	100	129	121	0.0285941955798904	0.958682463480976
1	65992088	C	T	33	16	67	25	40	17	32	24	-0.473931188373113	0.513863041652639
1	65992486	G	C	35	3	41	25	27	18	33	14	-0.533681995747199	0.668212242377675
1	65992540	A	G	31	4	41	22	26	15	18	15	-0.916944260272111	0.436580595709884
1	65992561	A	C	30	6	40	19	23	12	25	14	-0.600904044590177	0.48423339039386
1	65992630	C	T	18	6	29	22	17	3	11	26	-0.797860002690002	0.843576862393817
1	66122883	C	G	90	153	112	129	98	146	84	164	-0.286989895428521	0.598403784392335
1	66122996	A	G	97	143	93	147	89	153	108	139	0.0422807422603674	0.902955531785534
1	66246747	C	T	24	10	16	16	17	5	10	14	-0.114528388026387	0.974558117062789
1	66247676	T	A	35	47	31	36	35	23	26	39	0.307186339164482	0.731811103903222
1	66247679	C	T	35	48	31	36	36	23	27	37	0.418312631311705	0.627806967225334
1	66248449	T	C	106	144	121	128	91	159	104	146	-0.384420764741208	0.313231515659078
1	66248612	T	C	46	65	27	45	64	70	39	61	0.244612680290415	0.601296359193055
1	66252179	T	C	13	8	16	18	16	8	13	17	0.0565835283654089	0.972956913615494
1	66254493	A	C	23	9	46	21	18	12	23	22	-0.931544697801902	0.201487395174996
1	66254654	C	T	25	10	56	29	26	14	11	16	-0.751885014001903	0.44181247173916
1	66254680	G	A	25	17	52	31	26	11	8	16	-0.349248700886972	0.765663114617186
1	66255120	C	T	172	41	182	39	142	38	166	47	-0.288281850638405	0.471017698276953
1	66255168	G	T	187	16	198	15	167	15	223	24	-0.312590230314863	0.586835468175149
1	66255172	C	T	184	15	192	14	157	12	229	21	-0.148544938648606	0.806793930756176
1	66255186	A	G	185	11	190	14	155	8	222	23	-0.302666192726751	0.737980350608691
1	66255298	C	T	57	9	62	5	56	4	80	19	-0.52356195606071	0.79341467298623
1	66335867	T	C	13	17	11	18	7	14	7	16	-0.555215157327099	0.561252804867894
1	66336760	G	T	11	22	10	14	28	2	11	4	3.47804729582229	0.024601518275857
1	66385319	C	T	14	11	16	6	19	9	22	24	-0.506269868825353	0.728888548573889
1	66392658	A	G	54	55	61	56	62	64	74	71	-0.0404269403947616	0.92218188366487
1	66572516	G	A	17	43	32	36	18	21	11	21	0.15473447609482	0.884304646303047
1	66572677	C	G	55	52	54	59	56	24	45	57	0.344593021392323	0.728003440812724
1	66572709	A	T	59	70	55	64	48	28	47	72	0.159198594849255	0.793417443207139
1	66572783	G	A	39	49	34	35	31	13	39	51	0.331775880840748	0.673308747000074
1	66593212	A	G	27	12	34	4	22	3	18	3	0.806228256607118	0.634064548359129
1	66594543	A	G	57	2	34	5	36	3	18	0	0.469485285144404	0.743969290016526
1	66594545	C	G	56	3	35	5	38	3	18	0	0.714597780879467	0.652841979263901
1	66594658	T	C	76	12	46	7	46	5	14	6	-0.235350847183514	0.755181304262328
1	66594699	G	C	68	9	38	6	32	2	20	5	0.0720549369393287	0.973721772255872
1	66647383	C	T	26	46	53	44	39	17	28	14	1.29996522822336	0.15093142440315
1	66647440	C	A	83	22	77	28	52	6	61	6	1.55714455658459	0.0343144694462951
1	66647454	T	G	85	15	77	23	57	7	75	3	1.63054353495729	0.190906141312048
1	66653389	A	G	40	34	42	15	18	17	27	25	-0.64330648695196	0.484049783646297
1	66653409	T	C	36	35	39	18	24	17	35	26	-0.0445199412491235	0.934161262581931
1	66654770	C	T	197	25	121	23	168	26	145	23	-0.0526114517457892	0.916366698130326
1	66654826	T	C	143	36	94	27	135	49	112	68	-0.833460813542795	0.206940781293669
1	66654909	C	A	59	24	42	20	85	27	55	62	-0.545230278135928	0.726225536964045
1	66654956	A	G	22	14	23	11	43	13	22	20	0.129976787115051	0.97166079204394
1	66936275	T	C	3	2	8	1	18	8	46	31	-1.15987133677657	0.492356776544136
1	66936278	G	A	3	2	10	1	17	9	46	31	-1.46012538876273	0.405259346039584
1	67038725	A	G	151	95	148	100	164	84	154	96	0.204358498506175	0.497026874131822
1	67038736	C	G	134	116	146	104	162	88	157	92	0.477636214014888	0.108029120226041
1	67038802	A	G	125	121	147	100	137	108	141	105	0.0846711706387618	0.836046373736438
1	67040164	T	C	19	54	29	40	21	28	31	27	0.888706355572914	0.362147870132057
1	67297104	C	T	8	0	9	1	138	1	55	8	0.335069193373841	0.935747636090516
1	67297124	C	A	7	0	9	1	121	1	51	8	0.256339752793123	0.923907098014257
1	67297131	G	C	4	0	9	1	122	1	50	8	0.555900034483949	0.976990715550345
1	67297288	T	C	7	0	11	1	89	0	33	5	0.438884241233208	0.922410054535726
1	67313838	T	C	15	8	32	14	54	29	60	50	-0.566047967053087	0.427679807280215
1	67436089	C	T	117	22	90	5	96	23	134	14	-0.302562769999157	0.757105304121143
1	67436141	T	A	230	17	211	12	204	34	227	23	-1.00799980550559	0.149056755241011
1	67436165	G	T	225	25	231	19	220	30	227	23	-0.297247828907328	0.545572336236042
1	67436191	T	C	226	22	228	20	224	25	224	21	-0.150438098520038	0.769445539566836
1	67436335	G	A	177	21	209	22	156	26	73	9	-0.456271511487989	0.415137896569348
1	67436369	C	G	199	46	214	34	172	37	95	17	-0.0622614470079976	0.912870798151668
1	67436389	G	A	176	50	196	40	158	47	89	21	-0.186401324444018	0.70678385110755
1	67595376	C	T	19	44	38	50	68	82	39	83	0.0968436096543554	0.90542603767292
1	67596129	C	T	155	90	166	82	178	72	163	87	0.200580241318397	0.583505514038334
1	67596215	G	A	10	23	21	41	6	10	8	44	-0.901728890492671	0.595425536297751
1	67596298	C	G	17	32	36	46	11	21	12	70	-1.4267509198425	0.364600129514042
1	67597802	G	A	167	69	185	60	185	61	184	62	0.136758137509328	0.684183929834595
1	67597810	T	G	142	106	160	90	168	79	152	98	0.230627649593856	0.632441631414772
1	67597811	T	G	145	105	161	89	171	79	152	98	0.210309804104291	0.66799407377871
1	67608340	G	T	2	4	3	32	9	11	7	32	1.42173215174443	0.654585874837382
1	67927970	C	G	55	3	77	11	23	5	47	7	-0.692718681076455	0.498559408939529
1	67927990	C	T	52	2	85	19	18	5	45	6	-0.187866355045615	0.755771309316799
1	67928002	A	T	50	1	82	21	16	3	45	6	0.175849835399418	0.910698686887808
1	67928044	C	T	34	2	85	24	14	4	32	8	-0.255778589829191	0.705075750385092
1	67928063	G	A	31	2	90	34	14	5	29	6	0.217894900233213	0.86827234071195
1	67928438	C	T	8	5	71	33	21	3	5	4	0.837231561342527	0.711637384401691
1	67928451	C	T	8	3	64	27	18	2	4	3	0.874469117820125	0.778676630526001
1	67928459	A	T	9	3	61	27	19	2	4	3	0.979241439643823	0.791332537365055
1	67928481	C	G	10	6	60	44	18	2	3	5	1.09953567344041	0.880194058206687
1	67928562	C	G	108	137	110	140	151	94	90	157	0.286903623551452	0.802991933228321
1	67928647	T	A	15	35	32	50	14	16	8	65	-1.02561629951638	0.823148680252926
1	67928685	T	C	20	22	37	42	14	14	11	69	-1.56407325572763	0.583639351894919
1	67928729	A	C	24	26	70	63	13	16	14	76	-1.8475298746043	0.380598732872656
1	67928756	G	T	190	60	235	15	199	51	190	59	-0.680233707620846	0.654408265650234
1	67928893	T	G	111	138	122	128	136	112	100	149	0.0458333436388665	0.947030536002969
1	67929063	C	A	218	32	176	73	222	28	206	44	0.663735683168807	0.621190508829521
1	67929157	C	G	158	84	180	67	195	52	150	96	0.0585244890794761	0.955054429225148
1	67929193	C	G	132	118	156	94	171	79	120	129	0.0424310778472117	0.968762972050305
1	67929196	C	A	134	116	156	93	174	76	120	130	0.040621859607717	0.971129373109717
1	67929614	T	A	87	96	108	94	74	104	90	98	-0.338134183552373	0.398067387352855
1	68097823	G	A	27	52	26	51	13	19	13	45	-0.340980209238889	0.765768432345563
1	68097873	A	G	37	98	41	76	27	42	21	62	0.0420640595665439	0.947989619604394
1	68098027	T	A	122	47	144	35	109	20	100	51	-0.14011841830692	0.946582981178142
1	68098049	C	T	118	25	143	22	98	11	105	25	0.0220937708506055	0.946661130128339
1	68098056	C	T	106	22	138	17	96	10	101	23	-0.0676774186027434	0.989109955946679
1	68098114	G	A	86	4	101	11	92	8	82	7	-0.103950964038413	0.904900610687136
1	68098117	G	A	80	10	96	21	86	13	77	10	0.319930889923642	0.636676492497921
1	68098121	C	T	78	11	88	21	84	16	77	11	0.200989944604222	0.77077247613715
1	68098125	A	G	77	12	85	26	74	18	75	11	0.26926503589355	0.797078074162664
1	68098169	G	A	71	83	91	82	89	66	77	60	0.4242317192082	0.253052189490643
1	68098413	C	T	140	67	130	99	120	77	124	60	0.130929088902578	0.843437536608098
1	68098421	C	G	148	46	132	82	132	66	143	53	0.0791870281591119	0.944307534376399
1	68098422	C	T	140	46	130	82	131	66	141	53	0.115829480891565	0.909657567080634
1	68098489	G	C	219	27	157	30	234	12	216	32	0.632650735038581	0.568679766628677
1	68098506	T	C	217	32	164	15	238	9	222	27	0.656506713516728	0.629595369253777
1	68221050	A	G	36	73	72	98	45	47	31	81	-0.0891074738339851	0.986841873336567
1	68221403	G	A	89	83	148	102	80	58	101	90	-0.066969266927691	0.917611759474313
1	68221408	T	C	97	91	138	111	85	64	114	103	0.0346148642563911	0.915591195211982
1	68221409	G	T	100	90	140	110	83	63	115	103	-0.00871721710110924	0.978718382835753
1	68221610	C	T	122	128	113	137	123	127	114	136	0.0231558624915187	0.936575130199082
1	68221748	A	C	107	135	106	139	121	125	86	162	-0.108097506439564	0.875976091832038
1	68221780	G	T	118	120	107	129	139	109	106	137	0.140344174514374	0.819524806551125
1	68221845	G	A	72	46	57	48	117	59	89	102	-0.101054754682216	0.943639554698168
1	68221884	G	A	40	18	37	26	73	27	57	64	-0.292781749227846	0.862051061919413
1	68226627	G	C	10	49	0	32	0	28	8	75	-0.668578619185959	0.805004099594992
1	68246759	A	G	20	8	26	13	27	19	7	21	-1.36570978668687	0.333990504891038
1	68248565	T	C	13	27	11	30	7	10	7	5	1.14839183989088	0.261570224452494
1	68248761	C	T	31	64	40	43	42	51	15	21	0.254684879605449	0.784720691534248
1	68250028	A	G	86	96	129	118	80	54	58	44	0.487088749474647	0.193510930790921
1	68250249	C	A	85	34	122	75	80	30	37	14	0.485630468236328	0.418134570893558
1	68250288	A	G	83	18	125	43	81	14	33	7	0.670870210807774	0.327803395817748
1	68250291	A	T	84	15	127	39	82	12	34	7	0.64384179514027	0.461705619265167
1	68392444	T	A	6	26	6	6	7	18	7	45	-0.75488750216344	0.647476725772935
1	68392485	A	G	88	78	49	35	48	36	44	79	-0.599781215432493	0.588426437056951
1	68392585	A	G	152	85	130	55	88	37	96	94	-0.52012938103014	0.66601666773244
1	68392595	A	T	150	90	127	55	83	38	86	90	-0.532953639773836	0.642000269945226
1	68392649	C	T	143	45	119	49	62	27	57	46	-0.77384094546919	0.326764824328203
1	68392677	G	A	121	37	108	51	56	26	52	47	-0.814709226025274	0.385623040776472
1	68392781	A	C	86	101	86	85	53	39	67	72	0.225368785664346	0.601561222115681
1	68392807	T	G	81	113	80	80	48	37	63	65	0.383530683532074	0.452640276804205
1	68392956	A	G	94	95	87	68	69	33	58	58	0.329772313705252	0.694510187581647
1	68393060	A	G	23	42	30	32	24	7	27	34	0.796406248419163	0.525510956659083
1	68396379	G	A	10	11	16	21	6	3	15	25	-0.115477217417665	0.995459038166239
1	68679135	G	A	23	21	20	19	8	9	18	33	-0.796214364452102	0.294273855725273
1	68937658	T	C	15	31	16	33	11	17	18	34	0.231359342769208	0.752481585573586
1	68938132	A	G	34	21	20	15	51	10	30	23	0.710493382804922	0.642344420588269
1	69015762	T	A	35	34	28	37	37	28	21	61	-0.44528523983406	0.821123473177317
1	69016610	G	C	17	23	55	30	13	10	15	10	0.0434222802913339	0.866311136464909
1	70502698	A	T	19	37	28	39	32	22	21	37	0.538616066967083	0.614014101868233
1	70784335	C	G	92	40	49	11	24	2	18	10	0.340228911436767	0.910183857780307
1	70784338	A	G	91	39	48	11	24	2	15	11	0.109877617338178	0.984845560154451
1	70784413	T	G	44	11	42	3	9	0	5	5	-1.13348300547425	0.745479645068921
1	70784443	A	G	35	11	46	6	12	1	3	4	-0.667424661463712	0.723656239593873
1	70784530	G	A	46	8	57	6	9	2	5	0	-0.0717906830844591	0.969280591673469
1	70784566	G	A	37	9	46	3	7	1	3	1	-0.468148835658115	0.828248743798897
1	70784803	G	T	57	7	38	10	13	0	8	5	-0.412003439189231	0.908149820660278
1	70784855	A	C	68	8	50	11	18	0	14	2	1.36528446408169	0.521726158976471
1	70817836	G	A	16	43	27	39	32	38	58	101	0.304199273288442	0.635026441820327
1	71155996	T	C	29	39	29	26	49	18	33	26	1.06250720388167	0.289416086808698
1	71156372	C	T	65	27	66	12	92	25	33	14	-0.0676387168753608	0.856797335377691
1	71156395	G	A	66	19	60	9	79	22	33	12	-0.450032920635047	0.529840637074016
1	71156411	G	T	61	19	54	10	70	24	39	21	-0.711177827369552	0.331822948395543
1	71156643	T	C	43	72	22	33	46	68	32	86	-0.289506617194984	0.674993490407965
1	71162647	G	A	15	27	18	42	23	37	16	70	-0.39193443011918	0.783719879238947
1	71162717	G	A	24	33	43	48	26	34	35	66	-0.439358039784691	0.40839228323045
1	71163488	C	T	5	10	33	29	15	27	22	52	-1.05685267712886	0.214125166729638
1	71164089	A	G	13	9	16	33	8	23	20	45	-0.745771491543264	0.447898402964345
1	71330607	C	T	0	8	0	12	1	81	2	86	28.980457134443	0.606360776495028
1	71331606	C	T	0	4	0	8	2	105	0	129	24.3846735073213	0.779212609868889
1	71436278	A	C	14	22	22	31	9	9	4	14	-0.265126784795034	0.836530150549285
1	71436548	C	T	16	65	35	45	24	27	20	34	0.637628652627574	0.633701691139101
1	71436719	G	A	46	65	60	42	66	43	40	44	0.298523490552412	0.807854793215397
1	71436821	G	A	142	79	163	69	178	44	154	65	0.5636430397487	0.396441441593527
1	71436828	A	G	143	82	159	69	171	45	157	65	0.576192291093425	0.329480117302211
1	71436859	G	T	142	102	160	83	170	55	152	92	0.424221254469486	0.578543813748954
1	71436997	C	T	18	15	17	23	24	19	15	16	0.274763698415901	0.717074690539311
1	71522597	C	A	20	28	17	33	32	24	8	36	0.13632147121278	0.998036275628036
1	71522734	T	C	18	27	24	26	17	18	19	23	0.147976028608667	0.834297744641241
1	71522954	C	A	49	53	62	49	47	40	19	43	-0.452635836337544	0.63611506285116
1	71523478	T	C	90	45	122	44	107	40	37	34	-0.291715387783438	0.677154539523753
1	71523660	A	G	149	17	199	14	184	15	99	6	0.26359363459127	0.695272271031206
1	71675183	A	G	149	98	164	86	166	62	147	103	0.157239741811196	0.816182760321457
1	71675270	G	A	214	35	220	30	227	22	229	20	0.701389171975663	0.139817931777021
1	71675272	C	T	216	34	221	29	230	20	230	20	0.729352410062833	0.131381456298943
1	71820839	G	T	11	48	3	33	2	11	0	23	-1.55496776039209	0.654882857638214
1	71833123	G	C	116	40	104	31	215	35	132	78	-0.0129997038578616	0.948275908006225
1	71833129	T	G	114	29	109	22	219	29	137	53	-0.0102931316015549	0.931635733672989
1	71833134	T	C	112	16	104	17	222	23	138	41	-0.218640286479321	0.797994404868191
1	71833144	T	C	125	13	116	9	236	14	146	25	-0.161431108459428	0.825371080942605
1	71833864	C	G	140	13	150	18	229	19	229	19	0.365563495025296	0.53177517413658
1	71833891	C	G	105	19	133	26	194	32	219	26	0.429052309313603	0.38682335558357
1	71833892	A	C	102	21	130	27	192	32	217	28	0.496047942831705	0.307364217682486
1	71833902	A	G	104	26	133	33	192	34	215	25	0.780141735367988	0.109423030606624
1	71834199	G	C	34	30	68	28	26	39	46	29	-0.731982186414459	0.604427272606766
1	71836474	G	A	17	9	21	20	18	12	31	6	1.05483832435684	0.526360953637898
1	72029068	G	C	17	12	101	33	54	13	130	102	-0.712718047919529	0.992089721493854
1	72029081	C	G	14	10	89	29	48	9	128	89	-0.55637653379888	0.904032701130893
1	72029106	C	G	15	5	91	21	45	8	161	67	-0.569798899734769	0.797449240931156
1	72029126	C	T	13	0	81	6	45	5	139	17	-0.905496013536763	0.386977361386171
1	72029177	G	A	29	1	79	4	46	4	156	16	-1.09667601941168	0.323118456074134
1	72029270	G	A	67	32	177	70	106	38	194	56	0.415917843225189	0.277767406702884
1	72029288	C	T	69	44	172	78	113	43	174	74	0.312390208426368	0.404944988812499
1	72029339	C	T	58	31	184	63	107	25	170	73	0.134757936337023	0.68338095219731
1	72029411	G	C	45	2	150	14	60	7	161	28	-0.948710771303146	0.181022853430325
1	72029412	T	G	41	3	143	14	59	7	157	29	-0.851136614085517	0.222377631118205
1	72029447	C	G	27	7	121	29	32	12	128	63	-0.946418959795242	0.0713151445875377
1	72029495	C	G	27	6	109	31	22	12	111	56	-0.910189881370203	0.091340402260037
1	72029585	C	A	10	2	62	24	18	15	52	28	-0.76646702102537	0.261724596096837
1	72030801	A	G	4	4	24	29	10	7	18	22	0.186413124230881	0.825910114224596
1	72030900	T	C	6	9	33	35	15	8	12	49	-0.903973112226223	0.928903656156821
1	72032087	A	G	14	22	74	68	38	24	41	73	-0.263710616317647	0.935626462303113
1	72032354	A	C	12	11	48	24	17	28	56	46	-0.797236385409518	0.442241001155994
1	72032509	C	G	5	2	15	20	9	6	24	27	0.137503523749207	0.943240345108508
1	72276753	A	G	23	22	14	31	22	30	21	16	0.421169887533029	0.685783528261967
1	72279871	C	T	21	27	14	24	20	24	17	24	0.167633189934311	0.813780674449402
1	72294713	A	G	17	5	35	12	11	6	15	7	-0.612976876890734	0.545622980733737
1	72294824	C	T	20	18	36	25	30	14	34	35	0.00419998851802459	0.920170029201083
1	72299727	C	G	23	12	20	14	28	8	19	10	0.65883881367432	0.43854020216898
1	72299748	A	G	23	7	16	14	20	4	18	4	1.3548427173601	0.32237284736269
1	72299801	A	T	23	18	29	21	23	13	21	10	0.520832163301434	0.49434583253593
1	72299810	A	C	23	19	30	23	21	13	22	10	0.567099766860103	0.453044534305192
1	72299940	T	C	47	58	67	57	43	29	29	23	0.482085320080854	0.361335800057796
1	72300047	C	T	92	108	116	107	88	53	68	76	0.321928094887296	0.654165711681783
1	72300062	G	C	74	113	96	115	76	59	70	85	0.443398635464744	0.419843718742165
1	72300235	A	C	76	68	66	50	59	29	74	70	0.158821745274261	0.765284353462019
1	72300247	C	A	70	46	52	42	53	24	75	56	0.2067661861806	0.677638188447527
1	72303484	T	C	15	17	13	9	27	0	11	18	0.971087302428824	0.762234193083896
1	72345124	C	T	45	10	29	18	45	2	58	6	2.28440208361172	0.142264508603388
1	72345344	T	C	41	25	40	3	41	3	44	23	0.176456137161847	0.954385491018175
1	72345346	G	A	45	25	40	3	42	3	46	23	0.156955886331306	0.9644839511415
1	72345524	G	T	21	14	23	4	27	5	40	21	0.0761428551217403	0.928300400435206
1	72410343	A	T	3	84	11	78	10	76	9	70	0.590598034786069	0.646029034001914
1	72410353	A	G	3	73	8	67	9	66	8	64	0.734946426508357	0.48013560600623
1	72411345	C	T	0	113	1	73	1	53	0	20	1.34933425220494	0.684421704626257
1	72411347	G	C	0	113	1	73	1	53	0	20	1.34933425220494	0.684421704626257
1	72605535	G	A	125	125	136	114	126	124	105	145	-0.346752509729702	0.427646718001589
1	72605568	C	T	110	138	117	131	138	111	105	143	0.181041692099324	0.769631936073789
1	72605716	C	T	128	121	128	121	157	93	116	134	0.185071890903435	0.807173653857644
1	72605855	G	T	108	107	126	85	142	77	89	118	-0.0409834911961911	0.956687700244531
1	72835554	G	C	27	32	26	40	19	10	25	21	0.947239855129099	0.16084394372122
1	72835734	C	G	46	10	66	13	67	6	55	2	1.64694437156156	0.0774018300615396
1	72880482	G	C	8	37	7	21	3	28	1	8	-1.21883460192326	0.351445105494029
1	72880764	A	T	14	67	17	58	14	68	4	23	-0.326281664481172	0.661903397668606
1	72908849	A	G	18	82	36	68	22	37	25	104	-0.111031312388743	0.938260447852423
1	73080512	G	C	47	66	68	54	13	13	11	22	-0.482919971553358	0.666874126757114
1	73243676	A	T	156	93	158	92	166	84	136	112	-0.139544393168076	0.801829881568839
1	73243710	G	C	104	143	91	158	133	114	77	173	0.17562795407184	0.873387280744316
1	73243727	T	C	108	141	95	148	128	118	82	168	0.0639639462172956	0.940340254058539
1	73243884	A	C	82	159	97	152	108	141	41	207	-0.426819982520136	0.769317147972285
1	73244058	G	A	114	131	113	135	112	137	70	179	-0.567252159768131	0.489319368976397
1	73244085	G	A	131	119	109	138	113	137	70	176	-0.67558505476075	0.449491014212058
1	73245448	C	T	61	117	101	134	65	61	74	129	0.180779015458747	0.719195868505972
1	73246380	A	G	46	84	96	121	52	84	70	179	-0.578448671691588	0.491240278549233
1	73246392	T	G	48	90	106	128	54	97	62	188	-0.795439329842507	0.396419985491059
1	73246563	C	G	24	50	29	69	23	63	19	112	-0.891996380308822	0.32453178974184
1	73368739	T	C	25	18	41	55	24	11	17	31	0.110665021360902	0.958771556788036
1	73368818	C	G	37	43	69	76	28	16	42	54	0.166897308744744	0.729265779615953
1	73369239	C	A	111	92	110	69	69	15	85	76	0.30200621921939	0.711177984990024
1	73369265	A	C	134	98	165	81	96	25	124	81	0.313253362027612	0.671156384038422
1	73369397	T	C	212	24	236	14	163	15	220	22	-0.187680192317986	0.80693188485119
1	73369444	T	A	170	54	149	20	102	10	176	25	0.881698807642643	0.44186249652222
1	73369467	C	T	141	53	134	20	77	9	137	22	0.873807426482296	0.468171077064011
1	73371791	C	G	12	30	20	29	8	8	19	5	1.93709083338422	0.218586670151554
1	73372033	G	A	11	31	35	24	14	8	7	10	0.480190178593442	0.766432864259556
1	73372070	G	T	12	26	32	22	12	3	6	12	0.388565287917653	0.801750211476209
1	73372706	A	G	40	6	86	8	19	8	31	6	-1.33342373372519	0.207873464854434
1	73372708	T	C	40	6	88	7	21	8	33	6	-1.35202770175303	0.241547835760966
1	73372730	G	A	48	3	86	5	30	5	38	4	-1.14855135064975	0.32669181824337
1	73372885	C	T	73	108	133	110	24	33	64	72	-0.173130101435118	0.829263959849378
1	73372945	T	A	72	89	114	92	21	26	60	61	-0.142406416988929	0.809161087251919
1	73372971	A	C	71	64	117	75	26	17	87	45	0.430334873074174	0.394022268439218
1	73373099	G	A	56	31	76	26	41	9	100	20	1.07006625223031	0.0889858576302658
1	73574615	A	G	15	9	21	8	24	2	21	13	0.502500340424689	0.737327205969063
1	73574746	C	G	28	7	22	7	22	0	18	10	0.163498732282844	0.895711134764875
1	73574755	A	T	27	8	24	6	24	0	25	8	0.749639424201283	0.682395645719797
1	73574819	T	G	31	4	39	2	22	0	37	6	-0.246639967583127	0.986427649231687
1	73575038	C	G	17	11	17	10	37	1	18	16	0.998751453802731	0.725441486749383
1	73575130	C	G	43	43	29	23	80	15	65	31	1.53081625187405	0.135216415891248
1	73575189	G	A	40	55	29	32	89	29	91	52	1.48642213251561	0.0297788410101344
1	73575326	T	C	109	74	87	62	146	51	184	66	0.968710491797542	0.0063137982951631
1	73575442	C	A	106	28	94	22	153	41	165	45	-0.113381799417692	0.804121077982681
1	74100700	G	A	22	25	32	22	42	15	8	12	0.688670036480878	0.843281145129367
1	74100715	G	A	27	27	31	19	41	18	11	12	0.459130083391419	0.802420908335926
1	74100736	G	A	31	27	31	19	48	17	13	13	0.593212387624506	0.755912016795778
1	74101450	A	G	61	32	48	19	52	13	22	21	0.026231541573176	0.91539117225981
1	74101469	T	G	64	31	53	17	54	11	29	18	0.231656217357084	0.937581638663362
1	74101496	G	A	71	27	57	12	66	7	37	13	0.649974651147771	0.737365561060706
1	74783419	G	C	48	42	19	27	29	9	5	29	-0.118029405509845	0.971432891023193
1	74783608	G	A	21	40	25	23	7	12	3	10	-0.683785555804733	0.541376426636158
1	74783632	G	C	16	36	23	21	8	10	3	9	-0.241008098977018	0.818804945439065
1	74787606	A	G	57	6	38	3	47	3	48	3	0.584962500721154	0.638282502971207
1	74787661	G	A	179	71	186	64	193	57	176	73	0.0701721362738652	0.867533670037824
1	74787667	C	T	179	71	193	57	199	51	183	67	0.155626967460611	0.768190030126584
1	74787774	G	A	231	19	225	24	223	27	225	25	-0.299710055546132	0.546060477067827
1	74787784	C	A	203	42	221	28	211	39	209	41	-0.206320014839473	0.707477092473233
1	74787820	A	G	189	61	186	64	193	57	183	67	0.0154300405680768	0.963364406372522
1	74787851	A	G	186	62	195	55	202	48	193	57	0.208180857484253	0.551800520580794
1	74787962	A	G	124	122	166	84	166	80	151	94	0.371986971465268	0.647266469271821
1	74789162	T	G	107	142	136	113	143	107	110	140	0.104167276362709	0.897533701245639
1	74790734	G	A	73	60	87	52	78	53	57	55	-0.192645077942376	0.714119745011081
1	74790735	C	A	73	60	89	50	77	53	56	55	-0.25809535602209	0.656623786773625
1	74918297	G	C	13	9	48	20	13	17	17	32	-1.78057559092484	0.014191372925611
1	74918499	A	C	66	7	178	23	85	14	103	15	-0.327238885403268	0.608606621966445
1	74918503	G	C	68	7	178	22	87	16	102	14	-0.429181681599115	0.501405506071416
1	74918529	G	A	79	11	207	42	96	26	125	25	-0.316473664795254	0.52466378055217
1	74918555	G	T	89	11	202	48	103	32	134	27	-0.296132094010025	0.606387678702564
1	74918821	C	T	11	5	25	29	16	3	12	13	0.72489276186562	0.788627918556524
1	74920617	A	G	114	29	182	68	82	26	88	58	-0.592467010082881	0.529016415958825
1	74920806	C	G	89	55	163	87	118	57	90	92	-0.346261606332398	0.720057694048451
1	74920956	A	G	146	103	138	112	137	113	128	122	-0.22822266702966	0.434833507934832
1	74921009	G	A	140	108	139	110	140	109	124	123	-0.16952386282138	0.562751456808831
1	75041913	T	C	42	29	58	28	59	21	60	55	-0.164075925745625	0.967099360822493
1	75041989	G	A	102	16	128	11	104	14	145	30	-0.590032235350121	0.503078911436862
1	75042095	G	C	107	53	139	51	74	45	139	69	-0.340255181132547	0.405085713377574
1	75042377	G	T	20	16	32	33	15	18	13	15	-0.322769071326733	0.665182212539596
1	75047490	C	G	16	10	18	9	23	11	25	29	-0.576500921976701	0.648494204742126
1	75097332	T	G	0	37	2	34	0	47	0	17	-28.1723086105207	0.330015135825382
1	75283322	G	A	32	2	35	3	69	4	69	17	-1.0279540617984	0.595504149177139
1	75283355	T	C	82	48	85	43	116	69	129	105	-0.382215209121531	0.381628407353284
1	75283425	G	T	112	138	121	127	135	115	102	147	0.0409826521570903	0.949203285098731
1	75283785	G	A	73	109	77	92	48	86	67	119	-0.411757047878024	0.258013239725539
1	75378025	T	G	19	16	27	24	8	8	15	16	-0.263034405833794	0.752428443304825
1	75378084	A	G	50	46	65	60	21	13	32	40	-0.117569596381176	0.923444028624552
1	75378087	A	G	50	48	64	62	21	14	32	42	-0.130964768134486	0.896351363149029
1	75406499	C	T	24	41	44	14	18	11	16	15	0.0809199953835669	0.987448981248339
1	75647839	G	A	134	116	144	104	126	124	115	135	-0.44150031065544	0.129867166662042
1	75648135	G	A	0	21	4	19	7	29	3	37	0.599462070416205	0.791944447749418
1	75696048	C	G	58	37	81	16	52	7	56	10	1.27640404275285	0.394548149980635
1	75696091	A	C	187	62	231	19	232	17	166	28	0.777262395157277	0.694025536822635
1	75696316	G	C	212	33	235	14	233	0	153	15	1.43602425704645	0.61556821394269
1	75696355	A	G	210	38	234	15	214	2	131	29	0.409760829368705	0.939161026437732
1	75696611	C	G	43	13	76	0	32	7	19	13	-1.84388079605376	0.527892516810934
1	75701332	G	A	7	23	19	28	7	11	0	25	-1.39058445552303	0.719335529023964
1	75706487	A	G	6	18	2	25	20	7	13	12	3.22273136056922	0.0608641108919044
1	76051250	C	T	6	15	26	18	13	6	11	15	0.237039197298599	0.75535642261346
1	76054717	G	A	103	112	108	60	76	50	35	26	0.251653918901896	0.822370604227554
1	76054747	T	A	108	120	115	71	81	59	40	31	0.203539069060387	0.821112783974853
1	76054842	G	A	56	65	82	62	72	45	34	30	0.379261994061305	0.571027075316767
1	76054851	C	T	62	51	81	58	77	42	50	29	0.447250555266021	0.317192008137887
1	76054937	C	A	71	26	68	11	59	11	87	12	0.756774895728451	0.496986378018274
1	76054976	C	A	77	16	77	7	76	8	102	8	0.732508846328606	0.492744279621329
1	76078376	C	T	52	102	69	116	73	81	57	107	0.317100048854595	0.598526269462628
1	76078431	A	G	80	129	91	129	107	103	83	155	0.15200309344715	0.817049293369372
1	76078497	G	A	88	150	94	134	110	132	64	183	-0.214312043232565	0.831425191162431
1	76078653	A	G	23	43	29	28	35	79	35	112	-0.998838409692614	0.236637632213007
1	76078690	T	C	16	23	18	18	18	32	16	57	-1.11818142634831	0.231893238501332
1	76160474	A	G	169	76	182	66	121	129	97	152	-1.6718220962434	0.00100264330680233
1	76160523	A	G	165	84	148	98	87	161	70	176	-1.88420823902133	2.78525987658096e-05
1	76160596	T	G	143	106	132	118	46	204	44	206	-2.48355988953019	6.99440505513849e-15
1	76160922	A	G	16	5	37	13	28	25	22	59	-2.30645668612492	0.100827157147397
1	76160961	C	G	13	3	25	4	25	16	19	29	-2.47299406655195	0.0590887682995319
1	76178610	G	A	26	7	24	9	31	1	12	5	1.19744606420615	0.691558753512866
1	76178706	G	A	46	34	35	33	43	28	16	24	-0.0915574812061027	0.850809969044183
1	76180722	A	G	6	29	20	23	4	9	13	12	0.695145418471569	0.728457415382351
1	76209940	C	T	20	63	21	29	17	29	26	40	0.483750249362858	0.67836624511114
1	76210158	T	C	23	12	22	25	34	14	12	19	0.196768105940501	0.981196585248017
1	76210211	A	G	20	18	19	21	33	7	9	9	1.3923174227787	0.499876349237309
1	76210236	C	T	21	20	24	25	30	7	9	13	0.963474123974881	0.712506056386324
1	76210248	A	C	20	32	25	30	29	7	9	14	1.31795330472202	0.577933306642967
1	76210512	G	A	9	30	15	26	15	9	11	12	1.53051471669878	0.126552286393824
1	76215518	C	A	105	142	138	109	121	128	96	152	-0.32100073415548	0.675595062952134
1	76215756	T	A	115	122	133	105	96	56	83	71	0.367483267396052	0.501591907178031
1	76216495	C	A	42	75	81	48	46	40	43	27	0.40964424050862	0.722961150380405
1	76216543	C	T	22	45	50	31	32	24	15	18	0.240273940900108	0.869385167236033
1	76217218	A	G	15	18	22	23	12	11	6	13	-0.266938860275761	0.762739968336347
1	76217248	A	T	18	22	25	27	15	9	5	22	-0.443823126086402	0.857383600738103
1	76607828	T	C	19	69	17	45	28	46	18	71	0.316162249196038	0.75983127849915
1	76608539	G	C	14	29	5	15	18	28	9	23	0.293966265408053	0.724069945508151
1	76608629	T	G	8	28	10	22	19	27	16	24	0.930788863305884	0.243238529155776
1	76613972	C	A	19	87	30	74	27	55	24	128	-0.127067462313119	0.971410094088199
1	76614052	T	A	107	84	86	66	143	44	105	106	0.361739273118795	0.75460800908676
1	76614094	G	A	177	40	132	39	217	31	149	51	0.190465553938633	0.87994984964783
1	76614112	A	T	187	58	146	69	215	32	162	80	0.360372110911124	0.784527093067972
1	76614161	T	C	162	84	149	100	201	47	134	113	0.308880376384177	0.82874175453577
1	76614162	C	T	162	84	149	100	202	47	133	114	0.299891593156921	0.837119630717761
1	76614280	T	C	102	71	106	73	105	46	77	50	0.392317422773301	0.359768987679637
1	76876661	A	T	55	62	51	16	83	52	69	30	0.447857273124551	0.852364375023385
1	76876777	G	A	62	20	54	5	92	12	89	10	0.826289463097312	0.598283863921528
1	76876780	C	T	58	20	55	5	88	12	89	10	0.831851158816784	0.617579905417373
1	76876791	T	C	59	15	54	4	92	8	89	5	1.22715471998235	0.439336433491928
1	76876833	A	G	45	4	35	2	82	1	73	2	1.95419631037475	0.21995339938773
1	77174942	G	C	91	47	74	27	83	24	75	65	-0.328821531406161	0.833623660982876
1	77175035	G	A	26	7	15	1	19	2	36	5	0.616452786849529	0.629578295649114
1	77400008	C	G	97	151	121	129	121	128	87	163	-0.123336932597442	0.876280627519702
1	77400050	A	C	79	169	110	138	114	135	72	176	-0.0417595376731687	0.966662914103136
1	77400365	G	C	98	150	92	156	125	124	92	155	0.324962154977125	0.602239385450101
1	77400485	C	G	108	138	102	147	127	120	92	154	0.117327568026735	0.86187530711205
1	77400635	T	C	128	121	140	110	155	95	120	127	0.0945317930201493	0.887720576866166
1	77400638	A	G	91	158	88	161	92	158	58	191	-0.384667699213158	0.594129444178748
1	77400728	T	C	98	151	117	130	129	118	93	154	0.0931864957313011	0.904995546901546
1	77561010	G	T	16	41	33	34	26	65	50	106	-0.55581615506164	0.595491579551293
1	77813665	A	C	27	5	30	1	36	2	47	13	-0.779778676218447	0.787618435734692
1	77813762	C	T	105	117	122	108	62	45	113	130	-0.0127672960738783	0.906883292553217
1	77814098	T	C	91	87	132	101	43	55	37	60	-0.769873004299679	0.0554270569122579
1	77814113	T	C	71	58	127	69	37	32	30	43	-0.803401433345158	0.304904625491814
1	77814141	G	A	55	33	93	45	28	13	30	20	-0.110464270998656	0.852948267401872
1	77814146	C	T	53	38	97	47	29	17	30	18	-0.0660677219397183	0.910175296491576
1	77814762	T	C	12	23	23	19	23	9	12	18	0.63742992047491	0.706924548078294
1	77814818	C	G	18	36	32	23	34	18	12	28	0.238786859585743	0.950112611130447
1	77814946	C	A	14	44	38	16	34	23	20	48	-0.18840873983435	0.950281546678653
1	77815025	C	T	12	43	29	23	46	23	33	52	0.761804172421592	0.693513667268479
1	77839984	T	C	7	3	17	15	10	19	15	29	-1.35614381022287	0.133403911062035
1	77840432	G	T	19	23	21	11	8	26	23	31	-1.11315895741489	0.345208124176149
1	77840531	C	G	20	21	24	12	12	23	56	55	-0.612976876885732	0.473504001538168
1	77840600	G	A	29	30	41	22	24	28	112	103	-0.374803459089415	0.574453556390141
1	77840778	A	T	32	37	45	12	29	17	86	34	0.520988012393187	0.847207490515038
1	77840810	T	G	22	7	24	1	17	3	46	8	-0.00571364880570371	0.974890994893797
1	77840822	G	A	18	2	19	1	16	2	38	8	-1.19153145763136	0.429460367724871
1	78240288	G	A	78	169	91	159	60	182	61	186	-0.648026150446584	0.0446791743693618
1	78240514	T	G	14	11	11	14	3	21	29	30	-0.672425341971488	0.577965366368718
1	78240575	G	A	21	21	25	30	20	40	49	51	-0.250406797503207	0.693990627939411
1	78240813	G	T	30	87	68	106	42	98	36	173	-0.81899962933875	0.538834953878829
1	78240879	G	T	18	49	49	70	25	55	26	85	-0.628129102201183	0.546776704991142
1	78349081	T	A	39	14	94	58	36	17	45	29	-0.0690693871998395	0.857484659594286
1	78349092	C	T	47	25	111	77	44	34	58	42	-0.206857577677684	0.648910600571166
1	78349151	G	C	100	149	105	144	133	115	100	146	0.351556903001198	0.565041872619348
1	78349163	T	C	95	155	114	136	131	119	106	143	0.332836458188198	0.565203069511665
1	78350834	G	C	23	5	28	4	23	1	16	1	1.78290187833051	0.290904396842952
1	78350861	G	A	24	2	25	5	29	1	14	1	1.61890983255895	0.358950785846458
1	78351092	G	A	181	69	186	64	193	56	179	70	0.0975250702477623	0.785758422488677
1	78351161	G	A	217	33	213	37	219	31	220	30	0.228429959328408	0.59610741770834
1	78351184	T	C	204	31	200	39	220	27	212	28	0.444599322882405	0.314299740002997
1	78351205	A	G	165	82	175	71	195	51	202	48	0.851635483618422	0.0118169681393433
1	78351255	C	T	205	44	209	38	233	17	228	18	1.38340497060447	0.00325329310556499
1	78379620	G	A	11	5	11	12	22	37	19	22	-0.897059822119597	0.359712723760869
1	78380168	G	A	87	123	105	142	100	140	77	166	-0.324896243875401	0.513304888720512
1	78390885	A	C	123	127	119	129	160	90	134	116	0.594308580378287	0.226396466026617
1	78390956	T	G	138	112	134	115	170	80	151	99	0.581699355897716	0.123303329201345
1	78390984	C	T	115	129	116	126	139	105	114	131	0.242954920775269	0.613480882087483
1	78391233	A	G	22	26	28	22	47	47	30	26	0.0180682927613149	0.975849004446959
1	78391341	G	C	19	21	23	29	28	28	18	51	-0.528680025124125	0.685824508537532
1	78391398	G	A	16	23	19	29	21	16	14	42	-0.15754127698648	0.998566512516006
1	78394383	C	G	13	19	14	25	10	10	15	11	0.95608288346979	0.275747438352984
1	78394398	T	C	14	18	13	22	12	9	16	13	0.914963896144192	0.289726814127954
1	78654876	G	A	162	88	189	60	159	63	181	68	0.130094079924641	0.837171222565559
1	78655104	A	G	79	77	130	108	93	34	50	39	0.794069106333801	0.372681083002833
1	78655180	A	G	55	60	114	82	61	25	50	23	0.958321048851446	0.080085666311111
1	78655283	G	A	52	6	121	3	45	2	57	3	0.0857940208897213	0.859649608550858
1	78655284	G	T	53	6	118	3	47	2	57	3	0.130584109810145	0.849113646245064
1	78655382	C	A	63	4	162	34	54	4	64	7	0.857357752951399	0.652004273084371
1	78655484	C	G	152	9	209	41	112	9	106	11	0.594257392793929	0.743966368064854
1	78655492	C	T	154	11	208	40	112	12	105	12	0.349168186612848	0.827516555052221
1	78655496	A	G	155	12	209	41	111	14	103	13	0.206705298602635	0.913705669178601
1	78655577	C	G	98	14	137	41	73	16	52	18	-0.216835789628592	0.739703319116992
1	78753169	T	C	76	15	117	9	196	18	134	14	0.358827677701688	0.702974489113374
1	78753362	A	G	102	148	130	79	144	102	123	125	0.202714936559982	0.88614142911448
1	78772839	T	C	20	13	28	19	40	62	61	106	-1.31906844074812	0.0257356899098738
1	78772902	C	T	19	11	34	14	46	50	74	77	-1.16585835594875	0.0578527690854601
1	78772924	A	G	14	4	26	16	47	39	61	55	-0.799701349514169	0.250838233556922
1	78772995	T	G	6	17	25	12	31	45	43	73	-0.769404998978285	0.783386046877003
1	78773184	C	A	23	70	44	25	63	115	70	177	-0.630775705505652	0.689782421068664
1	78773278	T	G	8	16	12	7	28	28	40	89	-0.581268017104045	0.78240894711146
1	79005990	C	A	27	38	19	30	19	6	8	10	1.31878838735679	0.379387083003272
1	79006309	C	T	31	9	44	3	10	3	19	2	-0.107803289288261	0.944107983501003
1	80178933	A	T	39	74	37	46	68	60	32	99	-0.0100636833446982	0.976812610925754
1	80179117	G	C	25	75	31	79	43	64	11	69	0.159036685299946	0.977861673117611
1	80180719	G	T	10	20	26	17	19	29	8	21	-0.849440323380982	0.560107417558354
1	80234070	G	A	94	3	94	4	160	13	138	15	-1.33542033121547	0.147731002203483
1	80234083	C	A	153	48	144	36	188	62	154	96	-0.70792993131321	0.377774286967889
1	80234106	G	A	114	134	138	110	113	136	70	180	-0.83462349583009	0.381618437520462
1	80234116	A	G	102	148	121	129	107	143	67	183	-0.592942392253465	0.494953320067145
1	80234161	G	A	101	149	114	132	130	120	76	170	-0.107175092128025	0.912864555736125
1	80235048	C	G	53	149	61	124	37	83	36	79	0.109841682740987	0.795687365054346
1	80235416	C	T	7	35	15	30	7	21	5	18	-0.137503523749936	0.90829069431254
1	80555142	G	A	30	5	21	1	24	2	24	1	0.912537158751652	0.579855253408426
1	80555290	C	T	45	37	52	35	63	23	35	48	0.0349748838657107	0.986957895543685
1	80555400	G	A	60	35	37	31	42	18	29	32	-0.0496277932186566	0.991898000559871
1	80555411	T	C	63	33	40	31	36	18	24	35	-0.50753038613789	0.726339869218959
1	80555481	G	T	28	20	19	27	27	7	9	18	0.526068811667587	0.861311378136892
1	80600522	A	C	7	32	6	28	6	31	9	22	0.385421018512746	0.691349800180844
1	80600970	A	G	147	103	154	95	161	89	142	107	0.0242010826775769	0.950227129770401
1	80601150	G	C	191	59	188	58	180	70	156	92	-0.643221898717294	0.19684030470383
1	80601164	T	G	191	59	175	74	189	61	162	88	-0.224258702940454	0.748642624651822
1	80601557	T	C	142	32	143	36	152	43	107	91	-1.11663617057298	0.406289494580923
1	80665043	G	C	58	89	63	74	34	32	43	122	-0.570135083043517	0.823381035242088
1	80665048	G	A	62	99	69	88	37	43	46	127	-0.520880046440591	0.734194868213865
1	80665053	G	T	75	104	93	89	53	43	68	136	-0.364812925494225	0.884546433461054
1	80857597	C	G	54	26	48	46	8	5	4	5	-0.239465934683229	0.822489023107914
1	80857816	G	A	39	16	45	33	9	7	2	7	-1.12553088208386	0.409554320279651
1	80857821	G	A	41	22	50	48	14	7	2	7	-0.185866545765307	0.756957315883327
1	80857966	T	C	107	119	99	132	29	22	13	19	0.31980844492823	0.658694852391555
1	80858488	G	A	151	80	140	96	69	38	23	43	-0.541731771098584	0.601386234173002
1	80858505	A	G	150	67	144	97	59	34	21	40	-0.729645610954598	0.523398560057766
1	80858529	T	C	148	71	132	84	54	29	29	35	-0.47811918032482	0.576061050108156
1	80858714	T	C	169	63	152	67	36	28	24	42	-1.52645409543014	0.0932727010577532
1	80858735	A	C	134	37	126	38	28	15	16	25	-1.65604559878265	0.167040958428103
1	80858746	A	G	109	23	91	25	16	4	11	14	-1.47393118833241	0.446945227537928
1	80858751	A	C	97	21	86	22	14	4	10	12	-1.50447258286079	0.353952740077882
1	80946175	G	C	8	17	8	19	5	7	10	30	-0.132637768578119	0.892880872679495
1	80946353	C	T	13	27	7	15	7	19	14	21	0.140778655899867	0.872726754917021
1	80946383	T	G	15	28	12	18	10	23	12	22	-0.263747023798726	0.746502901669398
1	80946565	G	T	37	37	34	21	8	22	32	19	-0.327390034107809	0.728837413272376
1	80970755	A	G	26	2	26	11	27	3	23	4	0.836501267788196	0.702848572548071
1	80970857	A	C	22	24	10	24	16	9	24	19	1.09953567345771	0.233566008625834
1	80970894	T	G	19	28	15	22	18	7	20	21	0.996965939757043	0.307259202820314
1	80970952	C	G	20	18	17	9	14	7	12	10	0.158411013424047	0.863558873737404
1	81312374	T	C	30	7	22	10	28	19	23	32	-1.61297687689075	0.161549701690071
1	81312482	A	C	93	58	84	29	90	66	89	122	-1.09543512830703	0.264981080638057
1	81312638	A	G	119	126	114	135	123	126	87	163	-0.296960312917059	0.669762970978832
1	81312727	C	T	75	98	76	82	91	102	76	138	-0.269737946129255	0.662145953894962
1	81313366	T	C	14	35	30	32	26	18	20	35	0.402299073075156	0.714762261793575
1	81321844	T	C	55	3	24	0	52	2	47	4	-0.674424127918759	0.680639787748917
1	81358028	A	G	49	89	62	96	41	43	18	75	-0.263034405833789	0.886384825124602
1	81674916	T	C	62	50	80	53	38	61	43	37	-0.738106433552025	0.334367794131001
1	81674918	T	A	62	50	80	53	40	60	43	37	-0.688120003161664	0.314174154190387
1	81674943	A	G	59	51	82	43	41	50	52	35	-0.455194625749212	0.625826043233916
1	81703655	G	C	17	34	44	22	19	21	6	21	-0.871843648509318	0.655618067370381
1	81703760	A	G	21	49	50	42	32	29	25	41	0.0616545178542044	0.905199713051739
1	81704012	G	A	84	132	80	93	72	81	91	158	-0.0959094671505471	0.919892970858653
1	81795233	C	A	20	7	21	9	22	1	15	5	1.26693885601416	0.464545951843656
1	81795234	G	A	21	7	23	9	23	1	15	5	1.20353339408513	0.502517711199406
1	81795298	G	A	34	29	34	20	23	5	16	21	0.112209503586024	0.903202339625985
1	81795577	A	G	17	24	19	17	25	8	7	11	0.939699489732186	0.702750864076181
1	81795889	G	C	54	45	55	38	46	9	55	28	1.05561322369284	0.243106197467789
1	81796197	A	G	21	25	7	19	14	9	5	24	-0.144389909335163	0.9536512131311
1	81796390	G	C	80	169	96	149	65	83	49	120	0.0210054337811192	0.956820178810962
1	81796432	G	T	80	164	83	144	53	73	47	86	0.249031620954238	0.499316633118546
1	81796514	T	C	129	69	111	65	47	29	49	39	-0.343301745679932	0.436739195772815
1	81796564	A	C	176	24	143	35	75	18	70	14	-0.254860474388094	0.749057067494189
1	81796568	T	G	172	25	139	35	74	18	67	15	-0.278722941481743	0.701674643508424
1	81796632	A	G	160	37	128	44	64	19	70	10	0.37803319677251	0.656900382239378
1	81796665	A	G	96	50	94	54	51	26	61	14	0.616010936980386	0.450868440573464
1	81796890	A	G	27	61	32	76	22	32	24	63	0.169095381510595	0.76556563020466
1	81796928	C	T	21	55	22	54	16	17	21	42	0.668729886348034	0.307433909820774
1	81798438	A	G	8	17	19	29	10	11	5	35	-0.847996906531769	0.808891528824094
1	81804744	C	T	19	20	36	23	23	5	9	7	1.05994254045627	0.492575237359893
1	81806554	C	T	12	20	26	10	1	6	5	24	-2.66296501260463	0.170605643200892
1	82102552	G	C	21	24	20	18	4	5	4	12	-1.05269742308966	0.330655227921745
1	82103449	T	C	106	144	134	116	151	97	117	133	0.336076356933326	0.684017806140477
1	82103467	A	G	111	139	137	112	165	84	118	132	0.407117984227001	0.6874037891247
1	82103591	A	G	150	89	175	66	186	47	140	87	0.214467461131726	0.852962712757921
1	82235335	T	C	10	59	5	54	10	23	2	22	1.00639777120923	0.595598208770397
1	82236400	G	C	9	35	22	42	6	9	2	30	-0.972811988554222	0.845169649379038
1	82236469	G	T	14	45	28	47	11	18	5	34	-0.56919518486019	0.80121913147299
1	82236751	G	A	28	42	35	30	31	29	9	28	-0.318316841334983	0.735778670560644
1	82236807	T	G	34	18	45	9	46	14	18	11	-0.192749435788355	0.822256470035034
1	82236841	A	G	34	9	43	0	47	4	21	4	-0.00939869798728943	0.948296998764026
1	82236928	T	A	45	66	52	34	54	30	70	87	0.127774938391054	0.866097310956231
1	82236956	G	A	51	122	58	70	73	59	84	139	0.482042304608046	0.63424482616237
1	82237065	A	G	28	81	30	62	44	58	53	100	0.598022435646946	0.282320384245188
1	82237073	C	T	24	66	25	48	41	48	48	85	0.638631165499957	0.304844944379431
1	82277000	A	G	2	4	23	26	10	13	10	12	-0.0588936890535712	0.949407967849948
1	82277003	C	G	2	4	24	25	10	13	10	12	-0.164386817900884	0.859222166813491
1	82277238	T	G	15	11	20	24	13	15	16	30	-0.633872101201262	0.412060936195369
1	82277360	G	C	17	25	19	34	6	19	9	27	-0.903953312528967	0.272409034085745
1	82277563	T	C	19	20	29	22	15	24	19	22	-0.628744192749064	0.374951906981446
1	82277569	T	C	18	20	27	24	15	18	19	19	-0.154412002070988	0.832751930822993
1	82277609	G	A	19	11	15	19	9	15	17	8	-0.00369448355805816	0.978940871545771
1	82277679	G	A	16	20	12	31	10	15	14	15	0.543142325026529	0.578116288042797
1	82277902	A	G	20	52	40	58	32	45	26	83	-0.267549886956287	0.904971314117988
1	82277918	C	G	16	60	31	62	30	44	25	85	0.146280943986655	0.816419766295968
1	82525848	C	T	21	34	33	37	18	23	8	9	0.0952993354822927	0.89683590066619
1	82525900	T	C	32	49	41	47	25	26	7	15	0.0375859372260923	0.999703723557172
1	82526985	A	C	29	32	36	29	41	29	40	39	0.160756686168717	0.77289747707267
1	82527022	A	T	31	29	58	22	39	20	36	29	-0.189199242614229	0.925054684132371
1	82527143	G	C	53	4	82	4	38	6	42	5	-1.21431912080076	0.272628628644394
1	82569661	T	C	40	1	34	3	56	3	42	6	-0.764668522769802	0.649319937484944
1	82569752	G	A	40	11	56	22	71	10	54	26	0.255290901855973	0.879355183847103
1	82710790	G	A	30	4	23	4	29	3	38	3	0.753206235173416	0.563062357339648
1	82710809	A	G	50	8	46	5	48	3	57	3	1.2447602343649	0.274588323266798
1	82710823	G	C	55	18	46	11	53	5	57	10	1.07423863029192	0.167949497650223
1	82710947	C	G	158	41	107	39	111	28	84	33	-0.0513274783764747	0.945178413567077
1	82710973	A	T	170	34	124	57	105	47	89	34	-0.431814865335163	0.674662583893012
1	82711046	G	A	135	112	114	88	127	97	88	75	0.0057823525940065	0.985609481596667
1	82711158	G	A	103	120	71	85	92	78	71	84	0.245414755003171	0.510127532251014
1	82711285	T	C	74	83	56	57	42	39	41	59	-0.132755208851771	0.784244806506452
1	82711580	G	C	94	98	98	54	104	108	93	95	-0.380319085005729	0.556668276217772
1	82711742	T	G	64	75	73	84	68	114	75	65	-0.109093568161936	0.935302952835477
1	82711934	A	C	96	152	129	118	106	143	101	148	-0.228353979575183	0.718795066349869
1	82712214	T	A	26	22	26	16	28	26	30	19	-0.08638430589961	0.897348911827983
1	82712357	T	G	15	17	14	10	16	14	24	23	0.00938123629430859	0.990728871585276
1	82712474	C	G	24	45	30	31	36	54	17	57	-0.573455400506789	0.571049341257288
1	82712912	C	A	12	16	20	11	36	42	31	11	0.093056237747589	0.842647504154112
1	82712993	C	G	17	36	16	18	48	48	35	31	0.781752065958275	0.225391070390093
1	82713059	T	G	22	35	19	18	36	56	31	37	-0.102701170705164	0.867794205101256
1	82713070	T	C	23	31	17	12	32	50	28	33	-0.363812175923668	0.608178751922216
1	82827494	C	G	10	4	55	11	24	1	52	8	0.962525294580771	0.385686605328548
1	82827527	C	T	8	4	66	10	21	2	53	10	0.222392421336519	0.68356559669442
1	82828235	C	T	19	5	35	25	19	3	24	12	0.671377252538618	0.718575889490334
1	82828590	A	G	127	48	211	36	168	68	111	125	-1.47689773894231	0.350418954926897
1	82828651	C	T	190	40	214	36	195	53	165	83	-1.00589371422887	0.212621942759442
1	82828694	T	C	193	28	212	37	199	49	152	98	-1.38375540927534	0.262353212011901
1	82828695	C	T	194	28	213	37	199	49	152	98	-1.3908622957696	0.26026663269447
1	82829098	C	A	60	38	95	29	94	25	55	39	0.00913330564569644	0.994948502298418
1	82829125	T	G	54	37	83	28	74	13	43	31	0.335268831013488	0.854759023662948
1	82829233	G	A	31	16	39	14	48	6	24	17	0.423970623998758	0.86796633541521
1	82829236	C	T	31	16	37	15	45	6	25	14	0.674088391186102	0.696329222617367
1	82829335	C	G	36	10	79	24	39	10	54	30	-0.540796493473367	0.574341617152968
1	82829385	A	C	36	13	87	24	40	12	63	27	-0.331962831401314	0.586125232727684
1	82829518	T	G	34	5	93	14	54	16	50	25	-1.39786945980557	0.0413520409991345
1	82830925	C	G	27	3	78	7	38	11	47	14	-1.62678267641578	0.0648631156519835
1	82830964	C	G	22	3	64	5	26	9	34	9	-1.68929916053589	0.0939340364706255
1	82831000	G	T	21	1	36	1	22	4	24	3	-2.1166829801382	0.220958314540781
1	83038600	A	G	19	28	18	20	23	19	12	21	0.182864057149879	0.862702910286777
1	83058617	T	C	12	17	30	8	30	39	25	40	-1.27088226765648	0.51410201769137
1	83058650	G	A	38	40	48	34	62	86	54	87	-0.7934586215823	0.0813553382852166
1	83058798	A	G	44	52	61	69	110	108	85	127	-0.0645689132069144	0.901699825352228
1	83059121	G	C	69	46	79	68	97	61	62	122	-0.579380234463727	0.680111908082182
1	83059186	T	C	110	103	127	120	129	115	91	152	-0.367179567140765	0.606334194385705
1	83059258	G	C	120	129	135	115	133	117	104	146	-0.213791839690014	0.720543707046128
1	83059440	A	G	127	123	138	111	123	126	104	146	-0.440398183826581	0.292770758658614
1	83059489	A	C	136	114	150	100	132	118	118	132	-0.418404350377242	0.254478600516861
1	83133075	A	G	132	12	224	14	68	1	55	5	0.582258291792779	0.701750173431319
1	83192746	C	T	23	14	20	14	13	2	18	2	2.33528647774238	0.0500865116917547
1	83198528	A	C	13	30	19	24	7	9	15	27	0.0443941193198064	0.953797641019282
1	83227174	T	C	1	62	0	58	3	54	1	121	1.45567948377624	0.586441270041407
1	83227203	C	G	0	61	0	53	3	56	1	109	28.9069060359062	0.244170941199496
1	83264891	A	G	2	47	3	40	3	35	0	31	-0.338416217675923	0.853274248472038
1	83411142	G	A	5	21	34	33	19	12	8	39	-0.448052556506763	0.935699356657398
1	83411168	A	G	5	24	37	33	16	12	7	38	-0.679721642331193	0.988653906363693
1	83411213	C	G	2	25	30	22	9	8	6	21	-0.396501547841672	0.926207029524094
1	83411281	C	A	8	67	25	50	7	9	9	42	0.153545258240927	0.791029504692965
1	83411288	T	G	12	71	23	55	6	12	9	46	-0.103093492964114	0.948037344844035
1	83411480	G	C	76	117	129	116	33	40	70	99	-0.247734500391459	0.781051889701585
1	83411497	A	G	85	144	120	128	38	36	68	122	-0.16787755186858	0.999713063654272
1	83411519	T	G	86	148	94	152	37	46	55	130	-0.198904068336155	0.905955493401107
1	83411568	A	C	55	189	76	169	50	72	52	173	0.186180178695731	0.749659439434349
1	83411671	A	G	39	208	65	178	80	138	38	206	0.348395613786822	0.794932877885363
1	83411778	T	C	41	207	67	178	68	91	31	213	0.215256240077131	0.81814925181615
1	83411874	A	C	39	75	84	79	20	13	40	68	-0.108687371922223	0.843422301918842
1	83411888	A	T	34	45	70	45	15	7	36	28	0.334555703214222	0.63189731674911
1	83656129	A	G	32	55	38	36	13	14	7	30	-0.758991900496198	0.671984088056669
1	83791679	T	C	19	49	14	32	0	12	1	12	-3.28950661719498	0.0584086868194306
1	83791793	A	G	20	67	27	37	0	5	2	14	-2.10207664697896	0.253075383324923
1	84028777	G	T	9	13	7	5	23	25	31	30	0.143452790081122	0.873798438044528
1	84158741	C	G	39	79	53	87	78	67	77	167	0.257237161030186	0.701702293597488
1	84227026	C	T	52	45	29	29	32	25	24	65	-0.814894811527746	0.648056659563027
1	84229023	G	A	123	12	101	19	146	5	136	9	1.4790378186704	0.167838732321603
1	84229140	G	A	121	26	106	36	137	26	97	43	-0.110511914098806	0.895229509336232
1	84229141	G	A	119	27	103	40	138	26	100	43	0.0579666306374374	0.980235425507922
1	84229149	G	A	131	34	115	49	129	27	101	55	-0.0795370276660275	0.948124939636099
1	84229558	G	C	79	100	65	79	58	51	31	54	0.0753786891223587	0.963178831354784
1	84229633	G	A	64	113	48	76	50	51	36	71	0.250414919308488	0.738871131498848
1	84357911	A	G	48	50	40	40	36	31	30	39	-0.0524674198941359	0.920137009688393
1	84358070	A	C	48	48	38	51	40	26	30	34	0.425484286713955	0.542456293299293
1	84665612	C	T	36	14	54	37	92	29	58	26	0.628031222626016	0.449228794071171
1	84665648	G	C	38	18	61	49	91	28	74	47	0.574236094128097	0.628424661792836
1	84665681	T	C	36	32	61	66	79	38	77	68	0.572278766217643	0.432190348783153
1	84665754	C	G	23	25	34	48	46	29	50	66	0.372041437105483	0.64432887327066
1	84665991	G	A	14	7	26	34	26	21	24	22	0.253215344803341	0.91290066170333
1	84666136	T	C	10	13	34	43	23	23	35	20	0.779639543845456	0.231119433214486
1	85071663	A	G	24	15	27	26	13	16	8	38	-1.67744341673808	0.294432503318732
1	85172744	C	T	10	12	15	26	4	13	8	24	-1.02041954123898	0.282697075806876
1	85172796	T	G	24	53	50	91	13	35	23	49	-0.261920785522732	0.640642608619974
1	85172919	C	T	44	104	84	130	32	54	31	78	-0.196749476268806	0.832189873170902
1	85173072	A	C	29	63	55	91	23	31	28	38	0.438370003109268	0.405823939373854
1	85173137	C	G	10	22	26	47	7	17	10	24	-0.331489708031896	0.682152968116306
1	85173557	A	G	71	173	92	152	48	87	55	126	-0.052641339367243	0.940255421787752
1	85173748	C	G	106	144	127	123	94	113	81	139	-0.329559024634252	0.564017229116828
1	85173827	G	T	118	132	119	130	131	117	93	155	-0.135428166553464	0.848603009507109
1	85173952	C	G	103	124	101	131	73	59	51	71	0.253756592245783	0.683265903223727
1	85174058	G	A	131	24	135	35	74	12	52	6	0.634715535918256	0.328180040274837
1	86005314	G	T	10	31	23	32	8	11	12	15	0.554374180887733	0.561252149205795
1	86005383	A	G	19	50	28	59	17	18	20	15	1.37865471936948	0.0417184590749825
1	86005415	T	C	28	55	28	74	19	22	15	28	0.647478984838829	0.305476557691971
1	86006044	T	C	112	81	93	59	99	39	80	80	0.0388009313958341	0.946079762012181
1	86006050	G	C	139	82	118	61	129	38	112	76	0.234246109649731	0.784492652529919
1	86006114	T	A	168	22	150	25	170	13	219	27	0.523404146492112	0.357169663427874
1	86136938	A	G	55	20	83	32	32	40	29	42	-1.83489940569227	0.000500643683373991
1	86255181	G	A	45	14	25	11	86	18	37	5	0.933525722111984	0.211797141971269
1	86256215	T	C	52	4	25	4	67	10	27	2	-0.297160189738294	0.787206384980533
1	86480387	C	A	27	4	42	4	57	14	26	8	-1.19291664406854	0.22322038541502
1	86480395	A	G	29	4	42	4	58	14	26	9	-1.28099165278293	0.186053262791617
1	86480468	C	G	27	15	54	16	66	33	34	24	-0.574687516887768	0.475521763322127
1	86480479	G	C	34	25	51	22	70	51	47	44	-0.554292973177447	0.388534309461353
1	86480592	A	C	96	58	90	75	115	129	123	89	-0.357242937075807	0.581872333493901
1	86480612	T	C	112	81	106	88	113	131	121	94	-0.310721360128374	0.542814339306585
1	86480728	T	C	65	63	70	68	112	83	73	80	0.139260710771853	0.787044363440651
1	86480997	C	G	82	22	68	13	123	18	70	28	-0.0306405923400902	0.896630928456162
1	86481006	C	T	85	25	71	16	133	28	71	34	-0.209621182659546	0.75184995046571
1	86481034	T	C	99	31	77	25	152	33	92	41	0.069207275354243	0.990711484038518
1	86481051	G	A	104	38	89	31	173	37	125	49	0.308971185270152	0.688733483052417
1	86481156	C	T	151	94	172	61	183	64	160	89	0.105410974060473	0.906236572248704
1	86481228	T	G	118	128	139	93	154	95	133	115	0.232939419207105	0.739434205329206
1	86481300	G	A	110	138	109	138	152	97	153	92	1.02416040540617	0.000517056326525211
1	86481360	G	A	131	100	115	100	184	60	170	67	1.18026254774596	0.000217462729055207
1	86530136	G	A	128	115	164	84	184	58	178	72	0.924278135718837	0.199129279730948
1	86734295	G	T	19	14	14	17	5	13	13	13	-0.620712525466553	0.570256262173411
1	86734303	G	A	22	13	17	16	5	11	13	11	-0.716927840922691	0.506982992830107
1	86734317	C	G	24	14	21	18	13	15	11	21	-1.07681559704961	0.177260431507482
1	86734444	A	T	25	27	32	53	37	41	16	64	-0.497286982380301	0.707955347348225
1	86734659	C	G	45	19	33	38	34	29	20	35	-0.697624702408129	0.584495141714352
1	86734666	C	T	44	20	35	31	30	27	20	36	-0.964779139898413	0.369953624442488
1	86734716	C	T	47	19	44	30	26	30	21	32	-1.29269225474704	0.0551220894122381
1	86734952	G	C	160	6	155	20	169	15	165	25	-0.536992102414373	0.685019679128826
1	86735522	G	A	140	109	123	127	172	78	145	105	0.636363251915281	0.30343943575922
1	86735599	T	C	145	99	139	106	175	70	157	87	0.610151662452118	0.112958456619791
1	86735674	C	T	206	38	190	56	227	23	216	32	0.935035406628387	0.187538882127911
1	86735691	C	T	224	25	210	40	232	18	227	22	0.781238829110422	0.271097997286898
1	86776024	C	T	77	76	102	65	74	42	83	57	0.320999703946567	0.55042101997366
1	86776068	T	C	116	108	135	81	88	54	126	104	0.0283851084944072	0.923407356820987
1	86776107	C	T	119	100	130	62	82	50	121	120	-0.36420694812591	0.721789246691328
1	86776198	G	T	104	41	87	22	80	18	131	70	-0.338481334465943	0.849410120309795
1	86776238	A	T	74	2	59	9	71	6	102	26	-1.16122258922717	0.628263472727936
1	86776265	C	T	64	6	40	10	62	10	87	40	-1.12512738745204	0.586261937225226
1	87746078	A	C	119	16	100	11	114	6	49	10	0.328828595449962	0.952792876252362
1	87746079	C	G	122	16	99	12	114	6	49	10	0.368180515553841	0.925022429465396
1	87746210	A	C	161	86	144	104	164	86	100	75	0.0306674171242772	0.99806238798977
1	87746282	C	G	148	102	149	96	153	96	64	80	-0.282842886913981	0.618033408301473
1	87746319	A	T	149	96	148	98	148	100	68	89	-0.421761200671243	0.499322419270659
1	88025648	G	A	17	29	21	22	17	9	11	16	0.58799656081058	0.633222142640179
1	88197561	G	C	28	14	21	20	1	13	6	8	-2.11220950337871	0.304705694638188
1	88197844	C	A	88	49	69	45	13	27	16	54	-2.22190090497104	5.49425909138757e-05
1	88198185	G	A	41	31	42	20	3	23	16	23	-1.97824853198784	0.186599638228986
1	88198267	C	T	40	21	56	26	4	16	8	24	-2.76733924320045	0.000493109971673955
1	88198356	A	C	33	10	44	6	1	9	6	8	-3.54689445988676	0.0543625097429221
1	88462590	A	T	31	30	27	34	24	10	15	18	0.620066301536217	0.598412268607129
1	88468164	G	C	184	66	154	96	92	35	122	87	-0.250299784559298	0.866820647969188
1	88468244	T	C	227	22	184	29	108	5	166	21	0.387023123107273	0.647257092308554
1	88468252	C	G	219	29	206	31	119	7	209	30	0.323670203572411	0.619293384149221
1	88468292	C	A	179	71	194	54	121	15	174	74	0.151590177689273	0.786242094164365
1	88468301	A	G	179	62	190	50	119	13	174	76	-0.00109866054871996	0.865212279706252
1	88468622	C	T	38	5	32	5	33	3	38	6	0.172467196004767	0.877979198159395
1	88468671	C	T	55	6	36	4	35	2	54	1	1.70490438449361	0.234732748191653
1	89160387	G	A	0	31	0	48	0	21	0	10	1.31562948890076	1
1	89160456	C	T	0	33	0	49	0	24	0	16	0.987478737589991	1
1	89160909	C	A	0	38	0	41	0	35	0	11	0.91699457872174	1
1	89163121	G	A	0	104	0	118	0	114	0	82	0.193202388519483	1
1	89163183	C	A	0	56	0	60	0	57	0	37	0.324945887404927	1
1	89163184	A	C	0	56	0	60	0	57	0	37	0.324945887404927	1
1	89163235	T	C	0	53	0	68	1	52	0	46	29.1783545300975	0.426528050066757
1	89163353	A	C	0	19	0	31	3	28	0	19	29.1242827811551	0.195273290382256
1	89260226	T	C	3	10	4	19	17	16	21	28	1.8391219672284	0.0725879799898373
1	89270516	T	C	57	95	47	97	53	106	31	99	-0.402639893945632	0.466633627337233
1	89270662	A	T	110	133	85	115	101	148	93	157	-0.305886593625856	0.31517451958964
1	89363319	T	G	59	62	48	52	37	46	41	40	-0.0494395080762547	0.916904397182949
1	89363559	G	C	49	89	61	73	100	70	98	119	0.625604485218173	0.404135188951907
1	89363647	G	T	44	77	38	55	85	68	108	103	0.861446637122551	0.0312107913519573
1	89363683	A	T	36	55	27	40	59	51	90	77	0.811744205293193	0.0785997623081884
1	89475212	C	A	10	35	13	51	22	21	29	52	1.38530358173714	0.0727643593147285
1	89475341	C	G	10	16	9	24	11	6	13	19	1.01510689231343	0.377749501773543
1	90316957	T	G	15	34	13	59	37	46	15	38	1.03992618441276	0.424957763616547
1	90443920	T	C	155	83	108	65	70	34	51	34	0.00193477236045034	0.996329491744754
1	90444004	G	C	117	55	106	46	41	18	54	34	-0.273272526980455	0.57244750034198
1	90444043	C	T	63	25	70	31	18	8	38	18	-0.141012309527072	0.83030914352066
1	90444046	G	A	62	23	73	31	18	8	33	19	-0.404390255079405	0.542287839144288
1	90444082	C	G	62	31	79	32	21	10	30	14	-0.0748085876483645	0.910779123849238
1	90444229	C	G	23	20	39	25	15	11	18	11	0.122619286663959	0.874309954375681
1	90444306	A	G	18	12	21	24	15	8	18	13	0.536599479159711	0.517652148686605
1	90445764	C	G	15	17	29	20	17	5	25	17	0.682907551133116	0.449571016996057
1	90494849	T	C	49	58	62	72	45	38	50	79	-0.0725571645740964	0.984669132070841
1	90494955	A	G	60	63	70	82	53	49	76	103	-0.0791589810338511	0.885521525512575
1	90495126	C	T	50	36	57	55	44	35	56	55	-0.0816692527574003	0.861346433064894
1	90495141	G	A	50	32	58	44	35	37	51	45	-0.438247238635869	0.374318348075718
1	90495356	G	A	134	114	120	129	110	135	121	127	-0.245546143287777	0.446862028025942
1	90495358	T	C	133	114	121	127	113	134	121	126	-0.227798443987254	0.435763415298595
1	90506884	G	A	87	163	87	162	90	159	76	169	-0.0811601612039373	0.791665315320379
1	90507027	C	T	75	163	76	165	89	157	60	189	-0.0963124418815581	0.885647789896761
1	90507151	A	T	5	6	4	14	23	14	22	29	1.21759143507263	0.412702296873392
1	90819946	G	A	151	98	146	100	65	32	104	98	-0.206450877469884	0.895233931892478
1	90820005	G	C	105	145	121	128	41	44	60	143	-0.616104798459055	0.647698361667071
1	90820194	T	G	111	135	112	138	21	29	24	61	-0.708142758846205	0.240197585256316
1	90820331	C	T	60	54	57	44	7	16	6	18	-1.64267799857397	0.0340287241786951
1	90857752	C	T	14	10	15	10	16	9	15	14	-0.105418545910564	0.908695715951617
1	90858612	A	G	78	95	73	106	53	50	72	30	1.05650314142706	0.245918448669338
1	90867280	T	A	13	23	27	30	9	14	4	7	-0.285885344961954	0.760832405816844
1	90867513	A	G	26	10	22	16	16	9	6	15	-1.01005366449517	0.539011395482648
1	90868097	C	T	10	13	23	23	14	14	7	9	-0.00571365119439362	0.994861200655324
1	90963514	C	T	5	12	9	19	25	19	17	37	0.731803889073948	0.550689361341836
1	90964458	G	A	14	19	14	14	9	12	16	16	0.0735404650179697	0.932224881008621
1	90964534	G	C	26	30	33	33	28	38	34	32	-0.0804498324200159	0.889222460725883
1	90964585	G	A	32	45	39	49	43	56	46	51	0.139108176738206	0.775929311469512
1	90964611	G	A	36	57	48	69	55	61	64	62	0.537265758689859	0.21877359062235
1	90966537	G	A	12	35	12	24	13	13	3	19	0.297680548640984	0.921753571078085
1	91139409	T	C	44	65	38	26	26	22	28	43	-0.11723767528437	0.878598648624294
1	91139540	T	C	22	11	14	8	10	9	13	26	-1.52771854888072	0.087599522818591
1	91139543	G	A	23	9	14	8	10	8	12	24	-1.6625589057279	0.154050065038053
1	92228180	G	A	162	88	126	59	189	54	162	88	0.33532744419393	0.65649220237483
1	92230298	A	G	20	22	45	29	8	9	27	22	-0.174855764498858	0.820831970775855
1	92230324	A	G	19	13	46	22	8	7	32	13	0.106915203791759	0.911287285464934
1	92230339	T	C	20	10	42	22	8	6	33	12	0.233430692788896	0.775185412931829
1	92332521	C	T	5	7	11	4	33	32	20	14	-0.336209882378508	0.857958958842952
1	92332771	T	G	18	40	17	36	88	96	77	96	0.900004210023279	0.0825941553397349
1	92333077	G	T	15	19	17	18	88	81	48	77	-0.00686454129779913	0.955426325113769
1	92333103	A	C	10	21	13	17	79	76	38	74	0.365911586473176	0.775356998718886
1	92333183	A	C	2	11	10	8	31	27	18	25	0.577235138696542	0.727705849361844
1	92559550	T	G	21	6	17	37	6	8	5	25	-1.40662525946259	0.561570086608992
1	92559624	C	T	21	10	22	47	7	13	6	30	-1.31919977709836	0.461094769660931
1	92562777	A	G	37	22	21	32	9	20	8	18	-1.26355816515735	0.294100011515958
1	92564236	A	C	93	155	113	136	131	118	110	140	0.400036896531751	0.461034268379111
1	92564429	T	C	146	104	149	101	133	117	141	108	-0.240840153000267	0.412155521266009
1	93193303	G	C	41	71	39	85	39	99	82	114	0.147627741127541	0.906612340293182
1	93193329	A	G	142	107	127	123	129	121	133	117	-0.0873670733827426	0.768407874703285
1	93193720	T	C	206	43	230	15	234	13	190	38	0.145291782697158	0.953056117127183
1	93193927	T	C	120	130	114	136	99	151	128	121	-0.0759966380416342	0.892231682693745
1	93193958	C	G	92	155	114	134	85	162	100	149	-0.260964154296837	0.602339085561925
1	93194684	G	A	103	144	119	124	116	132	100	150	-0.112990526127657	0.806042434320367
1	93302650	G	C	0	48	0	50	0	79	0	56	-0.432550833785755	1
1	93425715	A	G	20	10	25	7	38	28	12	9	-0.96998743093356	0.231064468048503
1	93425907	C	T	123	114	88	79	139	108	78	48	0.347506862143125	0.295237476531318
1	93426065	C	T	144	105	147	103	138	112	58	36	-0.0791791462809343	0.807942171302953
1	93426139	G	T	138	107	157	89	143	97	68	59	-0.154164330289006	0.697960498148034
1	93426199	T	C	117	92	125	71	95	63	37	38	-0.183952446436804	0.686983262727077
1	93520150	A	C	28	58	14	36	50	110	4	74	-0.606403024670979	0.613266748307877
1	93520321	T	C	40	64	37	60	109	134	31	78	0.0887723321444371	0.943562226769702
1	93520461	T	C	78	160	66	137	84	166	58	165	-0.176546167923192	0.661111859907416
1	93520479	A	G	75	174	68	153	69	178	57	184	-0.329290474861991	0.319147835723258
1	93521468	G	A	187	62	171	79	180	68	121	129	-0.732696567562137	0.562096063086729
1	93521658	G	C	109	112	127	87	133	80	72	119	-0.203162949856394	0.842522423530681
1	93521709	C	T	38	37	37	34	48	38	9	31	-0.354706013604626	0.670367533970172
1	93521716	C	T	27	20	28	22	32	30	10	16	-0.52028682402415	0.443044200529389
1	93748933	G	T	13	22	38	21	10	6	29	9	1.1323510347604	0.445413828955515
1	93847510	C	G	83	10	109	6	150	16	116	13	-0.38766106034708	0.627653715428213
1	93847511	T	A	81	10	109	6	151	16	116	12	-0.316514598700269	0.70929374948157
1	93847697	T	C	135	100	144	74	141	107	121	127	-0.51811953402591	0.346259269605741
1	93847834	T	G	135	112	150	98	132	118	122	127	-0.388525843616386	0.230018460340217
1	93847933	G	C	135	115	118	132	102	148	88	162	-0.740895140052904	0.0735918407823554
1	93848112	G	A	130	119	133	115	121	128	106	142	-0.418821379468813	0.151234445584309
1	93848191	C	T	179	71	177	72	179	71	149	101	-0.384574844354393	0.539071641082903
1	94479235	C	T	19	9	18	3	28	6	17	3	0.697437229979575	0.554125404327009
1	94479299	T	C	17	8	16	4	25	10	17	4	0.125530882083859	0.904867025175362
1	94563589	C	G	3	40	7	17	8	21	5	18	0.925999416826382	0.694688143232569
1	94563776	C	T	5	26	10	37	2	43	6	16	-0.812253721470442	0.830952650728421
1	94565573	T	C	12	30	9	18	4	33	6	19	-1.18586654531111	0.235026105083529
1	95422556	T	C	11	24	22	30	2	6	1	19	-2.34840029987115	0.203399011608139
1	95422733	A	C	18	38	22	38	12	6	8	22	0.440572591417263	0.71512617961939
1	95770605	G	A	54	67	141	108	86	81	79	87	-0.182114410450226	0.851259706983513
1	95770831	G	A	65	66	155	83	55	42	34	40	-0.444009766712117	0.684929451884106
1	95770849	C	G	57	45	156	63	54	37	27	34	-0.789719234511786	0.494746507949804
1	95770866	C	A	51	34	138	53	45	29	22	21	-0.69706592758614	0.425750440414983
1	95770992	C	G	15	13	51	28	21	13	18	7	0.276632009215805	0.721813028523786
1	96084617	T	G	70	28	40	26	57	19	35	16	0.367806727781692	0.583197388832491
1	96084799	G	A	24	46	20	31	17	36	8	23	-0.431431937527066	0.535191424578526
1	96084842	A	C	24	38	14	30	21	35	4	23	-0.374589477546089	0.680642116752803
1	96084908	C	T	20	24	15	15	19	23	5	18	-0.616470301979646	0.519902448369755
1	96085191	A	G	12	22	21	19	14	9	10	22	-0.0560759244007516	0.960857386022481
1	96085209	C	T	9	21	25	21	14	9	11	20	0.0907297761482021	0.858924842107186
1	96146252	G	A	25	8	21	18	8	4	28	10	0.539447841468787	0.712048425167308
1	96146383	G	T	20	6	27	11	8	4	32	1	1.53287398957176	0.703324011820438
1	96146629	A	G	16	15	18	14	17	11	33	14	0.77051815386841	0.338913879889307
1	96146659	T	C	16	24	20	15	19	14	31	20	0.671870565944321	0.399134284605217
1	96146745	C	G	69	69	66	74	36	33	35	39	0.0628778577899286	0.894204740590995
1	96146749	C	G	73	70	73	73	35	34	38	43	-0.106915203916513	0.817123405815501
1	96146942	G	A	74	60	48	68	28	22	18	39	-0.337912719044689	0.830230206285693
1	96147182	A	C	40	60	28	18	17	15	8	22	-0.367657798242317	0.711566817912487
1	96147187	A	G	39	59	27	20	19	16	8	22	-0.233653382461468	0.774107336506647
1	96147304	A	G	27	15	26	5	19	5	6	5	-0.0840642647884721	0.845461033197697
1	96573603	C	T	24	3	55	8	52	3	47	2	1.46307939565244	0.236849522603087
1	96573605	A	G	25	3	55	8	52	3	48	2	1.45943161863729	0.237829568064708
1	96573611	G	T	25	4	57	11	58	7	48	4	0.817827426916339	0.397031236072653
1	96573617	G	C	26	4	58	11	59	7	48	4	0.79660854059361	0.408926479033488
1	96573732	C	T	55	49	74	57	79	55	67	48	0.220017230836743	0.60194476735736
1	96904146	A	T	23	26	27	36	10	38	22	19	-0.522549893552591	0.767867252726863
1	96905342	G	C	15	24	29	24	17	7	13	18	0.388565287886859	0.730367816937813
1	96905567	G	A	33	63	91	115	50	42	32	61	0.192588598016061	0.782389071939708
1	96905690	T	C	39	41	111	91	53	49	40	51	-0.289121949804121	0.52148024238783
1	96905693	G	C	39	39	113	91	53	49	38	56	-0.432010577882557	0.474430475971936
1	97046236	C	A	17	7	29	3	56	2	9	0	2.82073395187708	0.21129457554058
1	97100327	T	C	162	87	176	73	168	82	158	92	-0.173166683011874	0.627914174940282
1	97100348	C	T	172	78	180	69	182	67	174	75	0.0662270376607921	0.836385932174266
1	97104456	G	A	10	9	14	17	9	11	6	34	-1.46948528330036	0.446429189707091
1	97104513	T	C	9	5	15	17	13	7	17	33	-0.540568381362487	0.816221498819516
1	97104592	G	T	12	11	11	22	15	10	18	7	1.47776344134576	0.178298200275447
1	97104601	A	C	9	10	10	19	19	9	18	9	1.64958184586936	0.0754195236696381
1	97104952	T	C	64	39	101	58	47	34	40	33	-0.389555066667732	0.412740318705613
1	97104991	G	A	72	16	105	29	50	16	49	13	-0.204376828798917	0.741726177938855
1	97104997	A	G	70	11	97	26	52	8	49	12	0.16203246101933	0.864502214802845
1	97105005	C	T	71	5	89	23	53	5	56	6	0.794179533328201	0.65429686406544
1	97105046	C	A	55	12	75	34	36	5	54	8	1.29260752121714	0.212661198809809
1	97105114	T	C	53	25	74	57	40	9	48	30	0.542896717620967	0.626427546365352
1	97105228	C	G	100	35	127	59	79	18	66	29	0.35336060272402	0.671874644977188
1	97105271	C	T	174	50	193	55	114	38	103	45	-0.418878934083517	0.284932031807559
1	97105297	A	G	180	55	185	62	117	42	113	58	-0.439754073030042	0.281813281078194
1	97105306	A	C	167	79	156	93	126	50	126	99	-0.151014197142147	0.899792772345795
1	97105342	A	G	113	133	126	123	117	95	96	153	-0.120353498141776	0.913371853188388
1	97112842	T	C	29	20	20	25	16	8	22	12	0.803142670770689	0.311754579934434
1	97211706	C	A	12	21	23	17	9	14	4	11	-0.824771975077996	0.505756784920045
1	97213746	G	A	25	29	39	20	7	19	12	19	-1.38529015579901	0.228735588028442
1	97213774	C	T	31	19	33	15	7	12	12	11	-1.1881716013625	0.166251964799411
1	97213804	G	A	36	12	34	11	8	9	15	7	-1.08215910485068	0.247159516617477
1	97213813	C	T	38	5	37	7	8	8	14	3	-1.64385618977473	0.356358857968089
1	97213836	C	G	54	3	44	6	11	3	18	2	-0.908731942431263	0.545079287305804
1	97316512	C	T	24	16	20	17	13	8	13	11	0.0374747054186573	0.965714037474036
1	97316596	T	G	26	16	30	21	13	6	34	12	0.786762293804071	0.320654510351469
1	97316614	G	A	29	15	31	24	22	7	31	22	0.248451082689356	0.755654776252249
1	97316982	C	T	75	28	60	45	82	37	114	74	-0.0666970604057109	0.978401364406609
1	97316983	T	C	74	28	62	45	82	37	115	75	-0.0829413846777507	0.958032112078822
1	97317065	G	T	169	77	135	65	152	97	161	87	-0.3317235030633	0.293432874239889
1	97317121	G	C	122	127	146	90	120	127	132	114	-0.240147370743297	0.698523061383787
1	97317140	T	C	127	121	149	82	125	124	144	105	-0.210929965132533	0.755972936651893
1	97326796	C	T	85	143	61	95	91	85	81	116	0.480206267951096	0.334623111387683
1	97326815	G	A	81	141	65	93	91	81	91	111	0.603372300180926	0.157978130720988
1	97326924	A	C	88	10	49	2	103	12	111	4	0.228397404042116	0.946982090386728
1	97326933	A	C	87	10	47	2	98	11	115	5	0.253582930481808	0.927279390152207
1	97326964	C	A	81	7	33	1	85	15	95	4	-0.588964432198301	0.693451241377857
1	97335404	G	A	48	55	41	37	31	61	53	90	-0.798258791455703	0.0836667634579825
1	97335618	C	T	85	123	53	48	57	79	93	98	0.0705411985206117	0.971730044197757
1	97335628	A	G	69	108	47	40	53	63	82	66	0.417060712128947	0.733120401384701
1	97335687	G	A	29	23	17	9	26	19	45	15	0.538722322197329	0.654710464378847
1	97416258	T	C	6	18	15	31	7	0	40	23	2.25341931695707	0.133765995021866
1	97416361	G	C	57	73	71	96	43	23	86	101	0.457910381318559	0.453711643877113
1	97416445	G	A	84	80	96	124	55	43	109	139	0.0303296100612085	0.867109874039921
1	97416832	A	C	26	39	59	81	21	26	33	103	-0.758840093788969	0.619670979176663
1	97417003	A	G	36	49	79	167	43	45	64	119	0.293312433001297	0.731561120738054
1	97417150	T	G	50	108	68	178	53	62	45	200	-0.141484870005661	0.917421251066194
1	97417192	G	A	37	70	65	173	34	40	39	180	-0.339147993010314	0.984786341779509
1	97417279	A	T	10	17	25	44	7	5	10	37	-0.503400260910501	0.992160756080268
1	97417664	T	C	13	9	14	46	6	4	11	21	0.470078862836806	0.878349267809797
1	97417721	A	G	6	9	12	36	8	5	11	21	0.869415889543981	0.543211796006771
1	97417753	T	C	4	12	16	42	10	8	11	28	0.655351829009404	0.531646475670595
1	97419229	T	G	15	17	35	73	15	11	18	32	0.466126271205629	0.727433333611779
1	97704322	G	A	13	3	12	3	24	15	15	33	-2.35845397089534	0.173039092706648
1	97704428	A	T	36	14	18	7	58	32	62	56	-0.915111102413897	0.225133710796014
1	97890237	G	A	44	39	19	21	37	40	30	47	-0.447243633282346	0.422039413828979
1	98331596	A	C	20	20	35	10	3	0	13	4	1.12553088208386	0.520757698231519
1	98331620	T	C	21	21	36	10	4	0	13	5	0.886841042585087	0.581949687999448
1	98579760	G	A	10	28	10	19	3	18	3	13	-1.13657305287544	0.322546360636838
1	98579961	C	T	21	21	30	42	15	18	27	10	0.889817082249577	0.540548081732653
1	98579980	C	A	27	19	31	43	16	13	27	9	1.0630484513241	0.451997666938263
1	98579981	G	C	26	20	30	44	16	14	27	9	1.09534787658748	0.446692091039649
1	98579982	A	C	25	20	30	44	16	14	27	9	1.12134308512043	0.422278477845028
1	98580128	G	A	84	130	70	176	31	75	19	89	-0.723094512845609	0.416699007083264
1	98580272	C	G	21	30	17	67	15	10	3	11	1.12959290740709	0.737065282852134
1	98580277	G	C	21	25	15	54	15	9	3	8	1.21631790692676	0.691513355112545
1	98585538	T	C	109	5	76	13	71	10	90	7	-0.118002421559424	0.966965774560898
1	98585555	G	A	91	7	62	16	64	12	66	9	-0.103775496337699	0.980168229725032
1	98585585	T	C	91	19	65	37	61	27	66	19	-0.0129245660894848	0.991204145791342
1	98585705	G	A	34	30	20	32	14	27	19	37	-0.756297072418151	0.297127984765023
1	98585835	G	C	14	24	14	16	11	10	11	29	-0.311397427395192	0.873357901813625
1	98585970	C	T	26	14	21	14	24	15	14	33	-1.08426891687452	0.504565377353726
1	98585980	A	G	24	18	25	27	29	20	16	37	-0.463893665586847	0.744907256144322
1	98586027	T	C	24	18	31	23	27	24	19	21	-0.392098849179238	0.561279276306424
1	98893765	T	A	130	28	61	22	60	14	53	21	-0.242676692790802	0.837303980071442
1	98893818	A	G	57	12	28	13	20	8	23	8	-0.339269991660879	0.772731035604899
1	98960911	T	G	135	38	149	10	223	23	89	38	-0.210119737356742	0.793473171153011
1	98961215	C	T	54	57	43	34	62	47	38	36	0.176698556439369	0.711683685046996
1	98961310	G	C	78	44	75	40	90	41	36	32	-0.0776150553308674	0.822936637567485
1	98961315	A	G	81	43	74	38	87	40	36	32	-0.163684898524026	0.739616713326738
1	98961375	G	T	74	66	82	39	92	56	43	36	-0.0179030601887252	0.910661639249955
1	98969006	G	C	80	123	59	75	66	66	83	164	-0.115905983119005	0.982660158504595
1	98969031	A	T	72	100	52	61	61	50	79	143	-0.0864534525947999	0.955786955952965
1	98969148	G	T	21	24	23	13	14	11	48	54	-0.318149755649754	0.74203524929504
1	99113857	A	G	121	129	109	141	135	115	131	119	0.416243262024241	0.152496521441285
1	99114036	T	A	121	126	101	148	109	141	99	148	-0.170869747749167	0.686970117959881
1	99114145	G	A	94	155	111	139	115	128	99	148	0.15313477495389	0.738489022500518
1	99115019	A	C	66	88	83	90	26	51	38	50	-0.401646572246815	0.409493012264933
1	99115020	A	T	66	88	83	89	26	51	38	50	-0.409774453130215	0.408517876476186
1	99115530	G	A	67	79	101	86	33	52	26	58	-0.924711872693983	0.0988670910646009
1	99937551	G	A	82	113	62	89	73	90	49	90	-0.0728292774570176	0.86028996285118
1	100090395	C	T	78	64	78	50	81	62	123	76	0.11138868049582	0.769295343343482
1	100646956	A	T	115	134	118	129	93	154	82	168	-0.704972921644231	0.0178066015919951
1	100647146	A	C	73	160	78	120	93	139	65	167	-0.0627288167934017	0.914333849001506
1	100650465	A	G	157	92	192	57	197	52	198	49	0.739582654565179	0.367880782057359
1	100650535	C	G	130	120	154	96	157	92	130	120	0.0421268547711609	0.950461778368672
1	100650701	T	C	109	141	129	119	111	132	130	120	0.0631594624505561	0.899954581725406
1	100650711	A	T	95	144	117	126	107	140	126	116	0.213081287141909	0.699906346079746
1	100651669	G	C	38	47	59	112	32	62	53	122	-0.401200906822731	0.421062132239511
1	100652243	G	T	4	19	19	22	9	27	19	44	-0.508402148886008	0.806663059946816
1	100840692	G	A	109	140	102	136	85	87	80	146	-0.110438662336323	0.917444772756226
1	100840807	G	A	129	115	116	89	113	85	126	119	-0.0357711310218221	0.908555125235299
1	100840809	A	G	120	117	105	95	109	85	118	120	0.0612076511316313	0.844887139836259
1	100840880	A	G	109	124	114	114	109	120	106	127	-0.106256518607579	0.725679713665792
1	101088622	C	T	24	16	24	21	30	19	30	38	-0.30150855364843	0.759608865533366
1	101088652	G	A	25	20	21	22	20	20	24	36	-0.479167836698557	0.476487471681254
1	101088883	C	T	27	2	30	4	24	4	17	0	0.109624491174497	0.916322823753472
1	101089149	C	A	11	24	14	7	10	6	28	13	1.31034012061201	0.525904554238722
1	101089225	A	T	11	14	12	14	10	13	17	11	0.453717967442903	0.618562754464466
1	101089408	G	C	44	30	43	17	21	10	28	16	0.0259154818659736	0.975930067032713
1	101089443	A	G	50	16	39	10	20	3	28	9	0.224706287174695	0.802000963257704
1	101089456	T	G	60	10	40	7	25	3	34	8	-0.133181917799841	0.890542160569459
1	101089540	C	T	61	13	21	15	27	13	48	39	-1.02181811020566	0.636346002913244
1	101179114	G	A	55	54	37	46	48	53	54	80	-0.262562859811981	0.558488608804236
1	101467816	T	C	15	23	20	16	10	7	5	7	0.255654875468195	0.833961413789143
1	101467890	G	C	30	31	50	34	30	15	22	12	0.645991934118717	0.328293389531501
1	101898243	A	C	116	118	110	65	83	62	57	72	-0.241285297643855	0.721831035156026
1	101898473	A	G	55	57	52	48	35	44	40	46	-0.290255874568819	0.543396317188996
1	101898772	A	G	64	49	102	58	62	25	50	32	0.340892462918785	0.56274065827737
1	101899028	G	A	57	56	86	44	69	26	52	45	0.253100970766248	0.809660831132601
1	102060627	T	G	88	67	68	46	45	32	68	55	-0.0879877898806008	0.839145041136369
1	102060739	C	T	52	42	21	60	21	17	20	24	0.482600783091479	0.708566105024642
1	102060781	G	A	34	30	12	52	14	10	12	8	1.36450476525985	0.436040780506569
1	102222343	G	A	77	163	73	171	86	163	69	173	0.0386925844750834	0.911128430295479
1	102222418	C	G	60	93	45	103	55	91	58	122	-0.0140663313664422	0.994484510687734
1	102359870	C	T	14	28	16	25	12	17	13	12	0.60690505360178	0.457675500750033
1	102359906	C	A	13	32	25	32	16	18	15	14	0.70626879684959	0.381578177979885
1	102360191	C	A	14	19	11	31	18	28	9	27	-0.0264722113611909	0.936849511641611
1	102360286	G	C	37	3	57	7	34	4	30	3	-0.0400156788478801	0.973227675999323
1	102360304	C	G	42	12	78	12	36	4	45	7	0.558490289359965	0.534346214775874
1	102360341	G	A	66	32	118	41	65	23	86	55	-0.380734876908686	0.71407172404345
1	102360413	A	C	51	45	89	57	49	36	72	68	-0.238434155839963	0.621365180875557
1	102360473	C	T	40	13	73	27	39	19	37	30	-0.865033198203443	0.14525514459611
1	102360509	G	A	30	1	56	9	31	8	32	4	-0.712019237015292	0.579631075299961
1	102360512	T	C	28	0	53	11	29	8	28	2	-0.36945646496995	0.784259134694012
1	102360546	T	C	26	3	45	15	29	6	29	4	0.556230782177861	0.697870196249997
1	102361757	C	A	8	21	19	28	8	11	10	18	0.171766348204804	0.845752300277316
1	102362960	T	C	125	123	109	137	113	133	109	140	-0.146338181124696	0.623938893666252
1	102363076	A	G	100	150	77	172	91	159	86	164	-0.00447347658393732	0.992913117505538
1	102363119	G	T	102	148	81	169	100	149	82	167	-0.00334691612391107	0.995132917275648
1	102363208	G	A	112	137	87	162	105	144	89	161	-0.0653755366091656	0.910112886040948
1	102720946	A	G	8	27	19	19	8	5	9	9	1.04878237308628	0.46838302486631
1	102721434	A	C	98	97	90	97	54	58	98	144	-0.364959978798718	0.290539920186844
1	102721572	C	T	158	69	102	59	105	34	143	96	-0.0905393156700345	0.954479854883872
1	102721590	T	C	143	78	97	66	97	37	138	109	-0.0502732066718862	0.911362710958732
1	102721663	C	T	35	30	33	24	40	21	75	62	0.1378752805103	0.789246825505923
1	102721684	A	G	25	21	18	19	28	17	48	41	0.285609858501271	0.657503680343529
1	102953182	A	G	20	61	7	59	9	33	11	49	0.116379183714093	0.880357724435587
1	102953258	T	C	15	33	8	67	4	38	5	25	-0.687060688357044	0.652154325475567
1	103280732	T	C	19	38	33	85	90	147	63	170	0.191123599857087	0.820200236162352
1	103280916	G	A	17	11	22	29	67	42	40	33	0.549174171930376	0.541675632905177
1	103280973	G	C	17	3	16	11	59	14	52	4	1.38745166760363	0.468049137556377
1	103281008	G	T	17	3	15	9	53	17	53	5	0.853451336641862	0.639005078207608
1	103281104	T	C	6	5	10	20	27	20	23	2	1.8282807609025	0.376876895055724
1	103281207	A	C	5	13	8	30	36	36	16	20	1.61890983251396	0.0470821277260558
1	103281453	G	C	13	4	11	67	30	33	23	20	1.56478461734645	0.898108561993324
1	103281501	T	G	16	8	7	55	24	24	14	18	1.30932805804725	0.847185955657793
1	104416563	T	C	25	17	25	10	16	0	13	7	1.1616573854587	0.604557400528723
1	104417174	G	A	107	141	141	104	56	39	60	39	0.555020404881019	0.441771895165611
1	104417636	T	C	14	20	35	19	25	5	13	2	2.11126496608071	0.107780237337211
1	104417657	A	G	12	12	35	14	25	5	15	0	2.14585086253848	0.218946405872676
1	104669847	T	C	41	42	36	29	38	26	34	80	-0.675034874239414	0.733366946869114
1	104669941	T	A	78	80	64	56	55	43	71	102	-0.26491344476936	0.785158057000845
1	104670031	C	T	60	65	56	48	64	45	59	54	0.275355852547246	0.525522111617162
1	104670042	C	A	63	67	46	48	59	45	49	51	0.247230727609761	0.578372051236971
1	104852024	A	C	30	6	48	7	102	9	71	26	-0.279617290160726	0.856447087178891
1	104852063	T	C	34	13	46	10	110	19	93	44	-0.110310145145122	0.959752955501082
1	104852380	G	A	25	26	18	20	36	31	64	37	0.653690549879192	0.280310366192455
1	104852383	C	G	23	26	23	20	39	31	67	37	0.640457613312697	0.283219475480251
1	104852685	C	A	4	7	21	11	39	8	37	19	1.0191088229477	0.42715637806483
1	104852693	A	C	4	7	17	11	38	7	34	19	1.24709286196476	0.36392267693756
1	104852699	A	G	4	7	16	11	35	7	31	19	1.19195130777231	0.380269622178577
1	105035374	G	C	120	130	116	119	112	82	125	124	0.27960160442128	0.408739002229103
1	105035506	T	C	74	37	49	48	55	39	62	53	-0.186320805666857	0.844453250953087
1	105035509	T	C	71	39	50	47	55	39	62	50	-0.0979671939546596	0.895778424214748
1	105035553	A	G	39	15	25	24	39	23	30	31	-0.360960826523052	0.776777991901472
1	105184802	C	A	29	23	13	21	5	6	12	9	0.247686441500357	0.805458062348082
1	105184937	G	A	22	23	20	21	6	5	18	17	0.192645077942396	0.818483359645971
1	105184997	A	G	24	26	21	35	7	14	39	19	0.91805207792928	0.733486530420396
1	105185110	T	C	31	51	24	45	7	21	42	28	0.803602787196496	0.780163105683863
1	105185135	C	G	24	47	27	41	9	19	35	33	0.545998177163453	0.618497832050563
1	105185474	C	T	42	46	48	88	26	44	21	44	-0.330606672832418	0.585447301594618
1	105185534	A	G	49	43	55	69	28	30	29	38	-0.147657623169086	0.775360511810954
1	105185535	G	A	52	43	58	69	28	31	29	38	-0.249639234080483	0.627160700413882
1	105185573	G	C	66	77	67	99	38	48	32	51	-0.0959244199985346	0.829349075139541
1	105185764	G	T	113	136	138	112	62	96	102	139	-0.536312185510813	0.261366574776591
1	105185771	T	C	113	136	137	109	63	92	107	136	-0.452645423686557	0.360536232245007
1	105553090	C	T	34	9	20	11	25	6	40	22	-0.217946516305256	0.960927687420313
1	105553172	A	G	73	43	41	54	60	27	97	102	0.0504163214834811	0.81312943381749
1	105553191	A	G	71	49	42	59	61	36	96	118	-0.0374572520549936	0.880462755429127
1	105553781	T	G	11	23	17	12	18	21	14	22	-0.104336659818995	0.907008772755169
1	105700747	A	G	21	21	24	15	25	7	14	15	0.504042505337589	0.763419867504233
1	105700771	G	A	26	16	25	12	38	6	15	10	0.862850034647089	0.664315569468424
1	105701451	G	T	10	25	16	57	16	15	18	28	1.31831037296047	0.0716584085407405
1	105701666	G	A	15	14	14	19	19	2	9	27	0.135787051160913	0.84658118214206
1	105863060	T	A	28	30	30	25	22	39	30	93	-1.42057568282027	0.0513327858281556
1	105947147	C	A	0	53	0	32	0	22	0	8	1.49984445264537	1
1	105947173	T	C	0	54	0	32	0	25	0	8	1.41885596466498	1
1	105947972	A	G	1	121	0	154	0	141	0	130	-28.8453099687775	0.462245471781576
1	105947985	T	C	0	117	0	140	0	149	0	127	-0.103050948937221	1
1	107865963	G	C	91	11	76	21	86	11	53	8	0.487309266805914	0.637970529602818
1	107865971	T	C	88	11	74	22	81	12	51	8	0.427010140944983	0.683022139009756
1	107866101	G	T	77	53	67	60	105	33	89	39	1.08024180169343	0.0239754007804741
1	107866251	C	T	42	19	44	22	43	18	39	11	0.430858259310167	0.512722622991529
1	107866377	G	A	10	8	23	13	15	7	18	12	0.144389909334614	0.875417943302965
1	107866755	C	G	16	7	26	4	31	4	24	4	0.848473909383274	0.501530063104908
1	107866809	A	C	33	19	55	7	41	12	32	14	-0.269607059741028	0.897771099374095
1	107866935	C	T	104	27	137	34	94	14	78	34	-0.140849744686334	0.914430695501436
1	107866947	C	G	101	22	124	32	96	13	74	31	-0.108934371553976	0.915314366945202
1	107867011	A	G	79	15	107	19	76	8	59	19	-0.129767874973537	0.90546248269642
1	107867071	C	T	32	6	48	8	37	2	24	7	0.246239161130138	0.911031127946016
1	107867085	G	A	30	4	42	8	32	2	23	3	0.874469117915973	0.485412048982847
1	108200132	G	A	9	29	13	20	7	15	15	23	0.366782330671623	0.705351633179092
1	108201249	A	G	22	11	21	25	16	15	17	16	-0.166141944286342	0.834033473927622
1	108201252	T	C	21	11	21	24	15	16	17	12	-0.0703893278905829	0.916705478048002
1	108201276	C	T	20	8	17	24	17	18	11	8	-0.102538161687855	0.909472971368707
1	108201279	T	A	20	8	17	24	17	18	7	8	-0.324930583024303	0.753861380993751
1	108283138	C	G	173	77	150	100	169	80	149	100	-0.0467549456520338	0.938974988478883
1	108283139	T	G	176	74	151	98	170	80	150	99	-0.0887697531592472	0.887837073619784
1	108283159	G	A	134	115	133	117	170	80	122	127	0.29362266479153	0.743301725062909
1	108283709	C	T	81	92	105	140	145	103	75	127	0.254691846599827	0.857984199235673
1	108283949	G	A	107	48	174	75	200	48	95	64	0.205304407309911	0.954917728249322
1	108283979	A	G	114	29	173	58	195	41	85	46	-0.0356239097307247	0.826098267405791
1	108284000	A	G	116	20	179	45	195	32	90	36	-0.114848063419014	0.770388515736403
1	108284063	T	C	94	9	150	37	152	15	76	17	0.425714632658764	0.920300415201689
1	108284072	G	A	90	8	150	31	145	14	79	12	0.485426827170268	0.764240620354557
1	108284090	A	C	55	13	102	51	87	20	54	21	0.487378598889083	0.772794427913879
1	108284517	G	C	32	39	26	76	21	30	42	41	0.815041859812037	0.525504997863432
1	108595428	T	C	20	29	17	25	14	17	12	43	-0.661016740932908	0.654517506551602
1	108595539	C	T	31	39	24	30	20	19	35	54	-0.0813001021018419	0.889200453964637
1	108595544	G	A	30	39	23	30	21	19	35	54	-0.00186563460743689	0.997456400637746
1	108663748	T	C	110	139	99	151	95	155	88	162	-0.320089233921313	0.282625027180454
1	108717849	C	G	90	160	95	154	89	160	92	158	-0.0497977798258353	0.868919891692301
1	108717941	T	C	71	178	81	166	81	169	78	167	0.0989027737639617	0.75315533309646
1	108726101	G	C	16	58	26	89	23	37	23	48	0.92152594197706	0.112534275709836
1	109219556	C	T	13	13	26	20	26	17	21	19	0.143655750731528	0.846941807333477
1	109412298	T	C	17	24	16	13	5	8	7	19	-1.00486575508026	0.291493227064416
1	109418642	T	C	13	16	14	12	16	10	31	27	0.397602905942821	0.618560884372051
1	109418675	T	A	62	44	66	47	47	39	74	124	-0.922070276757735	0.334519916527267
1	109418786	C	T	129	119	142	107	90	103	97	152	-0.709429055909899	0.100520306163773
1	109419035	C	T	85	66	102	96	68	57	78	73	-0.0395877111514501	0.914979739841277
1	109419621	G	C	13	10	35	19	13	16	18	16	-0.772785195206602	0.327293790704468
1	109419797	C	G	16	12	24	22	10	6	10	5	0.628031222613036	0.532469529806245
1	109419888	T	C	8	12	18	31	21	12	8	12	0.99884353096742	0.3792962413894
1	109419927	A	G	7	8	18	29	16	13	7	12	0.445302942136517	0.616985928336028
1	109420507	A	G	8	16	24	25	29	15	11	16	0.725283789116946	0.603905911065101
1	109469467	T	A	221	27	218	29	214	19	210	40	-0.125444802276463	0.89675443368039
1	109469497	C	G	190	59	184	64	190	60	175	75	-0.16944289784528	0.65351916329982
1	109469562	C	A	179	71	175	73	175	74	165	85	-0.201172567787418	0.524972404488837
1	109469599	G	C	168	82	154	95	168	81	138	112	-0.198380522614048	0.763241473351856
1	109469722	G	A	172	74	171	77	163	84	159	88	-0.279007903435214	0.370883357797097
1	109469742	A	C	185	59	189	58	181	69	178	71	-0.317972723426147	0.340443377515864
1	109469752	T	C	169	80	173	73	177	70	160	85	-0.0399842962878654	0.911642689843034
1	109469754	C	A	174	76	184	66	184	66	167	83	-0.097909957926144	0.823024941180957
1	109469995	T	C	104	141	103	144	109	136	85	158	-0.138428351096048	0.759741159739066
1	109471521	C	T	49	7	72	5	37	10	26	3	-1.05706053119453	0.413275669435527
1	109471570	G	A	23	5	43	13	25	13	11	6	-0.952471629891506	0.285837876096965
1	109471708	G	A	64	42	86	59	59	30	28	49	-0.431444460072466	0.720885717235425
1	109471771	A	G	54	39	69	46	57	28	23	39	-0.277284664772052	0.777827901371707
1	109471813	T	G	26	24	40	29	39	16	20	25	0.208617379707802	0.891981299111481
1	109472167	G	A	12	19	15	23	15	15	9	24	-0.0630097975258012	0.965096528705667
1	109472200	G	A	8	19	16	19	13	17	8	19	-0.114642565958819	0.921557008308993
1	109472726	G	T	16	23	28	34	19	43	24	29	-0.370201851169732	0.637526390872482
1	109870008	C	T	120	128	123	127	136	114	123	127	0.173459884709669	0.55098085701226
1	109870140	G	C	119	114	108	114	145	89	122	97	0.527878647453344	0.093064970778779
1	109870235	C	T	21	16	15	18	35	19	25	12	0.87023212502967	0.242959979147508
1	110344914	G	A	51	68	92	51	30	59	55	59	-0.738305686691066	0.544430569428748
1	110347452	G	A	31	66	16	56	21	38	23	55	0.296421293414515	0.628601384160711
1	110347521	G	C	63	104	35	78	46	81	26	117	-0.566346822553807	0.642199889956764
1	110347840	G	T	39	10	42	3	29	1	23	4	0.739101337210986	0.745177135071386
1	110378564	G	T	83	166	94	155	116	131	82	162	0.293423702700906	0.668553660199948
1	111081030	C	T	19	34	14	42	14	26	19	34	0.341036917835067	0.621446845043555
1	111916528	G	A	22	19	16	32	18	11	2	19	-0.160464672192963	0.871335824102637
1	111917378	G	A	34	38	32	22	9	33	5	26	-2.21279165090236	0.00357607539559357
1	111917516	C	G	26	50	44	28	26	47	18	57	-1.08488889698138	0.438858228061695
1	111923813	T	A	54	66	40	64	35	54	87	156	-0.315729218752422	0.437399894246753
1	111923877	G	A	17	15	4	16	20	22	37	62	0.00245147899409575	0.865307542018311
1	112579281	G	T	14	17	13	9	22	11	19	13	0.718141719874335	0.4046010868721
1	112579436	A	G	65	123	69	96	86	127	77	152	-0.0666952884546764	0.885820496200733
1	112979581	A	G	4	22	1	19	0	40	0	45	-32.268747490881	0.0386712786846733
1	113123878	G	A	17	24	21	8	4	11	16	13	-0.51096191913437	0.665979995553139
1	113702266	T	C	20	17	11	8	18	19	4	29	-1.43587100269255	0.424059201490471
1	113702359	G	A	20	20	13	8	14	13	11	17	-0.500073603134631	0.55899574567882
1	113702920	A	C	57	7	26	10	96	12	98	23	0.18305323514827	0.80446852296197
1	113702921	A	T	49	15	26	10	92	16	91	30	0.407175381505874	0.601860535861869
1	113702956	C	A	28	8	24	1	68	13	62	14	-0.26303440526276	0.813092581141522
1	113702973	C	G	24	7	16	1	49	10	44	11	-0.175086706554041	0.854398186070825
1	113711080	A	G	4	19	25	20	9	19	5	36	-1.54658356773096	0.647160537767459
1	113711483	T	C	14	11	15	30	9	7	14	17	0.438170464822067	0.751178130954757
1	113712114	G	T	61	74	44	61	35	53	35	73	-0.485426827169676	0.28396463327629
1	113712315	A	G	111	137	121	128	114	135	96	150	-0.24870503706299	0.4921599007278
1	113712351	C	T	113	133	128	118	115	131	87	163	-0.482806644362581	0.445167676125443
1	113769771	G	A	29	3	36	2	18	4	19	9	-2.1914260706532	0.0734825300094297
1	114672026	C	T	28	31	12	25	29	17	21	15	1.12928301693956	0.127861162237961
1	114672367	T	G	102	143	99	146	98	146	114	131	0.138052279835762	0.650025164497035
1	114673386	T	G	14	35	25	26	10	21	12	22	-0.321498017364163	0.767376327671609
1	114675810	T	C	15	27	6	12	21	27	21	43	0.156119201920485	0.838323839865036
1	115448676	G	A	74	97	84	89	95	118	114	117	0.0662202484468114	0.841335079995487
1	115448680	G	A	76	97	82	92	95	124	116	119	0.054748361145374	0.867688600445124
1	116931406	C	G	0	24	1	44	0	8	1	27	0.958179824305373	0.772288073222313
1	117004634	C	A	13	22	12	18	6	8	11	18	0.0650950282218856	0.943931269872683
1	117004859	C	G	27	50	22	55	18	36	22	32	0.334000927186241	0.581994300432239
1	117005944	A	G	93	144	83	112	112	115	84	142	0.149653676284164	0.811128847102952
1	117006046	T	C	132	49	109	39	137	50	156	57	-0.000167849571563708	0.99965322752959
1	117006061	C	T	128	34	103	33	136	44	145	50	-0.205822382414031	0.623478031100436
1	117006075	T	C	117	34	83	22	122	33	135	40	-0.02070127740326	0.964249159694453
1	117685809	T	C	21	30	22	42	25	29	20	34	0.258233419569932	0.681788193236333
1	117686084	G	C	28	20	17	23	20	18	21	12	0.385073067381852	0.652420816799477
1	117688784	T	C	109	126	106	108	83	98	81	70	0.0874064518332672	0.808234014517863
1	117694521	A	C	140	110	141	105	157	91	122	124	-0.0103050083919952	0.985316160590359
1	117694566	C	T	186	63	182	67	195	53	185	62	0.223171414356112	0.509584618278801
1	117694638	T	G	191	56	189	61	189	60	177	71	-0.217214052002882	0.519128177348932
1	117694664	T	C	137	112	130	119	135	115	146	103	0.157295105172503	0.590707345375046
1	117694688	C	T	161	89	150	98	168	80	177	73	0.439188398729905	0.153295240996367
1	117694800	G	C	167	70	173	68	195	39	195	48	0.863520338535631	0.0146982208568948
1	117694822	C	G	165	61	175	56	210	32	202	40	0.977549309113004	0.00971703314637773
1	117694876	T	G	125	22	120	17	187	4	179	4	2.86446411791312	0.00024751025208225
1	118829688	G	A	41	5	22	3	38	13	43	7	-0.959358015502656	0.352378830155561
1	118829702	T	C	51	5	27	3	45	13	56	8	-1.01950815888922	0.310497520522271
1	118829782	G	T	93	24	48	12	89	33	84	20	-0.262918577882956	0.637892842029471
1	118841909	G	C	18	28	12	31	23	21	16	8	1.40317367743302	0.0966696806412487
1	119480878	A	C	60	21	50	11	60	26	83	13	0.0931094043913803	0.981936709052615
1	119480924	C	A	136	67	100	28	114	57	137	33	0.166903016590203	0.929679155816824
1	119480999	A	C	171	75	149	56	171	64	165	46	0.32245261588512	0.387139834371189
1	119481735	T	C	35	24	45	20	33	20	33	15	0.0526146261700086	0.935010774875189
1	119482286	T	G	50	25	57	20	32	21	30	28	-0.910127423783466	0.127721595412973
1	120686340	A	G	28	18	11	14	37	18	34	34	0.163905182492487	0.802508769877877
1	120812436	T	C	34	45	48	35	15	16	19	20	-0.118086069922694	0.886317718161377
1	121005990	C	A	124	10	124	8	151	1	145	17	0.255257055240711	0.888431169167681
1	121005997	A	G	130	32	124	28	156	30	148	47	-0.100653118414963	0.870575297461852
1	121006289	C	G	94	154	115	135	107	142	78	171	-0.291070835983895	0.671874056404737
1	121006453	A	C	104	141	104	143	119	124	81	166	-0.0867454988635629	0.913385404576722
1	121006474	T	C	114	132	95	148	126	118	84	162	0.00688638558913571	0.991077673793408
1	121006571	A	G	124	125	118	129	143	104	107	143	0.0872385025749806	0.898099200303354
1	121007469	A	G	111	133	126	118	118	125	110	133	-0.0955369362059995	0.766057057345866
1	121007559	C	T	137	84	147	95	123	89	132	98	-0.218472365269204	0.48277181704078
1	121007580	C	G	120	60	134	76	109	55	109	73	-0.133037520745039	0.706706349720613
1	121007694	T	C	185	10	208	12	140	9	156	20	-0.807481513119958	0.330007472922136
1	121007766	G	T	150	16	181	12	152	14	143	26	-0.680689435387783	0.492672863585904
1	121007886	C	T	87	52	101	38	104	34	74	54	-0.0464339430188624	0.951008685284321
1	121007898	C	G	76	42	93	38	94	28	67	45	0.0621409778397777	0.957702553843636
1	121007952	C	T	58	34	66	30	73	23	47	36	0.0700512358598024	0.970766796789793
1	121007973	C	G	27	15	36	24	45	14	27	16	0.571156701196125	0.454620252789342
1	121008133	A	C	30	30	45	45	41	30	25	29	0.161751069996612	0.771382613379983
1	121354879	A	G	29	32	14	11	33	19	35	19	0.839535327806754	0.214765842861395
1	121458485	A	G	225	25	224	25	225	24	232	18	0.277017487312888	0.582216080542002
1	121458557	A	G	160	90	186	64	192	56	187	63	0.503394588094777	0.404024499497974
1	121458759	G	A	240	6	235	11	225	18	214	28	-1.54980568848958	0.0819788834818229
1	121458765	C	G	242	2	238	9	215	15	188	25	-2.11475104333062	0.142703164794539
1	121458860	G	T	172	78	163	86	145	61	127	53	0.224107546358553	0.50532928461462
1	121459068	G	T	175	68	158	91	164	83	173	74	0.0354886205199137	0.945580031118331
1	121459092	A	G	146	97	131	116	159	86	165	78	0.603265452443191	0.102107945998316
1	121459110	T	C	150	98	144	100	157	85	155	94	0.231270716841237	0.443000076156811
1	121460368	A	G	84	93	99	97	56	36	85	79	0.348217071501321	0.378118395721726
1	121460497	A	G	94	106	118	127	72	83	102	103	0.0400503748317781	0.9021940668777
1	121461530	C	G	40	66	71	56	34	32	55	40	0.442129900736857	0.615362057688446
1	123358956	A	G	34	35	36	37	8	6	24	15	0.648324561718586	0.38506886040475
1	123359048	C	G	33	26	45	44	7	2	12	9	0.632376692889006	0.500236726457125
1	123359089	C	G	33	12	38	42	5	0	11	4	1.60514038265653	0.450422761883751
1	123359109	G	A	27	8	29	38	4	0	3	3	0.93859945530659	0.779746042318544
1	123384117	C	T	93	69	54	57	96	63	149	101	0.356693513048038	0.332002630605047
1	123384119	T	C	95	67	53	56	94	63	149	101	0.300321638697988	0.466653240715842
1	123384404	G	A	78	72	49	55	72	65	51	76	-0.197036847059552	0.75719337866703
1	123930369	A	G	39	27	48	23	0	2	11	5	-0.147010609494311	0.70693270515685
1	124335122	T	C	4	15	3	8	66	134	51	97	0.734822712027419	0.457244400306029
1	124335131	A	G	4	16	5	8	70	137	51	100	0.44515748765518	0.62715732940107
1	124404319	T	G	15	6	16	7	22	14	14	9	-0.60739354686048	0.530781641307786
1	127221927	C	G	101	149	100	150	111	137	101	149	0.140999100803986	0.633010349863604
1	129950129	T	C	12	68	2	21	1	49	18	51	0.272449832577656	0.913973764678974
1	131282145	A	G	69	100	65	76	57	66	58	147	-0.495877141101938	0.66888919180173
1	141709276	T	C	38	102	44	91	121	127	84	165	0.724560573279148	0.371867784978123
1	141840411	C	A	14	28	20	22	14	14	37	41	0.447458976966584	0.508486204512078
1	142031848	G	T	149	98	129	118	128	121	112	137	-0.468390230374772	0.327633041732456
1	142031869	T	C	145	104	123	120	131	118	114	134	-0.299376252897514	0.522428164182571
1	142194437	T	C	34	34	23	36	18	17	28	12	0.961973963600397	0.337176218506466
1	142194577	G	T	28	19	29	23	25	17	10	18	-0.440572591385981	0.630448024996799
1	142194826	G	T	31	73	24	64	34	36	25	44	0.877387323910638	0.132290564346663
1	142261013	T	G	179	71	133	58	183	65	186	63	0.253302042621402	0.451777336509445
1	142261015	T	A	179	70	132	58	185	65	187	63	0.258388040977432	0.443292062205245
1	142261133	C	T	115	19	100	17	109	10	85	7	0.934182152788218	0.179048510461991
1	142261282	G	A	101	143	106	137	84	97	65	92	0.09272215568673	0.777521794716565
1	142961642	A	G	75	15	68	3	49	1	96	8	1.02003775370808	0.588700341332158
1	142961740	T	C	41	29	59	6	60	7	56	23	0.436517226835927	0.849022222092551
1	142961904	A	G	9	20	21	11	19	13	24	16	0.615589474352878	0.681489583699343
1	142962043	A	G	17	22	21	16	8	6	15	7	0.823122237911832	0.384043511501889
1	143164771	G	C	4	23	15	14	25	12	15	20	1.28345394707256	0.547542644075114
1	143165126	T	A	29	23	30	29	34	59	35	51	-0.855038587967239	0.126407688916085
1	143165170	G	C	47	35	50	42	41	64	36	62	-1.04361968429724	0.0294582743468933
1	143207609	T	G	2	3	2	1	48	8	45	4	2.95419631038687	0.11060926371914
1	143207693	T	C	7	5	0	3	60	19	32	10	1.85822603887184	0.33718564052649
1	143207756	C	A	6	5	2	5	72	21	27	19	1.62935662007961	0.341225716154298
1	143207805	C	T	5	3	2	2	60	23	26	18	0.583285922753231	0.701986837818874
1	143230738	A	G	15	21	18	14	12	19	12	18	-0.539601967321281	0.509556210172925
1	143230796	G	A	31	36	32	29	18	45	15	39	-1.30283541389177	0.0334057015192701
1	143283642	A	C	5	11	14	8	8	4	23	36	-0.367731784498547	0.940250025735879
1	143317258	T	C	46	12	52	7	97	14	118	13	0.626523016754369	0.419466312067493
1	143317353	A	C	220	30	194	32	218	32	223	27	0.162701149080445	0.715414281755805
1	143318145	A	G	26	25	24	10	23	31	13	27	-1.20262916643123	0.213306008398358
1	143318162	C	T	20	19	21	11	18	27	10	27	-1.39819398896881	0.125940044236488
1	143319949	A	T	7	12	8	12	24	15	20	6	1.74518610097117	0.066699351516279
1	143322402	A	G	11	8	12	11	22	15	14	7	0.434858940191507	0.645401680369396
1	143322405	A	G	11	8	12	14	22	16	14	7	0.582232707965359	0.525862465491065
1	143496321	G	C	32	5	25	19	17	5	17	8	0.13909560966627	0.963938273644317
1	143496355	T	C	38	12	28	28	15	11	16	12	-0.291831670141229	0.807360026287063
1	143496875	G	A	13	17	13	28	6	4	12	15	0.713410866179691	0.449621095235044
1	143496931	A	G	13	12	13	31	6	6	13	9	1.06686195419448	0.442577776850778
1	143509983	A	G	1	44	0	71	0	32	2	16	2.26052755027591	0.578915025195551
1	143971329	T	C	35	27	42	50	35	19	32	42	0.135351852894805	0.884243591667999
1	143973117	C	T	40	18	51	44	45	42	34	40	-0.607369586235069	0.377932573317934
1	143974083	C	T	73	107	109	116	35	53	28	48	-0.387826299530271	0.420324662321223
1	143974301	C	T	92	129	131	117	48	74	46	92	-0.678835974250255	0.286947885665803
1	143976293	C	T	133	117	129	119	134	114	126	122	-0.0110551885089969	0.969776502634347
1	144149921	T	C	96	153	101	142	102	144	82	165	-0.165381747053837	0.698923887286932
1	144860882	T	C	62	58	75	61	53	23	64	70	0.127991588794363	0.788017332301429
1	144965429	G	T	52	11	20	7	14	10	19	0	-0.277533975528915	0.990371338788053
1	145824263	C	T	123	127	112	138	112	137	123	127	0.00545443009210824	0.985055262370206
1	145824521	T	C	95	128	59	79	71	99	92	146	-0.161209367967069	0.632496513950698
1	145824727	C	G	20	21	19	22	23	28	38	96	-0.882596436753529	0.401606576411156
1	146397457	G	A	15	23	14	26	23	30	6	29	-0.26793320524663	0.775041560707267
1	146397571	G	A	10	16	20	5	25	26	22	48	-1.16943768678107	0.595765048222976
1	146602223	C	T	110	137	108	134	107	134	107	143	-0.0583104630710963	0.843607712842124
1	147206257	T	A	117	133	108	142	124	124	109	139	0.114773772556962	0.724006795799575
1	147525910	C	G	34	59	32	48	21	19	18	33	0.282035367764907	0.696688351851749
1	147623047	T	G	15	16	4	9	7	14	28	28	0.132894270493392	0.922357793725251
1	147623522	T	A	36	54	46	76	24	41	38	67	-0.135875383366223	0.780873954312083
1	147975385	A	G	0	14	0	6	0	42	0	42	-2.00257641370629	1
1	147975440	C	T	0	13	0	10	0	38	0	45	-1.74391452575912	1
1	148188162	A	C	12	18	23	30	13	9	3	18	-0.299208018387201	0.888723682373845
1	148200240	T	C	0	25	0	29	0	23	0	44	-0.238791894544832	1
1	148421090	T	C	32	60	20	27	30	26	21	46	0.24500411828289	0.835584438625082
1	148632487	A	G	13	35	3	127	10	47	9	83	0.565409703210224	0.976581064930426
1	148687953	T	A	14	30	13	31	31	27	10	27	0.778514337854033	0.613417327988108
1	148806210	G	T	6	23	21	32	15	9	15	27	0.763437805527397	0.504013839975441
1	148806790	C	G	118	129	124	126	131	119	117	131	0.0639022253090516	0.826366633757256
1	148806814	T	C	114	136	113	135	122	126	87	162	-0.20696531529687	0.757645453042615
1	148806891	G	C	127	123	121	129	132	118	94	154	-0.244200265722063	0.724582156045511
1	148807351	A	T	189	57	194	49	190	56	183	59	-0.155738358050152	0.657625186783992
1	148822822	C	T	223	26	167	33	230	20	221	29	0.477586514752403	0.515375301595983
1	148822964	A	T	231	19	233	17	237	12	242	6	1.04590085060831	0.128766749814362
1	148822982	T	A	213	36	216	32	220	27	220	28	0.34262900375122	0.439946042578391
1	148822984	A	T	215	33	218	30	230	20	230	18	0.816619246273749	0.0950063398089818
1	148822986	G	T	223	27	225	25	237	13	238	11	1.19990599855595	0.0343236706294343
1	148822995	G	A	189	61	202	48	219	30	199	51	0.524668656665832	0.490488380013826
1	148823183	A	G	99	124	103	124	114	114	80	138	-0.0813822536774735	0.887764419491191
1	150294370	T	C	28	29	27	20	18	17	13	13	-0.119344154631094	0.872113671803688
1	150295594	C	G	30	54	42	51	32	53	41	58	-0.060270791246465	0.902751399880492
1	150295612	T	G	25	45	34	46	29	45	37	58	-0.016954816987944	0.974372947777923
1	150295768	T	C	12	12	6	13	17	19	18	35	-0.151673296897182	0.924226467080318
1	151024048	T	A	19	24	20	28	30	27	53	41	0.702614089375429	0.25104005508218
1	151024073	T	C	25	40	32	37	40	53	73	66	0.359257725637396	0.56193413850694
1	151024530	A	C	56	84	91	72	42	41	34	38	0.0298766392923663	0.947413365942884
1	151024547	T	A	47	61	68	60	41	33	30	31	0.223120305834901	0.686103770345569
1	151024563	A	G	48	64	59	62	45	28	34	34	0.585397374888968	0.314851458522066
1	151024665	A	T	27	25	30	35	20	14	18	15	0.46394709975979	0.51122860855436
1	151024698	T	C	17	17	25	30	17	9	17	12	0.857416847370406	0.28162134820232
1	151024712	T	C	19	16	30	24	13	7	11	12	0.0442532380491092	0.958881615992956
1	151025635	A	G	3	17	13	19	13	27	13	5	0.870364719583394	0.540910091091621
1	151225577	A	G	50	37	26	25	10	20	18	35	-1.26773599452377	0.0516083344534951
1	151229791	C	A	61	36	89	60	53	34	59	65	-0.465857887796734	0.480188009877275
1	151229943	A	C	14	30	18	41	18	8	6	19	0.979822118097571	0.651714691872081
1	151467601	A	C	12	2	19	31	5	9	5	26	-1.71715711308601	0.405197149526612
1	151470155	C	A	15	16	20	18	10	5	13	14	0.233814266917897	0.795229816671519
1	151470243	A	G	8	19	27	11	9	3	7	16	-0.470319934610171	0.976916274169514
1	151470576	T	G	23	16	22	28	6	10	13	22	-0.784493964248793	0.337471191689977
1	151470589	A	G	22	19	21	29	5	11	12	22	-0.798233532089052	0.335950058372894
1	151470813	G	A	29	40	38	43	13	20	4	37	-1.43647693189479	0.429749329387469
1	151470876	T	C	24	23	22	26	9	25	3	14	-1.6092918300829	0.060425079093138
1	151471043	G	A	22	93	20	98	23	44	14	55	0.765208150806328	0.357485519164035
1	151471203	C	A	49	53	57	74	48	47	37	38	0.260764232208967	0.574137502656861
1	151471242	C	G	66	69	85	103	62	65	48	63	-0.0307802710983211	0.937637923905654
1	151471493	G	A	92	157	99	145	119	124	111	138	0.473042960696255	0.110494841288888
1	151471771	G	A	111	137	109	140	134	116	107	143	0.228463501067937	0.648038724017451
1	151471970	T	C	148	100	160	84	157	91	175	69	0.309886751808819	0.553167837930058
1	151472248	G	A	105	108	116	89	134	73	117	98	0.387840299129368	0.511905541769718
1	151472264	G	T	97	103	109	78	126	67	109	92	0.376979351179725	0.588729522775545
1	151874815	A	G	32	18	28	17	20	7	12	13	-0.0995356735509146	0.925011888606485
1	151874861	C	T	38	33	35	37	18	19	24	28	-0.222812970833927	0.719566429291232
1	151874897	C	T	43	37	44	49	27	23	43	38	0.18186693823545	0.732737242396881
1	151884762	T	G	79	93	68	110	83	105	99	107	0.245537757984298	0.54394291327007
1	151888707	T	C	33	52	17	31	44	65	38	63	0.0887352461902838	0.865459873826265
1	151888744	A	T	21	38	8	21	25	52	17	47	-0.212377143067476	0.752010066303729
1	151891365	C	T	11	43	25	42	17	20	17	44	0.326928775945729	0.714312504475244
1	151891403	G	A	17	57	28	59	25	33	29	71	0.420575682691995	0.566930233995081
1	151891476	C	G	19	63	30	64	33	46	30	83	0.34002751073362	0.658108742659255
1	151891599	T	G	15	49	14	44	18	30	30	67	0.666227474515021	0.290030116357593
1	151891654	C	T	13	45	10	30	9	29	23	81	-0.0761029790859475	0.915410546854253
1	151891664	G	T	12	43	9	27	8	28	25	80	0.026472211360336	0.971127072143924
1	152039523	T	C	47	43	38	69	33	37	30	45	0.0176919048007606	0.993267322335348
1	152040075	G	A	111	138	96	120	117	98	71	128	0.0521501871868025	0.968620227719977
1	152040193	A	T	141	109	122	125	151	99	130	120	0.191084990910851	0.705307497667613
1	152040208	G	A	142	107	118	131	147	103	123	127	0.103775496385944	0.868644233721689
1	152040261	T	C	124	124	119	130	134	114	123	123	0.180753483462004	0.535816406806902
1	152040465	G	C	120	106	106	120	167	65	151	79	1.14295795383947	0.00881038600068784
1	152040501	A	G	108	46	91	52	155	41	137	55	0.582947281730421	0.312860558375813
1	152151133	C	G	44	29	25	10	17	19	29	11	-0.206450877467426	0.806688995432576
1	152151217	G	C	20	20	8	9	6	7	23	29	-0.261317933244772	0.754489447787885
1	157119247	A	T	208	42	192	57	183	41	153	33	0.168364487454697	0.71668752968422
1	157119283	G	T	149	101	151	99	152	98	167	81	0.248634335779209	0.443591331148571
1	157516836	T	A	15	10	16	9	20	11	19	7	0.40920842046199	0.661786540932
1	157516840	A	C	16	10	17	9	20	11	19	6	0.401472771697041	0.668904059108374
1	157516841	A	G	17	9	17	9	20	11	19	6	0.280401537803882	0.766698758882145
1	157516939	G	A	26	24	19	20	41	31	26	19	0.38981152299067	0.547900999100984
1	157517032	G	C	26	4	14	2	31	8	26	3	-0.363507198638768	0.770857391118183
1	157568128	T	C	110	12	112	17	72	7	50	6	0.293862748199261	0.713815368351111
1	157568231	A	G	68	48	85	54	56	34	28	22	-3.68394047938716e-15	0.99999990598225
1	157568279	C	A	82	45	103	44	96	30	53	32	0.209324180525372	0.838840839349313
1	157568403	C	T	117	26	121	46	107	17	51	41	-0.279093008821419	0.805724206291405
1	157568427	C	T	100	17	96	35	90	11	47	26	-0.0256914086837225	0.911035997317192
1	159022720	T	C	17	20	26	22	7	28	36	47	-0.83650126771712	0.404131628793582
1	159025060	G	A	10	6	16	7	15	9	26	13	-0.101879614018179	0.917834583469225
1	159126428	A	G	98	152	89	157	101	145	116	118	0.447200811168915	0.287568516012334
1	159883266	A	T	6	30	24	58	6	16	22	45	0.429158607523497	0.571603676338693
1	159883914	C	T	12	36	32	87	16	30	19	41	0.46261878414223	0.458688243408231
1	159884094	T	A	36	27	52	68	40	24	41	45	0.341749535800065	0.749958344879582
1	159884137	A	G	54	11	68	35	58	16	75	26	0.255789631216557	0.868790533287967
1	159884158	C	G	64	5	91	11	90	3	112	10	0.68164735933234	0.521325321323715
1	159884162	T	G	66	4	98	10	92	3	117	6	0.987237048078089	0.321560962327469
1	160029785	C	T	25	4	25	11	17	1	30	10	0.358191638868469	0.773796841707298
1	160029869	C	T	18	5	23	16	15	8	33	12	0.29779982399447	0.841397592007579
1	160029914	T	C	16	6	25	17	7	12	28	5	0.207830127133262	0.912604687110355
1	160030106	T	C	27	6	16	13	0	9	15	14	-1.79500860170636	0.411900842317278
1	160087574	G	C	20	15	11	29	21	20	28	28	0.534982651644474	0.716087487767709
1	161845949	A	G	0	29	0	30	8	73	3	61	31.1917334996737	0.0801135061993289
1	162233352	G	C	18	27	18	30	16	48	16	64	-1.14438990930618	0.0874316385368709
1	162280577	T	G	23	38	11	16	1	13	6	8	-0.917537839600708	0.624793394651676
1	162280600	G	C	37	44	21	24	1	16	7	8	-1.35548065231182	0.550855401979829
1	162457841	T	C	187	59	189	57	204	44	165	83	-0.157815537261835	0.869804442891923
1	162457844	T	C	175	73	184	65	201	47	163	87	0.0623898726960414	0.945219610658912
1	162457903	A	G	193	50	209	37	193	32	196	54	-0.0307466050461062	0.982225011102204
1	162458143	G	A	45	24	34	5	31	7	22	6	0.58168098337265	0.783540777427218
1	162458148	C	T	43	21	33	5	31	7	20	6	0.424497828527944	0.837723495898513
1	162684558	A	T	34	44	22	35	22	20	36	30	0.710550631472346	0.233077841303578
1	162684931	C	T	31	44	23	43	33	32	27	77	-0.173237735483148	0.990365790603377
1	162685843	A	G	149	98	154	94	168	79	158	92	0.272664156593332	0.368166381232725
1	162686019	G	T	93	90	76	97	104	73	80	106	0.185761202398209	0.800752213137841
1	162878207	A	G	22	61	19	48	42	64	29	86	0.331560749167645	0.676393487377736
1	162878210	C	G	24	54	19	41	42	59	29	78	0.195305890173005	0.798124682106589
1	162956644	T	C	50	12	32	1	39	0	56	9	0.742818320411633	0.796532545019301
1	162956697	A	T	84	34	47	27	78	16	81	26	0.81787986853103	0.185694612140112
1	162956731	C	A	88	42	54	44	102	32	85	49	0.483562092200428	0.567832282595276
1	162956750	G	A	86	48	52	57	108	36	93	55	0.748978111366366	0.430438487716833
1	162956869	T	C	62	34	61	38	83	29	57	33	0.402497202483166	0.507013590557758
1	162956928	G	T	96	24	72	53	78	35	51	35	-0.243586643605571	0.819290642641519
1	162956980	C	A	98	26	69	73	71	37	47	43	-0.193632717919963	0.860201257159141
1	162957757	G	A	9	15	21	17	7	15	11	19	-0.824428435416523	0.349958267915685
1	163156614	T	C	28	45	32	37	13	15	5	17	-0.379413589548122	0.710825971328607
1	163156776	G	A	95	154	71	123	53	100	83	136	-0.0564774734092379	0.865947266412144
1	163239383	A	C	36	21	34	22	27	10	16	7	0.635783651208775	0.418096880868596
1	163239384	C	G	36	21	34	22	28	10	16	7	0.668950515143608	0.392815158540628
1	163239550	T	C	4	42	24	47	8	13	6	10	0.952171474889635	0.500679150579804
1	163239619	C	T	7	33	21	63	8	14	6	20	0.497499659470817	0.575645786022294
1	163239737	T	C	19	29	28	33	15	16	13	17	0.162568261408388	0.825869816420609
1	163239797	C	T	13	32	24	33	14	8	12	17	0.869497975708119	0.427399058709101
1	163239820	A	G	14	31	22	32	13	6	9	22	0.459431618633588	0.706404508927224
1	163697266	T	C	171	20	191	59	91	19	167	33	0.114722398376274	0.977267115377407
1	163697290	A	G	170	48	172	77	89	26	152	53	0.157040357829048	0.783337573573751
1	163697316	G	A	184	59	172	78	94	32	172	68	0.0337248977496408	0.924113429453639
1	163697338	G	C	157	84	165	85	105	40	159	85	0.148572392859448	0.66150499387932
1	163697530	T	G	25	30	74	54	23	13	17	14	0.330001395422945	0.625654444841806
1	163697534	G	C	27	30	74	54	21	12	17	14	0.281593735329392	0.674108096177444
1	163697869	T	C	89	159	114	134	86	83	109	137	0.355391537461765	0.503793931995349
1	163698102	T	C	182	27	179	34	82	9	186	31	0.179043406246125	0.720913620577265
1	163698115	G	T	163	23	168	32	69	9	177	28	0.143733446427732	0.783882831281005
1	163875782	G	T	12	6	14	17	24	15	13	14	0.174594608417719	0.944524247047689
1	163876137	C	T	11	7	27	15	13	17	20	8	-0.387957965372778	0.796253494722085
1	163876857	G	A	12	6	23	14	15	16	12	3	-0.300394933337721	0.92617812750991
1	163877195	G	A	19	41	43	45	22	32	9	33	-0.596103058326357	0.657573283177999
1	163877454	T	C	25	22	32	32	11	10	21	18	0.114642565941122	0.876391597205395
1	163880273	C	T	122	128	117	133	134	116	96	153	-0.0989331230230976	0.886896554240164
1	163880537	G	A	87	42	54	50	80	60	71	86	-0.567409215881394	0.576106639209727
1	164030511	A	T	16	22	7	26	15	12	5	11	0.859766683494493	0.617626712211022
1	164030723	T	A	26	22	20	9	12	12	30	23	-0.306331239824081	0.68238280684454
1	164030724	G	A	26	22	20	9	12	12	29	23	-0.341096657984758	0.649483373848378
1	164030746	C	T	35	34	22	11	9	15	28	30	-0.623436648534474	0.409777604966218
1	164037291	G	T	139	54	99	68	170	80	126	86	-0.129666491320471	0.871728944211116
1	164037302	T	A	149	62	114	82	175	73	139	96	0.0247473247797221	0.973152406362802
1	164037404	C	T	140	104	156	89	160	85	130	116	-0.0881389295262916	0.895804706949308
1	164037514	C	T	84	77	82	55	140	90	101	89	0.0984282469772308	0.879668048672888
1	164037939	A	G	19	14	24	10	31	13	12	11	-1.00888554143349e-10	0.948014208408934
1	164038131	T	C	21	3	24	6	22	7	18	4	-0.459431618637299	0.68794583034247
1	164038149	G	A	20	3	20	8	19	9	16	8	-0.820676300555427	0.424083832909606
1	164039462	G	A	3	18	12	17	11	12	13	14	1.10691520391646	0.403288041183657
1	164073155	C	T	51	6	42	1	28	4	31	1	-0.171088934485735	0.905727437746846
1	164073200	G	C	46	14	31	3	31	10	24	8	-0.567888987361942	0.56178963982757
1	164073211	C	G	44	14	33	3	30	10	19	8	-0.734538856770208	0.497358939733683
1	164073358	T	C	45	27	25	18	24	34	13	27	-1.35871389254841	0.0338538561357212
1	164073373	C	T	43	27	23	19	26	32	15	25	-0.996170172848088	0.11966181174017
1	164073433	T	C	36	27	23	18	23	32	14	23	-0.962696300927877	0.146150384461537
1	164073536	G	A	37	30	27	23	35	40	12	21	-0.648228031322014	0.29190114220803
1	164073689	C	G	15	22	8	17	16	21	11	16	0.307274399339068	0.713685715425291
1	164073703	A	T	11	19	7	16	8	16	11	15	0.253089218559592	0.788609542562204
1	164073950	C	A	12	20	22	25	2	7	3	12	-1.52160916342174	0.202600780692631
1	165743433	C	T	17	14	21	18	11	13	9	41	-1.68088692071966	0.308042247584546
1	165743513	C	T	12	11	16	18	16	11	11	25	-0.364411426182677	0.823266987178829
1	165744995	A	G	47	80	67	53	79	118	73	116	-0.400044784803426	0.632159892421066
1	165745241	A	C	107	135	95	149	88	159	82	162	-0.425502914231715	0.160392193474858
1	165745280	T	C	89	156	86	158	84	163	97	148	0.0624847540119427	0.837698083500255
1	165745438	T	C	76	96	52	98	68	113	70	129	-0.210425938309755	0.665231898019022
1	165745465	A	G	37	59	21	34	48	69	61	110	-0.0344536365068602	0.942185303626106
1	166010313	A	G	71	17	70	11	76	21	107	16	-0.0259499576860971	0.946542362184164
1	166010319	C	T	64	18	61	12	67	21	91	15	0.0749620576812225	0.954765485083464
1	166010346	T	C	60	20	65	11	66	28	106	24	-0.285762937714206	0.739662780118277
1	166010432	C	A	56	34	69	20	54	31	112	38	0.0556181920701373	0.976993664148287
1	166010445	C	A	45	40	50	24	43	35	104	49	0.237499313726293	0.898996582124345
1	166010639	C	G	37	31	31	23	24	28	27	45	-0.849974555995362	0.149176836049519
1	166010853	C	G	24	16	21	12	22	10	33	26	-0.073063462195555	0.921366937187085
1	166010859	T	C	24	14	22	12	23	10	32	22	-0.0417625243966238	0.956201430812487
1	166011119	G	C	22	11	9	7	8	11	30	10	0.0713387817202622	0.94735680675729
1	166011839	G	A	28	39	51	52	17	24	28	45	-0.412657468426901	0.463420754255221
1	166131686	C	A	12	9	17	32	16	14	4	5	0.573571590933874	0.714127960453669
1	166132024	A	G	25	15	31	32	22	5	7	7	1.02025242402644	0.655125962704593
1	166132050	C	T	27	15	26	22	18	7	9	13	-0.0855076818525182	0.925543755812978
1	166132053	G	C	27	13	26	18	18	7	8	8	0.0198249778759015	0.986571236128483
1	166132102	T	C	36	23	43	24	21	6	11	14	-0.0711199913868271	0.95247213362663
1	166132355	T	C	27	21	46	30	40	17	10	24	-0.231095031755493	0.803280339884377
1	166132360	C	A	28	21	46	33	37	18	8	27	-0.454565863465472	0.729800146909399
1	166132448	C	T	37	38	59	58	52	53	13	47	-0.621488376746271	0.544346376503439
1	166132632	C	T	91	113	72	112	106	102	63	92	0.266019631081016	0.650328463630214
1	166132641	G	T	91	118	73	105	108	106	66	93	0.2496667706073	0.57860851377609
1	166144581	G	A	11	12	8	20	18	13	15	18	0.84227029525598	0.442818340805445
1	166145301	A	C	15	8	23	17	21	6	11	11	0.3084658350808	0.876198568219893
1	166145649	G	A	29	24	48	46	35	29	18	23	-0.110022787327828	0.851383138521063
1	166146105	G	T	42	69	103	57	57	37	59	69	-0.0725686259506466	0.93477547780622
1	166146229	A	G	46	34	75	27	44	28	37	45	-0.838100455707101	0.484358943953159
1	166146268	C	T	39	27	60	28	40	21	36	45	-0.644463512467793	0.612554127463679
1	166146439	T	C	48	38	64	43	24	32	43	37	-0.509940185493376	0.323493254905859
1	166146466	T	A	78	52	115	64	55	46	73	51	-0.334388884327634	0.415295061217372
1	166147533	C	G	141	109	145	105	163	86	106	141	-0.173490475112275	0.866804157895615
1	166147659	T	C	164	81	150	95	168	77	128	110	-0.172630224542891	0.817935786838081
1	166147692	A	G	146	82	156	86	168	64	135	105	-0.00379276935555236	0.996150207164051
1	166147752	C	T	163	87	168	80	165	85	132	118	-0.437999910720612	0.502190371937387
1	166147904	C	G	232	18	229	21	233	16	217	30	-0.273001486407121	0.7415634668885
1	166626791	G	A	21	14	20	28	17	15	19	18	0.160296300244536	0.873758065911947
1	166626922	C	T	24	13	10	31	6	22	9	16	-0.969068140448109	0.639058650661344
1	166627003	G	C	27	9	25	19	8	16	4	16	-2.30812229536233	0.0503315642965599
1	166627220	G	A	25	40	48	47	24	25	23	28	0.079787334083136	0.885205813598564
1	166742158	T	C	26	8	29	4	25	5	11	5	-0.348400306248547	0.760900192470319
1	166742875	A	G	27	10	36	2	25	2	15	3	0.607682580099662	0.813304565936787
1	166743008	A	G	15	7	32	10	17	4	15	4	0.532873989647286	0.629289334752632
1	166743155	G	T	49	44	39	49	15	19	14	10	0.0797271924707342	0.906168527581931
1	166743252	G	A	61	43	47	49	25	26	17	17	-0.265272878029793	0.655885263094146
1	166743532	C	T	34	10	37	13	30	6	16	7	0.196937074468251	0.827704007064165
1	166743533	T	G	33	10	37	13	30	6	16	7	0.217401177027969	0.810186267472142
1	166743579	C	A	29	8	34	1	39	3	16	1	0.974004791467056	0.677074761912027
1	166743580	T	C	30	8	34	1	40	3	15	1	0.951284714966972	0.686692486495549
1	166743581	G	A	30	8	35	1	40	3	17	1	0.980447202578598	0.673136620275295
1	166743741	G	A	70	12	45	10	41	6	36	3	0.71080310694551	0.45306040332545
1	166744625	G	A	147	48	100	32	117	47	117	47	-0.310663268791547	0.445172501465331
1	166744642	G	C	142	43	94	27	112	45	113	40	-0.348969777337551	0.414133620567494
1	166744664	A	C	121	22	75	12	83	17	85	22	-0.42033179896011	0.47600832076408
1	166757604	A	C	133	117	105	128	141	109	124	126	0.215151778580189	0.651175040194879
1	166757643	T	G	132	118	109	141	142	107	128	122	0.341530760410479	0.495679406163095
1	166757743	C	T	76	97	59	79	65	48	60	61	0.580215981471627	0.14557447084754
1	166757772	A	G	58	86	50	70	49	38	38	57	0.40360260421656	0.573840787329651
1	166766371	A	G	40	43	55	41	29	26	23	34	-0.383989063019613	0.593480617812313
1	166766383	G	C	37	36	50	32	29	20	25	22	0.00708942478633067	0.990495260530037
1	167088445	G	C	16	34	33	41	35	33	23	42	0.24327115100749	0.770607267490874
1	167088515	A	C	54	135	64	114	58	108	50	141	-0.12775554715359	0.845725394511738
1	167088563	C	A	72	127	85	100	82	112	53	134	-0.33377116973062	0.675327066277987
1	167088757	G	A	180	70	168	82	169	80	152	95	-0.319797607115033	0.438004444231555
1	167088786	T	C	140	109	138	110	155	92	136	113	0.161241230280471	0.674148452329335
1	167088798	A	G	137	110	138	110	149	96	130	116	0.0742727623786215	0.841418451565975
1	167088960	A	G	24	8	25	15	13	10	25	6	0.156779625385388	0.970457232863459
1	167088975	T	C	25	4	27	11	12	7	22	5	-0.291048782003386	0.787620240824481
1	167088999	A	G	29	6	30	7	11	5	25	4	-0.182203331220822	0.869635143774503
1	167089071	A	G	31	7	29	4	18	5	23	6	-0.549338590990436	0.612878736867799
1	167089161	T	C	20	5	25	18	26	5	17	9	0.650618692371826	0.769026036080454
1	167089202	T	C	19	8	29	38	27	8	13	8	1.26052755022322	0.552654983656294
1	167089240	T	A	21	17	36	54	25	13	9	12	0.760463756814545	0.677802800427929
1	167089293	G	A	29	22	48	63	30	18	14	16	0.514573172829689	0.69686175996106
1	167678769	T	C	52	63	37	40	39	45	28	57	-0.395569055290368	0.533098145457041
1	167679000	T	A	56	45	52	36	77	62	69	63	-0.190997225060913	0.662953460606298
1	167679098	A	T	36	28	40	19	35	39	39	33	-0.65381029757405	0.296395797136538
1	167679140	C	T	21	12	18	12	13	16	19	11	-0.455327220304636	0.600936586527682
1	167685784	G	A	12	12	14	35	10	6	8	13	0.776146621146662	0.659439131710082
1	167686847	G	A	58	108	109	127	60	80	61	108	-0.142912960312635	0.888265414841965
1	167686994	C	G	74	77	88	105	63	50	73	76	0.278127555064495	0.460567239491411
1	167687082	A	G	184	65	163	85	129	70	152	94	-0.433098846446106	0.357814836905009
1	167687189	T	G	148	102	151	99	134	112	133	117	-0.351457839428565	0.232152070495226
1	168397315	A	T	70	136	84	104	134	110	70	173	0.167871154366999	0.909622448507894
1	168457804	T	C	16	25	38	7	18	10	15	12	-0.169925001442242	0.959648382324631
1	168457841	C	T	21	17	36	6	15	6	20	9	-0.086935636770416	0.983993232354681
1	168457865	A	G	23	8	29	5	11	4	22	6	-0.277533975528907	0.800070355341528
1	168457879	C	T	22	9	25	5	14	4	26	8	-0.0102683354538278	0.992045144389288
1	168457912	T	C	25	7	30	4	15	0	26	5	0.713695811927573	0.643483681952466
1	168457922	G	C	24	6	27	3	10	0	27	4	0.706953025089236	0.638877741155571
1	168549170	G	C	45	33	52	34	91	27	62	35	0.769367880576421	0.310930560970022
1	168549517	G	A	23	20	32	26	24	32	40	21	0.0142817879683554	0.999749826639043
1	168549862	T	G	10	8	31	20	41	10	25	34	0.0347654181606763	0.928143692001876
1	168549886	T	C	10	8	23	18	36	10	21	34	0.0295039943100832	0.946716244830646
1	168550556	T	C	20	12	15	9	40	19	8	7	0.147557188409542	0.861508621865031
1	168708048	T	G	34	10	16	19	9	6	3	11	-1.28837553517634	0.604903900039142
1	168709457	T	C	22	10	12	21	16	18	27	36	-0.461889278324561	0.76411096016006
1	168744633	G	C	26	19	9	12	20	7	2	6	0.583905192717752	0.957399384148862
1	168744743	C	A	46	15	31	34	59	6	38	5	2.48840452697014	0.146596829245766
1	168744824	G	A	64	6	37	10	64	3	53	5	1.21215323683602	0.406631334121013
1	168744825	G	A	66	4	37	10	64	3	52	5	0.978835391298618	0.573075567724932
1	168744858	T	C	53	3	28	5	45	4	40	5	-0.100384068114662	0.969396009408327
1	168915959	G	A	19	36	16	64	2	30	14	34	-0.485426827028759	0.688962223208608
1	168915971	G	C	21	33	14	61	1	29	14	33	-0.621999875749368	0.671787796848924
1	168925862	A	G	6	14	9	16	4	32	6	59	-2.18586654531133	0.0357500858620713
1	168927977	T	C	77	169	81	166	89	136	78	169	0.215275397193413	0.591212885692175
1	169237385	T	G	13	16	15	11	12	13	8	12	-0.374395514781497	0.685804550807214
1	169596986	G	A	111	139	104	146	101	148	97	153	-0.197637797217449	0.503227124258644
1	169642027	C	A	30	36	19	12	17	18	35	32	0.0268361849723161	0.994423167336538
1	169642486	C	G	21	17	19	19	8	29	8	20	-1.76671293746043	0.0312190440321465
1	170808455	C	T	48	21	18	11	19	25	16	13	-1.16303861585576	0.108832772682849
1	170808465	G	A	48	21	18	12	19	25	16	13	-1.1186444964933	0.121521609967084
1	171822012	T	A	13	37	25	36	18	17	20	16	1.14543043952156	0.159455397187772
1	171822028	G	A	11	28	27	36	20	16	19	19	0.908191688387067	0.233564772293061
1	171822663	T	A	118	123	110	89	100	147	121	121	-0.383156190667882	0.45783836191115
1	171823022	G	C	13	10	22	15	23	23	26	14	-0.0801703486849585	0.918925094338095
1	171823211	G	A	14	25	38	13	27	24	37	28	-0.1529519221749	0.984981174007542
1	171823225	T	G	14	23	32	12	26	21	25	28	-0.33656344104293	0.8788429972297
1	172066258	T	A	56	4	32	0	30	4	33	7	-1.94158331377468	0.203479164498956
1	172066461	C	G	131	12	140	26	118	2	96	12	1.09989053643325	0.574084243025723
1	172182321	C	G	229	19	209	41	228	11	154	19	0.802641768423282	0.61245928539192
1	172182416	C	A	192	53	183	64	183	31	158	52	0.358206431877408	0.645620998744923
1	172182567	C	T	108	32	97	35	30	7	41	10	0.448893369207446	0.51362570457867
1	172182651	T	G	86	12	86	19	28	5	35	6	0.0457798605473965	0.958161840264158
1	172182655	A	G	86	13	108	24	33	6	38	5	0.299856024309206	0.720994214464566
1	172182715	A	G	115	81	139	69	59	19	51	57	-0.226433796195211	0.945750224320966
1	172182763	C	A	125	98	158	91	68	27	58	77	-0.305575613340989	0.906587647005632
1	172182885	G	C	64	65	85	104	42	29	31	40	0.263011017921871	0.725483187532275
1	172183197	G	T	51	16	68	19	75	14	124	23	0.661636508551754	0.274334873884864
1	172183294	A	T	40	14	60	19	53	16	121	30	0.319919469373649	0.593982440989389
1	172183324	C	T	36	17	45	23	34	11	84	33	0.405289522727212	0.500722203874396
1	172183783	A	T	33	27	24	24	18	3	26	12	1.39207635083553	0.1120558158872
1	172356051	T	G	41	51	27	59	26	36	29	11	0.920667734038128	0.47855245524724
1	172414661	G	T	42	12	32	12	16	11	15	18	-1.52827554963847	0.0543795282535339
1	172414736	C	G	66	36	58	31	27	25	15	38	-1.47306962065026	0.176070972510319
1	172414929	A	G	50	54	58	63	41	39	21	40	-0.234107220368709	0.71886889169705
1	172415443	T	A	120	129	131	117	145	104	105	129	0.0725690913962751	0.92293649541147
1	172457120	A	G	38	8	48	2	43	6	32	0	0.539519529959982	0.771426203485418
1	172561360	G	A	22	40	32	29	36	27	10	19	0.353636954613939	0.891919943928694
1	172712136	T	C	30	5	28	4	49	2	53	7	0.81444434681991	0.498226500020572
1	172712158	C	T	32	4	25	4	49	2	45	9	0.262267217651007	0.859937342412221
1	172720316	G	T	40	67	33	58	49	55	61	85	0.428036422361763	0.337379374149727
1	172720769	A	C	137	100	134	106	174	67	153	87	0.690711770615422	0.11828826233376
1	172720805	A	G	128	82	127	83	172	64	155	81	0.545206512860908	0.157323311657176
1	172720869	G	A	60	23	66	34	86	31	81	30	0.308577045578234	0.539382228263519
1	172720877	C	T	57	25	54	39	79	30	80	31	0.587729751386992	0.298523335437541
1	172720928	G	C	68	40	70	52	78	44	93	43	0.389946518315982	0.366942242500045
1	172721018	C	T	124	124	140	101	138	108	155	95	0.298808009095652	0.527091626254539
1	172721042	C	T	123	122	146	101	141	109	146	100	0.186985331958486	0.666725959682271
1	172721284	G	A	46	21	87	23	58	18	73	17	0.308289167728592	0.643676132580513
1	172721296	C	T	47	14	94	18	61	15	75	14	0.0899304937239741	0.889992019839607
1	172721308	G	A	44	5	89	4	60	5	78	3	0.223167022731391	0.8461599389149
1	172721382	A	G	67	15	75	10	74	13	73	14	-0.0611060870570616	0.929667501712726
1	172721490	G	A	63	16	71	20	84	18	66	17	0.203371484533204	0.738729160810579
1	172721523	C	G	47	17	61	18	68	17	41	9	0.442140121418374	0.508685545626045
1	172721574	G	A	28	10	43	17	27	11	17	9	-0.257356093591984	0.750635985568714
1	172721593	A	G	33	14	46	19	26	17	18	12	-0.657936005308924	0.365821105014293
1	172721685	G	A	28	27	37	20	21	16	12	16	-0.423384841991248	0.636224676364964
1	172832503	A	G	205	45	204	41	210	39	215	34	0.291802193903766	0.463539820327533
1	172832505	T	A	207	43	208	41	211	39	217	33	0.266891881495405	0.505566226692305
1	172832522	T	C	192	54	199	47	207	39	209	38	0.480839862891508	0.207935391253939
1	172832561	T	C	151	99	164	85	185	63	177	65	0.724199824752972	0.0220348830787815
1	172833141	C	A	128	40	113	79	79	51	92	37	-0.0596506766734171	0.930753335712618
1	172833153	G	A	123	39	109	73	71	38	84	25	0.248218408704354	0.838392692518941
1	172833159	C	T	119	37	106	66	69	31	80	19	0.448031666653619	0.689505742013222
1	172834379	C	T	25	23	22	9	13	12	17	24	-0.817623257417214	0.411452519001644
1	172834457	C	T	16	20	21	10	12	6	9	17	-0.433807303292255	0.84733586122296
1	172956553	A	T	106	17	61	12	51	6	47	5	0.629554928139292	0.455981263978726
1	172956761	G	T	101	71	63	53	82	59	60	43	0.0739660833019778	0.854874383091253
1	172956762	G	A	94	71	61	53	79	58	60	43	0.138801495084349	0.733861844656186
1	172956813	C	G	77	44	45	47	59	49	36	50	-0.482443709112434	0.603587788094182
1	172956837	C	T	77	44	49	46	72	38	39	48	-0.117275715523759	0.900217340143885
1	172957070	G	A	67	55	43	32	43	20	22	27	0.129362743646986	0.957615842940577
1	172957104	C	T	50	19	35	26	33	13	20	14	0.0554951125917037	0.966557069962992
1	172957128	G	T	42	18	31	31	32	17	22	11	0.372417865460641	0.716592185734507
1	172957258	G	C	46	49	31	41	25	25	23	19	0.350597437718632	0.557028075473147
1	173166618	A	C	52	101	100	126	41	45	37	85	-0.158344620213444	0.971092424029601
1	173445594	C	A	105	143	102	143	104	139	113	131	0.151120014672713	0.609956450750744
1	174046328	T	A	92	157	93	156	117	132	77	172	0.110622715212832	0.887154341692265
1	174046696	G	T	97	106	95	110	94	64	71	96	0.214319120800766	0.771705949305396
1	174048943	T	C	46	34	42	66	36	40	33	47	-0.149994467933132	0.822437762409437
1	174050777	G	A	10	11	21	12	17	6	10	19	-0.319603041946846	0.948908154050509
1	174051746	G	A	22	25	21	14	13	22	4	29	-1.72582503655918	0.242968374331769
1	174739854	T	C	30	21	30	17	34	39	55	38	-0.450016191893434	0.497446994258429
1	174739860	A	C	29	21	28	16	33	36	55	36	-0.333930031340806	0.614437028218546
1	174739942	G	C	20	8	32	11	28	11	26	13	-0.282587203255548	0.734531675372506
1	174739962	T	G	22	10	37	9	23	6	13	4	0.213281370636694	0.833770951626221
1	174739964	T	C	22	10	37	9	23	6	13	4	0.213281370636694	0.833770951626221
1	174740191	C	T	14	24	17	17	25	14	11	6	1.251352600786	0.13210247762292
1	174752247	C	T	26	13	11	21	20	17	4	11	-0.344382945686651	0.786475314407548
1	174753463	A	G	63	51	40	58	45	33	30	31	0.310502488089588	0.690499816775095
1	174753833	A	C	70	101	84	74	61	51	27	46	0.0439433475876171	0.958841909116106
1	174753856	A	G	81	109	106	90	90	65	42	55	0.227233684405947	0.85553952288279
1	174754262	G	C	126	120	129	120	121	126	111	136	-0.262904847660217	0.368474510128562
1	174754264	A	T	127	120	131	119	123	126	112	136	-0.267266502414956	0.359339577480921
1	174840070	C	A	23	14	55	15	34	15	95	46	-0.346931305874308	0.763277281878472
1	174840154	T	A	8	10	44	12	25	15	52	13	0.218423519133503	0.779412617832806
1	174873023	C	T	208	41	203	47	220	29	210	38	0.458540694087303	0.255364683794394
1	174873110	G	A	219	30	219	31	235	15	217	23	0.728201726933313	0.160622142154133
1	174873115	T	A	211	28	217	30	235	14	213	18	0.923868930784029	0.074937772426884
1	174873267	T	C	157	23	202	12	121	10	103	11	0.0564804824040614	0.936433902235599
1	174873302	G	A	124	41	160	27	91	21	93	19	0.139349582915309	0.8452729452258
1	174873818	T	A	29	41	60	61	28	33	16	34	-0.409965660805088	0.594207048462505
1	174875180	A	T	16	46	39	36	16	16	34	26	0.827731058089388	0.518569306489451
1	174876025	G	T	23	7	37	5	23	10	15	2	-0.658963082164928	0.741251513606166
1	174876039	C	A	20	4	31	3	21	8	13	2	-1.09953567355089	0.371115999357873
1	175152609	C	A	12	12	15	24	8	15	2	22	-1.47248777135864	0.371395123601384
1	175153459	G	C	20	21	14	17	27	12	9	6	1.16046467219032	0.169678376312095
1	175153484	A	G	17	24	16	11	28	12	9	5	1.20687942196478	0.191327914082693
1	175153660	C	G	23	26	31	18	48	17	17	9	1.02647221133504	0.279821734019622
1	175153693	C	T	35	23	34	21	51	18	18	15	0.415037499278843	0.744171109909897
1	175153696	G	C	36	24	35	22	54	19	18	15	0.456276996744304	0.720516632854318
1	175153768	A	G	71	81	65	64	81	69	51	77	-0.0529841907569678	0.904835868003316
1	175153955	A	C	81	35	64	36	86	30	101	42	0.346807487935435	0.451554609370904
1	175154085	G	A	63	45	47	9	71	20	68	53	-0.0973556975176966	0.888557447749136
1	175156332	G	A	3	26	1	25	4	22	8	19	1.89983583807026	0.188983214515908
1	175156419	T	C	67	101	36	91	54	85	73	103	0.332557808580758	0.543742118792913
1	175156551	T	C	82	162	70	138	74	127	72	176	-0.0724582475349348	0.875528219554089
1	175156998	A	C	12	23	32	29	9	10	7	8	0.0710830980608978	0.909189775036885
1	175156999	T	C	12	23	32	29	9	10	7	8	0.0710830980608978	0.909189775036885
1	175157138	C	T	10	59	23	61	14	41	6	35	-0.0635029423061597	0.955518325198007
1	175165743	G	A	23	32	18	21	22	20	17	20	0.333842573920002	0.635063691577304
1	175170691	T	C	94	156	122	128	122	127	122	128	0.33124351804517	0.525346936696497
1	175171111	C	T	159	89	187	60	180	70	179	68	0.163855869870318	0.79884707000953
1	175171121	T	C	159	90	180	70	169	77	174	71	0.129398032307317	0.773841045001075
1	175171270	T	G	141	107	165	83	163	74	163	75	0.442027399408526	0.360229440632264
1	175171297	G	C	130	114	153	95	151	75	135	75	0.493753535531522	0.24869495797851
1	175171589	G	C	66	132	111	135	64	51	47	75	0.41022632445195	0.637103221841264
1	175171688	T	C	50	132	87	108	60	46	43	61	0.753892053430063	0.485469713090579
1	175171801	T	C	50	58	55	71	47	30	40	28	0.881944238478288	0.071399945037433
1	175172029	T	C	35	37	67	68	45	35	37	32	0.333282989854938	0.500297411759477
1	175172049	C	T	44	42	80	78	43	41	37	38	-0.0291583680681338	0.95034474734232
1	175172203	C	T	43	24	76	47	25	30	34	29	-0.745070643803262	0.171127935097788
1	175258767	G	C	15	12	17	7	11	11	11	25	-1.46256586921344	0.233348714812227
1	175258891	A	C	20	35	37	26	23	42	24	35	-0.614350365619114	0.588140837362074
1	175259191	G	C	51	104	91	88	32	57	69	91	-0.116026501670821	0.886365157744466
1	175259913	T	C	38	78	76	81	26	51	49	79	-0.313556181420848	0.72076868904363
1	175260318	T	A	111	96	111	100	121	94	102	116	-0.093051639980716	0.83434323644118
1	175260324	C	A	110	92	103	99	122	90	102	113	-0.015261787317662	0.977331086883276
1	175260340	A	C	99	55	80	53	105	49	91	70	-0.00903619430215346	0.998287878034281
1	175262647	T	G	99	110	92	98	105	102	120	130	0.0788110861948085	0.80237395146405
1	175262677	G	C	97	95	99	82	116	73	129	101	0.34659014912163	0.29254689183873
1	175371392	T	C	107	26	88	19	80	16	87	10	0.567787356913024	0.351171250342533
1	175371522	G	A	84	15	95	15	63	8	52	12	-0.053363225598726	0.940775906299
1	175371532	G	C	85	17	100	18	66	12	53	14	-0.207720398404494	0.751041593396703
1	175371540	C	T	85	17	104	19	67	13	54	16	-0.331435180631738	0.60137693798966
1	175371559	C	T	86	24	100	30	66	19	50	28	-0.48087916549463	0.514497575256415
1	175371723	G	C	55	73	71	86	40	40	24	47	-0.107340464060341	0.871084704418117
1	175371893	G	A	28	40	47	51	26	24	18	24	0.153445067618956	0.797669140197329
1	175371971	G	A	13	18	24	29	21	17	7	6	0.628928452049279	0.441874002008092
1	175372585	A	C	11	18	11	24	3	15	2	16	-1.69938241135805	0.149207204147857
1	175608855	C	T	69	107	94	82	120	120	103	147	-0.0462817617772595	0.956560811372722
1	175609183	G	A	22	10	39	4	24	5	34	12	-0.352864261566509	0.909968355347266
1	175631003	G	A	20	30	15	19	14	7	17	26	0.39522901819877	0.663729717572015
1	175631017	C	A	18	30	20	24	18	7	17	28	0.506959988719863	0.654129010568489
1	175807792	C	A	4	11	6	18	16	21	18	15	1.45359074004814	0.135492935640126
1	175807872	C	G	8	17	9	35	35	36	16	26	1.33120590847537	0.12432686491825
1	175807983	C	G	9	36	25	44	49	52	21	38	0.871895174252314	0.409072881219133
1	175808383	C	T	29	1	29	4	62	6	33	3	-0.136122293241767	0.91861780131787
1	175808417	T	C	31	2	28	8	77	12	34	8	-0.0882271829027482	0.903324605396224
1	175808432	G	A	31	2	27	9	75	11	32	10	-0.0493998125860711	0.896921606331445
1	175808532	C	T	16	13	13	24	46	29	11	20	0.569652540549997	0.859288993015252
1	175808973	G	C	30	74	49	89	93	154	69	135	0.209871726436188	0.586836890803633
1	175809009	G	A	51	111	81	127	103	146	92	158	0.209826444254611	0.602310059354024
1	175809174	T	C	94	116	106	131	122	128	130	120	0.327594654922994	0.274256917633062
1	175809219	G	C	70	79	76	100	114	135	109	133	0.0288019278467716	0.930461385055338
1	175809225	C	G	68	72	71	96	112	134	113	135	0.0156951787156657	0.962662170160346
1	175809351	C	G	67	97	51	89	106	144	116	134	0.331990555372787	0.328093115845022
1	175809412	A	G	67	118	46	108	108	140	135	115	0.930459066746061	0.112658312831883
1	175809755	C	G	1	3	14	4	21	2	79	3	3.22239242129456	0.254033209957879
1	175809774	C	T	1	2	14	2	23	2	79	3	2.44360665146218	0.397433892787993
1	175981360	T	C	28	41	29	44	10	28	5	12	-0.838536577305736	0.283724964190057
1	175985472	T	A	21	9	13	7	13	11	8	24	-1.82442843541654	0.232801328417568
1	175985522	G	A	59	39	43	17	37	17	21	30	-0.561678276441292	0.639909957520245
1	175985645	A	T	131	26	100	15	92	6	78	8	1.10783897728212	0.121682095909849
1	175985903	T	C	25	26	41	27	17	20	19	35	-0.9279083768771	0.215368138392442
1	175985961	T	C	14	18	16	24	10	14	3	16	-0.721024050297173	0.552395154054063
1	175986167	T	G	33	79	49	100	34	62	24	82	-0.185680233668567	0.818405345241274
1	176353964	G	A	39	13	40	10	24	6	39	12	0.0271361299597319	0.973606666490547
1	176354001	A	G	49	15	43	16	26	11	52	15	0.0155968549534453	0.982366928037607
1	176354322	T	C	48	42	31	45	23	46	20	49	-1.00442810595711	0.127077599001919
1	176354389	G	A	46	65	39	62	39	69	35	60	-0.222480139159841	0.631799483795083
1	176354512	C	G	9	36	26	34	28	23	21	39	0.660513533728333	0.603070493124811
1	176543960	A	G	4	180	1	111	2	192	2	207	-0.777297688201873	0.614852895518187
1	176870076	G	T	51	69	28	34	70	117	71	179	-0.687182234204869	0.213149400461811
1	176870838	G	A	74	103	146	83	93	86	130	120	-0.127801529679489	0.956928057049517
1	176870943	C	T	43	50	54	39	40	59	57	69	-0.524266569033601	0.358844865373297
1	176871490	G	A	20	8	25	10	19	20	7	20	-1.94341647163363	0.0729028143177891
1	176988078	G	A	4	1	2	4	40	31	27	37	-0.284408056352264	0.861595681001462
1	176988132	G	A	4	1	2	2	48	33	24	40	-1.01989955043851	0.589581957227415
1	176988177	C	G	1	2	2	1	48	29	15	32	0.046542585936966	0.952847202961973
1	177821671	T	A	39	11	31	8	47	2	31	0	3.40404670803966	0.012378905936124
1	177821674	C	T	39	11	31	8	45	2	31	0	3.36657200994221	0.0136294490353567
1	177821679	C	A	37	11	29	8	46	3	30	1	2.4514609075287	0.0356774033809019
1	177821680	C	T	36	11	28	8	44	3	28	1	2.41785251488589	0.0390584401571179
1	177821704	C	T	28	15	27	9	33	3	19	1	2.50404250533759	0.0295938101846401
1	177982272	G	C	25	11	75	26	21	23	24	13	-1.11247472925823	0.189794971638945
1	177982284	G	A	39	15	90	30	30	15	43	15	-0.236440195841343	0.711359230251544
1	177982308	A	G	70	22	139	48	52	19	67	19	0.0688141347221256	0.89709500816395
1	177982330	G	A	102	56	178	54	78	27	101	44	-0.0138546456607322	0.932088847414136
1	177982515	C	T	103	146	117	133	127	123	122	127	0.336979245710522	0.24784358606347
1	177982598	C	G	101	139	104	142	117	128	93	149	0.0554495723324324	0.900720952661
1	177982806	G	C	92	151	87	138	144	103	99	145	0.661726098455328	0.425312485432679
1	177982900	A	C	89	137	57	103	123	105	88	146	0.466621671484967	0.538025516122644
1	177982932	A	G	84	119	50	77	74	81	55	138	-0.214939150520483	0.875265401394642
[truncated: 4,798,275 more chars]
