# Supplementary material for: Understanding Callus Types in Maize by Genetic Mapping and Transcriptional Profiling
Source: Plants (Basel). 2025 Oct 15;14(20):3168. doi: 10.3390/plants14203168 (PMC12566775; doi:10.3390/plants14203168)
Supplement: Supplementary file 1 [file plants-14-03168-s001.zip › supplementary_files/Supplementary_Data_2.txt]

# Genetic mapping of callus types using GBS makers and a logistic model
# The dataset contains genetic mapping results for the F2 population.
# Columns:
# 1. Chr: Chromosome number (the chromosome where the marker is located).
# 2. Pos: Position (the position of the marker on the chromosome, in base pairs (bp)).
# 3. Marker: Marker name (the segmentation marker used in the mapping).
# 4. pvals: P-values (statistical significance of the association between the marker and callus type, derived from the logistic model).
Chr	Pos	Marker	pvals
1	340602	1_seg1	0.369337188
1	1613359	1_seg10	0.32958508
1	20325808	1_seg100	0.028480928
1	20938621	1_seg101	0.037737269
1	21110919	1_seg102	0.054561656
1	21298771	1_seg103	0.067839875
1	21476372	1_seg104	0.082738915
1	21579308	1_seg105	0.106305247
1	21649629	1_seg106	0.075283582
1	21703644	1_seg107	0.057225915
1	21880715	1_seg108	0.067831981
1	22165080	1_seg109	0.051092807
1	1901776	1_seg11	0.260073108
1	22663047	1_seg110	0.052368378
1	23507724	1_seg111	0.069559421
1	24223500	1_seg112	0.055640042
1	24529069	1_seg113	0.028327093
1	25157616	1_seg114	0.034075504
1	25765480	1_seg115	0.045891478
1	25925522	1_seg116	0.038513646
1	26062442	1_seg117	0.031870452
1	26069552	1_seg118	0.042591195
1	26076690	1_seg119	0.062994879
1	2105298	1_seg12	0.305341534
1	26109568	1_seg120	0.042479181
1	26669790	1_seg121	0.04049577
1	27303241	1_seg122	0.028681073
1	27549427	1_seg123	0.023893792
1	27759189	1_seg124	0.029839012
1	28052431	1_seg125	0.035616437
1	28446443	1_seg126	0.042479181
1	28697469	1_seg127	0.050616668
1	29137933	1_seg128	0.042479181
1	29633321	1_seg129	0.081388568
1	2151354	1_seg13	0.303304118
1	29927757	1_seg130	0.097393468
1	30087846	1_seg131	0.113142397
1	30318180	1_seg132	0.089240488
1	30916094	1_seg133	0.107935371
1	31339596	1_seg134	0.092936689
1	31433952	1_seg135	0.107935371
1	31773462	1_seg136	0.125123284
1	32523318	1_seg137	0.153952191
1	33165656	1_seg138	0.182735275
1	34246564	1_seg139	0.096940225
1	2215380	1_seg14	0.293115533
1	35135126	1_seg140	0.084447118
1	35206760	1_seg141	0.095683709
1	36099012	1_seg142	0.183802363
1	36919704	1_seg143	0.21023555
1	36941582	1_seg144	0.235400723
1	36964146	1_seg145	0.262622951
1	37082467	1_seg146	0.290436199
1	37507568	1_seg147	0.259480448
1	37962406	1_seg148	0.281758102
1	38281190	1_seg149	0.19638255
1	2301521	1_seg15	0.277297327
1	38675928	1_seg150	0.217816533
1	38970802	1_seg151	0.107677259
1	39320459	1_seg152	0.03385952
1	39824286	1_seg153	0.030545778
1	40056248	1_seg154	0.054152712
1	40074078	1_seg155	0.053467182
1	40173704	1_seg156	0.152129974
1	40275518	1_seg157	0.137523798
1	40468835	1_seg158	0.162700889
1	40894646	1_seg159	0.097156881
1	2840444	1_seg16	0.286654208
1	41535896	1_seg160	0.030253497
1	41930846	1_seg161	0.034174782
1	42023107	1_seg162	0.033463663
1	42115404	1_seg163	0.029693452
1	42449672	1_seg164	0.028128238
1	42878688	1_seg165	0.025948114
1	42975382	1_seg166	0.02983534
1	43518734	1_seg167	0.026989195
1	44368990	1_seg168	0.025552727
1	44685134	1_seg169	0.069802618
1	3316044	1_seg17	0.250379057
1	44692487	1_seg170	0.080524945
1	45036496	1_seg171	0.069802618
1	45380486	1_seg172	0.069802618
1	45477252	1_seg173	0.069802618
1	45753826	1_seg174	0.060578018
1	45933652	1_seg175	0.052756614
1	46033187	1_seg176	0.07136103
1	46177938	1_seg177	0.122952572
1	46226868	1_seg178	0.195833273
1	46688676	1_seg179	0.168301131
1	3343432	1_seg18	0.352320511
1	47377257	1_seg180	0.106675023
1	48261006	1_seg181	0.104313492
1	48914320	1_seg182	0.088091219
1	49103339	1_seg183	0.072025682
1	49574621	1_seg184	0.106651847
1	49910468	1_seg185	0.087395237
1	50228760	1_seg186	0.073033182
1	50670536	1_seg187	0.089986387
1	51068058	1_seg188	0.057567008
1	51337039	1_seg189	0.075772703
1	3366036	1_seg19	0.27745704
1	51411532	1_seg190	0.09325357
1	51509175	1_seg191	0.113492127
1	51658830	1_seg192	0.136215216
1	52048598	1_seg193	0.162368375
1	52466762	1_seg194	0.182356374
1	52617270	1_seg195	0.20286267
1	52661974	1_seg196	0.237815276
1	52803860	1_seg197	0.271688216
1	52967124	1_seg198	0.309343382
1	53893040	1_seg199	0.368360193
1	661435	1_seg2	0.948423113
1	3368921	1_seg20	0.320909011
1	55307848	1_seg200	0.413577605
1	55818727	1_seg201	0.404429506
1	56014344	1_seg202	0.360212277
1	56230304	1_seg203	0.433241971
1	56299078	1_seg204	0.474581443
1	56470250	1_seg205	0.556375602
1	56593096	1_seg206	0.626974652
1	56593206	1_seg207	0.682315416
1	57686007	1_seg208	0.626974652
1	58916452	1_seg209	0.694764284
1	3574901	1_seg21	0.365146348
1	59054610	1_seg210	0.743420619
1	59084385	1_seg211	0.687635912
1	59137118	1_seg212	0.732112949
1	59299253	1_seg213	0.689197429
1	59502472	1_seg214	0.615947986
1	59580618	1_seg215	0.667303248
1	59719480	1_seg216	0.769681255
1	59844963	1_seg217	0.7147828
1	61012918	1_seg218	0.818527721
1	62207802	1_seg219	0.830771153
1	3874589	1_seg22	0.450915497
1	63319882	1_seg220	0.829532646
1	64424694	1_seg221	0.724721018
1	64444613	1_seg222	0.778058825
1	64649334	1_seg223	0.860297172
1	65170860	1_seg224	0.869203494
1	65669913	1_seg225	0.994663943
1	65852124	1_seg226	0.994970119
1	65911506	1_seg227	0.979435671
1	65971410	1_seg228	0.910978724
1	65979106	1_seg229	0.884708879
1	4043325	1_seg23	0.450915497
1	66079431	1_seg230	0.918906373
1	66248862	1_seg231	0.950846602
1	68388674	1_seg232	0.987773822
1	70726208	1_seg233	0.993929162
1	71178432	1_seg234	0.987773822
1	71804356	1_seg235	0.994881559
1	72329008	1_seg236	1
1	72419375	1_seg237	0.981123875
1	72435328	1_seg238	0.985317489
1	72456257	1_seg239	0.994571972
1	4115518	1_seg24	0.41182563
1	72483437	1_seg240	0.986948848
1	72728188	1_seg241	0.941249825
1	73266292	1_seg242	0.941249825
1	73568464	1_seg243	0.941159346
1	73570015	1_seg244	0.978172121
1	74141660	1_seg245	0.994753318
1	74717890	1_seg246	1
1	74934628	1_seg247	0.994970119
1	75332610	1_seg248	1
1	75737325	1_seg249	0.978843353
1	4212946	1_seg25	0.37014786
1	76252680	1_seg250	0.978755407
1	76775004	1_seg251	0.959366808
1	77075910	1_seg252	0.954339309
1	77152512	1_seg253	0.882032865
1	77152540	1_seg254	0.845385701
1	77779560	1_seg255	0.849839228
1	78406615	1_seg256	0.84564283
1	78420542	1_seg257	0.849839228
1	78913940	1_seg258	0.895416123
1	79752699	1_seg259	0.899520202
1	4364718	1_seg26	0.41182563
1	80170033	1_seg260	0.89436944
1	80786514	1_seg261	0.835434312
1	81357832	1_seg262	0.886617445
1	82145570	1_seg263	0.886617445
1	83458155	1_seg264	0.909018128
1	84380889	1_seg265	0.93781006
1	85256014	1_seg266	0.927019069
1	86109431	1_seg267	0.922538394
1	86472692	1_seg268	0.951670559
1	86871884	1_seg269	0.916723023
1	4655274	1_seg27	0.614381991
1	87855877	1_seg270	0.908027358
1	88858641	1_seg271	0.942643396
1	89415276	1_seg272	0.869203494
1	89553960	1_seg273	0.900135555
1	89890581	1_seg274	0.995062127
1	90599392	1_seg275	0.989753467
1	91516732	1_seg276	0.938445923
1	92135984	1_seg277	0.843549655
1	92311494	1_seg278	0.927047077
1	92754993	1_seg279	0.957955943
1	4997148	1_seg28	0.608684792
1	93228328	1_seg280	0.976556979
1	93408098	1_seg281	0.99043138
1	93456642	1_seg282	0.964869447
1	93829870	1_seg283	0.942908302
1	94357090	1_seg284	0.862097953
1	94617636	1_seg285	0.828107376
1	94750534	1_seg286	0.812623537
1	95100540	1_seg287	0.853848865
1	95424208	1_seg288	0.925277931
1	95452816	1_seg289	0.954411649
1	5345646	1_seg29	0.436540581
1	95531109	1_seg290	0.925309611
1	97962114	1_seg291	0.95559383
1	100411188	1_seg292	0.953005262
1	101283040	1_seg293	0.941234082
1	102855755	1_seg294	0.923635015
1	104246791	1_seg295	0.886120578
1	105054055	1_seg296	0.767958044
1	105301432	1_seg297	0.812623537
1	105519906	1_seg298	0.886128147
1	105693340	1_seg299	0.88827844
1	698488	1_seg3	0.813916101
1	5625847	1_seg30	0.253529267
1	106000830	1_seg300	0.926281388
1	106870190	1_seg301	0.952970372
1	107672396	1_seg302	0.919702653
1	108246020	1_seg303	0.881417116
1	108613530	1_seg304	0.922452736
1	108632054	1_seg305	0.886128147
1	108640612	1_seg306	0.810114577
1	108936908	1_seg307	0.763960272
1	109254296	1_seg308	0.841027188
1	109282176	1_seg309	0.841027188
1	5663231	1_seg31	0.225182354
1	109319188	1_seg310	0.795627728
1	110048312	1_seg311	0.745216755
1	110882066	1_seg312	0.795136376
1	112202719	1_seg313	0.845205319
1	113441518	1_seg314	0.886120578
1	114050372	1_seg315	0.911404945
1	114901968	1_seg316	0.886120578
1	115403598	1_seg317	0.845205319
1	115637353	1_seg318	0.767958044
1	116242448	1_seg319	0.812623537
1	5698586	1_seg32	0.193608825
1	116812900	1_seg320	0.828107376
1	116951286	1_seg321	0.911404945
1	131436387	1_seg322	0.941234082
1	147852296	1_seg323	0.911404945
1	150098368	1_seg324	0.940069666
1	150443846	1_seg325	0.908908578
1	154062314	1_seg326	0.923165605
1	157512391	1_seg327	0.958017272
1	157514001	1_seg328	0.976530694
1	157669582	1_seg329	0.917773647
1	5766258	1_seg33	0.225182354
1	157844569	1_seg330	0.89002056
1	159020531	1_seg331	0.919878555
1	160235014	1_seg332	0.939983578
1	160576660	1_seg333	0.990771267
1	161033836	1_seg334	0.995152297
1	161282862	1_seg335	0.99043138
1	161375569	1_seg336	0.95722538
1	161412184	1_seg337	0.953005262
1	161708957	1_seg338	0.95722538
1	161990435	1_seg339	0.922802583
1	6022496	1_seg34	0.075215248
1	161996494	1_seg340	0.927207038
1	162153085	1_seg341	0.953414559
1	162794894	1_seg342	0.874335987
1	163283434	1_seg343	0.854435451
1	163371472	1_seg344	0.830729563
1	163459495	1_seg345	0.927201145
1	163739392	1_seg346	0.953005262
1	164117110	1_seg347	0.95722538
1	165870371	1_seg348	0.95322761
1	167529330	1_seg349	0.940899719
1	6697678	1_seg35	0.063969314
1	167533870	1_seg350	0.854906484
1	168441398	1_seg351	0.8278132
1	169989390	1_seg352	0.719358526
1	170719806	1_seg353	0.8278132
1	172601405	1_seg354	0.854906484
1	174618360	1_seg355	0.886073332
1	174842676	1_seg356	0.846263045
1	175115072	1_seg357	0.846263045
1	175387508	1_seg358	0.925668448
1	175402324	1_seg359	0.963950702
1	7193924	1_seg36	0.053967207
1	175522218	1_seg360	0.960933054
1	176225910	1_seg361	0.929761603
1	176986358	1_seg362	0.941438998
1	177179759	1_seg363	0.991111797
1	177368612	1_seg364	0.957965122
1	178121709	1_seg365	0.953659968
1	178948208	1_seg366	0.962212306
1	179216607	1_seg367	0.975548127
1	179261858	1_seg368	0.961882216
1	179611842	1_seg369	0.890384018
1	7245789	1_seg37	0.062941629
1	180311284	1_seg370	0.890302481
1	180688672	1_seg371	0.961882216
1	181149040	1_seg372	0.975634966
1	182602562	1_seg373	0.962212306
1	184561995	1_seg374	0.975634966
1	185784484	1_seg375	0.980560122
1	186126614	1_seg376	0.980560122
1	186192186	1_seg377	1
1	187106214	1_seg378	0.975634966
1	188686789	1_seg379	1
1	7256771	1_seg38	0.07578188
1	189605382	1_seg380	0.971898772
1	190066244	1_seg381	0.958438886
1	190283344	1_seg382	0.971808907
1	190337598	1_seg383	0.971633422
1	190469774	1_seg384	0.949352448
1	190556039	1_seg385	0.923887837
1	190556117	1_seg386	0.879575538
1	191044220	1_seg387	0.836155872
1	191548898	1_seg388	0.787269838
1	191593435	1_seg389	0.726854057
1	7283114	1_seg39	0.101570745
1	192052846	1_seg390	0.77862764
1	192639954	1_seg391	0.82817377
1	193016628	1_seg392	0.885427369
1	193345706	1_seg393	0.923906129
1	193991151	1_seg394	0.883377778
1	194535956	1_seg395	0.908832162
1	194877535	1_seg396	0.854779737
1	195301474	1_seg397	0.893751213
1	195391276	1_seg398	0.837060937
1	195789903	1_seg399	0.790691424
1	994626	1_seg4	0.684109671
1	7305407	1_seg40	0.113931682
1	196632416	1_seg400	0.742333569
1	197273073	1_seg401	0.727206816
1	197747650	1_seg402	0.642881744
1	198291355	1_seg403	0.8127003
1	198851086	1_seg404	0.899034218
1	199166565	1_seg405	0.929939544
1	199468061	1_seg406	0.94364405
1	199861106	1_seg407	0.907317441
1	200510822	1_seg408	0.940660794
1	201576924	1_seg409	0.910713406
1	7454760	1_seg41	0.119547253
1	202109432	1_seg410	0.910326198
1	202112442	1_seg411	0.905673749
1	202113565	1_seg412	0.795484804
1	202286335	1_seg413	0.844383125
1	202463220	1_seg414	0.919276512
1	202468434	1_seg415	0.875518709
1	202930006	1_seg416	0.925218406
1	203396164	1_seg417	0.928944734
1	203458433	1_seg418	0.88933211
1	203664088	1_seg419	0.797016501
1	7605490	1_seg42	0.138149189
1	204381200	1_seg420	0.954473804
1	205021632	1_seg421	0.953769674
1	205104263	1_seg422	0.979790324
1	205404423	1_seg423	0.957104675
1	205994735	1_seg424	0.883158248
1	206356266	1_seg425	0.907982976
1	206431513	1_seg426	0.917527673
1	206864573	1_seg427	0.941085899
1	207386518	1_seg428	0.919758417
1	207785586	1_seg429	0.907666997
1	7642762	1_seg43	0.157988177
1	208080606	1_seg430	0.909156632
1	208374674	1_seg431	0.874167893
1	208783542	1_seg432	0.876498637
1	209133983	1_seg433	0.871572963
1	209699200	1_seg434	0.903306624
1	210079392	1_seg435	0.926471721
1	210129976	1_seg436	0.903306624
1	210130012	1_seg437	0.873528831
1	210374639	1_seg438	0.92047125
1	211126158	1_seg439	0.977039861
1	7867275	1_seg44	0.115796997
1	211633138	1_seg440	0.954288525
1	211669798	1_seg441	0.975092207
1	211858114	1_seg442	0.957268168
1	213018514	1_seg443	0.989573863
1	214451060	1_seg444	0.957268168
1	215116850	1_seg445	0.935531775
1	215386127	1_seg446	0.975403341
1	215983334	1_seg447	0.988694539
1	216673765	1_seg448	0.993983009
1	216915335	1_seg449	0.995908976
1	8107382	1_seg45	0.102722238
1	217077578	1_seg450	0.983288377
1	218149998	1_seg451	0.954848346
1	219421206	1_seg452	0.924831619
1	219859200	1_seg453	0.872804808
1	220298593	1_seg454	0.828389037
1	220595126	1_seg455	0.761595054
1	220775425	1_seg456	0.707469732
1	221572992	1_seg457	0.757322883
1	222724466	1_seg458	0.804917431
1	223255652	1_seg459	0.713697593
1	8245522	1_seg46	0.186399406
1	223740584	1_seg460	0.793186843
1	224623236	1_seg461	0.713697593
1	225121112	1_seg462	0.711127251
1	225173576	1_seg463	0.663662662
1	225221246	1_seg464	0.588054768
1	225332744	1_seg465	0.548186826
1	225401000	1_seg466	0.484645311
1	225480712	1_seg467	0.449564605
1	225806034	1_seg468	0.372682148
1	226279144	1_seg469	0.421424263
1	8349887	1_seg47	0.167036898
1	226941709	1_seg470	0.463305615
1	227460026	1_seg471	0.499841806
1	227548837	1_seg472	0.459948321
1	227554438	1_seg473	0.392344234
1	227594993	1_seg474	0.428689826
1	228004310	1_seg475	0.473307
1	228527034	1_seg476	0.380640675
1	228929658	1_seg477	0.578526419
1	229274222	1_seg478	0.540014184
1	230094582	1_seg479	0.497686919
1	8514766	1_seg48	0.152128819
1	231092694	1_seg480	0.477697334
1	231366392	1_seg481	0.58906538
1	231487116	1_seg482	0.660271219
1	231718866	1_seg483	0.80291215
1	231900737	1_seg484	0.76640473
1	232488516	1_seg485	0.645900981
1	233096446	1_seg486	0.666657578
1	233218586	1_seg487	0.645900981
1	233292658	1_seg488	0.67829415
1	233453642	1_seg489	0.630349222
1	8665766	1_seg49	0.167988615
1	233571784	1_seg490	0.746718918
1	233636600	1_seg491	0.756733987
1	233914458	1_seg492	0.650385061
1	234199001	1_seg493	0.742968095
1	234570528	1_seg494	0.888174873
1	235022106	1_seg495	0.955711878
1	235177686	1_seg496	0.935614034
1	235181764	1_seg497	0.955711878
1	235267060	1_seg498	0.944878214
1	235557160	1_seg499	0.860874535
1	1290412	1_seg5	0.48979436
1	8826063	1_seg50	0.135976768
1	235836430	1_seg500	0.906959108
1	236011562	1_seg501	0.808575512
1	236853656	1_seg502	0.723325406
1	237636988	1_seg503	0.660126126
1	237678944	1_seg504	0.610169683
1	237741614	1_seg505	0.557338835
1	238290836	1_seg506	0.494847474
1	238805032	1_seg507	0.443260797
1	238905996	1_seg508	0.485322919
1	239340666	1_seg509	0.485322919
1	9003590	1_seg51	0.14738077
1	240597260	1_seg510	0.520591294
1	241509026	1_seg511	0.592300795
1	241714554	1_seg512	0.662339766
1	242059377	1_seg513	0.592300795
1	242609596	1_seg514	0.629677304
1	243004036	1_seg515	0.592300795
1	243581721	1_seg516	0.546989559
1	245189926	1_seg517	0.590956532
1	246220452	1_seg518	0.660655568
1	246220476	1_seg519	0.572951933
1	9029458	1_seg52	0.106583935
1	247442501	1_seg520	0.537300186
1	248784261	1_seg521	0.479230249
1	248967504	1_seg522	0.390213928
1	249053276	1_seg523	0.412832764
1	249075588	1_seg524	0.306028463
1	250216727	1_seg525	0.347256566
1	251442749	1_seg526	0.397803839
1	251560436	1_seg527	0.416915045
1	251694925	1_seg528	0.460978058
1	252079144	1_seg529	0.567710381
1	9068057	1_seg53	0.134430944
1	252524302	1_seg530	0.621438102
1	253130010	1_seg531	0.731920959
1	253902534	1_seg532	0.782588338
1	254501828	1_seg533	0.797097027
1	255041540	1_seg534	0.832470298
1	255659317	1_seg535	0.825370982
1	256291922	1_seg536	0.916783527
1	257515467	1_seg537	0.877827624
1	258459074	1_seg538	0.916783527
1	258510416	1_seg539	0.825370982
1	9106254	1_seg54	0.072323536
1	258632166	1_seg540	0.797173657
1	259587294	1_seg541	0.902997748
1	260540528	1_seg542	0.935218909
1	260922350	1_seg543	0.881847607
1	261235916	1_seg544	0.8376402
1	261295436	1_seg545	0.70033058
1	261633230	1_seg546	0.648266024
1	262015202	1_seg547	0.631305456
1	263551700	1_seg548	0.501092828
1	265117152	1_seg549	0.472354005
1	9110714	1_seg55	0.081871131
1	265365207	1_seg550	0.52500303
1	265550370	1_seg551	0.478440638
1	266932284	1_seg552	0.596534575
1	268887888	1_seg553	0.478440638
1	269536318	1_seg554	0.433784676
1	269937258	1_seg555	0.478440638
1	270517348	1_seg556	0.527949206
1	270795622	1_seg557	0.572769844
1	271798492	1_seg558	0.533847807
1	272809954	1_seg559	0.662959168
1	9110742	1_seg56	0.085506858
1	272908598	1_seg560	0.723445782
1	272912118	1_seg561	0.710017033
1	273691214	1_seg562	0.723874089
1	274637694	1_seg563	0.681225058
1	275195272	1_seg564	0.593983104
1	275833678	1_seg565	0.593983104
1	276243897	1_seg566	0.551119442
1	276521226	1_seg567	0.593983104
1	276697440	1_seg568	0.632949527
1	277100305	1_seg569	0.678461436
1	9227358	1_seg57	0.081298587
1	277667718	1_seg570	0.64362902
1	278032622	1_seg571	0.594855306
1	278312573	1_seg572	0.693551352
1	278559174	1_seg573	0.640054707
1	278795750	1_seg574	0.693551352
1	279214804	1_seg575	0.6219828
1	279783648	1_seg576	0.669570989
1	280061336	1_seg577	0.706404139
1	280061389	1_seg578	0.692376801
1	280099345	1_seg579	0.730227848
1	9344019	1_seg58	0.097441373
1	280141730	1_seg580	0.696592397
1	280260652	1_seg581	0.617588889
1	280491520	1_seg582	0.588021859
1	280943126	1_seg583	0.554742579
1	281717382	1_seg584	0.588021859
1	282903380	1_seg585	0.677356071
1	283886668	1_seg586	0.747371833
1	284686212	1_seg587	0.78077349
1	285438263	1_seg588	0.811680712
1	285724332	1_seg589	0.909057558
1	9404886	1_seg59	0.109380915
1	285843063	1_seg590	0.914601608
1	286090730	1_seg591	0.909057558
1	286327920	1_seg592	0.944365896
1	286340292	1_seg593	0.882162146
1	286515275	1_seg594	0.779560342
1	286708004	1_seg595	0.726854105
1	287780090	1_seg596	0.725418433
1	289219709	1_seg597	0.725418433
1	289751123	1_seg598	0.889133643
1	290747829	1_seg599	0.886671038
1	1337649	1_seg6	0.585522737
1	9777935	1_seg60	0.053002257
1	291822232	1_seg600	0.833584422
1	292095632	1_seg601	0.765148409
1	292147312	1_seg602	0.663415983
1	292148097	1_seg603	0.7828809
1	292154509	1_seg604	0.7828809
1	292581903	1_seg605	0.892468918
1	293025717	1_seg606	0.931409118
1	293054999	1_seg607	0.945780887
1	293499759	1_seg608	0.987879841
1	293987639	1_seg609	0.939166818
1	10275230	1_seg61	0.060780142
1	294037255	1_seg610	0.935956244
1	294570932	1_seg611	0.926035993
1	295347836	1_seg612	0.909057558
1	295708254	1_seg613	0.909057558
1	295893031	1_seg614	0.88480892
1	295960700	1_seg615	0.854871765
1	295960750	1_seg616	0.808176479
1	296217902	1_seg617	0.798019528
1	296539406	1_seg618	0.840649559
1	296940238	1_seg619	0.890775669
1	10687424	1_seg62	0.053002257
1	297362498	1_seg620	0.934937531
1	297554232	1_seg621	0.76036898
1	297660198	1_seg622	0.636058041
1	297737795	1_seg623	0.760026134
1	298123046	1_seg624	0.759669126
1	298761376	1_seg625	0.752457119
1	299214604	1_seg626	0.73961281
1	299337203	1_seg627	0.618853374
1	299371489	1_seg628	0.683650795
1	299405775	1_seg629	0.617258604
1	11041393	1_seg63	0.072802651
1	299415798	1_seg630	0.615029613
1	299451572	1_seg631	0.61490016
1	299839924	1_seg632	0.509105346
1	300202513	1_seg633	0.436235474
1	300355524	1_seg634	0.35370287
1	300508548	1_seg635	0.261857912
1	300778605	1_seg636	0.298629698
1	301074454	1_seg637	0.258011179
1	301196486	1_seg638	0.235201761
1	301660758	1_seg639	0.179901901
1	11442662	1_seg64	0.044882524
1	302028817	1_seg640	0.179535844
1	302212272	1_seg641	0.176579901
1	302849293	1_seg642	0.258177171
1	303535056	1_seg643	0.240161508
1	303780422	1_seg644	0.229734422
1	303793628	1_seg645	0.257895222
1	304079596	1_seg646	0.282192721
1	304405418	1_seg647	0.235755368
1	304467316	1_seg648	0.158381999
1	304489356	1_seg649	0.115587471
1	11735518	1_seg65	0.06313907
1	304493194	1_seg650	0.105333064
1	304497012	1_seg651	0.146130165
1	304623622	1_seg652	0.133029376
1	304750234	1_seg653	0.122862407
1	305018852	1_seg654	0.172367955
1	305289378	1_seg655	0.082823225
1	305344498	1_seg656	0.088845123
1	305435908	1_seg657	0.230748752
1	305487928	1_seg658	0.214792879
1	305597290	1_seg659	0.179424484
1	12005144	1_seg66	0.047582162
1	305696328	1_seg660	0.154000541
1	305856962	1_seg661	0.184323926
1	306019285	1_seg662	0.139722
1	306142926	1_seg663	0.092211583
1	306450136	1_seg664	0.055381226
1	306738984	1_seg665	0.055283473
1	12450586	1_seg67	0.049770193
1	12644832	1_seg68	0.042033121
1	12688344	1_seg69	0.044210999
1	1379585	1_seg7	0.431324234
1	12733792	1_seg70	0.060232052
1	12792218	1_seg71	0.037996672
1	12848720	1_seg72	0.026952805
1	12849036	1_seg73	0.031645405
1	12849365	1_seg74	0.08814663
1	12994181	1_seg75	0.075645062
1	13154876	1_seg76	0.073967683
1	13751064	1_seg77	0.072903352
1	14394922	1_seg78	0.085780613
1	14488358	1_seg79	0.099503641
1	1459540	1_seg8	0.386103993
1	14518249	1_seg80	0.085780613
1	14544753	1_seg81	0.054040937
1	14789120	1_seg82	0.054940447
1	15204594	1_seg83	0.063729721
1	15404936	1_seg84	0.057043551
1	15857398	1_seg85	0.049220426
1	16307671	1_seg86	0.04662244
1	16349751	1_seg87	0.039243858
1	16934473	1_seg88	0.055293763
1	17602368	1_seg89	0.064234995
1	1521529	1_seg9	0.36883195
1	17850880	1_seg90	0.053989713
1	18291412	1_seg91	0.04484186
1	18626418	1_seg92	0.032422934
1	18824124	1_seg93	0.031428846
1	19089062	1_seg94	0.025278502
1	19180356	1_seg95	0.03581169
1	19297919	1_seg96	0.024827022
1	19497158	1_seg97	0.020553982
1	19586748	1_seg98	0.016623128
1	19688666	1_seg99	0.022366893
10	251348	10_seg1	0.489684299
10	1634056	10_seg10	0.335138897
10	80413997	10_seg100	0.565904832
10	80710394	10_seg101	0.629289563
10	80817380	10_seg102	0.678280605
10	82277876	10_seg103	0.598966273
10	83864214	10_seg104	0.550437055
10	84626670	10_seg105	0.47320938
10	86173072	10_seg106	0.433614405
10	87924364	10_seg107	0.499731093
10	89814789	10_seg108	0.548848808
10	91271397	10_seg109	0.499731093
10	1651032	10_seg11	0.66562949
10	91888236	10_seg110	0.433614405
10	92216298	10_seg111	0.354750321
10	92670938	10_seg112	0.317821613
10	93044104	10_seg113	0.354750321
10	93057318	10_seg114	0.433614405
10	93135450	10_seg115	0.495197235
10	93794083	10_seg116	0.547590599
10	94893177	10_seg117	0.597653339
10	95446388	10_seg118	0.502066171
10	96742298	10_seg119	0.459903662
10	1922784	10_seg12	0.626571536
10	99226224	10_seg120	0.425681807
10	101283456	10_seg121	0.495631765
10	102765150	10_seg122	0.44696335
10	104156100	10_seg123	0.495631765
10	105887117	10_seg124	0.438747981
10	106888318	10_seg125	0.48342658
10	107483278	10_seg126	0.547102363
10	108143138	10_seg127	0.48342658
10	110503522	10_seg128	0.438747981
10	112787838	10_seg129	0.392018231
10	2193558	10_seg13	0.635936317
10	113315184	10_seg130	0.336691553
10	113864432	10_seg131	0.392018231
10	113914217	10_seg132	0.50052876
10	113953046	10_seg133	0.549769219
10	114130565	10_seg134	0.594587297
10	114663730	10_seg135	0.685541705
10	115264495	10_seg136	0.780152755
10	115801125	10_seg137	0.734416555
10	116106456	10_seg138	0.669585689
10	116395060	10_seg139	0.619264148
10	2199936	10_seg14	0.683766959
10	116995206	10_seg140	0.54214639
10	117748178	10_seg141	0.48342658
10	118436900	10_seg142	0.54214639
10	118958616	10_seg143	0.5916544
10	119311983	10_seg144	0.5916544
10	119629069	10_seg145	0.64295872
10	120433371	10_seg146	0.629619545
10	121645821	10_seg147	0.705418068
10	122490422	10_seg148	0.659161542
10	122688766	10_seg149	0.706724833
10	2206303	10_seg15	0.876121244
10	122763302	10_seg150	0.630500893
10	122966542	10_seg151	0.584607977
10	124963586	10_seg152	0.645348094
10	127498338	10_seg153	0.598239557
10	128263854	10_seg154	0.509639891
10	128396116	10_seg155	0.464031071
10	128453810	10_seg156	0.506571967
10	128536200	10_seg157	0.594587297
10	129666652	10_seg158	0.677984762
10	130950685	10_seg159	0.578018869
10	2206344	10_seg16	0.840398779
10	131630069	10_seg160	0.56449668
10	132105521	10_seg161	0.518883946
10	132179076	10_seg162	0.649326823
10	132302898	10_seg163	0.683332788
10	132723084	10_seg164	0.766685627
10	133105290	10_seg165	0.852405257
10	133148358	10_seg166	0.885858703
10	133171626	10_seg167	0.867501847
10	133768676	10_seg168	0.815689286
10	134365772	10_seg169	0.899073249
10	2532497	10_seg17	0.678288794
10	134506524	10_seg170	0.899671594
10	134647242	10_seg171	0.822897318
10	134845026	10_seg172	0.899671594
10	135067185	10_seg173	0.815689286
10	135190480	10_seg174	0.701556991
10	135289388	10_seg175	0.715620907
10	135335900	10_seg176	0.725858767
10	135394190	10_seg177	0.715620907
10	136356535	10_seg178	0.627877366
10	137307124	10_seg179	0.628468443
10	2858676	10_seg18	0.576171355
10	137329174	10_seg180	0.726509823
10	137409544	10_seg181	0.755527447
10	137467924	10_seg182	0.652466527
10	137492116	10_seg183	0.833283213
10	137516334	10_seg184	0.639326164
10	137796863	10_seg185	0.726778595
10	138077356	10_seg186	0.773059858
10	138119300	10_seg187	0.726778595
10	138161226	10_seg188	0.543733439
10	138431565	10_seg189	0.447219281
10	2985720	10_seg19	0.666947167
10	138733962	10_seg190	0.580390118
10	138894250	10_seg191	0.668128427
10	139227412	10_seg192	0.760762731
10	139469970	10_seg193	0.841542229
10	139787086	10_seg194	0.690310704
10	140066600	10_seg195	0.804015509
10	140144418	10_seg196	0.766292501
10	140222252	10_seg197	0.785517028
10	140593856	10_seg198	0.741226673
10	140978830	10_seg199	0.687997064
10	297130	10_seg2	0.384508801
10	3112756	10_seg20	0.671880192
10	141246273	10_seg200	0.764743176
10	141820435	10_seg201	0.765026503
10	142259939	10_seg202	0.721074492
10	142415878	10_seg203	0.613157246
10	142452456	10_seg204	0.452836466
10	142478570	10_seg205	0.5515635
10	142527966	10_seg206	0.550646296
10	142551284	10_seg207	0.592991403
10	142551382	10_seg208	0.625959736
10	143058668	10_seg209	0.588918851
10	3575202	10_seg21	0.641896517
10	143826178	10_seg210	0.714104042
10	144105308	10_seg211	0.71491306
10	144191334	10_seg212	0.694170381
10	144266960	10_seg213	0.71491306
10	144327662	10_seg214	0.760842643
10	144379946	10_seg215	0.747273014
10	144640232	10_seg216	0.776213719
10	144900556	10_seg217	0.865548148
10	144904135	10_seg218	0.921155281
10	144961786	10_seg219	0.920910147
10	4037622	10_seg22	0.623336217
10	145260044	10_seg220	0.967940456
10	145630888	10_seg221	0.920910147
10	145757620	10_seg222	0.885528775
10	146037028	10_seg223	0.886567293
10	146373676	10_seg224	0.854882409
10	146457179	10_seg225	0.758008671
10	146543532	10_seg226	0.795689207
10	146618384	10_seg227	0.833192786
10	146642158	10_seg228	0.843763726
10	146685873	10_seg229	0.880028348
10	4069124	10_seg23	0.519799122
10	146768520	10_seg230	0.842824197
10	146816530	10_seg231	0.912580859
10	147384444	10_seg232	0.90779969
10	147959802	10_seg233	0.938593041
10	148045503	10_seg234	0.87732695
10	148251470	10_seg235	0.77201552
10	148379220	10_seg236	0.77201552
10	148572285	10_seg237	0.77201552
10	149005508	10_seg238	0.731857666
10	149348962	10_seg239	0.759958959
10	4291814	10_seg24	0.592401212
10	149477226	10_seg240	0.911794606
10	149513928	10_seg241	0.769522441
10	149525661	10_seg242	0.824868704
10	149555995	10_seg243	0.519829701
10	4681351	10_seg25	0.439055737
10	4949527	10_seg26	0.550660849
10	5324596	10_seg27	0.554644145
10	5781792	10_seg28	0.446711868
10	6015335	10_seg29	0.644892202
10	312242	10_seg3	0.381795221
10	6401005	10_seg30	0.764953122
10	6705120	10_seg31	0.793979107
10	6723156	10_seg32	0.81142998
10	6741190	10_seg33	0.799828522
10	7042398	10_seg34	0.815344801
10	7702176	10_seg35	0.809781083
10	8341375	10_seg36	0.912003984
10	8825700	10_seg37	0.922484985
10	9029422	10_seg38	0.910231311
10	9092028	10_seg39	0.863665935
10	802840	10_seg4	0.362611069
10	9160120	10_seg40	0.868822399
10	9188380	10_seg41	0.777478831
10	9262522	10_seg42	0.743490531
10	9446654	10_seg43	0.4662658
10	9588544	10_seg44	0.392250889
10	10617918	10_seg45	0.387700572
10	12212112	10_seg46	0.405688655
10	12786076	10_seg47	0.377156614
10	12827408	10_seg48	0.387203424
10	13235035	10_seg49	0.385965588
10	1328140	10_seg5	0.292101406
10	13608286	10_seg50	0.480616955
10	13643300	10_seg51	0.449677042
10	13802359	10_seg52	0.486343118
10	13986706	10_seg53	0.629356665
10	14688032	10_seg54	0.478926268
10	15521091	10_seg55	0.386189094
10	16114063	10_seg56	0.522796607
10	16532412	10_seg57	0.418593591
10	16718148	10_seg58	0.41283612
10	17367962	10_seg59	0.510764059
10	1368242	10_seg6	0.249362585
10	18676832	10_seg60	0.553691082
10	20324987	10_seg61	0.532448857
10	21309082	10_seg62	0.489828286
10	21479416	10_seg63	0.532448857
10	22568322	10_seg64	0.648002779
10	23691820	10_seg65	0.532448857
10	24145152	10_seg66	0.489828286
10	25099518	10_seg67	0.51410851
10	40042635	10_seg68	0.555885081
10	54477544	10_seg69	0.51410851
10	1372442	10_seg7	0.200165432
10	54572378	10_seg70	0.553691082
10	54690262	10_seg71	0.466526973
10	54969750	10_seg72	0.292771561
10	56169950	10_seg73	0.39851173
10	57744175	10_seg74	0.373539534
10	58441613	10_seg75	0.338889232
10	58695725	10_seg76	0.471043946
10	60337712	10_seg77	0.51410851
10	64559762	10_seg78	0.489828286
10	67677677	10_seg79	0.51410851
10	1437587	10_seg8	0.293207251
10	68110906	10_seg80	0.553691082
10	69139334	10_seg81	0.68012353
10	70119788	10_seg82	0.723809324
10	70153462	10_seg83	0.594737337
10	71153280	10_seg84	0.555885081
10	72163151	10_seg85	0.51410851
10	72936794	10_seg86	0.489828286
10	73723570	10_seg87	0.51410851
10	74421924	10_seg88	0.555885081
10	75299902	10_seg89	0.531667119
10	1559610	10_seg9	0.256712894
10	75698908	10_seg90	0.48717868
10	76315263	10_seg91	0.442217598
10	76921510	10_seg92	0.402445396
10	77166112	10_seg93	0.489720569
10	77275104	10_seg94	0.441256656
10	77339098	10_seg95	0.393840091
10	77413814	10_seg96	0.441256656
10	77752978	10_seg97	0.515219176
10	78307524	10_seg98	0.560820524
10	79378912	10_seg99	0.612038311
2	47424	2_seg1	0.519630521
2	1204062	2_seg10	0.840614793
2	39280598	2_seg100	0.001473928
2	40845915	2_seg101	0.000657048
2	41289405	2_seg102	0.000410115
2	41685750	2_seg103	0.000664416
2	41796112	2_seg104	0.000657048
2	41853246	2_seg105	0.000663811
2	41866316	2_seg106	0.000655572
2	41888642	2_seg107	0.000641815
2	41903159	2_seg108	0.00093709
2	41907380	2_seg109	0.000628384
2	1222294	2_seg11	0.752392602
2	42312554	2_seg110	0.000637866
2	42717702	2_seg111	0.001362665
2	42999816	2_seg112	0.001352273
2	43316361	2_seg113	0.002740435
2	43356864	2_seg114	0.002029726
2	43486971	2_seg115	0.002049588
2	43779636	2_seg116	0.002029726
2	43948284	2_seg117	0.001352273
2	44009070	2_seg118	0.002116116
2	44587473	2_seg119	0.002109486
2	1231691	2_seg12	0.640073055
2	45105120	2_seg120	0.001362665
2	45448218	2_seg121	0.000637866
2	46254678	2_seg122	0.000628384
2	47795960	2_seg123	0.000386746
2	49284106	2_seg124	0.000396339
2	52576248	2_seg125	0.00026009
2	55542654	2_seg126	0.00026249
2	56013010	2_seg127	0.000580129
2	56843730	2_seg128	0.00026249
2	57521712	2_seg129	0.000100311
2	1239898	2_seg13	0.660544835
2	57765785	2_seg130	9.78E-05
2	57829740	2_seg131	9.47E-05
2	58019110	2_seg132	0.000202153
2	58312432	2_seg133	0.000343738
2	60876450	2_seg134	0.000356011
2	63333739	2_seg135	0.000364842
2	63595778	2_seg136	0.000371829
2	64203526	2_seg137	0.000912422
2	65149338	2_seg138	0.00061061
2	65720301	2_seg139	0.000912422
2	1260040	2_seg14	0.702137222
2	65970932	2_seg140	0.000910898
2	67078395	2_seg141	0.000371829
2	69202974	2_seg142	0.000365464
2	70552131	2_seg143	0.000371829
2	70823938	2_seg144	0.000248835
2	70998587	2_seg145	0.000249251
2	71557772	2_seg146	0.00061061
2	72119102	2_seg147	0.000249251
2	78137522	2_seg148	0.000248835
2	85424920	2_seg149	0.000414158
2	1401782	2_seg15	0.563265696
2	87282364	2_seg150	0.00041074
2	87871826	2_seg151	0.000404627
2	88076178	2_seg152	0.000945132
2	88434762	2_seg153	0.000969012
2	88624405	2_seg154	0.00061061
2	88777676	2_seg155	0.000615153
2	88904062	2_seg156	0.000382475
2	89801310	2_seg157	0.000149187
2	90698906	2_seg158	0.000248748
2	90994597	2_seg159	0.000249251
2	1723422	2_seg16	0.703363309
2	91911814	2_seg160	0.000248835
2	92582986	2_seg161	0.000246473
2	93620044	2_seg162	0.000146434
2	94616836	2_seg163	0.000246473
2	97491512	2_seg164	0.000248835
2	100434446	2_seg165	0.000249251
2	101214302	2_seg166	0.000164888
2	101959500	2_seg167	0.000249251
2	106625652	2_seg168	0.000248835
2	112713645	2_seg169	0.000246473
2	2362906	2_seg17	0.834287489
2	115496741	2_seg170	0.000146434
2	117282510	2_seg171	0.000246473
2	119249238	2_seg172	0.000248835
2	122483494	2_seg173	0.000249233
2	124342106	2_seg174	0.000249251
2	124990723	2_seg175	0.001216873
2	125515380	2_seg176	0.00061061
2	125525222	2_seg177	0.000249251
2	125623743	2_seg178	0.000247829
2	127430727	2_seg179	0.000249233
2	2952494	2_seg18	0.580714403
2	129797042	2_seg180	0.000248835
2	130981143	2_seg181	0.000149306
2	131550648	2_seg182	0.000248835
2	131914830	2_seg183	0.000249233
2	132451432	2_seg184	0.000247829
2	136830658	2_seg185	0.000162422
2	141052923	2_seg186	0.000158837
2	142635574	2_seg187	0.000103002
2	149820707	2_seg188	9.90E-05
2	155497936	2_seg189	0.000154037
2	3332944	2_seg19	0.634730188
2	157535622	2_seg190	0.000158837
2	159599282	2_seg191	0.000154037
2	159916250	2_seg192	9.90E-05
2	160579115	2_seg193	9.42E-05
2	161805044	2_seg194	0.0001524
2	164183868	2_seg195	0.000352758
2	165987651	2_seg196	0.000327841
2	166277851	2_seg197	0.000210534
2	166729982	2_seg198	0.000228662
2	167408494	2_seg199	0.00014552
2	81850	2_seg2	0.620365783
2	3643432	2_seg20	0.815841398
2	167723988	2_seg200	0.000134622
2	167865607	2_seg201	8.57E-05
2	168177984	2_seg202	9.32E-05
2	169056494	2_seg203	0.000213883
2	169764468	2_seg204	9.32E-05
2	169816782	2_seg205	8.57E-05
2	170474904	2_seg206	0.000134629
2	171586652	2_seg207	0.0001218
2	172511812	2_seg208	0.00019138
2	173184466	2_seg209	0.000300761
2	3719263	2_seg21	0.724602666
2	173449374	2_seg210	0.00061338
2	173675136	2_seg211	0.001252942
2	174345646	2_seg212	0.001567002
2	174854221	2_seg213	0.002432099
2	174859664	2_seg214	0.003228293
2	174865067	2_seg215	0.005022351
2	174998590	2_seg216	0.007469125
2	175187726	2_seg217	0.006047028
2	176232481	2_seg218	0.010164688
2	177731424	2_seg219	0.009104166
2	3876896	2_seg22	0.70398309
2	178375889	2_seg220	0.007975174
2	178510560	2_seg221	0.009104166
2	178774118	2_seg222	0.012021548
2	179037673	2_seg223	0.010624422
2	179408977	2_seg224	0.013555449
2	180219970	2_seg225	0.015226859
2	180686108	2_seg226	0.021864578
2	180756465	2_seg227	0.024213965
2	180800394	2_seg228	0.017963738
2	181191060	2_seg229	0.016261437
2	4093900	2_seg23	0.778467155
2	182104098	2_seg230	0.031342997
2	182667969	2_seg231	0.031342997
2	182922028	2_seg232	0.027815109
2	183305656	2_seg233	0.021071564
2	183674966	2_seg234	0.026222096
2	184124500	2_seg235	0.028880967
2	184395596	2_seg236	0.040479867
2	184618432	2_seg237	0.054508736
2	185188005	2_seg238	0.089497128
2	185589090	2_seg239	0.096953738
2	4244701	2_seg24	0.810110771
2	185625290	2_seg240	0.11985042
2	185676844	2_seg241	0.177181039
2	185858124	2_seg242	0.136142751
2	186503068	2_seg243	0.145979934
2	187217250	2_seg244	0.155483638
2	187417890	2_seg245	0.163983638
2	187648516	2_seg246	0.120660236
2	188045496	2_seg247	0.125190818
2	188462720	2_seg248	0.139288367
2	189081156	2_seg249	0.038744577
2	4441448	2_seg25	0.786683822
2	189448729	2_seg250	0.052884707
2	189540209	2_seg251	0.077487653
2	189650790	2_seg252	0.094776401
2	190078650	2_seg253	0.092767126
2	190487422	2_seg254	0.116023826
2	190510843	2_seg255	0.092767126
2	190638642	2_seg256	0.096081612
2	190954640	2_seg257	0.155352862
2	191375088	2_seg258	0.11738401
2	191683108	2_seg259	0.112734983
2	4696752	2_seg26	0.832432621
2	191998700	2_seg260	0.108956932
2	192764172	2_seg261	0.054504332
2	193313248	2_seg262	0.059895658
2	193361824	2_seg263	0.061421968
2	193410426	2_seg264	0.042389628
2	193447992	2_seg265	0.052884707
2	194016102	2_seg266	0.051738068
2	194898556	2_seg267	0.05293938
2	195250428	2_seg268	0.051738068
2	195874718	2_seg269	0.066936529
2	4884922	2_seg27	0.910096517
2	196689698	2_seg270	0.064049074
2	197201184	2_seg271	0.07873078
2	197534334	2_seg272	0.064049074
2	197579396	2_seg273	0.07873078
2	197809572	2_seg274	0.073662374
2	198388044	2_seg275	0.07873078
2	198846685	2_seg276	0.07873078
2	198948030	2_seg277	0.039824017
2	199075082	2_seg278	0.027567535
2	199295797	2_seg279	0.011157507
2	5298040	2_seg28	0.942001522
2	199842038	2_seg280	0.0092757
2	200558478	2_seg281	0.005126833
2	201152904	2_seg282	0.004657729
2	201564122	2_seg283	0.006431882
2	201819958	2_seg284	0.00775456
2	202710809	2_seg285	0.008704222
2	203467511	2_seg286	0.008715767
2	203559535	2_seg287	0.009095643
2	204135192	2_seg288	0.007321243
2	204985694	2_seg289	0.007086691
2	5918478	2_seg29	0.942099627
2	205426700	2_seg290	0.006809098
2	205518880	2_seg291	0.008292652
2	205527172	2_seg292	0.008316528
2	206022148	2_seg293	0.004846943
2	207079712	2_seg294	0.005900691
2	208118177	2_seg295	0.042714309
2	208967595	2_seg296	0.044815673
2	209577900	2_seg297	0.037171582
2	209865426	2_seg298	0.027828146
2	210276640	2_seg299	0.026684594
2	133120	2_seg3	0.668263304
2	6279978	2_seg30	0.964869447
2	211177402	2_seg300	0.021230494
2	211725312	2_seg301	0.016717747
2	211753952	2_seg302	0.016707066
2	211783518	2_seg303	0.022284192
2	211835105	2_seg304	0.040917524
2	211947211	2_seg305	0.055858635
2	213002737	2_seg306	0.05618033
2	214018491	2_seg307	0.079705096
2	214140032	2_seg308	0.103762416
2	214918985	2_seg309	0.126381668
2	6427103	2_seg31	0.94334532
2	215713074	2_seg310	0.075416521
2	215908021	2_seg311	0.074346559
2	216296580	2_seg312	0.072667074
2	216645179	2_seg313	0.105309391
2	216809370	2_seg314	0.106712262
2	217067741	2_seg315	0.107202134
2	217434309	2_seg316	0.124503315
2	217783738	2_seg317	0.092021362
2	217900800	2_seg318	0.083669365
2	217915402	2_seg319	0.059489619
2	6458291	2_seg32	0.882716518
2	218288495	2_seg320	0.081804339
2	218647034	2_seg321	0.069525473
2	218700370	2_seg322	0.038781464
2	218920776	2_seg323	0.041770682
2	219213880	2_seg324	0.044865558
2	219342030	2_seg325	0.047691733
2	219350929	2_seg326	0.068836505
2	219508194	2_seg327	0.115182887
2	219692238	2_seg328	0.178351622
2	220146070	2_seg329	0.257933565
2	6547330	2_seg33	0.77331646
2	220819358	2_seg330	0.27114565
2	221072358	2_seg331	0.215608473
2	221235036	2_seg332	0.27114565
2	221561133	2_seg333	0.331694455
2	221906556	2_seg334	0.283816627
2	222088572	2_seg335	0.284377561
2	222117026	2_seg336	0.327212772
2	222145490	2_seg337	0.261463361
2	222153356	2_seg338	0.284377561
2	222190264	2_seg339	0.439795361
2	6750051	2_seg34	0.828384278
2	222219372	2_seg340	0.505844613
2	222640417	2_seg341	0.473165119
2	223502244	2_seg342	0.462730896
2	224028632	2_seg343	0.366037914
2	224280837	2_seg344	0.388016124
2	224492969	2_seg345	0.35143221
2	224819894	2_seg346	0.31699275
2	225236668	2_seg347	0.284860889
2	225491436	2_seg348	0.31699275
2	225610879	2_seg349	0.305108176
2	6863750	2_seg35	0.87343463
2	226230596	2_seg350	0.376485685
2	226867256	2_seg351	0.412146751
2	226902634	2_seg352	0.376485685
2	227075199	2_seg353	0.387371293
2	227229348	2_seg354	0.351501713
2	227278664	2_seg355	0.374590963
2	227364128	2_seg356	0.374590963
2	228575548	2_seg357	0.537543755
2	230001886	2_seg358	0.55186877
2	230351786	2_seg359	0.609126444
2	7261108	2_seg36	0.859525007
2	230649728	2_seg360	0.660254334
2	230901466	2_seg361	0.751119884
2	231075498	2_seg362	0.900478542
2	231271500	2_seg363	0.927641467
2	231488504	2_seg364	0.899443509
2	231633520	2_seg365	0.874252081
2	232458067	2_seg366	0.809209444
2	233280012	2_seg367	0.818372601
2	233426076	2_seg368	0.821340919
2	234167906	2_seg369	0.818207906
2	7764390	2_seg37	0.823358257
2	235640352	2_seg370	0.70725853
2	236789282	2_seg371	0.72590086
2	237061542	2_seg372	0.608066692
2	237468247	2_seg373	0.606521135
2	237874954	2_seg374	0.607233498
2	238143790	2_seg375	0.723907994
2	238674764	2_seg376	0.694601988
2	238936970	2_seg377	0.742310268
2	239102972	2_seg378	0.77515143
2	239775562	2_seg379	0.881541717
2	8214420	2_seg38	0.827133761
2	240482121	2_seg380	0.437655177
2	240682030	2_seg381	0.45350764
2	240919238	2_seg382	0.454159251
2	241384052	2_seg383	0.353098952
2	241611664	2_seg384	0.352718077
2	241611692	2_seg385	0.430193433
2	241709740	2_seg386	0.508311306
2	241807768	2_seg387	0.38941994
2	242075232	2_seg388	0.38941994
2	242361271	2_seg389	0.38941994
2	8943626	2_seg39	0.630266148
2	242398261	2_seg390	0.402081568
2	242647140	2_seg391	0.49085696
2	242931984	2_seg392	0.435508169
2	242999606	2_seg393	0.288708869
2	243218614	2_seg394	0.361731801
2	243464332	2_seg395	0.298347836
2	243587716	2_seg396	0.294314923
2	244002202	2_seg397	0.328692817
2	244333277	2_seg398	0.379524377
2	244333356	2_seg399	0.425644853
2	219042	2_seg4	0.518649448
2	9917526	2_seg40	0.413649853
2	244345834	2_seg400	0.223709625
2	244358284	2_seg401	0.234715547
2	10567530	2_seg41	0.459807521
2	10628753	2_seg42	0.460347568
2	10633390	2_seg43	0.508901059
2	10643808	2_seg44	0.514779345
2	10650220	2_seg45	0.514779345
2	10913608	2_seg46	0.468469909
2	11405752	2_seg47	0.561668673
2	11642899	2_seg48	0.575860526
2	11650691	2_seg49	0.533144147
2	296826	2_seg5	0.544149932
2	12039386	2_seg50	0.518290952
2	12428070	2_seg51	0.557882562
2	12561356	2_seg52	0.57518749
2	12694650	2_seg53	0.554075502
2	12694688	2_seg54	0.431126969
2	12881788	2_seg55	0.284086646
2	13128532	2_seg56	0.508124366
2	13793170	2_seg57	0.361745149
2	14421808	2_seg58	0.214661174
2	14445478	2_seg59	0.223423401
2	503966	2_seg6	0.552404088
2	14509972	2_seg60	0.291101589
2	14990681	2_seg61	0.179973572
2	15570171	2_seg62	0.179973572
2	15834296	2_seg63	0.2112645
2	16321930	2_seg64	0.201983305
2	17217870	2_seg65	0.218906384
2	18020186	2_seg66	0.13308237
2	18335965	2_seg67	0.080562904
2	18514430	2_seg68	0.101519988
2	19565325	2_seg69	0.091843682
2	809940	2_seg7	0.729719694
2	20582058	2_seg70	0.089977427
2	20827323	2_seg71	0.053188119
2	21000830	2_seg72	0.040443015
2	21380172	2_seg73	0.036162815
2	21832073	2_seg74	0.031830983
2	21956150	2_seg75	0.031354321
2	22405610	2_seg76	0.034675457
2	22853506	2_seg77	0.027167871
2	23484155	2_seg78	0.029547292
2	24116912	2_seg79	0.025638293
2	1071452	2_seg8	0.743575501
2	24193854	2_seg80	0.008363169
2	24268660	2_seg81	0.007692159
2	24329178	2_seg82	0.007027492
2	24697060	2_seg83	0.00817357
2	25123281	2_seg84	0.007099291
2	25872836	2_seg85	0.00503402
2	26633024	2_seg86	0.005762167
2	27222204	2_seg87	0.002558396
2	27685644	2_seg88	0.003716873
2	27877638	2_seg89	0.004739655
2	1191218	2_seg9	0.694476891
2	28187322	2_seg90	0.007484199
2	28578488	2_seg91	0.00672742
2	28891980	2_seg92	0.004834049
2	28987585	2_seg93	0.004930823
2	29072324	2_seg94	0.007918953
2	29193056	2_seg95	0.005824768
2	29902464	2_seg96	0.004373
2	31255475	2_seg97	0.004926415
2	34190694	2_seg98	0.004953675
2	37105600	2_seg99	0.00285985
3	339777	3_seg1	0.606909592
3	2765186	3_seg10	0.193426449
3	36014154	3_seg100	0.954870083
3	37661374	3_seg101	0.924393949
3	39248370	3_seg102	0.969328408
3	39261324	3_seg103	0.982393029
3	39894292	3_seg104	0.968989719
3	40736764	3_seg105	0.99188416
3	40954774	3_seg106	0.99627011
3	41130454	3_seg107	0.950334222
3	42716809	3_seg108	0.937343078
3	44141090	3_seg109	0.914782032
3	2779411	3_seg11	0.202096192
3	44567524	3_seg110	0.905027861
3	45072764	3_seg111	0.88121109
3	45436062	3_seg112	0.9500672
3	45706988	3_seg113	0.977627591
3	46035732	3_seg114	0.994970119
3	46593018	3_seg115	0.979841695
3	46909546	3_seg116	0.994970119
3	47134268	3_seg117	0.980588887
3	47992016	3_seg118	0.995249761
3	49617212	3_seg119	1
3	2785607	3_seg12	0.200069234
3	50521443	3_seg120	0.991799115
3	51029126	3_seg121	0.954870083
3	51682387	3_seg122	0.950334222
3	51870792	3_seg123	0.937343078
3	52677039	3_seg124	0.93638308
3	53502110	3_seg125	0.907830771
3	54647390	3_seg126	0.816605509
3	57441976	3_seg127	0.907830771
3	60229132	3_seg128	0.93754293
3	62241770	3_seg129	0.958438886
3	3079442	3_seg13	0.176907708
3	63338935	3_seg130	0.971722408
3	64174038	3_seg131	0.991799115
3	64934641	3_seg132	0.977989407
3	65569524	3_seg133	0.946609945
3	66453990	3_seg134	0.995249761
3	66867257	3_seg135	1
3	67597624	3_seg136	0.958438886
3	69297306	3_seg137	0.93754293
3	70959910	3_seg138	0.958438886
3	72102182	3_seg139	0.995505939
3	3491270	3_seg14	0.103728746
3	73418680	3_seg140	0.958438886
3	84364228	3_seg141	0.93754293
3	94523480	3_seg142	0.958438886
3	95099388	3_seg143	0.950578838
3	95783887	3_seg144	0.954870083
3	95957442	3_seg145	0.971722408
3	96282651	3_seg146	0.958438886
3	97254526	3_seg147	0.995505939
3	98052370	3_seg148	0.958438886
3	101740423	3_seg149	0.93754293
3	3634291	3_seg15	0.072019646
3	105906462	3_seg150	0.907830771
3	106810028	3_seg151	0.869723087
3	107150964	3_seg152	0.838664665
3	107291594	3_seg153	0.754389703
3	107430678	3_seg154	0.700591667
3	107878084	3_seg155	0.600176176
3	108394792	3_seg156	0.544805955
3	108467942	3_seg157	0.447831869
3	108928325	3_seg158	0.642098241
3	109849370	3_seg159	0.580090094
3	3653150	3_seg16	0.072705694
3	110343330	3_seg160	0.540533414
3	110424703	3_seg161	0.604257463
3	110616972	3_seg162	0.678247241
3	110761244	3_seg163	0.740033743
3	111376292	3_seg164	0.796860514
3	112085932	3_seg165	0.88121109
3	112180656	3_seg166	0.920143635
3	112257956	3_seg167	0.88121109
3	113025242	3_seg168	0.814154062
3	113716496	3_seg169	0.905344194
3	3658292	3_seg17	0.077269921
3	113865720	3_seg170	0.93638308
3	114427226	3_seg171	0.950578838
3	115068878	3_seg172	0.996612001
3	116404612	3_seg173	0.991799115
3	117607416	3_seg174	0.996612001
3	118033678	3_seg175	0.995505939
3	119271716	3_seg176	0.981644618
3	120441220	3_seg177	0.936302793
3	120775608	3_seg178	0.937343078
3	121949136	3_seg179	0.950578838
3	4081968	3_seg18	0.099761653
3	123542595	3_seg180	0.937343078
3	125867600	3_seg181	0.936302793
3	130302209	3_seg182	0.981644618
3	133062366	3_seg183	0.99188416
3	133614930	3_seg184	0.968989719
3	134008740	3_seg185	0.982756609
3	134497938	3_seg186	0.928398827
3	134992038	3_seg187	0.950334222
3	135047201	3_seg188	0.954870083
3	135097480	3_seg189	0.950578838
3	4500526	3_seg19	0.082875415
3	135150221	3_seg190	0.996612001
3	135202955	3_seg191	0.991799115
3	135653348	3_seg192	0.966439743
3	137013608	3_seg193	0.9171516
3	138067664	3_seg194	0.904614065
3	138474999	3_seg195	0.8732978
3	139047290	3_seg196	0.886009098
3	139542527	3_seg197	0.886009098
3	140024772	3_seg198	0.929194599
3	140656483	3_seg199	0.899648201
3	471596	3_seg2	0.477318997
3	4550415	3_seg20	0.100255184
3	140992090	3_seg200	0.944825221
3	141235734	3_seg201	0.946191507
3	141505082	3_seg202	0.981292853
3	141956400	3_seg203	0.921845325
3	142438999	3_seg204	0.9171516
3	142496024	3_seg205	0.921817267
3	142612403	3_seg206	0.945431225
3	143265480	3_seg207	0.933450302
3	143872272	3_seg208	0.903818778
3	143942360	3_seg209	0.870562737
3	4677242	3_seg21	0.103077796
3	144327047	3_seg210	0.827667049
3	144712652	3_seg211	0.777932717
3	145161552	3_seg212	0.734110822
3	146228425	3_seg213	0.638890718
3	146887431	3_seg214	0.734110822
3	146932997	3_seg215	0.739013871
3	147963928	3_seg216	0.613381544
3	149348799	3_seg217	0.560758069
3	150342816	3_seg218	0.502271556
3	151024384	3_seg219	0.560758069
3	4783694	3_seg22	0.187170284
3	151479514	3_seg220	0.502542435
3	152170324	3_seg221	0.449511362
3	152617088	3_seg222	0.4968736
3	152864088	3_seg223	0.447709009
3	153142418	3_seg224	0.502442558
3	153592992	3_seg225	0.553064522
3	154677112	3_seg226	0.572092828
3	155656766	3_seg227	0.518794677
3	155834949	3_seg228	0.450355183
3	155903348	3_seg229	0.518794677
3	4841664	3_seg23	0.156379779
3	156384532	3_seg230	0.464557645
3	156886653	3_seg231	0.442983049
3	157956828	3_seg232	0.38011809
3	159172268	3_seg233	0.284644129
3	159407561	3_seg234	0.37442491
3	159438748	3_seg235	0.434469837
3	159447697	3_seg236	0.489793153
3	159679408	3_seg237	0.425606198
3	160054656	3_seg238	0.413607894
3	160522328	3_seg239	0.452422287
3	4947592	3_seg24	0.184724792
3	161173482	3_seg240	0.456059129
3	161877668	3_seg241	0.417935005
3	162425764	3_seg242	0.451327273
3	162602742	3_seg243	0.436393337
3	162842786	3_seg244	0.407132546
3	163322600	3_seg245	0.436393337
3	163583728	3_seg246	0.380865894
3	163773938	3_seg247	0.436393337
3	165408383	3_seg248	0.407132546
3	166946924	3_seg249	0.436393337
3	5025052	3_seg25	0.184491289
3	167034842	3_seg250	0.46515128
3	167290254	3_seg251	0.374464177
3	167610712	3_seg252	0.434243614
3	167690702	3_seg253	0.379023441
3	168374688	3_seg254	0.35335036
3	169058652	3_seg255	0.32554081
3	169867049	3_seg256	0.329683469
3	170675463	3_seg257	0.300415041
3	170768870	3_seg258	0.365830844
3	170877558	3_seg259	0.332535408
3	5438221	3_seg26	0.184724792
3	171086624	3_seg260	0.256343696
3	171484768	3_seg261	0.232687222
3	171792440	3_seg262	0.209681977
3	171964444	3_seg263	0.228788848
3	172384392	3_seg264	0.17609086
3	172857412	3_seg265	0.15048522
3	173006030	3_seg266	0.146997573
3	173296308	3_seg267	0.105236637
3	173629242	3_seg268	0.092267095
3	174206610	3_seg269	0.109272124
3	6172966	3_seg27	0.311120691
3	174714494	3_seg270	0.083313448
3	174728028	3_seg271	0.109272124
3	174804806	3_seg272	0.079164664
3	174928496	3_seg273	0.059186271
3	175285656	3_seg274	0.0696754
3	175608169	3_seg275	0.060321048
3	177116674	3_seg276	0.09005415
3	178797082	3_seg277	0.09460084
3	179023332	3_seg278	0.113113249
3	179063689	3_seg279	0.162048521
3	6501710	3_seg28	0.323821203
3	179105916	3_seg280	0.160536348
3	179137564	3_seg281	0.195655207
3	179138798	3_seg282	0.168285044
3	179265113	3_seg283	0.216642175
3	179419879	3_seg284	0.249839988
3	179667730	3_seg285	0.320011987
3	179937798	3_seg286	0.289106963
3	179998869	3_seg287	0.363966613
3	180067138	3_seg288	0.401029432
3	180170766	3_seg289	0.309967323
3	6511696	3_seg29	0.323821203
3	180261147	3_seg290	0.256642995
3	180668291	3_seg291	0.235415947
3	181059598	3_seg292	0.178066807
3	181233476	3_seg293	0.110520575
3	181405176	3_seg294	0.090082799
3	181431808	3_seg295	0.073994472
3	181831530	3_seg296	0.08836956
3	182401360	3_seg297	0.106553892
3	182715096	3_seg298	0.128424716
3	183250843	3_seg299	0.157226792
3	648922	3_seg3	0.418528655
3	6562948	3_seg30	0.281181714
3	183701320	3_seg300	0.128424716
3	183807333	3_seg301	0.108634577
3	183930450	3_seg302	0.151901795
3	184437538	3_seg303	0.177347151
3	185277592	3_seg304	0.206966487
3	186439445	3_seg305	0.239551785
3	187909667	3_seg306	0.321198988
3	188724420	3_seg307	0.280324618
3	188921630	3_seg308	0.379304179
3	189075964	3_seg309	0.326659145
3	6619258	3_seg31	0.277191807
3	189429620	3_seg310	0.24355187
3	189796092	3_seg311	0.206393443
3	190340812	3_seg312	0.106792902
3	191019870	3_seg313	0.091211617
3	191330491	3_seg314	0.109801437
3	191509771	3_seg315	0.091211617
3	192088286	3_seg316	0.062459051
3	192828472	3_seg317	0.076292819
3	193440595	3_seg318	0.088963737
3	194170698	3_seg319	0.077972284
3	6633064	3_seg32	0.230054607
3	195651212	3_seg320	0.067277132
3	197242708	3_seg321	0.053830808
3	197744680	3_seg322	0.042299806
3	197799502	3_seg323	0.034839644
3	198624514	3_seg324	0.050062252
3	199755332	3_seg325	0.041312948
3	200325238	3_seg326	0.050062252
3	200782168	3_seg327	0.059259164
3	200991158	3_seg328	0.074034201
3	201000016	3_seg329	0.074034201
3	6901184	3_seg33	0.176259771
3	201168064	3_seg330	0.08388753
3	201561490	3_seg331	0.14292595
3	201882862	3_seg332	0.123929308
3	202316502	3_seg333	0.145210784
3	202842234	3_seg334	0.219564548
3	203063201	3_seg335	0.162605306
3	203423280	3_seg336	0.13375019
3	203743472	3_seg337	0.106776832
3	203980358	3_seg338	0.048011285
3	204248334	3_seg339	0.038915645
3	7180010	3_seg34	0.12950157
3	204281261	3_seg340	0.031496517
3	204530415	3_seg341	0.023812574
3	204912391	3_seg342	0.019092197
3	205049283	3_seg343	0.025634684
3	205051991	3_seg344	0.03406614
3	205243458	3_seg345	0.027798499
3	205621806	3_seg346	0.036644811
3	206375909	3_seg347	0.044542533
3	206956618	3_seg348	0.029962172
3	206971898	3_seg349	0.033605395
3	7501026	3_seg35	0.108298675
3	207484812	3_seg350	0.025946559
3	208003302	3_seg351	0.031796731
3	208477987	3_seg352	0.042692679
3	209340971	3_seg353	0.049289367
3	209754256	3_seg354	0.054509183
3	209804814	3_seg355	0.0569347
3	210221638	3_seg356	0.0608399
3	210932337	3_seg357	0.057399172
3	211276386	3_seg358	0.057399172
3	211383332	3_seg359	0.031417771
3	7984830	3_seg36	0.149063609
3	212492624	3_seg360	0.023053828
3	213512608	3_seg361	0.035081862
3	214029237	3_seg362	0.056670442
3	214545891	3_seg363	0.056517812
3	215025206	3_seg364	0.037886524
3	215695144	3_seg365	0.04568384
3	215917928	3_seg366	0.043046578
3	216342390	3_seg367	0.068816345
3	217178793	3_seg368	0.075542467
3	217789394	3_seg369	0.097110436
3	8372760	3_seg37	0.143204064
3	217955959	3_seg370	0.114611749
3	218123728	3_seg371	0.131282035
3	218724580	3_seg372	0.10168122
3	219157754	3_seg373	0.068094454
3	219602438	3_seg374	0.077998796
3	220363024	3_seg375	0.066765679
3	220781073	3_seg376	0.097234505
3	221107899	3_seg377	0.12718002
3	221390240	3_seg378	0.168103687
3	221739380	3_seg379	0.213876887
3	8625329	3_seg38	0.100161271
3	222044469	3_seg380	0.237448893
3	222058061	3_seg381	0.221920572
3	222561712	3_seg382	0.197579982
3	223065324	3_seg383	0.197579982
3	223154608	3_seg384	0.197579982
3	223727552	3_seg385	0.185788822
3	224211248	3_seg386	0.146026933
3	224299968	3_seg387	0.175446776
3	224523532	3_seg388	0.209841995
3	224658710	3_seg389	0.28038664
3	9176410	3_seg39	0.065866522
3	224714796	3_seg390	0.256558364
3	224783356	3_seg391	0.230046724
3	224884786	3_seg392	0.117916832
3	224977550	3_seg393	0.153567235
3	225230098	3_seg394	0.15159894
3	225651037	3_seg395	0.153631602
3	225983768	3_seg396	0.15562693
3	226438904	3_seg397	0.118714103
3	226733946	3_seg398	0.118714103
3	226801286	3_seg399	0.105281378
3	1110704	3_seg4	0.419851373
3	9695699	3_seg40	0.062683791
3	227261276	3_seg400	0.131655075
3	228046038	3_seg401	0.171705397
3	228552800	3_seg402	0.148701062
3	229206828	3_seg403	0.100627051
3	229926945	3_seg404	0.133003459
3	230176668	3_seg405	0.160932894
3	230375738	3_seg406	0.222132099
3	231046998	3_seg407	0.182038764
3	231701973	3_seg408	0.170967714
3	231815933	3_seg409	0.140863043
3	9707994	3_seg41	0.048585797
3	231818713	3_seg410	0.181335764
3	231895773	3_seg411	0.172574495
3	231970104	3_seg412	0.181352388
3	232013142	3_seg413	0.217709135
3	232277626	3_seg414	0.274605556
3	232499109	3_seg415	0.284864054
3	232520876	3_seg416	0.320653275
3	232823809	3_seg417	0.375858368
3	233198500	3_seg418	0.301842126
3	233292040	3_seg419	0.281261594
3	9767094	3_seg42	0.055160227
3	233552528	3_seg420	0.481260654
3	234152540	3_seg421	0.404987871
3	234492122	3_seg422	0.432301356
3	234543709	3_seg423	0.409974444
3	234597153	3_seg424	0.447944452
3	234599098	3_seg425	0.506414715
3	234603972	3_seg426	0.523649748
3	234618124	3_seg427	0.530267631
3	234722300	3_seg428	0.600714201
3	234896185	3_seg429	0.570743368
3	10080137	3_seg43	0.058144355
3	235029197	3_seg430	0.572254465
3	235136501	3_seg431	0.850119847
3	235344020	3_seg432	0.323915908
3	235549402	3_seg433	0.438754808
3	10643630	3_seg44	0.07127679
3	10953156	3_seg45	0.073118545
3	11197987	3_seg46	0.032146207
3	11442820	3_seg47	0.021999878
3	11644868	3_seg48	0.025039653
3	11846914	3_seg49	0.021999878
3	1670887	3_seg5	0.353617566
3	12546398	3_seg50	0.032146207
3	13296930	3_seg51	0.043031559
3	13519840	3_seg52	0.034286951
3	13782450	3_seg53	0.038504544
3	14008912	3_seg54	0.026502123
3	14184452	3_seg55	0.02457661
3	14487439	3_seg56	0.026502123
3	15491610	3_seg57	0.024803194
3	16232640	3_seg58	0.019938466
3	16258236	3_seg59	0.021514074
3	1874414	3_seg6	0.472978437
3	16826454	3_seg60	0.021514074
3	17675528	3_seg61	0.033627399
3	18183018	3_seg62	0.042961558
3	18408586	3_seg63	0.065612837
3	18520570	3_seg64	0.086634558
3	19227028	3_seg65	0.146137348
3	19969344	3_seg66	0.117897962
3	20108034	3_seg67	0.210133496
3	20154786	3_seg68	0.24467528
3	20389328	3_seg69	0.280066364
3	1964179	3_seg7	0.472978437
3	20592538	3_seg70	0.396278688
3	20911234	3_seg71	0.346299528
3	21309176	3_seg72	0.387641722
3	21388526	3_seg73	0.503944794
3	22120785	3_seg74	0.563293165
3	22852998	3_seg75	0.639887841
3	23031588	3_seg76	0.533646341
3	23210200	3_seg77	0.579172913
3	23483358	3_seg78	0.65069051
3	23756482	3_seg79	0.579172913
3	2369254	3_seg8	0.138921929
3	23772666	3_seg80	0.569044552
3	24125710	3_seg81	0.635978155
3	24462598	3_seg82	0.642898294
3	25009091	3_seg83	0.727930972
3	25985182	3_seg84	0.727930972
3	26832362	3_seg85	0.747816189
3	27417208	3_seg86	0.780310646
3	27718048	3_seg87	0.732358127
3	28184664	3_seg88	0.745605515
3	28517742	3_seg89	0.714966542
3	2717776	3_seg9	0.244800892
3	28902000	3_seg90	0.745605515
3	29464110	3_seg91	0.860851146
3	29878852	3_seg92	0.902657252
3	30166796	3_seg93	0.935132434
3	30330920	3_seg94	0.918196137
3	30942064	3_seg95	0.949496597
3	31456347	3_seg96	0.957755629
3	32254532	3_seg97	0.9500672
3	34487902	3_seg98	0.954870083
3	35944371	3_seg99	0.949774841
4	534014	4_seg1	0.410848068
4	3805873	4_seg10	0.057701078
4	68078775	4_seg100	0.862425979
4	68440974	4_seg101	0.944170871
4	68999380	4_seg102	0.930376737
4	69446364	4_seg103	0.841846473
4	71159946	4_seg104	0.830135641
4	73129646	4_seg105	0.814951619
4	73743592	4_seg106	0.783732797
4	75144614	4_seg107	0.814893292
4	76241720	4_seg108	0.783732797
4	76315078	4_seg109	0.780076506
4	4213836	4_seg11	0.069139246
4	76676218	4_seg110	0.862986151
4	77129730	4_seg111	0.822839449
4	77317592	4_seg112	0.829877895
4	77405448	4_seg113	0.862986151
4	77427742	4_seg114	0.897297687
4	77715620	4_seg115	0.862986151
4	78057084	4_seg116	0.897361912
4	79223099	4_seg117	0.905278285
4	80355538	4_seg118	0.818766169
4	80394358	4_seg119	0.897361912
4	4482176	4_seg12	0.032051016
4	80872973	4_seg120	0.926233881
4	81355590	4_seg121	0.897297687
4	81766105	4_seg122	0.926233881
4	83529858	4_seg123	0.921596525
4	84905902	4_seg124	0.926233881
4	88215950	4_seg125	0.897297687
4	91628669	4_seg126	0.862986151
4	92013586	4_seg127	0.73699478
4	93005471	4_seg128	0.642766279
4	94076874	4_seg129	0.59597461
4	4666646	4_seg13	0.063575797
4	94571088	4_seg130	0.689641122
4	94772822	4_seg131	0.777269069
4	94919439	4_seg132	0.822839449
4	95255758	4_seg133	0.862986151
4	95901499	4_seg134	0.875021479
4	98326630	4_seg135	0.901503404
4	100576319	4_seg136	0.875021479
4	101565752	4_seg137	0.862986151
4	107227091	4_seg138	0.822839449
4	112684852	4_seg139	0.78404576
4	4682248	4_seg14	0.093244832
4	113840027	4_seg140	0.84019483
4	114609004	4_seg141	0.793663277
4	114797315	4_seg142	0.642361403
4	114908888	4_seg143	0.593662484
4	115441542	4_seg144	0.483345846
4	115862634	4_seg145	0.440357625
4	116181056	4_seg146	0.577119826
4	116499498	4_seg147	0.676930234
4	117024226	4_seg148	0.622196643
4	117750320	4_seg149	0.563870873
4	4682384	4_seg15	0.171424376
4	118279328	4_seg150	0.619458249
4	118819744	4_seg151	0.676930234
4	119721519	4_seg152	0.728868039
4	120702598	4_seg153	0.775402976
4	121724737	4_seg154	0.814737132
4	122477156	4_seg155	0.832865611
4	122499572	4_seg156	0.865298816
4	122562610	4_seg157	0.853473182
4	123854768	4_seg158	0.815736507
4	125083936	4_seg159	0.853473182
4	4734488	4_seg16	0.167636907
4	125475628	4_seg160	0.9247885
4	126419748	4_seg161	0.862986151
4	127027424	4_seg162	0.762746625
4	135632120	4_seg163	0.72217614
4	144245712	4_seg164	0.641782655
4	144684373	4_seg165	0.551963908
4	145104856	4_seg166	0.598606695
4	145404406	4_seg167	0.551963908
4	145871941	4_seg168	0.641782655
4	146426486	4_seg169	0.690895641
4	5028944	4_seg17	0.167636907
4	146774212	4_seg170	0.721170437
4	146814287	4_seg171	0.676195007
4	147438108	4_seg172	0.587152329
4	148208300	4_seg173	0.538667488
4	148552644	4_seg174	0.590719303
4	150452222	4_seg175	0.677934865
4	152186794	4_seg176	0.72160617
4	152605462	4_seg177	0.733966603
4	153376166	4_seg178	0.720178748
4	153730808	4_seg179	0.745337344
4	5271305	4_seg18	0.137054784
4	153967004	4_seg180	0.700276443
4	154496716	4_seg181	0.806517116
4	154858416	4_seg182	0.680828388
4	155068840	4_seg183	0.668353256
4	155219784	4_seg184	0.593844547
4	155240610	4_seg185	0.725622765
4	155331798	4_seg186	0.75736697
4	155687542	4_seg187	0.748211184
4	155966845	4_seg188	0.710012914
4	156273922	4_seg189	0.663702156
4	5511854	4_seg19	0.292514627
4	157058952	4_seg190	0.559908656
4	157635088	4_seg191	0.477749945
4	157842432	4_seg192	0.346398835
4	158007766	4_seg193	0.477749945
4	158158885	4_seg194	0.519314921
4	158512834	4_seg195	0.482546819
4	159243056	4_seg196	0.519314921
4	159729337	4_seg197	0.504537093
4	160219612	4_seg198	0.548604846
4	161187266	4_seg199	0.693351742
4	912006	4_seg2	0.152797424
4	5752412	4_seg20	0.30028275
4	161766107	4_seg200	0.693351742
4	161974378	4_seg201	0.655089809
4	162096260	4_seg202	0.696277142
4	162224456	4_seg203	0.732247711
4	162545402	4_seg204	0.716831996
4	162819012	4_seg205	0.82041015
4	162900424	4_seg206	0.891405413
4	162901020	4_seg207	0.919769381
4	163014362	4_seg208	0.967128458
4	163325076	4_seg209	0.978664907
4	5775362	4_seg21	0.081111139
4	163832594	4_seg210	0.985188908
4	165355116	4_seg211	0.982892137
4	166651888	4_seg212	0.983484879
4	166821182	4_seg213	0.985320206
4	168387214	4_seg214	0.986208446
4	170093520	4_seg215	0.988048856
4	171374710	4_seg216	0.987863605
4	172903180	4_seg217	0.981834943
4	173556461	4_seg218	0.972621679
4	173808537	4_seg219	0.950591903
4	5920083	4_seg22	0.044309248
4	173996229	4_seg220	0.967109195
4	174147912	4_seg221	0.94680862
4	174183183	4_seg222	0.901624259
4	174521375	4_seg223	0.922203776
4	174859559	4_seg224	0.968755445
4	175140354	4_seg225	0.920691091
4	175575571	4_seg226	0.923285279
4	175880554	4_seg227	0.902077607
4	176313010	4_seg228	0.899340851
4	176616121	4_seg229	0.964665771
4	6084238	4_seg23	0.031492719
4	177029372	4_seg230	0.944318081
4	177457128	4_seg231	0.913280878
4	177526058	4_seg232	0.874303037
4	177636633	4_seg233	0.83621751
4	177976374	4_seg234	0.872511282
4	178372116	4_seg235	0.84234249
4	178521630	4_seg236	0.862049479
4	178540800	4_seg237	0.809157385
4	178544142	4_seg238	0.73163288
4	178623461	4_seg239	0.689431921
4	6291604	4_seg24	0.102453628
4	179196548	4_seg240	0.73163288
4	179891764	4_seg241	0.813751083
4	180193898	4_seg242	0.8546833
4	180297069	4_seg243	0.721743132
4	180323800	4_seg244	0.663378882
4	180402201	4_seg245	0.535109073
4	180516510	4_seg246	0.463467759
4	180620658	4_seg247	0.421901466
4	180717639	4_seg248	0.463467759
4	181089934	4_seg249	0.477908509
4	6619886	4_seg25	0.055136401
4	181955334	4_seg250	0.571328958
4	182606545	4_seg251	0.499640959
4	182711458	4_seg252	0.444239456
4	182755469	4_seg253	0.405542864
4	182964874	4_seg254	0.369154904
4	183420608	4_seg255	0.444239456
4	183767746	4_seg256	0.548487622
4	184157020	4_seg257	0.499640959
4	184547894	4_seg258	0.420081804
4	184637839	4_seg259	0.461513185
4	6902252	4_seg26	0.048774692
4	184669256	4_seg260	0.553393986
4	184881664	4_seg261	0.47189491
4	185098062	4_seg262	0.39742322
4	185433038	4_seg263	0.358215792
4	185780916	4_seg264	0.420081804
4	186307710	4_seg265	0.381156378
4	186819494	4_seg266	0.420081804
4	187275896	4_seg267	0.461513185
4	187829257	4_seg268	0.611699259
4	188193835	4_seg269	0.543563667
4	7868029	4_seg27	0.100156318
4	189359394	4_seg270	0.450772989
4	190324892	4_seg271	0.38665342
4	190529558	4_seg272	0.306113787
4	190949408	4_seg273	0.240836884
4	191230756	4_seg274	0.176135532
4	191757406	4_seg275	0.217772784
4	192283580	4_seg276	0.279094204
4	192357617	4_seg277	0.217772784
4	192533380	4_seg278	0.211234595
4	192719816	4_seg279	0.185772495
4	8735413	4_seg28	0.125069724
4	193138634	4_seg280	0.141158423
4	193472762	4_seg281	0.194312831
4	193586902	4_seg282	0.163411984
4	194016786	4_seg283	0.13371256
4	194399502	4_seg284	0.097135397
4	194661249	4_seg285	0.083081672
4	195128770	4_seg286	0.10153527
4	195903040	4_seg287	0.09417597
4	196947933	4_seg288	0.065098384
4	197492846	4_seg289	0.051342075
4	8804357	4_seg29	0.08958416
4	198808918	4_seg290	0.04035133
4	200133618	4_seg291	0.03115473
4	200680928	4_seg292	0.017153779
4	201218111	4_seg293	0.023176713
4	201552105	4_seg294	0.035369892
4	202010332	4_seg295	0.043752947
4	202479616	4_seg296	0.073123797
4	203231258	4_seg297	0.089663022
4	203828016	4_seg298	0.130211595
4	204142505	4_seg299	0.156897822
4	1398018	4_seg3	0.043097782
4	9302358	4_seg30	0.072611666
4	204292854	4_seg300	0.135014952
4	204425578	4_seg301	0.114229304
4	204532340	4_seg302	0.092845705
4	204766512	4_seg303	0.094098952
4	205143489	4_seg304	0.068049813
4	205618433	4_seg305	0.080556907
4	205964036	4_seg306	0.048275597
4	206916700	4_seg307	0.047512099
4	207859182	4_seg308	0.039805313
4	207877302	4_seg309	0.033299496
4	9898015	4_seg31	0.052298031
4	208067844	4_seg310	0.042117433
4	208309528	4_seg311	0.035475864
4	208399802	4_seg312	0.027758644
4	208424150	4_seg313	0.018527838
4	208459433	4_seg314	0.022579828
4	209135038	4_seg315	0.048094087
4	209794479	4_seg316	0.068049813
4	209820590	4_seg317	0.084696253
4	210020107	4_seg318	0.070253302
4	210292510	4_seg319	0.059161461
4	10092008	4_seg32	0.082911739
4	210632454	4_seg320	0.070909431
4	211045656	4_seg321	0.0873882
4	211966988	4_seg322	0.102056828
4	213468180	4_seg323	0.119131769
4	214201326	4_seg324	0.102056828
4	214579522	4_seg325	0.118935466
4	215600492	4_seg326	0.102056828
4	216854249	4_seg327	0.148756173
4	217518494	4_seg328	0.122733971
4	217575622	4_seg329	0.092340163
4	10605351	4_seg33	0.100299659
4	217960584	4_seg330	0.059510912
4	218496116	4_seg331	0.050115117
4	218840099	4_seg332	0.039588607
4	219070856	4_seg333	0.056605123
4	219257914	4_seg334	0.067070677
4	219455892	4_seg335	0.083405685
4	220197996	4_seg336	0.093655148
4	220918786	4_seg337	0.079609816
4	220950295	4_seg338	0.064290124
4	220967651	4_seg339	0.092039391
4	11236613	4_seg34	0.07334062
4	221240245	4_seg340	0.123097589
4	223488134	4_seg341	0.104142503
4	225607139	4_seg342	0.123097589
4	225948080	4_seg343	0.093707949
4	227310774	4_seg344	0.111507462
4	229584648	4_seg345	0.181333214
4	231575534	4_seg346	0.215281282
4	232458854	4_seg347	0.301896213
4	232780120	4_seg348	0.25447508
4	233663428	4_seg349	0.301896213
4	11402634	4_seg35	0.074062504
4	234317152	4_seg350	0.174601811
4	234442620	4_seg351	0.203038803
4	234493805	4_seg352	0.211227629
4	234574476	4_seg353	0.194827394
4	234655164	4_seg354	0.167540467
4	234701222	4_seg355	0.135819378
4	234796606	4_seg356	0.133438387
4	235554607	4_seg357	0.098471062
4	236516661	4_seg358	0.078181173
4	236919921	4_seg359	0.078181173
4	11438166	4_seg36	0.116976066
4	237126079	4_seg360	0.055185144
4	237197602	4_seg361	0.078898992
4	237349782	4_seg362	0.08130337
4	237614670	4_seg363	0.103379027
4	237812231	4_seg364	0.133837461
4	237912820	4_seg365	0.18149434
4	237962741	4_seg366	0.136250013
4	237994756	4_seg367	0.120720952
4	238047188	4_seg368	0.135819378
4	238223586	4_seg369	0.201105087
4	11473691	4_seg37	0.102129014
4	238363570	4_seg370	0.166062956
4	238433036	4_seg371	0.13318311
4	238810880	4_seg372	0.102157851
4	239122232	4_seg373	0.085507384
4	239156478	4_seg374	0.058435119
4	239504765	4_seg375	0.073909125
4	239844344	4_seg376	0.102916403
4	239960538	4_seg377	0.082220072
4	240187675	4_seg378	0.068715632
4	240539846	4_seg379	0.057337633
4	11593960	4_seg38	0.081756734
4	240770730	4_seg380	0.068715632
4	241052012	4_seg381	0.052011764
4	241318126	4_seg382	0.057700274
4	241481318	4_seg383	0.071167778
4	241676292	4_seg384	0.089920696
4	242209784	4_seg385	0.078837594
4	242881918	4_seg386	0.055709152
4	243115464	4_seg387	0.076686708
4	243178598	4_seg388	0.075632071
4	243221076	4_seg389	0.082120511
4	12252093	4_seg39	0.11068334
4	243263537	4_seg390	0.131585604
4	243299616	4_seg391	0.220803812
4	243335694	4_seg392	0.261287894
4	243380995	4_seg393	0.223378603
4	243479192	4_seg394	0.224398597
4	244013307	4_seg395	0.292585002
4	244882239	4_seg396	0.305123164
4	245282042	4_seg397	0.377586789
4	245294241	4_seg398	0.366047591
4	245607112	4_seg399	0.406782927
4	2056349	4_seg4	0.045287338
4	13086278	4_seg40	0.083645952
4	245978537	4_seg400	0.494822146
4	246141060	4_seg401	0.468307397
4	246484876	4_seg402	0.464560391
4	246724855	4_seg403	0.546255017
4	246757224	4_seg404	0.324491688
4	246862902	4_seg405	0.400116115
4	246937181	4_seg406	0.509527641
4	13382820	4_seg41	0.063020836
4	13383072	4_seg42	0.074896171
4	13850622	4_seg43	0.099734216
4	14361760	4_seg44	0.12348845
4	14411982	4_seg45	0.099734216
4	14515442	4_seg46	0.072923086
4	14815292	4_seg47	0.036562556
4	15018326	4_seg48	0.047309027
4	15324092	4_seg49	0.024140327
4	2549186	4_seg5	0.020080641
4	15629836	4_seg50	0.024679654
4	15750874	4_seg51	0.037651936
4	15944520	4_seg52	0.038659728
4	17090118	4_seg53	0.038625247
4	18302832	4_seg54	0.025905921
4	18442558	4_seg55	0.093306091
4	18546386	4_seg56	0.093981368
4	18715392	4_seg57	0.048821954
4	18780597	4_seg58	0.049115877
4	18803192	4_seg59	0.040898179
4	2549226	4_seg6	0.017762894
4	18825770	4_seg60	0.040604317
4	18994139	4_seg61	0.040898179
4	19356996	4_seg62	0.049115877
4	20028867	4_seg63	0.041374452
4	20506246	4_seg64	0.080639426
4	20939087	4_seg65	0.080699785
4	21394918	4_seg66	0.094544269
4	21879072	4_seg67	0.132167747
4	22340265	4_seg68	0.214959678
4	22464879	4_seg69	0.213048087
4	2781873	4_seg7	0.021613389
4	23455323	4_seg70	0.305876543
4	24354631	4_seg71	0.333486499
4	24498188	4_seg72	0.404535507
4	24651793	4_seg73	0.37612118
4	24891768	4_seg74	0.485248545
4	25377919	4_seg75	0.352739441
4	25827674	4_seg76	0.346530559
4	25987813	4_seg77	0.481403913
4	26155522	4_seg78	0.466287936
4	26425539	4_seg79	0.636261184
4	3014507	4_seg8	0.023779828
4	26726110	4_seg80	0.605431489
4	27544980	4_seg81	0.717426113
4	28945631	4_seg82	0.747663072
4	30075634	4_seg83	0.637045005
4	30888916	4_seg84	0.663773353
4	31876570	4_seg85	0.685852909
4	32609044	4_seg86	0.789899937
4	33140308	4_seg87	0.823542056
4	33898778	4_seg88	0.837019905
4	34473740	4_seg89	0.801367372
4	3255884	4_seg9	0.061975791
4	34625374	4_seg90	0.897420702
4	34811612	4_seg91	0.862070944
4	35240658	4_seg92	0.897361912
4	39585560	4_seg93	0.901333142
4	45258441	4_seg94	0.921918649
4	52216512	4_seg95	0.901503404
4	61256778	4_seg96	0.921596525
4	65277828	4_seg97	0.901503404
4	66690766	4_seg98	0.814893292
4	67793016	4_seg99	0.841172097
5	111794	5_seg1	0.794653501
5	2143802	5_seg10	0.542239766
5	25026154	5_seg100	0.018873984
5	25303523	5_seg101	0.011444284
5	25724880	5_seg102	0.007542367
5	26328734	5_seg103	0.008445939
5	27094261	5_seg104	0.011225435
5	27444228	5_seg105	0.019398883
5	27947444	5_seg106	0.02172286
5	28450638	5_seg107	0.019398883
5	30207964	5_seg108	0.016961346
5	32132670	5_seg109	0.013131547
5	2189960	5_seg11	0.728461853
5	32640922	5_seg110	0.020574934
5	33194842	5_seg111	0.016245396
5	33923614	5_seg112	0.008235743
5	35429759	5_seg113	0.00716705
5	38054022	5_seg114	0.006323056
5	39694122	5_seg115	0.004312439
5	40282250	5_seg116	0.003723953
5	40864110	5_seg117	0.002684542
5	40918869	5_seg118	0.002684542
5	41737840	5_seg119	0.001972239
5	2295920	5_seg12	0.756573366
5	42598438	5_seg120	0.002223671
5	42751434	5_seg121	0.001972239
5	42816160	5_seg122	0.003120791
5	42824372	5_seg123	0.006390995
5	42832127	5_seg124	0.003557047
5	42851474	5_seg125	0.004841726
5	42866970	5_seg126	0.004312439
5	42895458	5_seg127	0.003723953
5	42925242	5_seg128	0.002353419
5	43851075	5_seg129	0.001485108
5	2565536	5_seg13	0.805453239
5	45620268	5_seg130	0.001754333
5	47684340	5_seg131	0.001529792
5	49867286	5_seg132	0.001754333
5	52209270	5_seg133	0.003766343
5	53626700	5_seg134	0.004270182
5	54219070	5_seg135	0.002007347
5	54787422	5_seg136	0.001447033
5	55908658	5_seg137	0.000804972
5	57567218	5_seg138	0.000681259
5	58174512	5_seg139	0.00066004
5	3044680	5_seg14	0.759192883
5	58540532	5_seg140	0.00047293
5	58924774	5_seg141	0.000292563
5	59116850	5_seg142	0.000181094
5	59349826	5_seg143	0.000257488
5	59872610	5_seg144	0.000217927
5	62061516	5_seg145	0.000352067
5	64285472	5_seg146	0.000483933
5	65126338	5_seg147	0.000483933
5	65633188	5_seg148	0.000590322
5	66078627	5_seg149	0.000425508
5	3402032	5_seg15	0.862599825
5	67044341	5_seg150	0.000494708
5	67747188	5_seg151	0.000573789
5	67817834	5_seg152	0.001297208
5	67819398	5_seg153	0.00091234
5	67831796	5_seg154	0.001035733
5	68133124	5_seg155	0.001171721
5	68457732	5_seg156	0.000799188
5	68662302	5_seg157	0.000539904
5	68835916	5_seg158	0.000236612
5	69074548	5_seg159	0.000211097
5	3490044	5_seg16	0.905361367
5	69534440	5_seg160	0.000312475
5	70298162	5_seg161	0.00015243
5	71442382	5_seg162	5.85E-05
5	72182362	5_seg163	5.95E-05
5	72644890	5_seg164	5.15E-05
5	73000984	5_seg165	5.15E-05
5	75474598	5_seg166	8.39E-05
5	77921176	5_seg167	0.000135519
5	78298768	5_seg168	5.15E-05
5	78856258	5_seg169	4.40E-05
5	3793776	5_seg17	0.967267072
5	79102127	5_seg170	2.63E-05
5	80789886	5_seg171	3.11E-05
5	82916046	5_seg172	2.63E-05
5	84135852	5_seg173	4.40E-05
5	85017276	5_seg174	5.15E-05
5	86578212	5_seg175	3.56E-05
5	88332161	5_seg176	4.07E-05
5	88691127	5_seg177	9.35E-05
5	89431636	5_seg178	5.85E-05
5	90176105	5_seg179	3.50E-05
5	4097510	5_seg18	0.996053899
5	90359304	5_seg180	4.07E-05
5	91717388	5_seg181	9.52E-05
5	93276053	5_seg182	0.00015243
5	93737120	5_seg183	0.000135519
5	94176634	5_seg184	0.00015243
5	94581872	5_seg185	0.000173198
5	94901206	5_seg186	6.71E-05
5	96624502	5_seg187	0.000173198
5	98075444	5_seg188	6.71E-05
5	98075484	5_seg189	5.95E-05
5	4264994	5_seg19	0.982658785
5	98079438	5_seg190	5.15E-05
5	104167242	5_seg191	4.52E-05
5	114073938	5_seg192	2.71E-05
5	118878331	5_seg193	2.28E-05
5	126867419	5_seg194	4.62E-05
5	133925395	5_seg195	5.40E-05
5	134432556	5_seg196	0.00014563
5	134923898	5_seg197	7.17E-05
5	135559776	5_seg198	8.39E-05
5	136888542	5_seg199	3.11E-05
5	157834	5_seg2	0.323841715
5	4743232	5_seg20	0.980304064
5	141442591	5_seg200	2.71E-05
5	145622252	5_seg201	3.11E-05
5	147582898	5_seg202	1.99E-05
5	150369752	5_seg203	1.70E-05
5	151900347	5_seg204	1.17E-05
5	152852772	5_seg205	3.26E-05
5	153472151	5_seg206	1.17E-05
5	153572575	5_seg207	1.01E-05
5	153985124	5_seg208	8.45E-06
5	157531694	5_seg209	4.98E-06
5	5083488	5_seg21	0.990681253
5	160748116	5_seg210	8.45E-06
5	161435132	5_seg211	1.44E-05
5	162138235	5_seg212	1.70E-05
5	162312030	5_seg213	1.44E-05
5	163600481	5_seg214	8.45E-06
5	164732134	5_seg215	1.44E-05
5	164800290	5_seg216	1.95E-05
5	165593480	5_seg217	1.24E-05
5	167135384	5_seg218	1.95E-05
5	168001626	5_seg219	1.70E-05
5	5115713	5_seg22	0.990681253
5	168153378	5_seg220	1.95E-05
5	168621400	5_seg221	6.11E-06
5	169017428	5_seg222	5.29E-06
5	169759724	5_seg223	3.38E-06
5	170478920	5_seg224	2.85E-06
5	170988668	5_seg225	1.94E-06
5	171549803	5_seg226	3.38E-06
5	172038290	5_seg227	6.70E-06
5	172468884	5_seg228	1.05E-05
5	172468925	5_seg229	9.18E-06
5	5118470	5_seg23	0.937719282
5	172505556	5_seg230	1.05E-05
5	173647882	5_seg231	1.20E-05
5	175005664	5_seg232	1.47E-05
5	175294299	5_seg233	2.33E-05
5	175400398	5_seg234	6.22E-05
5	176254274	5_seg235	4.01E-05
5	177113488	5_seg236	0.000158286
5	177528198	5_seg237	0.000429804
5	177908476	5_seg238	0.000473889
5	178171296	5_seg239	0.000517111
5	5470506	5_seg24	0.934475358
5	178577204	5_seg240	0.000964363
5	178858735	5_seg241	0.001555159
5	178956732	5_seg242	0.001691496
5	179254886	5_seg243	0.000665799
5	179609022	5_seg244	0.000606332
5	179665029	5_seg245	0.000555263
5	179825668	5_seg246	0.000606332
5	179999873	5_seg247	0.000665799
5	180023749	5_seg248	0.000590863
5	180199855	5_seg249	0.00052784
5	5951948	5_seg25	0.898643577
5	180823302	5_seg250	0.000585556
5	181703520	5_seg251	0.001524579
5	182160912	5_seg252	0.001049718
5	182242878	5_seg253	0.000964363
5	182290040	5_seg254	0.000597302
5	182290058	5_seg255	0.000533117
5	182482352	5_seg256	0.001041803
5	182674633	5_seg257	0.003381619
5	184480140	5_seg258	0.003381619
5	186301223	5_seg259	0.001937262
5	6096970	5_seg26	0.808993172
5	186625889	5_seg260	0.002195758
5	187174528	5_seg261	0.002158736
5	187556922	5_seg262	0.000916967
5	187720852	5_seg263	0.000657475
5	187741944	5_seg264	0.000590022
5	187808122	5_seg265	0.000514254
5	187915884	5_seg266	0.000514254
5	188235230	5_seg267	0.000704059
5	188705714	5_seg268	0.000427524
5	188941647	5_seg269	0.000500038
5	6112562	5_seg27	0.748788514
5	189075714	5_seg270	0.00017531
5	189478466	5_seg271	5.02E-05
5	190284770	5_seg272	4.90E-05
5	190829658	5_seg273	3.45E-05
5	191231692	5_seg274	2.99E-05
5	191637406	5_seg275	5.29E-05
5	192099762	5_seg276	3.71E-05
5	193437598	5_seg277	3.32E-05
5	194418592	5_seg278	4.42E-05
5	194674776	5_seg279	7.60E-05
5	6230804	5_seg28	0.597994339
5	195297010	5_seg280	4.39E-05
5	196040117	5_seg281	0.00015824
5	196659442	5_seg282	0.000125425
5	197269596	5_seg283	9.76E-05
5	197732218	5_seg284	5.72E-05
5	197878332	5_seg285	4.62E-05
5	198084808	5_seg286	7.97E-05
5	198291284	5_seg287	4.62E-05
5	198570440	5_seg288	7.97E-05
5	198897788	5_seg289	0.000167093
5	6349084	5_seg29	0.682218041
5	198946008	5_seg290	0.000485943
5	199000605	5_seg291	0.000583167
5	199634069	5_seg292	0.000925779
5	200240314	5_seg293	0.001467984
5	200274300	5_seg294	0.001698229
5	200882501	5_seg295	0.004996624
5	201766096	5_seg296	0.010244499
5	202465558	5_seg297	0.015300143
5	203018784	5_seg298	0.022759801
5	203154553	5_seg299	0.019503625
5	304582	5_seg3	0.479507647
5	6496980	5_seg30	0.523323431
5	203268452	5_seg300	0.029153359
5	203451456	5_seg301	0.034982784
5	203659287	5_seg302	0.041338748
5	203943938	5_seg303	0.060098553
5	204415819	5_seg304	0.069303366
5	205018868	5_seg305	0.065166696
5	205723774	5_seg306	0.066225352
5	206175696	5_seg307	0.074301539
5	206253383	5_seg308	0.094652245
5	206307087	5_seg309	0.104998092
5	6713528	5_seg31	0.584015257
5	206547089	5_seg310	0.120113226
5	206829483	5_seg311	0.119309283
5	206987794	5_seg312	0.104246428
5	207110236	5_seg313	0.162604927
5	207391879	5_seg314	0.215565077
5	207666884	5_seg315	0.151780392
5	207846556	5_seg316	0.133621174
5	208136872	5_seg317	0.110385618
5	208247542	5_seg318	0.111398345
5	208259074	5_seg319	0.096539139
5	6839018	5_seg32	0.556795423
5	208366346	5_seg320	0.082426942
5	208940327	5_seg321	0.155742793
5	209646938	5_seg322	0.186282297
5	209929966	5_seg323	0.352122446
5	209991013	5_seg324	0.389591555
5	210247958	5_seg325	0.367208074
5	210498512	5_seg326	0.497465719
5	210648712	5_seg327	0.403522897
5	210920916	5_seg328	0.357457017
5	211131324	5_seg329	0.508524055
5	6895830	5_seg33	0.419140581
5	211558355	5_seg330	0.511689662
5	212243088	5_seg331	0.539018016
5	212655509	5_seg332	0.584898542
5	212724964	5_seg333	0.45976846
5	212745464	5_seg334	0.40369084
5	212768707	5_seg335	0.398286051
5	213126630	5_seg336	0.403952865
5	213484224	5_seg337	0.348994372
5	213490860	5_seg338	0.398286051
5	214093955	5_seg339	0.45976846
5	7485995	5_seg34	0.42502315
5	214695989	5_seg340	0.521268381
5	215118924	5_seg341	0.43543471
5	215541873	5_seg342	0.564130497
5	215895744	5_seg343	0.692450006
5	216249574	5_seg344	0.848465703
5	216378773	5_seg345	0.837771158
5	216507974	5_seg346	0.917620151
5	216646476	5_seg347	0.849684655
5	216932257	5_seg348	0.849684655
5	217079549	5_seg349	0.828130063
5	8222330	5_seg35	0.419567985
5	217271223	5_seg350	0.815939179
5	217526875	5_seg351	0.780430171
5	217653216	5_seg352	0.836010992
5	217715586	5_seg353	0.852578472
5	217715824	5_seg354	0.765748466
5	217716053	5_seg355	0.780430171
5	217737730	5_seg356	0.780430171
5	218349976	5_seg357	0.729888724
5	219013122	5_seg358	0.830877484
5	219259718	5_seg359	0.717020848
5	8394935	5_seg36	0.198122743
5	219433758	5_seg360	0.639843476
5	219699490	5_seg361	0.506601625
5	220230762	5_seg362	0.713567519
5	220538378	5_seg363	0.578511588
5	220580434	5_seg364	0.581764486
5	220653455	5_seg365	0.578511588
5	220922702	5_seg366	0.558160496
5	221118937	5_seg367	0.501614537
5	221122311	5_seg368	0.681948088
5	221227535	5_seg369	0.74750323
5	8421365	5_seg37	0.167184838
5	221373126	5_seg370	0.736615629
5	221610872	5_seg371	0.752564701
5	221804886	5_seg372	0.713629912
5	222007964	5_seg373	0.81753829
5	222234452	5_seg374	0.993118238
5	222265008	5_seg375	0.960270008
5	222354322	5_seg376	0.934796796
5	222440247	5_seg377	0.934912232
5	222466424	5_seg378	0.91126088
5	222608120	5_seg379	0.946675544
5	9128515	5_seg38	0.149080613
5	222736074	5_seg380	0.945156958
5	222781666	5_seg381	0.933443616
5	222866924	5_seg382	0.896584825
5	223231572	5_seg383	0.931707339
5	223570108	5_seg384	0.925195764
5	223592432	5_seg385	0.79041991
5	223654414	5_seg386	0.768221408
5	223766196	5_seg387	0.629165045
5	223836024	5_seg388	0.394367062
5	223859903	5_seg389	0.992354897
5	9835674	5_seg39	0.111121403
5	508060	5_seg4	0.195129872
5	10003710	5_seg40	0.198122743
5	10171754	5_seg41	0.18039143
5	10610200	5_seg42	0.155946339
5	11303658	5_seg43	0.183683083
5	11634860	5_seg44	0.127150827
5	11711028	5_seg45	0.11628587
5	11970580	5_seg46	0.094926891
5	12244094	5_seg47	0.102731625
5	12300177	5_seg48	0.124404154
5	12352342	5_seg49	0.098208914
5	1327984	5_seg5	0.262388282
5	12362417	5_seg50	0.105752412
5	12383830	5_seg51	0.112896041
5	12911866	5_seg52	0.078483428
5	13470559	5_seg53	0.081134222
5	13522634	5_seg54	0.060589867
5	13637700	5_seg55	0.081296888
5	13880180	5_seg56	0.081003315
5	14297472	5_seg57	0.031961256
5	14600724	5_seg58	0.031998035
5	14708622	5_seg59	0.030807573
5	2086894	5_seg6	0.275338011
5	14965646	5_seg60	0.040258155
5	15165487	5_seg61	0.035714292
5	15202809	5_seg62	0.013036891
5	15259652	5_seg63	0.008907555
5	15316534	5_seg64	0.013036891
5	15505056	5_seg65	0.008907555
5	15693550	5_seg66	0.009749067
5	15716158	5_seg67	0.010491906
5	16087250	5_seg68	0.003734653
5	16871666	5_seg69	0.012238777
5	2093936	5_seg7	0.434269624
5	17307588	5_seg70	0.018822265
5	17352030	5_seg71	0.022406983
5	17567022	5_seg72	0.033757614
5	17839682	5_seg73	0.024676411
5	18275926	5_seg74	0.018822265
5	18757620	5_seg75	0.036843915
5	19083798	5_seg76	0.051990997
5	19275908	5_seg77	0.054913104
5	19448498	5_seg78	0.051990997
5	19675622	5_seg79	0.033134365
5	2122362	5_seg8	0.576492207
5	19852812	5_seg80	0.03141686
5	20039100	5_seg81	0.046613878
5	20305036	5_seg82	0.043018346
5	20584785	5_seg83	0.062355956
5	20709524	5_seg84	0.077419329
5	20934592	5_seg85	0.046664818
5	21247180	5_seg86	0.058979257
5	21397650	5_seg87	0.036667345
5	21426788	5_seg88	0.032307568
5	21512754	5_seg89	0.060295923
5	2143779	5_seg9	0.50250454
5	21598743	5_seg90	0.069173267
5	21606112	5_seg91	0.032041944
5	21613500	5_seg92	0.032452525
5	21625332	5_seg93	0.038610129
5	22134749	5_seg94	0.034016532
5	23092536	5_seg95	0.029907914
5	23602838	5_seg96	0.021174567
5	23839939	5_seg97	0.024462153
5	24144360	5_seg98	0.018873984
5	24621859	5_seg99	0.016654227
6	925489	6_seg1	0.019712199
6	3286616	6_seg10	0.003410705
6	91256391	6_seg100	0.001382715
6	91900588	6_seg101	0.002628704
6	92464286	6_seg102	0.002097046
6	92555396	6_seg103	0.002474749
6	92737290	6_seg104	0.003538273
6	93264388	6_seg105	0.002436205
6	93617762	6_seg106	0.002156799
6	93930096	6_seg107	0.002436205
6	94260579	6_seg108	0.00120012
6	94967782	6_seg109	0.001335208
6	3963790	6_seg11	0.010288585
6	95683864	6_seg110	0.002107142
6	95968476	6_seg111	0.001364165
6	96286260	6_seg112	0.002918102
6	96612390	6_seg113	0.004154748
6	97070074	6_seg114	0.00769456
6	97575388	6_seg115	0.00805163
6	97937681	6_seg116	0.005350773
6	98022806	6_seg117	0.007294113
6	98051070	6_seg118	0.007332658
6	98129338	6_seg119	0.009839498
6	4800828	6_seg12	0.012198517
6	98293620	6_seg120	0.006668717
6	98379664	6_seg121	0.006620478
6	98573463	6_seg122	0.009105334
6	99084160	6_seg123	0.008252989
6	99452304	6_seg124	0.015953672
6	99831016	6_seg125	0.030747057
6	100158520	6_seg126	0.043209598
6	100639249	6_seg127	0.042169938
6	101185050	6_seg128	0.040692453
6	102265022	6_seg129	0.03890746
6	5072052	6_seg13	0.012715441
6	103315883	6_seg130	0.05581744
6	104188388	6_seg131	0.072071091
6	105024932	6_seg132	0.074590805
6	105336157	6_seg133	0.106154428
6	105762036	6_seg134	0.102519719
6	105922502	6_seg135	0.189481591
6	106376333	6_seg136	0.197496589
6	107305306	6_seg137	0.189481591
6	107826252	6_seg138	0.180532307
6	107882312	6_seg139	0.189481591
6	5469068	6_seg14	0.038896504
6	107938398	6_seg140	0.204394409
6	107980518	6_seg141	0.257915569
6	108110528	6_seg142	0.410465304
6	108819794	6_seg143	0.416269709
6	109542825	6_seg144	0.331827692
6	109989742	6_seg145	0.382321959
6	110334972	6_seg146	0.374086499
6	110340750	6_seg147	0.261372097
6	110346540	6_seg148	0.251523776
6	110346560	6_seg149	0.213436689
6	5758993	6_seg15	0.029715649
6	110723192	6_seg150	0.173356647
6	111214823	6_seg151	0.178779523
6	111433686	6_seg152	0.145658051
6	111560884	6_seg153	0.144787444
6	111695534	6_seg154	0.142923239
6	111872260	6_seg155	0.102920948
6	112306539	6_seg156	0.099888723
6	112840306	6_seg157	0.096153576
6	113038478	6_seg158	0.072454997
6	113206808	6_seg159	0.054112347
6	5809438	6_seg16	0.016046068
6	113341884	6_seg160	0.039858685
6	113542984	6_seg161	0.023782923
6	113830970	6_seg162	0.022781451
6	113935978	6_seg163	0.021568936
6	113954120	6_seg164	0.022781451
6	113996266	6_seg165	0.056684204
6	114558902	6_seg166	0.054866881
6	115603870	6_seg167	0.054866881
6	116129670	6_seg168	0.075015392
6	116415250	6_seg169	0.07467159
6	6119161	6_seg17	0.01087575
6	116755103	6_seg170	0.077503215
6	116914156	6_seg171	0.058861617
6	117098961	6_seg172	0.059346777
6	117262718	6_seg173	0.059387079
6	117345119	6_seg174	0.041668628
6	117464774	6_seg175	0.041030455
6	117584452	6_seg176	0.028251679
6	117862180	6_seg177	0.027359037
6	118237687	6_seg178	0.026275968
6	118365874	6_seg179	0.025010758
6	7852104	6_seg18	0.015529498
6	118586446	6_seg180	0.023691203
6	118992020	6_seg181	0.015592053
6	119548970	6_seg182	0.023691203
6	120156875	6_seg183	0.018573599
6	120430660	6_seg184	0.027040999
6	120896942	6_seg185	0.035588189
6	121428680	6_seg186	0.037638384
6	121652275	6_seg187	0.069244215
6	122136523	6_seg188	0.06592201
6	122485196	6_seg189	0.074692075
6	9323641	6_seg19	0.020252706
6	122938288	6_seg190	0.041489011
6	123592902	6_seg191	0.041536472
6	124500848	6_seg192	0.042432455
6	125591123	6_seg193	0.060301583
6	126021236	6_seg194	0.060531287
6	126052429	6_seg195	0.060301583
6	126053730	6_seg196	0.076383481
6	127209104	6_seg197	0.052674426
6	128595363	6_seg198	0.052613881
6	129787989	6_seg199	0.087501358
6	1172642	6_seg2	5.31E-05
6	9369555	6_seg20	0.015529498
6	131253145	6_seg200	0.06321873
6	132904454	6_seg201	0.087501358
6	134283684	6_seg202	0.089388851
6	134675854	6_seg203	0.090571891
6	134860354	6_seg204	0.11614398
6	135541944	6_seg205	0.170197787
6	136277664	6_seg206	0.167016427
6	136379581	6_seg207	0.289590305
6	136419604	6_seg208	0.343791551
6	136821006	6_seg209	0.343791551
6	9502210	6_seg21	0.015356219
6	137205263	6_seg210	0.420827571
6	137230643	6_seg211	0.507329306
6	138002248	6_seg212	0.501473198
6	139193072	6_seg213	0.545608686
6	139926665	6_seg214	0.574144754
6	140373922	6_seg215	0.480808168
6	141187546	6_seg216	0.592087508
6	142262318	6_seg217	0.600155506
6	142875214	6_seg218	0.670928941
6	143075618	6_seg219	0.655514795
6	9843257	6_seg22	0.011833148
6	143433838	6_seg220	0.76136916
6	144145708	6_seg221	0.74466229
6	144612522	6_seg222	0.814835295
6	145638484	6_seg223	0.921890753
6	146788095	6_seg224	0.971322488
6	147215418	6_seg225	0.955053149
6	147499163	6_seg226	0.955269552
6	147864120	6_seg227	0.971632418
6	148506008	6_seg228	0.951483479
6	149160733	6_seg229	0.942629934
6	10336702	6_seg23	0.006764853
6	149824339	6_seg230	0.872071613
6	150206864	6_seg231	0.848469861
6	150514733	6_seg232	0.872071613
6	151181674	6_seg233	0.775289408
6	151755445	6_seg234	0.747157752
6	152046176	6_seg235	0.71286674
6	152275372	6_seg236	0.745229857
6	152632736	6_seg237	0.8465184
6	152956444	6_seg238	0.923128012
6	153065648	6_seg239	0.89418561
6	10813392	6_seg24	0.005082723
6	153133166	6_seg240	0.889532819
6	153400977	6_seg241	0.786649064
6	153602112	6_seg242	0.683341355
6	153603193	6_seg243	0.56433081
6	154027239	6_seg244	0.565577089
6	154601176	6_seg245	0.465603419
6	154974678	6_seg246	0.460533539
6	155197993	6_seg247	0.433611706
6	155272444	6_seg248	0.45365615
6	155346891	6_seg249	0.406998371
6	11157288	6_seg25	0.005275055
6	155377620	6_seg250	0.406998371
6	155408396	6_seg251	0.458447297
6	155851457	6_seg252	0.458447297
6	156301046	6_seg253	0.418406562
6	156417902	6_seg254	0.403179672
6	156528186	6_seg255	0.401226823
6	156575603	6_seg256	0.379392304
6	156935690	6_seg257	0.394904997
6	157248420	6_seg258	0.5543326
6	157307758	6_seg259	0.588243509
6	12779594	6_seg26	0.007682099
6	157505998	6_seg260	0.563869176
6	157693955	6_seg261	0.717873458
6	157841016	6_seg262	0.677417881
6	158092482	6_seg263	0.822355458
6	158247128	6_seg264	0.871899067
6	158257124	6_seg265	0.933298046
6	158265892	6_seg266	0.859326905
6	158271238	6_seg267	0.815762386
6	158520970	6_seg268	0.678755261
6	158788884	6_seg269	0.643028777
6	15828586	6_seg27	0.005275055
6	158860054	6_seg270	0.57598333
6	159022826	6_seg271	0.488767001
6	159253148	6_seg272	0.404217989
6	159368356	6_seg273	0.364146437
6	159368414	6_seg274	0.404217989
6	159517116	6_seg275	0.360420192
6	159718940	6_seg276	0.32264765
6	159772184	6_seg277	0.23313898
6	159772272	6_seg278	0.197425512
6	160169270	6_seg279	0.120078756
6	18264842	6_seg28	0.005082723
6	160566260	6_seg280	0.057476408
6	160579430	6_seg281	0.085202056
6	160592594	6_seg282	0.151133257
6	160874610	6_seg283	0.125959804
6	161664409	6_seg284	0.096385479
6	162175374	6_seg285	0.05513416
6	162732746	6_seg286	0.058420608
6	163299935	6_seg287	0.065904476
6	163318229	6_seg288	0.06065667
6	163774096	6_seg289	0.114848289
6	20218404	6_seg29	0.003315432
6	164370776	6_seg290	0.117276817
6	164516901	6_seg291	0.140968944
6	164585108	6_seg292	0.094739848
6	164913104	6_seg293	0.055171413
6	165443682	6_seg294	0.063535682
6	165714484	6_seg295	0.098682744
6	165767454	6_seg296	0.058042158
6	165829388	6_seg297	0.047352253
6	165839388	6_seg298	0.028869521
6	166047292	6_seg299	0.048770727
6	1740370	6_seg3	0.000224739
6	21386447	6_seg30	0.003474456
6	166645853	6_seg300	0.078606515
6	167432939	6_seg301	0.083935237
6	167828378	6_seg302	0.11860281
6	167883516	6_seg303	0.077707556
6	167938644	6_seg304	0.06828473
6	167969351	6_seg305	0.108996839
6	168000060	6_seg306	0.134653553
6	168154080	6_seg307	0.121728181
6	168442806	6_seg308	0.106689079
6	168607602	6_seg309	0.170211586
6	21560458	6_seg31	0.003600287
6	168932703	6_seg310	0.356511168
6	169426257	6_seg311	0.550301694
6	170446304	6_seg312	0.554243545
6	171275776	6_seg313	0.664840145
6	171323566	6_seg314	0.75005545
6	171788712	6_seg315	0.80067105
6	172325875	6_seg316	0.736550511
6	172661814	6_seg317	0.771565093
6	172956218	6_seg318	0.76192018
6	173211658	6_seg319	0.823877979
6	23521806	6_seg32	0.001450501
6	173438963	6_seg320	0.738780321
6	173536232	6_seg321	0.945486323
6	173629020	6_seg322	0.581124637
6	173777938	6_seg323	0.533796734
6	25693140	6_seg33	0.002289099
6	25961582	6_seg34	0.001450501
6	26940342	6_seg35	0.002289099
6	28291333	6_seg36	0.002230335
6	28833807	6_seg37	0.002041356
6	29739026	6_seg38	0.001922569
6	30604666	6_seg39	0.001775448
6	2176660	6_seg4	0.000975765
6	31551092	6_seg40	0.001478565
6	32638890	6_seg41	0.000838474
6	33190960	6_seg42	0.000446437
6	33501182	6_seg43	0.00039557
6	33531614	6_seg44	0.000263706
6	33532456	6_seg45	0.000400648
6	34077884	6_seg46	0.000604467
6	34980324	6_seg47	0.000517408
6	35424016	6_seg48	0.000766061
6	35567426	6_seg49	0.000543068
6	2338228	6_seg5	0.005188852
6	35760182	6_seg50	0.000960285
6	36041760	6_seg51	0.00056616
6	36187876	6_seg52	0.000681549
6	36496868	6_seg53	0.00078818
6	37330522	6_seg54	0.002149969
6	37855210	6_seg55	0.002474749
6	37855216	6_seg56	0.001687786
6	38016320	6_seg57	0.001914052
6	38181908	6_seg58	0.002833894
6	38186430	6_seg59	0.002872641
6	2759270	6_seg6	0.005773548
6	38193382	6_seg60	0.003669516
6	38298323	6_seg61	0.006166414
6	38834342	6_seg62	0.002735121
6	39395537	6_seg63	0.001430111
6	39518788	6_seg64	0.002401641
6	39560276	6_seg65	0.002706539
6	39631317	6_seg66	0.002401641
6	39660940	6_seg67	0.001658027
6	39917768	6_seg68	0.00185081
6	40975010	6_seg69	0.003202999
6	3074053	6_seg7	0.012895912
6	41775458	6_seg70	0.00185081
6	46685044	6_seg71	0.001658027
6	51871906	6_seg72	0.00185081
6	56616403	6_seg73	0.003202999
6	61133944	6_seg74	0.00185081
6	62838640	6_seg75	0.001658027
6	64568284	6_seg76	0.002051367
6	64683886	6_seg77	0.003516432
6	67158822	6_seg78	0.002386559
6	69884562	6_seg79	0.001379041
6	3076016	6_seg8	0.007091868
6	70531786	6_seg80	0.001242486
6	70956425	6_seg81	0.002258613
6	72236694	6_seg82	0.002014874
6	73532260	6_seg83	0.000595753
6	74704240	6_seg84	0.000604825
6	76215144	6_seg85	0.00067515
6	78371287	6_seg86	0.001004306
6	80814154	6_seg87	0.001004306
6	81873706	6_seg88	0.001483111
6	83530105	6_seg89	0.001303204
6	3181296	6_seg9	0.007750732
6	84951438	6_seg90	0.001888138
6	85303441	6_seg91	0.002333978
6	85851578	6_seg92	0.001491246
6	86162734	6_seg93	0.000884256
6	86263193	6_seg94	0.000638515
6	86826829	6_seg95	0.000651223
6	87547954	6_seg96	0.000638515
6	88545266	6_seg97	0.000980182
6	89488714	6_seg98	0.000855465
6	90388798	6_seg99	0.000876969
7	841836	7_seg1	0.189900888
7	2759686	7_seg10	0.004779358
7	52732972	7_seg100	0.138030959
7	53356358	7_seg101	0.09168833
7	53397266	7_seg102	0.090256802
7	53537400	7_seg103	0.071279965
7	53709076	7_seg104	0.073144474
7	53822414	7_seg105	0.095673877
7	53918183	7_seg106	0.096199026
7	54805734	7_seg107	0.069605244
7	55763939	7_seg108	0.096199026
7	66209708	7_seg109	0.095673877
7	2760515	7_seg11	0.00322234
7	77253211	7_seg110	0.096201004
7	78014622	7_seg111	0.095777491
7	78763420	7_seg112	0.118899234
7	80277400	7_seg113	0.095777491
7	82658282	7_seg114	0.096201004
7	84256364	7_seg115	0.095777491
7	85553826	7_seg116	0.068655583
7	87793578	7_seg117	0.069605244
7	89290188	7_seg118	0.112538938
7	89831802	7_seg119	0.069605244
7	2814423	7_seg12	0.003201779
7	91425806	7_seg120	0.068655583
7	93349059	7_seg121	0.095777491
7	96218048	7_seg122	0.096201004
7	98764262	7_seg123	0.095777491
7	98825416	7_seg124	0.118899234
7	99340572	7_seg125	0.162346515
7	100055761	7_seg126	0.131981006
7	101741212	7_seg127	0.131354064
7	104454102	7_seg128	0.17917806
7	105914810	7_seg129	0.17665233
7	2868368	7_seg13	0.003949643
7	106127283	7_seg130	0.131354064
7	106486354	7_seg131	0.131981006
7	107856742	7_seg132	0.095777491
7	109319594	7_seg133	0.131981006
7	110359582	7_seg134	0.131354064
7	111196312	7_seg135	0.131981006
7	112409754	7_seg136	0.095777491
7	114917642	7_seg137	0.115442476
7	116548588	7_seg138	0.112746481
7	116732804	7_seg139	0.115442476
7	2868630	7_seg14	0.003886432
7	116916038	7_seg140	0.112714802
7	117970833	7_seg141	0.177055472
7	118938387	7_seg142	0.17963744
7	119111020	7_seg143	0.11709221
7	119316686	7_seg144	0.115442476
7	119421398	7_seg145	0.17963744
7	119720999	7_seg146	0.177055472
7	120180810	7_seg147	0.179653431
7	120728170	7_seg148	0.176984621
7	121045046	7_seg149	0.207029445
7	2938126	7_seg15	0.008325331
7	121715418	7_seg150	0.212261811
7	122414342	7_seg151	0.207029445
7	122641530	7_seg152	0.393161245
7	123291330	7_seg153	0.264662309
7	123789348	7_seg154	0.208196575
7	124148203	7_seg155	0.251828465
7	124755110	7_seg156	0.197325503
7	125267780	7_seg157	0.217745227
7	125877881	7_seg158	0.204162073
7	126270759	7_seg159	0.232029338
7	3159671	7_seg16	0.002232858
7	126297940	7_seg160	0.210461698
7	126471612	7_seg161	0.271044173
7	126622518	7_seg162	0.294656077
7	127191504	7_seg163	0.289519033
7	127964210	7_seg164	0.245514725
7	128676465	7_seg165	0.261930034
7	129182614	7_seg166	0.228588388
7	129493395	7_seg167	0.197664694
7	129952864	7_seg168	0.254563486
7	130147138	7_seg169	0.323634481
7	4267437	7_seg17	0.003393792
7	130736286	7_seg170	0.284017119
7	131386401	7_seg171	0.228410427
7	131492862	7_seg172	0.223608759
7	131970477	7_seg173	0.175241546
7	132637203	7_seg174	0.222810601
7	133268986	7_seg175	0.281479929
7	134053386	7_seg176	0.291050478
7	134521240	7_seg177	0.351849967
7	134655522	7_seg178	0.401999179
7	134663726	7_seg179	0.382555897
7	5261364	7_seg18	0.002778314
7	134695534	7_seg180	0.502378016
7	134975595	7_seg181	0.514678293
7	135223880	7_seg182	0.706490294
7	135751850	7_seg183	0.786127088
7	136761184	7_seg184	0.703001735
7	137425470	7_seg185	0.706490294
7	137617606	7_seg186	0.786127088
7	137787516	7_seg187	0.699358833
7	137965384	7_seg188	0.693694936
7	138027113	7_seg189	0.815537913
7	5577237	7_seg19	0.004068439
7	138672166	7_seg190	0.847445449
7	139310160	7_seg191	0.988495284
7	139348445	7_seg192	0.983250323
7	139443580	7_seg193	0.988461643
7	139849846	7_seg194	0.985501243
7	140588152	7_seg195	0.878679081
7	141221062	7_seg196	0.863422687
7	141452048	7_seg197	0.748206912
7	141513480	7_seg198	0.692264514
7	142052952	7_seg199	0.550996094
7	1329880	7_seg2	0.068930283
7	5922454	7_seg20	0.009955752
7	143125778	7_seg200	0.418299175
7	143718324	7_seg201	0.356001812
7	144219088	7_seg202	0.447965952
7	145171600	7_seg203	0.47612835
7	145645703	7_seg204	0.51903267
7	145892930	7_seg205	0.47612835
7	146140021	7_seg206	0.549625569
7	146197870	7_seg207	0.514325377
7	146317925	7_seg208	0.56452908
7	146404346	7_seg209	0.514325377
7	6034893	7_seg21	0.006717607
7	146594927	7_seg210	0.56452908
7	147100234	7_seg211	0.549939713
7	147439180	7_seg212	0.461811303
7	147505765	7_seg213	0.430740825
7	147572353	7_seg214	0.477490759
7	147572388	7_seg215	0.514983495
7	147602793	7_seg216	0.498907185
7	147953214	7_seg217	0.498316087
7	148350668	7_seg218	0.369803577
7	148532687	7_seg219	0.343723345
7	6180180	7_seg22	0.010563377
7	148663428	7_seg220	0.320044934
7	149247460	7_seg221	0.297111976
7	150001902	7_seg222	0.321747302
7	150217367	7_seg223	0.315968126
7	150236302	7_seg224	0.323411683
7	150403336	7_seg225	0.32210362
7	150896002	7_seg226	0.348076602
7	151276660	7_seg227	0.430740825
7	151391386	7_seg228	0.459926505
7	151585424	7_seg229	0.514068718
7	6461772	7_seg23	0.00667347
7	151825636	7_seg230	0.470443664
7	151949474	7_seg231	0.401652569
7	151988074	7_seg232	0.35250516
7	153566374	7_seg233	0.356617699
7	155136199	7_seg234	0.423807524
7	155148426	7_seg235	0.329395439
7	155815635	7_seg236	0.325745133
7	156562742	7_seg237	0.280671984
7	156931026	7_seg238	0.232458196
7	157385978	7_seg239	0.198403715
7	6681138	7_seg24	0.006902366
7	157565413	7_seg240	0.270886101
7	157762269	7_seg241	0.312354347
7	158108179	7_seg242	0.359535894
7	158273400	7_seg243	0.409256957
7	158484198	7_seg244	0.454944953
7	158778899	7_seg245	0.393390043
7	158866172	7_seg246	0.403650087
7	158866254	7_seg247	0.517267314
7	158866319	7_seg248	0.576355247
7	159116133	7_seg249	0.632385554
7	6749780	7_seg25	0.016886076
7	159571952	7_seg250	0.669475987
7	159778141	7_seg251	0.752387187
7	160853670	7_seg252	0.830713546
7	161932388	7_seg253	0.768009072
7	161935774	7_seg254	0.716255068
7	161963636	7_seg255	0.801478435
7	162019762	7_seg256	0.883175193
7	162048058	7_seg257	0.794163249
7	162052057	7_seg258	0.749630212
7	162462868	7_seg259	0.845162759
7	6781802	7_seg26	0.016489758
7	163131048	7_seg260	0.849686571
7	163395504	7_seg261	0.882242252
7	163485326	7_seg262	0.782368803
7	163941089	7_seg263	0.747585961
7	164337554	7_seg264	0.53054005
7	164380698	7_seg265	0.426497627
7	164659614	7_seg266	0.432923721
7	165349736	7_seg267	0.475053936
7	165815300	7_seg268	0.589109741
7	166395316	7_seg269	0.605391235
7	7344981	7_seg27	0.015955997
7	166936716	7_seg270	0.684763538
7	166982662	7_seg271	0.567334392
7	167170194	7_seg272	0.433201839
7	167440928	7_seg273	0.375689147
7	167570062	7_seg274	0.327845915
7	167899572	7_seg275	0.354111041
7	168840046	7_seg276	0.359529484
7	169591923	7_seg277	0.401410868
7	169860628	7_seg278	0.422776194
7	170476867	7_seg279	0.535243643
7	8413254	7_seg28	0.01409336
7	170965331	7_seg280	0.64341371
7	171078133	7_seg281	0.63952083
7	171418461	7_seg282	0.774270469
7	171646020	7_seg283	0.827700505
7	171700582	7_seg284	0.821730918
7	171755155	7_seg285	0.857661281
7	172068622	7_seg286	0.918639617
7	172539965	7_seg287	0.940752332
7	173206468	7_seg288	0.946826358
7	173926126	7_seg289	0.895869556
7	9074984	7_seg29	0.014853963
7	174137177	7_seg290	0.926933581
7	174236784	7_seg291	0.895518225
7	174447973	7_seg292	0.817833263
7	174663406	7_seg293	0.813427923
7	175257316	7_seg294	0.709425509
7	175747389	7_seg295	0.716514576
7	175957698	7_seg296	0.813618765
7	176169110	7_seg297	0.804415789
7	176173172	7_seg298	0.868555026
7	176176144	7_seg299	0.887692778
7	1779450	7_seg3	0.007715901
7	9247652	7_seg30	0.019713833
7	176219459	7_seg300	0.887409622
7	176306884	7_seg301	0.867500283
7	176489980	7_seg302	0.842500396
7	176803560	7_seg303	0.868555026
7	177154407	7_seg304	0.895724645
7	177368590	7_seg305	0.901845657
7	177406559	7_seg306	0.84600841
7	177445840	7_seg307	0.913044526
7	177562136	7_seg308	0.888148949
7	177930250	7_seg309	0.818740809
7	9567475	7_seg31	0.007779724
7	178321440	7_seg310	0.856764833
7	178484298	7_seg311	0.890083563
7	178701922	7_seg312	0.926745652
7	178941612	7_seg313	0.850822302
7	179182960	7_seg314	0.869436882
7	179679159	7_seg315	0.758349036
7	180061044	7_seg316	0.679910456
7	180103364	7_seg317	0.448222151
7	180103484	7_seg318	0.375202189
7	180103550	7_seg319	0.325098915
7	9871430	7_seg32	0.007232237
7	180170010	7_seg320	0.338739185
7	180236450	7_seg321	0.296034974
7	180274426	7_seg322	0.294135541
7	180395243	7_seg323	0.348272774
7	180478120	7_seg324	0.424329991
7	180497374	7_seg325	0.438039004
7	180539732	7_seg326	0.46322061
7	180871827	7_seg327	0.53094545
7	181264098	7_seg328	0.665117716
7	181348110	7_seg329	0.578548973
7	10223004	7_seg33	0.007233281
7	181471722	7_seg330	0.627524557
7	181923878	7_seg331	0.713235441
7	10823406	7_seg34	0.004510101
7	11264174	7_seg35	0.003364787
7	11501322	7_seg36	0.003618982
7	11858004	7_seg37	0.021740315
7	12402090	7_seg38	0.022717956
7	12766908	7_seg39	0.014853963
7	2131840	7_seg4	0.005722189
7	12927239	7_seg40	0.015536025
7	13149899	7_seg41	0.020824216
7	13390616	7_seg42	0.043202598
7	13471372	7_seg43	0.041355508
7	13504041	7_seg44	0.033252816
7	13508330	7_seg45	0.034428886
7	13911108	7_seg46	0.03325255
7	14419051	7_seg47	0.03910225
7	14587278	7_seg48	0.036620403
7	15021136	7_seg49	0.045359932
7	2260130	7_seg5	0.007512244
7	15396197	7_seg50	0.049417144
7	15902510	7_seg51	0.054245836
7	16411224	7_seg52	0.028517699
7	17014924	7_seg53	0.064457548
7	17616249	7_seg54	0.058139795
7	17936636	7_seg55	0.050082801
7	18676442	7_seg56	0.055357665
7	19205287	7_seg57	0.050082801
7	19454890	7_seg58	0.055357665
7	19988645	7_seg59	0.092210757
7	2354527	7_seg6	0.00348259
7	20631872	7_seg60	0.100491055
7	22459074	7_seg61	0.092210757
7	24124310	7_seg62	0.079432221
7	24212082	7_seg63	0.085458891
7	24389084	7_seg64	0.096447335
7	24845875	7_seg65	0.08081006
7	25384046	7_seg66	0.131808245
7	26411051	7_seg67	0.110381787
7	27261388	7_seg68	0.08081006
7	27343064	7_seg69	0.077192876
7	2602920	7_seg7	0.006803087
7	27378460	7_seg70	0.08081006
7	27490782	7_seg71	0.135147231
7	28188136	7_seg72	0.100445479
7	29077094	7_seg73	0.062056692
7	29405454	7_seg74	0.085707801
7	29610256	7_seg75	0.085615704
7	30090939	7_seg76	0.083595897
7	30688208	7_seg77	0.085615704
7	31065550	7_seg78	0.086679156
7	31936674	7_seg79	0.085525667
7	2758812	7_seg8	0.003201779
7	33477560	7_seg80	0.069605244
7	35621816	7_seg81	0.069829868
7	39761302	7_seg82	0.055758143
7	42745221	7_seg83	0.077061421
7	43539669	7_seg84	0.075152527
7	44308032	7_seg85	0.094118827
7	44839662	7_seg86	0.095673877
7	45194229	7_seg87	0.094118827
7	45592669	7_seg88	0.075152527
7	46149558	7_seg89	0.043779135
7	2758856	7_seg9	0.00322234
7	46312874	7_seg90	0.055388429
7	46524991	7_seg91	0.055733583
7	46733276	7_seg92	0.055388429
7	46887834	7_seg93	0.055733583
7	47208996	7_seg94	0.095673877
7	47444218	7_seg95	0.094118827
7	48234136	7_seg96	0.143666463
7	49015814	7_seg97	0.109835707
7	50563727	7_seg98	0.105263447
7	52093974	7_seg99	0.133200946
8	452708	8_seg1	0.689142945
8	3115906	8_seg10	0.694546221
8	27771890	8_seg100	0.028980787
8	28859613	8_seg101	0.034580466
8	29963256	8_seg102	0.03387254
8	29990070	8_seg103	0.049573975
8	31428320	8_seg104	0.05774885
8	32984985	8_seg105	0.066090622
8	33722070	8_seg106	0.118064976
8	34408110	8_seg107	0.066090622
8	34498205	8_seg108	0.05774885
8	34575332	8_seg109	0.027786795
8	3439058	8_seg11	0.694901824
8	34647006	8_seg110	0.02394177
8	34653430	8_seg111	0.027786795
8	34657012	8_seg112	0.023627222
8	34698026	8_seg113	0.015503119
8	35401182	8_seg114	0.03387254
8	36112846	8_seg115	0.03945153
8	36176400	8_seg116	0.073915174
8	36250082	8_seg117	0.103145688
8	37076872	8_seg118	0.118064976
8	38143502	8_seg119	0.103145688
8	3681462	8_seg12	0.786662669
8	39093142	8_seg120	0.07022952
8	40233122	8_seg121	0.098888075
8	49774801	8_seg122	0.125744508
8	59100875	8_seg123	0.139339289
8	60976370	8_seg124	0.220811684
8	62814765	8_seg125	0.139339289
8	63674660	8_seg126	0.125744508
8	64337088	8_seg127	0.070389484
8	64602484	8_seg128	0.062574803
8	65121908	8_seg129	0.054869303
8	3819527	8_seg13	0.778415136
8	65415508	8_seg130	0.062199907
8	65434209	8_seg131	0.04290619
8	65452506	8_seg132	0.037129042
8	66120211	8_seg133	0.103145688
8	66837888	8_seg134	0.082265875
8	67101732	8_seg135	0.071997233
8	68402388	8_seg136	0.083118684
8	69530902	8_seg137	0.071997233
8	69834198	8_seg138	0.069667047
8	70195496	8_seg139	0.079687739
8	4236322	8_seg14	0.83113643
8	71013363	8_seg140	0.083118684
8	71792852	8_seg141	0.071997233
8	71995544	8_seg142	0.072458495
8	72499373	8_seg143	0.083592863
8	73007888	8_seg144	0.078834225
8	73640218	8_seg145	0.089469668
8	76154090	8_seg146	0.100352199
8	78901486	8_seg147	0.106876464
8	80076710	8_seg148	0.161776031
8	80595323	8_seg149	0.144826604
8	4521082	8_seg15	0.870922605
8	80752658	8_seg150	0.084421815
8	83000630	8_seg151	0.073435944
8	85184795	8_seg152	0.062522686
8	85537074	8_seg153	0.060715183
8	86117359	8_seg154	0.071011963
8	86378740	8_seg155	0.072458495
8	86498552	8_seg156	0.071997233
8	87024026	8_seg157	0.083118684
8	88021690	8_seg158	0.084421815
8	89115238	8_seg159	0.073435944
8	4636496	8_seg16	0.751854068
8	91258089	8_seg160	0.07306177
8	95168062	8_seg161	0.083987522
8	97978574	8_seg162	0.07306177
8	100113632	8_seg163	0.050306966
8	101745124	8_seg164	0.057832788
8	102278660	8_seg165	0.054869303
8	102782236	8_seg166	0.050544122
8	103185228	8_seg167	0.038310341
8	103734333	8_seg168	0.042493721
8	104173286	8_seg169	0.046638216
8	4778392	8_seg17	0.929732678
8	105195676	8_seg170	0.050687703
8	106247380	8_seg171	0.046638216
8	106561234	8_seg172	0.034633519
8	106877188	8_seg173	0.050687703
8	107200824	8_seg174	0.054589774
8	107353970	8_seg175	0.058411698
8	107559270	8_seg176	0.047248422
8	107729953	8_seg177	0.058411698
8	108314162	8_seg178	0.054589774
8	108788672	8_seg179	0.078571783
8	4810922	8_seg18	0.929170443
8	108806583	8_seg180	0.073614721
8	108966740	8_seg181	0.083275825
8	109157581	8_seg182	0.142860645
8	109647176	8_seg183	0.17225152
8	110170806	8_seg184	0.198256812
8	110575489	8_seg185	0.210996326
8	111808252	8_seg186	0.315489254
8	113745311	8_seg187	0.330210407
8	114779749	8_seg188	0.280110231
8	115384010	8_seg189	0.287747918
8	5146396	8_seg19	0.93262208
8	116542837	8_seg190	0.390980901
8	117298777	8_seg191	0.287747918
8	117637686	8_seg192	0.279540399
8	118113838	8_seg193	0.352933146
8	118945583	8_seg194	0.352933146
8	119601874	8_seg195	0.344202169
8	120009108	8_seg196	0.319895591
8	120643202	8_seg197	0.304463079
8	121026274	8_seg198	0.232343755
8	121267508	8_seg199	0.204818432
8	455847	8_seg2	0.835740721
8	5481856	8_seg20	0.859933826
8	122175248	8_seg200	0.12187047
8	123082279	8_seg201	0.090602761
8	123734279	8_seg202	0.104366555
8	124867567	8_seg203	0.095704413
8	126170392	8_seg204	0.069881904
8	126778798	8_seg205	0.08194622
8	126888010	8_seg206	0.072306697
8	127062582	8_seg207	0.063125921
8	127394432	8_seg208	0.034986213
8	127863153	8_seg209	0.014540514
8	5481883	8_seg21	0.848703992
8	128473796	8_seg210	0.008150556
8	129066262	8_seg211	0.005392472
8	129610586	8_seg212	0.004460597
8	131082742	8_seg213	0.005392472
8	132239277	8_seg214	0.011858245
8	132869970	8_seg215	0.009687645
8	134102695	8_seg216	0.002858005
8	134725785	8_seg217	0.00188608
8	134730384	8_seg218	0.001691346
8	135083389	8_seg219	0.001327041
8	5615000	8_seg22	0.638637195
8	136304148	8_seg220	0.001466577
8	137767918	8_seg221	0.00188608
8	138566430	8_seg222	0.002323699
8	138769739	8_seg223	0.005366244
8	139190588	8_seg224	0.006531355
8	139611444	8_seg225	0.013239184
8	139626498	8_seg226	0.010658938
8	139657193	8_seg227	0.007299226
8	139890486	8_seg228	0.010658938
8	140257423	8_seg229	0.005208586
8	5996798	8_seg23	0.687547599
8	140797167	8_seg230	0.005366244
8	141201638	8_seg231	0.00641448
8	141268918	8_seg232	0.00803566
8	141577319	8_seg233	0.00803566
8	142439732	8_seg234	0.00641448
8	143172791	8_seg235	0.009687645
8	144550122	8_seg236	0.005846219
8	146439345	8_seg237	0.005208586
8	147557976	8_seg238	0.004245253
8	148089855	8_seg239	0.003841341
8	6313373	8_seg24	0.771552893
8	148600412	8_seg240	0.004812192
8	149333758	8_seg241	0.007271112
8	149726338	8_seg242	0.008888906
8	150221260	8_seg243	0.010533114
8	150597332	8_seg244	0.008682035
8	150599110	8_seg245	0.007794741
8	151192401	8_seg246	0.008535308
8	151883532	8_seg247	0.011432397
8	152106284	8_seg248	0.018625873
8	152229439	8_seg249	0.016994196
8	6648864	8_seg25	0.675288255
8	152234696	8_seg250	0.014798244
8	152404545	8_seg251	0.012158732
8	152712320	8_seg252	0.008195293
8	153422671	8_seg253	0.005510638
8	153989896	8_seg254	0.003699041
8	154126990	8_seg255	0.002888876
8	155166792	8_seg256	0.002188492
8	156344772	8_seg257	0.002104529
8	156620012	8_seg258	0.004260619
8	157205362	8_seg259	0.009351061
8	6916494	8_seg26	0.656908203
8	157841972	8_seg260	0.009320381
8	158024143	8_seg261	0.011035086
8	158396996	8_seg262	0.012868227
8	158638986	8_seg263	0.01730515
8	158881176	8_seg264	0.012868227
8	159938830	8_seg265	0.018309909
8	161205181	8_seg266	0.025625823
8	161781340	8_seg267	0.019890571
8	161916017	8_seg268	0.022329804
8	162018220	8_seg269	0.015751895
8	7038630	8_seg27	0.619592317
8	162524504	8_seg270	0.017533521
8	163436166	8_seg271	0.020175792
8	164320552	8_seg272	0.015930926
8	165001053	8_seg273	0.018066461
8	165398380	8_seg274	0.012751878
8	165527884	8_seg275	0.008970114
8	166574466	8_seg276	0.008492219
8	167594564	8_seg277	0.009769143
8	167652392	8_seg278	0.005441197
8	167710214	8_seg279	0.004726648
8	7160756	8_seg28	0.59755899
8	167915256	8_seg280	0.003975667
8	168421530	8_seg281	0.005398943
8	168738210	8_seg282	0.00286623
8	168753674	8_seg283	0.002869789
8	168820531	8_seg284	0.002249671
8	168887392	8_seg285	0.001499579
8	168941332	8_seg286	0.000803199
8	169476078	8_seg287	0.000232587
8	169956937	8_seg288	0.000194289
8	170124778	8_seg289	0.000525111
8	7648205	8_seg29	0.627482814
8	170584404	8_seg290	0.000804196
8	170876200	8_seg291	0.001754215
8	170981946	8_seg292	0.002983069
8	171893918	8_seg293	0.00110768
8	172700152	8_seg294	0.001720968
8	172828416	8_seg295	0.000832156
8	173204122	8_seg296	0.000468424
8	173455618	8_seg297	0.0007181
8	173594084	8_seg298	0.000468424
8	173954941	8_seg299	0.0007181
8	507140	8_seg3	0.7267307
8	8135651	8_seg30	0.51158611
8	174299710	8_seg300	0.000368082
8	174537821	8_seg301	0.000937069
8	174657612	8_seg302	0.000620142
8	174713150	8_seg303	0.00127144
8	175307544	8_seg304	0.002517795
8	176027866	8_seg305	0.000816092
8	176351748	8_seg306	0.000915886
8	176541764	8_seg307	0.004448376
8	176589380	8_seg308	0.008282703
8	176619763	8_seg309	0.011574759
8	8377764	8_seg31	0.411043796
8	176650146	8_seg310	0.007764265
8	176709402	8_seg311	0.014919495
8	176768682	8_seg312	0.014390916
8	176844496	8_seg313	0.007581612
8	176920275	8_seg314	0.007234799
8	176935456	8_seg315	0.004246777
8	176987271	8_seg316	0.004408622
8	177023948	8_seg317	0.002074483
8	177172616	8_seg318	0.002017455
8	177406200	8_seg319	0.001249817
8	8660731	8_seg32	0.493744143
8	177491160	8_seg320	0.001195014
8	178141486	8_seg321	0.001033531
8	178819640	8_seg322	0.001804864
8	178979949	8_seg323	0.0014818
8	179283580	8_seg324	0.001162907
8	179500314	8_seg325	0.003047408
8	179819136	8_seg326	0.004821572
8	180238596	8_seg327	0.006396451
8	180388688	8_seg328	0.009777932
8	180545184	8_seg329	0.005485149
8	8808948	8_seg33	0.456395492
8	180802150	8_seg330	0.003801563
8	180934722	8_seg331	0.020319661
8	181025867	8_seg332	0.076817051
8	8916312	8_seg34	0.673377422
8	9050545	8_seg35	0.656908203
8	9664156	8_seg36	0.539368143
8	10154620	8_seg37	0.503399753
8	10165709	8_seg38	0.481408306
8	10496857	8_seg39	0.597408309
8	1105606	8_seg4	0.503976
8	10976770	8_seg40	0.597408309
8	11678646	8_seg41	0.5974847
8	12409409	8_seg42	0.618961153
8	12587083	8_seg43	0.5974847
8	12913401	8_seg44	0.698024854
8	13239728	8_seg45	0.659732135
8	13252440	8_seg46	0.497270763
8	13265130	8_seg47	0.389329345
8	13276012	8_seg48	0.245013825
8	13313710	8_seg49	0.256437324
8	1762728	8_seg5	0.815118558
8	13447867	8_seg50	0.235529928
8	13598469	8_seg51	0.191986028
8	13965904	8_seg52	0.189176515
8	14490724	8_seg53	0.208488379
8	14734884	8_seg54	0.122616543
8	14932913	8_seg55	0.122304896
8	15182848	8_seg56	0.150620077
8	15326130	8_seg57	0.170332881
8	15374007	8_seg58	0.150620077
8	15392217	8_seg59	0.141884239
8	1931592	8_seg6	0.708273137
8	15506265	8_seg60	0.150498572
8	15640098	8_seg61	0.171220687
8	15866720	8_seg62	0.159764642
8	16093560	8_seg63	0.173682694
8	16509408	8_seg64	0.18345082
8	17046718	8_seg65	0.200833532
8	17254732	8_seg66	0.277856439
8	17589484	8_seg67	0.285473002
8	17897396	8_seg68	0.260764503
8	17918906	8_seg69	0.439338019
8	2345200	8_seg7	0.737806562
8	17957946	8_seg70	0.285473002
8	18025566	8_seg71	0.260458854
8	18060932	8_seg72	0.257817207
8	18094334	8_seg73	0.231099526
8	18617148	8_seg74	0.20484618
8	19131385	8_seg75	0.128589966
8	19149917	8_seg76	0.089780924
8	19150427	8_seg77	0.050665799
8	19554196	8_seg78	0.042055188
8	20181550	8_seg79	0.0499989
8	2710390	8_seg8	0.654415587
8	20552645	8_seg80	0.056056449
8	20700146	8_seg81	0.059568392
8	20742444	8_seg82	0.061313827
8	20784743	8_seg83	0.050351193
8	21211560	8_seg84	0.061313827
8	21806510	8_seg85	0.042237103
8	22540090	8_seg86	0.050351193
8	23152475	8_seg87	0.041247012
8	23470960	8_seg88	0.041247012
8	23999899	8_seg89	0.049650618
8	2878040	8_seg9	0.776570892
8	24390630	8_seg90	0.024168034
8	24561506	8_seg91	0.020232491
8	24668732	8_seg92	0.034255168
8	24903177	8_seg93	0.068922495
8	25191358	8_seg94	0.058955786
8	25679300	8_seg95	0.104221521
8	26490186	8_seg96	0.050268273
8	27088806	8_seg97	0.042012638
8	27277478	8_seg98	0.035454511
8	27542879	8_seg99	0.024225097
9	47966	9_seg1	0.765714694
9	2567102	9_seg10	0.763066554
9	26523401	9_seg100	0.00365566
9	27455788	9_seg101	0.002513043
9	28095999	9_seg102	0.004503507
9	28293169	9_seg103	0.004223904
9	28483818	9_seg104	0.002934034
9	28985228	9_seg105	0.002937447
9	30836540	9_seg106	0.001857889
9	32361310	9_seg107	0.001709646
9	33962791	9_seg108	0.002573562
9	35777564	9_seg109	0.003916176
9	3270992	9_seg11	0.775112102
9	36221909	9_seg110	0.002573562
9	36386070	9_seg111	0.002849244
9	37327502	9_seg112	0.00423958
9	39041509	9_seg113	0.006451348
9	40017314	9_seg114	0.005791614
9	40128478	9_seg115	0.003642563
9	40233965	9_seg116	0.003937281
9	40383260	9_seg117	0.005558535
9	40586474	9_seg118	0.003937281
9	41482242	9_seg119	0.003958025
9	3797360	9_seg12	0.698570853
9	42419579	9_seg120	0.002240371
9	42770470	9_seg121	0.003937281
9	43148408	9_seg122	0.002763757
9	43361460	9_seg123	0.003107842
9	43767442	9_seg124	0.004328008
9	44234132	9_seg125	0.003928849
9	44350474	9_seg126	0.002849244
9	44525204	9_seg127	0.002047304
9	46293926	9_seg128	0.003074658
9	55680296	9_seg129	0.003300936
9	3797436	9_seg13	0.773200549
9	63492356	9_seg130	0.004898656
9	64210122	9_seg131	0.005153546
9	64984061	9_seg132	0.007172218
9	65219726	9_seg133	0.006754651
9	66016040	9_seg134	0.00459393
9	67711256	9_seg135	0.004261766
9	69200918	9_seg136	0.00459393
9	69781885	9_seg137	0.003300936
9	70036594	9_seg138	0.002829077
9	70196944	9_seg139	0.006388299
9	3797526	9_seg14	0.698079248
9	70950819	9_seg140	0.007032922
9	71704718	9_seg141	0.005342675
9	71908482	9_seg142	0.003057139
9	72114256	9_seg143	0.00350066
9	74638274	9_seg144	0.003300936
9	79035778	9_seg145	0.003074658
9	81362850	9_seg146	0.002829077
9	82975268	9_seg147	0.004391746
9	84356506	9_seg148	0.003949835
9	85207052	9_seg149	0.00569253
9	3797646	9_seg15	0.601645929
9	85891124	9_seg150	0.004351126
9	86236644	9_seg151	0.00280316
9	88746771	9_seg152	0.003057139
9	91894203	9_seg153	0.003291026
9	92956860	9_seg154	0.003057139
9	93746866	9_seg155	0.002035813
9	94656366	9_seg156	0.001451375
9	95032262	9_seg157	0.002199965
9	96481896	9_seg158	0.002346244
9	97931294	9_seg159	0.002199965
9	3800358	9_seg16	0.578988992
9	98718322	9_seg160	0.003544026
9	99749760	9_seg161	0.005308336
9	100481820	9_seg162	0.005661295
9	100971551	9_seg163	0.002787657
9	101712714	9_seg164	0.00171435
9	102567214	9_seg165	0.001806899
9	103275324	9_seg166	0.001719659
9	104024794	9_seg167	0.001806899
9	104540612	9_seg168	0.001511839
9	105538726	9_seg169	0.000974353
9	3894825	9_seg17	0.497774887
9	106475117	9_seg170	0.000520623
9	106689290	9_seg171	0.000223222
9	106728620	9_seg172	0.000146656
9	106820790	9_seg173	0.000141833
9	106957168	9_seg174	0.000136313
9	107361864	9_seg175	6.08E-05
9	107969975	9_seg176	6.28E-05
9	108316608	9_seg177	0.000103359
9	108721610	9_seg178	0.000104612
9	109145490	9_seg179	0.000237073
9	4021783	9_seg18	0.400381695
9	109411054	9_seg180	0.000240116
9	109558769	9_seg181	0.000241102
9	109780898	9_seg182	0.000580523
9	110055832	9_seg183	0.000580523
9	110216188	9_seg184	0.000571526
9	110479848	9_seg185	0.000368439
9	110994803	9_seg186	0.000571526
9	111353644	9_seg187	0.000403612
9	111357496	9_seg188	0.000643355
9	111361324	9_seg189	0.000644354
9	4248563	9_seg19	0.256256349
9	111446215	9_seg190	0.000987967
9	111610458	9_seg191	0.00097766
9	112034630	9_seg192	0.001537661
9	112379459	9_seg193	0.001538705
9	112492524	9_seg194	0.000664578
9	112686380	9_seg195	0.000236626
9	112926921	9_seg196	0.000398456
9	113717084	9_seg197	0.001125003
9	114578764	9_seg198	0.001881222
9	115046548	9_seg199	0.001702604
9	236042	9_seg2	0.941572369
9	4763767	9_seg20	0.193200874
9	116103053	9_seg200	0.001631024
9	117032646	9_seg201	0.001829285
9	117150626	9_seg202	0.000114025
9	117312734	9_seg203	0.000112536
9	117715044	9_seg204	6.38E-05
9	118265618	9_seg205	3.75E-05
9	118863215	9_seg206	5.97E-05
9	119350326	9_seg207	5.72E-05
9	119901736	9_seg208	0.00021886
9	120270315	9_seg209	0.000226041
9	5103046	9_seg21	0.161702873
9	120332464	9_seg210	0.000236866
9	120385959	9_seg211	9.16E-05
9	120425658	9_seg212	9.17E-05
9	120465526	9_seg213	0.000202598
9	121079616	9_seg214	0.000574962
9	122512876	9_seg215	0.000197801
9	123413464	9_seg216	0.000143888
9	123824416	9_seg217	0.000410631
9	124156118	9_seg218	0.000416304
9	124247562	9_seg219	0.000865229
9	5212566	9_seg22	0.161865277
9	124889478	9_seg220	0.001490271
9	125504556	9_seg221	0.000928752
9	125677811	9_seg222	0.000976546
9	127958725	9_seg223	0.002387095
9	130294850	9_seg224	0.001300483
9	130822818	9_seg225	0.002052933
9	131324528	9_seg226	0.006046628
9	131916024	9_seg227	0.008760931
9	133076306	9_seg228	0.008496331
9	133929170	9_seg229	0.012522242
9	5306397	9_seg23	0.169776675
9	134813530	9_seg230	0.012785006
9	135809675	9_seg231	0.01852599
9	136065976	9_seg232	0.018595069
9	136092808	9_seg233	0.010015518
9	136119636	9_seg234	0.00672343
9	136366294	9_seg235	0.009755493
9	136769970	9_seg236	0.010026704
9	137150533	9_seg237	0.021069035
9	137446389	9_seg238	0.021216341
9	137518719	9_seg239	0.021223098
9	5565412	9_seg24	0.260637236
9	137562162	9_seg240	0.030233873
9	137664498	9_seg241	0.005660283
9	137728298	9_seg242	0.008140443
9	138358742	9_seg243	0.011901906
9	139008932	9_seg244	0.011901906
9	139192588	9_seg245	0.008469874
9	139407400	9_seg246	0.007515267
9	139698991	9_seg247	0.008026637
9	139934812	9_seg248	0.008512587
9	139960652	9_seg249	0.011902173
9	6072211	9_seg25	0.283678623
9	140243598	9_seg250	0.012680685
9	140548520	9_seg251	0.012680685
9	140980276	9_seg252	0.020010211
9	141426730	9_seg253	0.009419486
9	141489220	9_seg254	0.00542262
9	141628956	9_seg255	0.008326358
9	142049116	9_seg256	0.004986655
9	142537826	9_seg257	0.004941869
9	142819193	9_seg258	0.003374494
9	142947176	9_seg259	0.006385756
9	6394230	9_seg26	0.218378898
9	143547636	9_seg260	0.027326232
9	144168940	9_seg261	0.025567288
9	144433653	9_seg262	0.016154219
9	144733518	9_seg263	0.023078352
9	144845112	9_seg264	0.03614768
9	145445716	9_seg265	0.048446525
9	146182011	9_seg266	0.030601206
9	147007540	9_seg267	0.032206906
9	147700603	9_seg268	0.032206906
9	147792104	9_seg269	0.021311843
9	6475812	9_seg27	0.218906384
9	148026858	9_seg270	0.021106514
9	148290673	9_seg271	0.033870149
9	148464147	9_seg272	0.044484839
9	148551426	9_seg273	0.056564025
9	148581873	9_seg274	0.096007515
9	148634530	9_seg275	0.086624253
9	148985678	9_seg276	0.083410599
9	149682212	9_seg277	0.102810974
9	150080260	9_seg278	0.081388764
9	150139058	9_seg279	0.092344118
9	6487498	9_seg28	0.089500949
9	150229820	9_seg280	0.116966793
9	150413816	9_seg281	0.161995139
9	150601514	9_seg282	0.161995139
9	151014707	9_seg283	0.092820127
9	151401852	9_seg284	0.096464619
9	151418393	9_seg285	0.098143062
9	151434675	9_seg286	0.113211163
9	151469984	9_seg287	0.111744542
9	151550178	9_seg288	0.083132502
9	151635148	9_seg289	0.110423234
9	6816422	9_seg29	0.043869164
9	152123978	9_seg290	0.094288275
9	152692652	9_seg291	0.089001957
9	153203026	9_seg292	0.205029778
9	153848534	9_seg293	0.342401678
9	154094252	9_seg294	0.26673305
9	154285604	9_seg295	0.266423777
9	154527579	9_seg296	0.253895464
9	154635704	9_seg297	0.138732743
9	154723751	9_seg298	0.149964541
9	154789402	9_seg299	0.183402537
9	761968	9_seg3	0.940859966
9	7740108	9_seg30	0.043869164
9	154884165	9_seg300	0.111639309
9	154943872	9_seg301	0.121695931
9	155289342	9_seg302	0.121768572
9	155797756	9_seg303	0.111397072
9	156145788	9_seg304	0.169645738
9	156330868	9_seg305	0.092096774
9	156591305	9_seg306	0.117222839
9	156851733	9_seg307	0.061236802
9	156862874	9_seg308	0.083583935
9	156874050	9_seg309	0.073416704
9	8339212	9_seg31	0.044142254
9	156997681	9_seg310	0.044343356
9	157345078	9_seg311	0.054325123
9	157621038	9_seg312	0.030604777
9	157673212	9_seg313	0.022227139
9	157861320	9_seg314	0.005112123
9	158049905	9_seg315	0.005727524
9	158282780	9_seg316	0.008664378
9	158524515	9_seg317	0.006499235
9	158818113	9_seg318	0.002407495
9	159199380	9_seg319	0.003345198
9	8390007	9_seg32	0.048589771
9	159319364	9_seg320	0.002891757
9	159467578	9_seg321	0.004762138
9	159599243	9_seg322	0.014216405
9	159609982	9_seg323	0.011094495
9	159646360	9_seg324	0.028150216
9	159690450	9_seg325	0.042430786
9	159723102	9_seg326	0.084437421
9	159743826	9_seg327	0.033465564
9	9077318	9_seg33	0.095339079
9	9713851	9_seg34	0.062985095
9	9713879	9_seg35	0.044520858
9	9840680	9_seg36	0.033941888
9	9967478	9_seg37	0.026323526
9	10080644	9_seg38	0.035186583
9	10396087	9_seg39	0.018006673
9	1176872	9_seg4	0.655958577
9	10607744	9_seg40	0.022805107
9	10617980	9_seg41	0.021046943
9	10618894	9_seg42	0.038591311
9	10940644	9_seg43	0.014071488
9	11263155	9_seg44	0.010392092
9	11334098	9_seg45	0.014585373
9	11427728	9_seg46	0.018300515
9	11456072	9_seg47	0.027356841
9	11707493	9_seg48	0.039941394
9	12240399	9_seg49	0.038871427
9	1382528	9_seg5	0.819261358
9	12604566	9_seg50	0.0279812
9	12684682	9_seg51	0.042119966
9	12713819	9_seg52	0.042097858
9	12845860	9_seg53	0.041528314
9	13202340	9_seg54	0.027550156
9	13733724	9_seg55	0.060430501
9	14013840	9_seg56	0.059999525
9	14310762	9_seg57	0.084056613
9	14866682	9_seg58	0.085603127
9	15317715	9_seg59	0.086323948
9	1549622	9_seg6	0.744137105
9	15519630	9_seg60	0.060320678
9	15546045	9_seg61	0.060320678
9	15581168	9_seg62	0.060430501
9	16259883	9_seg63	0.060276754
9	17107490	9_seg64	0.047330105
9	17910895	9_seg65	0.074412579
9	18555414	9_seg66	0.119816811
9	18584068	9_seg67	0.087749639
9	18641444	9_seg68	0.054221175
9	18946294	9_seg69	0.036666331
9	1567166	9_seg7	0.81803867
9	19193815	9_seg70	0.037080186
9	19312025	9_seg71	0.027987034
9	19631044	9_seg72	0.01890273
9	19831877	9_seg73	0.019208174
9	19831912	9_seg74	0.019196295
9	20434082	9_seg75	0.017831787
9	21288641	9_seg76	0.03887825
9	21584198	9_seg77	0.038618181
9	21627359	9_seg78	0.026692111
9	21724344	9_seg79	0.017923835
9	1719786	9_seg8	0.802470106
9	21842398	9_seg80	0.004060885
9	21930693	9_seg81	0.002916682
9	22104230	9_seg82	0.001825396
9	22268172	9_seg83	0.001262825
9	22374747	9_seg84	0.001096018
9	22494543	9_seg85	0.000541369
9	22565440	9_seg86	0.000848142
9	22565500	9_seg87	0.001074404
9	22592634	9_seg88	0.001005238
9	23009435	9_seg89	0.000649895
9	2130954	9_seg9	0.565693411
9	23574170	9_seg90	0.001562061
9	24203775	9_seg91	0.002265563
9	24945718	9_seg92	0.002454233
9	25233121	9_seg93	0.002440236
9	25238960	9_seg94	0.000562845
9	25280174	9_seg95	0.00132884
9	25659176	9_seg96	0.001349388
9	26112964	9_seg97	0.00132884
9	26223137	9_seg98	0.002714778
9	26223456	9_seg99	0.003783467
