# Supplementary material for: Understanding Callus Types in Maize by Genetic Mapping and Transcriptional Profiling
Source: Plants (Basel). 2025 Oct 15;14(20):3168. doi: 10.3390/plants14203168 (PMC12566775; doi:10.3390/plants14203168)
Supplement: Supplementary file 1 [file plants-14-03168-s001.zip › supplementary_files/Supplementary_Data_5.txt]

# Differential expressed genes between fast- and slow-growing calli
# The dataset presents differential expression analysis between fast- and slow-growing calli using DESeq2.
# Columns:
# 1. Gene: Gene name (from the B73 reference version 4).
# 2. fast1, fast2, fast3: Raw expression counts for three biological replicates of fast-growing calli.
# 3. slow1, slow2, slow3: Raw expression counts for three biological replicates of slow-growing calli.
# 4. fast1.RPM, fast2.RPM, fast3.RPM: Expression values normalized to Reads Per Million (RPM) for replicates of fast-growing calli.
# 5. slow1.RPM, slow2.RPM, slow3.RPM: Expression values normalized to Reads Per Million (RPM) for replicates of slow-growing calli.
# 6. fast_slow.log2FC: Log2 fold change between fast- and slow-growing calli (fast/slow).
# 7. fast_slow.pval: P-value for testing differential expression between fast- and slow-growing calli.
# 8. fast_slow.qval: Adjusted p-value (q-value) after multiple testing correction.
# 9. slow.mean: Average expression value for slow-growing calli (mean of slow1, slow2, and slow3).
# 10. fast.mean: Average expression value for fast-growing calli (mean of fast1, fast2, and fast3).
# 11. fast_slow.sig: Significance flag indicating whether a differential expression is statistically significant (yes = significant, no = not significant).
Gene	fast1	fast2	fast3	slow1	slow2	slow3	fast1.RPM	fast2.RPM	fast3.RPM	slow1.RPM	slow2.RPM	slow3.RPM	fast_slow.log2FC	fast_slow.pval	fast_slow.qval	slow.mean	fast.mean	fast_slow.sig
ENSRNA049453693	27	12	16	11	9	6	2.163	1.008	1.173	0.859	0.774	0.509	0.934065485136563	0.118905290675341	0.401724524562428	9.1	17.4	no
ENSRNA049455651	58	99	106	50	46	65	4.646	8.314	7.768	3.906	3.954	5.516	0.543421086131693	0.082859196854689	0.326169359977652	56.5	82.3	no
ENSRNA049457359	100	81	82	50	39	61	8.011	6.802	6.009	3.906	3.352	5.177	0.659473815351024	0.0214789085138889	0.137762662284774	52.5	83	no
ENSRNA049457503	52	24	46	43	28	26	4.166	2.015	3.371	3.359	2.407	2.207	0.177553948972606	0.656420083866949	0.869019791676526	33.7	38.1	no
ENSRNA049457531	555	419	521	492	619	468	44.461	35.187	38.18	38.436	53.206	39.718	-0.244927513879062	0.208777592091181	0.535386773596532	556.8	469.6	no
ENSRNA049458426	8	3	14	7	3	3	0.641	0.252	1.026	0.547	0.258	0.255	0.773035392410735	0.375958035984561	0.700139343850384	4.5	7.6	no
ENSRNA049458782	9	7	7	2	3	7	0.721	0.588	0.513	0.156	0.258	0.594	0.7766807167188	0.361538866140832	0.689076581264523	4.3	7.3	no
ENSRNA049458826	305	258	250	301	146	205	24.434	21.667	18.32	23.515	12.549	17.398	0.185951338594854	0.452367864796089	0.756945809497922	225.3	256.8	no
ENSRNA049458986	19	14	18	17	16	13	1.522	1.176	1.319	1.328	1.375	1.103	-0.0087322541868924	0.985588879173808	0.9955121629359	16.1	16	no
ENSRNA049459101	56	57	64	45	21	41	4.486	4.787	4.69	3.516	1.805	3.48	0.579204160430413	0.0860104456330723	0.332972781213129	37.1	55.6	no
ENSRNA049459180	10	14	7	5	6	3	0.801	1.176	0.513	0.391	0.516	0.255	1.00533436902951	0.185788161963816	0.506595378226557	4.9	9.9	no
ENSRNA049460733	15	6	8	12	4	9	1.202	0.504	0.586	0.937	0.344	0.764	0.0816717616527293	0.90949138058211	0.97007808130062	8.6	9.2	no
ENSRNA049461556	11	18	18	27	9	16	0.881	1.512	1.319	2.109	0.774	1.358	-0.283385799965197	0.604231073117081	0.841991539337253	17.8	14.7	no
ENSRNA049461590	11	6	6	1	3	4	0.881	0.504	0.44	0.078	0.258	0.339	1.3610738903529	0.147720425292586	0.450756929666507	2.9	7.3	no
ENSRNA049461747	40	38	53	27	21	30	3.204	3.191	3.884	2.109	1.805	2.546	0.585696948757249	0.0947327077324491	0.353221876809559	27.3	40.9	no
ENSRNA049463738	15	17	13	19	7	2	1.202	1.428	0.953	1.484	0.602	0.17	0.570653923644755	0.432054828265903	0.742705564470856	9.5	14.3	no
ENSRNA049463761	38	48	32	35	15	33	3.044	4.031	2.345	2.734	1.289	2.801	0.376293312925502	0.37016402022769	0.695235596158156	28.7	37.5	no
ENSRNA049463774	13	13	13	12	3	10	1.041	1.092	0.953	0.937	0.258	0.849	0.505172072786015	0.436168933143967	0.745219849689656	8.6	12.3	no
ENSRNA049464979	20	7	10	5	4	6	1.602	0.588	0.733	0.391	0.344	0.509	1.1539527904092	0.121567630155914	0.406667215430172	5.3	11.7	no
ENSRNA049465399	21	5	8	11	7	9	1.682	0.42	0.586	0.859	0.602	0.764	0.194229414969246	0.787203254297048	0.926155560985952	9.4	10.8	no
ENSRNA049465410	37	35	36	35	12	29	2.964	2.939	2.638	2.734	1.031	2.461	0.369466851242071	0.385676441041251	0.706797120774239	26.2	34	no
ENSRNA049466676	5	1	12	10	3	3	0.401	0.084	0.879	0.781	0.258	0.255	-0.00289407505688464	0.997699735822225	0.998991445303117	5.4	5.4	no
ENSRNA049470723	20	6	8	1	3	5	1.602	0.504	0.586	0.078	0.258	0.424	1.75679115345572	0.0550668701425115	0.255511556351212	3.2	10.8	no
ENSRNA049472105	7	5	7	16	1	8	0.561	0.42	0.513	1.25	0.086	0.679	-0.514604508015227	0.561243596458952	0.820175210321625	8.4	6	no
ENSRNA049472638	114	89	114	171	138	87	9.133	7.474	8.354	13.359	11.862	7.383	-0.473048713638181	0.0810384274233016	0.32252594579576	138	99.5	no
ENSRNA049474599	20	12	12	5	3	10	1.602	1.008	0.879	0.391	0.258	0.849	1.14222045984851	0.0998431762517554	0.364710787425391	6.3	13.9	no
ENSRNA049474917	37	32	57	70	71	44	2.964	2.687	4.177	5.469	6.103	3.734	-0.725348604446353	0.0311634754979529	0.178096932507445	64.8	39.1	no
ENSRNA049475307	7	18	16	10	11	7	0.561	1.512	1.173	0.781	0.946	0.594	0.388906567928681	0.533624565241512	0.804882829958106	9.8	12.9	no
ENSRNA049475551	9	9	6	9	3	12	0.721	0.756	0.44	0.703	0.258	1.018	-0.133565570282466	0.857786406086386	0.953558915801114	8.3	7.6	no
ENSRNA049475560	13	10	15	21	1	17	1.041	0.84	1.099	1.641	0.086	1.443	-0.167376683272947	0.829608664260694	0.943515091837722	13.3	11.9	no
ENSRNA049475579	4	9	8	11	8	6	0.32	0.756	0.586	0.859	0.688	0.509	-0.402300129998863	0.5745034742075	0.827498996342734	8.7	6.6	no
ENSRNA049476041	10	11	13	37	23	16	0.801	0.924	0.953	2.891	1.977	1.358	-1.30718591139392	0.0101296887371125	0.0821302967440894	26.3	10.6	no
ENSRNA049476252	6	7	1	9	1	9	0.481	0.588	0.073	0.703	0.086	0.764	-0.533875572817064	0.605854448249403	0.842836029081162	6.5	4.6	no
ENSRNA049476322	2	12	13	15	3	4	0.16	1.008	0.953	1.172	0.258	0.339	0.164492687728703	0.854814992224052	0.951993831270829	7.4	8.4	no
ENSRNA049476719	315	280	342	349	293	336	25.235	23.514	25.062	27.265	25.185	28.515	-0.219336155195632	0.135015873073465	0.430109693985693	342.2	293.9	no
ENSRNA049476908	17	13	3	5	3	5	1.362	1.092	0.22	0.391	0.258	0.424	1.23011260002861	0.151671620649835	0.457166161428047	4.5	10.7	no
ENSRNA049477077	21	14	47	30	33	28	1.682	1.176	3.444	2.344	2.837	2.376	-0.343761103743128	0.461613401892011	0.761940193484404	32	25	no
ENSRNA049477080	60	65	116	166	79	80	4.807	5.459	8.501	12.968	6.79	6.789	-0.586563464885945	0.0863518629738615	0.333755588392444	111.9	74.5	no
ENSRNA049477092	9	8	9	20	14	8	0.721	0.672	0.66	1.562	1.203	0.679	-0.838305241801407	0.168313657778758	0.482279140008395	14.6	8.2	no
ENSRNA049477188	3	1	15	7	2	5	0.24	0.084	1.099	0.547	0.172	0.424	0.239429594175955	0.821350034881354	0.939856199230645	4.8	5.6	no
ENSRNA049477203	8	7	8	4	7	7	0.641	0.588	0.586	0.312	0.602	0.594	0.18488999896667	0.80184005654385	0.932983031091425	6.4	7.2	no
ENSRNA049477418	4	9	3	5	18	10	0.32	0.756	0.22	0.391	1.547	0.849	-1.20904914400302	0.139159362155839	0.437113197275255	11.9	5.2	no
ENSRNA049477485	19	19	8	13	4	6	1.522	1.596	0.586	1.016	0.344	0.509	0.892391317287152	0.196691936121614	0.521993487770167	7.9	14.8	no
ENSRNA049477899	9	7	9	4	5	7	0.721	0.588	0.66	0.312	0.43	0.594	0.478481378697891	0.518297644274548	0.79405623499791	5.7	7.8	no
ENSRNA049478162	2	6	11	11	3	7	0.16	0.504	0.806	0.859	0.258	0.594	-0.305179641990457	0.7235720549933	0.897732655767356	7.2	5.8	no
ENSRNA049478420	13	5	10	4	6	5	1.041	0.42	0.733	0.312	0.516	0.424	0.731156172939291	0.339449118696551	0.670625736918556	5.3	8.8	no
ENSRNA049478426	134	99	108	115	103	116	10.735	8.314	7.914	8.984	8.853	9.845	-0.12319358277459	0.588649397096969	0.833974030100627	117	107.5	no
ENSRNA049478482	4	4	5	6	7	7	0.32	0.336	0.366	0.469	0.602	0.594	-0.787175210583031	0.327211392415782	0.659178873032104	7	4.1	no
ENSRNA049478881	4	4	15	12	1	3	0.32	0.336	1.099	0.937	0.086	0.255	0.370826485976568	0.71144584595095	0.892572275449175	5.4	7	no
ENSRNA049479040	212	238	276	245	191	226	16.983	19.987	20.226	19.14	16.417	19.18	-0.0239519966206136	0.88680201308751	0.962666217998153	231.2	227.5	no
ENSRNA049479819	23	26	44	66	47	56	1.843	2.183	3.224	5.156	4.04	4.753	-1.02714009459299	0.00243819717092392	0.0284317982358468	58.9	28.8	yes
ENSRNA049997133	32	51	35	19	18	53	2.564	4.283	2.565	1.484	1.547	4.498	0.23704408882583	0.635306719575251	0.85796646210875	31.7	37.4	no
ZeamMp024	5	3	6	9	5	3	0.401	0.252	0.44	0.703	0.43	0.255	-0.431504014136564	0.620364408512535	0.850579703424913	5.9	4.4	no
ZeamMp032	32	30	59	59	51	30	2.564	2.519	4.324	4.609	4.384	2.546	-0.38207878199046	0.319573043662258	0.652664151869969	48.9	37.4	no
ZeamMp033	7	3	12	6	3	4	0.561	0.252	0.879	0.469	0.258	0.339	0.586049076651009	0.496787214062847	0.781688188695345	4.5	6.7	no
ZeamMp044	252	172	250	214	251	187	20.188	14.444	18.32	16.718	21.575	15.87	-0.119416755098219	0.586560970476903	0.833202942717368	229.5	211.1	no
ZeamMp050	11	14	7	44	18	30	0.881	1.176	0.513	3.437	1.547	2.546	-1.64639111865827	0.00172559495028316	0.0220816389284246	31.7	10.2	yes
ZeamMp051	20	14	20	22	13	8	1.602	1.176	1.466	1.719	1.117	0.679	0.182228135208033	0.732780355031212	0.901683895086908	14.8	16.9	no
ZeamMp068	8	4	14	16	17	0	0.641	0.336	1.026	1.25	1.461	0	-0.528110733030319	0.592639631315002	0.836485055974166	11.5	8	no
ZeamMp069	18	4	11	23	6	5	1.442	0.336	0.806	1.797	0.516	0.424	-0.162716379578552	0.837326167444598	0.946259479824852	11.5	10.3	no
ZeamMp073	609	486	525	634	659	475	48.787	40.814	38.473	49.53	56.644	40.312	-0.281403319952666	0.137690529604297	0.434559526693197	620.4	510.6	no
ZeamMp088	18	20	20	34	34	20	1.442	1.68	1.466	2.656	2.922	1.697	-0.757160528344645	0.0744208324603678	0.306202069373145	30.8	18.3	no
ZeamMp091	84	70	100	77	90	76	6.729	5.879	7.328	6.015	7.736	6.45	-0.104537577522326	0.674612282830291	0.876820420733829	85.6	79.4	no
ZeamMp092	206	148	253	292	201	169	16.503	12.429	18.54	22.812	17.277	14.342	-0.282942608517187	0.24033336266018	0.57511211022084	230	189	no
ZeamMp094	181	161	260	231	220	221	14.5	13.521	19.053	18.046	18.91	18.756	-0.3290451165184	0.0885293491512257	0.33805865159099	235.7	187.2	no
ZeamMp095	65	49	110	80	104	77	5.207	4.115	8.061	6.25	8.939	6.535	-0.408007162543341	0.201464336828282	0.52759229660929	92.1	69.1	no
ZeamMp097	120	114	177	348	242	137	9.613	9.574	12.971	27.187	20.801	11.627	-0.978853698405213	0.00135592617760947	0.0183455587517985	252.1	127.9	yes
ZeamMp098	13	10	29	40	25	15	1.041	0.84	2.125	3.125	2.149	1.273	-0.791909515572473	0.142540743928099	0.442555599025662	27.7	15.9	no
ZeamMp101	5	4	8	3	8	4	0.401	0.336	0.586	0.234	0.688	0.339	-0.011772580372517	0.989142102247522	0.996115581264758	5.4	5.3	no
ZeamMp127	3	4	6	10	9	3	0.24	0.336	0.44	0.781	0.774	0.255	-0.922321298247041	0.278385184346997	0.614801473352915	7.7	4	no
ZeamMp134	91	44	48	71	71	57	7.29	3.695	3.518	5.547	6.103	4.837	-0.268772767742128	0.448517004382883	0.753816734150019	69.8	58	no
ZeamMp136	44	26	52	45	27	22	3.525	2.183	3.811	3.516	2.321	1.867	0.21997827765866	0.583872701957763	0.832148356567963	32.5	37.9	no
ZeamMp137	23	18	31	24	10	16	1.843	1.512	2.272	1.875	0.86	1.358	0.373236207186109	0.435479483808841	0.745011547802834	17.2	22.4	no
ZeamMp144	4	4	8	9	7	7	0.32	0.336	0.586	0.703	0.602	0.594	-0.69249463373163	0.360347071234977	0.68806315967335	8	4.9	no
ZeamMp145	5	2	5	16	3	6	0.401	0.168	0.366	1.25	0.258	0.509	-1.18853164065351	0.189172476517817	0.511550882530415	8.5	3.7	no
ZeamMp150	2	3	7	7	8	6	0.16	0.252	0.513	0.547	0.688	0.509	-0.99226344708797	0.244889003293834	0.57989906123521	7.4	3.7	no
ZeamMp151	3	6	11	9	12	7	0.24	0.504	0.806	0.703	1.031	0.594	-0.671651253026811	0.361182192835092	0.688889663740757	9.9	6.1	no
ZeamMp152	16	9	31	38	11	9	1.282	0.756	2.272	2.969	0.946	0.764	-0.201760546611309	0.758518957770509	0.913961956115636	19.7	17.1	no
ZeamMp157	24	28	45	28	38	19	1.923	2.351	3.298	2.187	3.266	1.612	0.0107453100922914	0.979906554236528	0.993540541225609	30	30.1	no
ZeamMp159	27	16	35	58	23	8	2.163	1.344	2.565	4.531	1.977	0.679	-0.328471884862224	0.592249546866967	0.836082134259879	30.3	24.2	no
ZeamMp161	38	23	77	90	46	33	3.044	1.932	5.643	7.031	3.954	2.801	-0.461084492701313	0.325133422149634	0.657241297005717	58.2	42.2	no
ZeamMp179	9	7	11	10	7	6	0.721	0.588	0.806	0.781	0.602	0.509	0.0740010267586189	0.911541908541731	0.970737674112202	8	8.4	no
ZeamMp180	37	42	74	38	49	59	2.964	3.527	5.423	2.969	4.212	5.007	-0.117353969448741	0.742998187199104	0.906336750664347	51.6	47.3	no
ZeamMr002	42022	33466	41505	37546	39474	31205	3366.403	2810.438	3041.539	2933.197	3392.98	2648.265	-0.0491933703031967	0.745525027643769	0.90726168914062	38003.5	36729.3	no
ZeamMr003	20	5	31	22	15	14	1.602	0.42	2.272	1.719	1.289	1.188	-0.0459641266643882	0.940117355635537	0.980503441471907	17.7	17.1	no
ZeamMr004	1580	1134	1958	2338	1715	1179	126.575	95.232	143.485	182.651	147.412	100.058	-0.322517716777509	0.175723169677996	0.493188597179672	1818.9	1454.4	no
ZeamMt021	6	3	10	9	7	11	0.481	0.252	0.733	0.703	0.602	0.934	-0.684153981535766	0.349044213197921	0.678257011786364	9.4	5.8	no
ZemaCp003	12	4	8	18	4	5	0.961	0.336	0.586	1.406	0.344	0.424	-0.290103855799186	0.720203962212048	0.896131180470337	9.1	7.5	no
ZemaCp020	11	7	2	10	14	4	0.881	0.588	0.147	0.781	1.203	0.339	-0.619550639908864	0.45908555730447	0.760576076376743	9.9	6.5	no
ZemaCp060	6	17	17	20	32	30	0.481	1.428	1.246	1.562	2.751	2.546	-1.21265581172625	0.0202906782987623	0.132951356166391	29.1	12.5	no
ZemaCt121	9	12	9	9	4	7	0.721	1.008	0.66	0.703	0.344	0.594	0.447325275226678	0.51430569738824	0.7917857249652	6.9	9.5	no
ZemaCt129	12	4	7	8	7	11	0.961	0.336	0.513	0.625	0.602	0.934	-0.33299033561702	0.642796490329299	0.86119283909723	9.1	7.2	no
Zm00001d000002	297	277	353	198	268	264	23.793	23.262	25.868	15.468	23.036	22.405	0.172059129914494	0.396890211105751	0.715087888308967	258	290.2	no
Zm00001d000004	230	181	212	207	161	153	18.425	15.2	15.536	16.171	13.839	12.985	0.10700674480413	0.578487421782797	0.829698249416282	181.7	195.9	no
Zm00001d000005	277	247	319	229	145	234	22.191	20.743	23.377	17.89	12.463	19.859	0.316984970691083	0.121089349622555	0.405746632732462	211.8	264	no
Zm00001d000011	3	4	8	7	4	6	0.24	0.336	0.586	0.547	0.344	0.509	-0.349480969867076	0.679403001503022	0.878522569496519	5.9	4.6	no
Zm00001d000012	21	34	10	7	45	10	1.682	2.855	0.733	0.547	3.868	0.849	-0.101456741900722	0.893508640512513	0.965209951170925	22.5	21	no
Zm00001d000017	6	5	5	3	17	7	0.481	0.42	0.366	0.234	1.461	0.594	-0.944956029471566	0.265586107907145	0.602177694067883	9.8	5.1	no
Zm00001d000018	5	13	5	1	12	3	0.401	1.092	0.366	0.078	1.031	0.255	0.344925770813156	0.728587780614167	0.900116444861675	5.8	7.4	no
Zm00001d000021	4042	3281	3483	3604	3203	3152	323.807	275.535	255.239	281.554	275.313	267.5	-0.0334472574818683	0.80961489893081	0.935221257618221	3486.1	3406.5	no
Zm00001d000023	227	202	257	201	164	193	18.185	16.964	18.833	15.703	14.097	16.379	0.139548436581142	0.407705351831544	0.724479600919357	195.1	214.9	no
Zm00001d000027	98	93	98	90	70	56	7.851	7.81	7.182	7.031	6.017	4.753	0.270446770994488	0.282639670384913	0.619347966134566	75.3	91	no
Zm00001d000028	15	36	30	45	58	25	1.202	3.023	2.198	3.516	4.985	2.122	-0.823539161181539	0.0756498203950046	0.309031256427029	45.1	25.5	no
Zm00001d000029	1232	1066	1155	1155	872	961	98.696	89.522	84.64	90.232	74.953	81.557	0.0599739465221445	0.662070856812338	0.872091465754061	1042.4	1087.1	no
Zm00001d000030	882	919	1198	1014	803	945	70.657	77.177	87.791	79.216	69.022	80.199	-0.04227034394445	0.756256778559889	0.912402454346222	965.1	937.1	no
Zm00001d000032	315	315	349	363	247	330	25.235	26.453	25.575	28.359	21.231	28.006	-0.0921370292497107	0.58041259098899	0.83064191017724	327.5	307.5	no
Zm00001d000034	322	322	435	311	231	252	25.796	27.041	31.877	24.296	19.856	21.386	0.283291233229104	0.0870327402785248	0.335292920623483	276.9	336.9	no
Zm00001d000035	163	149	182	150	120	167	13.058	12.513	13.337	11.718	10.315	14.173	0.0188314135054146	0.924399064649444	0.975503656629712	152.9	154.9	no
Zm00001d000038	177	183	237	67	117	129	14.18	15.368	17.368	5.234	10.057	10.948	0.750720585999202	0.00829897995949281	0.0709080700387884	111.2	186.6	no
Zm00001d000039	614	629	678	427	501	608	49.188	52.823	49.685	33.358	43.063	51.599	0.157459161216735	0.394654208241448	0.713400787347412	541.6	603.8	no
Zm00001d000040	19	19	16	9	21	14	1.522	1.596	1.173	0.703	1.805	1.188	0.127218425424794	0.811873344953337	0.936545047173537	15.7	17.1	no
Zm00001d000041	316	263	305	228	188	216	25.315	22.086	22.351	17.812	16.16	18.331	0.329713037160844	0.0457525436233779	0.226981408770169	221	277.9	no
Zm00001d000042	78	118	149	80	124	113	6.249	9.91	10.919	6.25	10.658	9.59	-0.0598353040982529	0.841962755492939	0.947758241726212	112.3	107.5	no
Zm00001d000045	182	212	246	178	147	172	14.58	17.804	18.027	13.906	12.635	14.597	0.205720880764583	0.254475104572848	0.589783564377765	173.8	200.4	no
Zm00001d000046	240	272	273	255	228	241	19.227	22.842	20.006	19.921	19.598	20.453	-0.0385996122831727	0.808776370617514	0.93474804693188	253.6	247	no
Zm00001d000052	206	222	260	197	206	225	16.503	18.643	19.053	15.39	17.707	19.095	-0.032657004320201	0.852941780581966	0.951571856186721	220.8	215.6	no
Zm00001d000053	405	400	465	333	320	310	32.445	33.592	34.076	26.015	27.506	26.309	0.239222026339154	0.0838443730590176	0.328030163852798	337.7	398.4	no
Zm00001d000062	28	36	21	16	21	36	2.243	3.023	1.539	1.25	1.805	3.055	0.0683020991015723	0.886273862876796	0.962599250814134	25.8	27.1	no
Zm00001d000064	6	4	6	3	8	5	0.481	0.336	0.44	0.234	0.688	0.424	-0.180899825972153	0.8315156945483	0.943790589846344	5.7	5	no
Zm00001d000065	81	64	51	58	79	60	6.489	5.375	3.737	4.531	6.79	5.092	-0.161324924175566	0.615707365157259	0.848589667940995	69.6	62.3	no
Zm00001d000066	16	12	24	25	20	27	1.282	1.008	1.759	1.953	1.719	2.291	-0.638414147042435	0.156126807790448	0.463604188354718	25.2	16.1	no
Zm00001d000072	40	46	38	24	22	29	3.204	3.863	2.785	1.875	1.891	2.461	0.573913703505729	0.113751213690064	0.391836975318863	26.3	39.2	no
Zm00001d000074	167	149	164	150	130	116	13.378	12.513	12.018	11.718	11.174	9.845	0.12389439570153	0.523443355236183	0.797850655618298	138.5	151	no
Zm00001d000077	516	446	466	543	420	397	41.337	37.455	34.149	42.421	36.101	33.692	-0.0769510276825634	0.638044585722672	0.859050875650085	474.3	450	no
Zm00001d000080	431	347	438	353	402	414	34.528	29.141	32.097	27.577	34.554	35.135	-0.108685722929714	0.52762483494985	0.800569215779833	411.7	381.5	no
Zm00001d000085	275	312	336	283	238	272	22.03	26.201	24.623	22.109	20.457	23.084	0.0625145349365564	0.686668210432324	0.881744043882286	277.4	289.8	no
Zm00001d000092	68	135	138	95	192	164	5.448	11.337	10.113	7.422	16.503	13.918	-0.587893446888405	0.097023245980106	0.357637534461176	160.6	106.7	no
Zm00001d000093	13	12	14	7	9	4	1.041	1.008	1.026	0.547	0.774	0.339	0.801135055721311	0.212657212261443	0.539675393843138	7	12.2	no
Zm00001d000097	12	15	15	16	12	20	0.961	1.26	1.099	1.25	1.031	1.697	-0.348114142328925	0.49418432531272	0.779842022507438	16.8	13.2	no
Zm00001d000098	177	135	142	144	142	98	14.18	11.337	10.406	11.25	12.206	8.317	0.089580428507294	0.712282519341918	0.892762780915591	134.6	143.3	no
Zm00001d000099	550	443	521	328	300	314	44.061	37.203	38.18	25.624	25.786	26.648	0.528026624373476	0.000491552246452391	0.00829343075911053	330.1	476	yes
Zm00001d000102	88	105	105	74	75	74	7.05	8.818	7.695	5.781	6.447	6.28	0.259821727826765	0.266829791504681	0.602887970155944	78.3	93.7	no
Zm00001d000110	564	453	552	453	395	418	45.182	38.042	40.451	35.39	33.952	35.474	0.153081981978655	0.288320860602764	0.624546277682742	443.1	492.8	no
Zm00001d000111	4	4	13	2	3	7	0.32	0.336	0.953	0.156	0.258	0.594	0.601522272072789	0.522340882213615	0.796855979443964	4.3	6.4	no
Zm00001d000112	2312	3522	2565	2679	2212	1880	185.215	295.774	187.966	209.291	190.132	159.549	0.169756170642697	0.415507866956477	0.731063791523133	2364	2659.5	no
Zm00001d000116	764	767	938	923	822	824	61.204	64.412	68.738	72.107	70.655	69.93	-0.217585905606541	0.0634144950362264	0.277452549547543	899.4	773.3	no
Zm00001d000117	18	18	15	28	31	19	1.442	1.512	1.099	2.187	2.665	1.612	-0.766113485830812	0.0867568249435717	0.334704479883135	27.4	16.1	no
Zm00001d000120	1293	1033	1126	1317	993	921	103.583	86.75	82.515	102.888	85.353	78.162	-0.0504671806672932	0.761837588463373	0.915266692745947	1125.9	1087.6	no
Zm00001d000122	179	204	262	143	140	205	14.34	17.132	19.2	11.172	12.034	17.398	0.233341097180278	0.309324596541364	0.644034494318646	171.6	201.4	no
Zm00001d000123	228	217	268	226	205	172	18.265	18.223	19.639	17.656	17.621	14.597	0.0825759102038717	0.634712257809115	0.857682720674484	211	223.4	no
Zm00001d000124	750	680	656	572	597	551	60.083	57.106	48.073	44.686	51.315	46.762	0.123922892283123	0.430654337141877	0.742184377489281	604.2	658.5	no
Zm00001d000126	1818	2581	3474	3095	3226	3667	145.641	216.75	254.579	241.79	277.29	311.206	-0.519690536561803	0.0118176614274598	0.0913962686204347	3511.8	2449.2	no
Zm00001d000133	2660	1944	2729	2640	2312	2798	213.094	163.255	199.985	206.244	198.728	237.457	-0.241397320534097	0.113208176676484	0.390620935962254	2714.9	2296.5	no
Zm00001d000135	105	104	95	91	139	138	8.412	8.734	6.962	7.109	11.948	11.712	-0.440260483987084	0.105167856612859	0.375117728522553	130.4	96	no
Zm00001d000137	93	79	93	78	80	83	7.45	6.634	6.815	6.094	6.876	7.044	-0.0231405563959968	0.92120011296148	0.9745207020685	84.7	83.3	no
Zm00001d000141	31	45	68	44	37	42	2.483	3.779	4.983	3.437	3.18	3.564	0.0564267491143423	0.871236146432057	0.958769511639642	43	44.6	no
Zm00001d000143	86	84	96	53	35	57	6.89	7.054	7.035	4.141	3.008	4.837	0.721658602998897	0.0082156758964465	0.0705230324444342	50.6	83.5	no
Zm00001d000147	12	9	18	17	18	20	0.961	0.756	1.319	1.328	1.547	1.697	-0.669846717751019	0.185062929813398	0.505397396318056	19.3	12.1	no
Zm00001d000150	18	19	14	12	10	10	1.442	1.596	1.026	0.937	0.86	0.849	0.527650988226344	0.321273936423278	0.654118013407792	11.2	16.2	no
Zm00001d000152	53	59	44	46	42	49	4.246	4.955	3.224	3.594	3.61	4.158	0.0395115111436657	0.898821311430172	0.966593744574252	48	49.5	no
Zm00001d000153	1261	977	1216	901	716	746	101.019	82.047	89.11	70.389	61.544	63.311	0.394166240346785	0.00599774812907103	0.0564348553353524	825.1	1084.6	no
Zm00001d000154	211	226	207	155	251	224	16.903	18.979	15.169	12.109	21.575	19.01	-0.135428528872551	0.585756141880851	0.832750444828831	223.4	203.2	no
Zm00001d000162	10	6	11	4	2	5	0.801	0.504	0.806	0.312	0.172	0.424	1.13497883291603	0.163437556609175	0.474556790566183	3.8	8.4	no
Zm00001d000163	21	36	37	48	38	32	1.682	3.023	2.711	3.75	3.266	2.716	-0.48365794397428	0.190496315385636	0.513790061569248	41.2	29.4	no
Zm00001d000165	18	23	28	22	23	39	1.442	1.932	2.052	1.719	1.977	3.31	-0.45270119791003	0.297372773728682	0.632741766583312	29.6	21.6	no
Zm00001d000166	591	551	621	568	494	481	47.345	46.272	45.508	44.374	42.462	40.821	0.0369864780015551	0.772257945658346	0.919457003318406	539.8	554	no
Zm00001d000168	5089	4763	5281	4851	3167	3859	407.682	399.992	386.998	378.974	272.219	327.501	0.203328303116497	0.156266387767868	0.46388090184888	4131.2	4757.1	no
Zm00001d000169	813	867	1061	905	784	861	65.13	72.81	77.751	70.701	67.389	73.07	-0.056874261275796	0.647193557152368	0.864427401253605	892.6	857.9	no
Zm00001d000170	59	82	80	56	52	47	4.727	6.886	5.863	4.375	4.47	3.989	0.355055295432801	0.20060651559789	0.526612560609312	54.3	69.5	no
Zm00001d000175	29	46	48	36	44	40	2.323	3.863	3.518	2.812	3.782	3.395	-0.131288977938902	0.704245149739639	0.889668718450894	42.3	38.5	no
Zm00001d000178	307	256	344	334	266	258	24.594	21.499	25.209	26.093	22.864	21.896	-0.0771351788590846	0.637973777122112	0.859050875650085	299.5	283.9	no
Zm00001d000179	360	261	239	306	318	275	28.84	21.918	17.514	23.906	27.334	23.338	-0.213169243641941	0.339147293448492	0.67029961470145	315.7	272.5	no
Zm00001d000183	59	75	70	72	61	78	4.727	6.298	5.13	5.625	5.243	6.62	-0.203034753333201	0.439160121807869	0.747026483937532	73.9	64.2	no
Zm00001d000184	1298	1430	1271	684	803	794	103.983	120.09	93.141	53.436	69.022	67.384	0.652149981870076	0.00011699284958368	0.00260678770331666	803.7	1262.8	yes
Zm00001d000191	422	370	399	384	348	348	33.807	31.072	29.239	29.999	29.912	29.534	-0.0132025934597142	0.928251081283259	0.97706655336625	378.3	375	no
Zm00001d000195	298	136	115	153	88	80	23.873	11.421	8.427	11.953	7.564	6.789	0.654603385008213	0.0930865116410124	0.349428344484883	111	175.1	no
Zm00001d000196	69	46	41	150	181	153	5.528	3.863	3.005	11.718	15.558	12.985	-1.78790799132974	3.5876469472826e-10	5.47858825229938e-08	170.6	49.5	yes
Zm00001d000197	236	210	272	212	196	205	18.906	17.636	19.933	16.562	16.847	17.398	0.0665916618599169	0.682885396888797	0.87960088286426	214.9	224.8	no
Zm00001d000199	228	198	224	232	178	180	18.265	16.628	16.415	18.124	15.3	15.276	-0.0116298857943068	0.947278097356211	0.98281689469401	205.8	204.4	no
Zm00001d000202	163	133	207	183	132	134	13.058	11.169	15.169	14.296	11.346	11.372	0.00424838494899775	0.983951384878396	0.994920198554298	156.4	156.8	no
Zm00001d000203	43	131	226	50	99	138	3.445	11.001	16.562	3.906	8.51	11.712	0.266294937417674	0.597650418184895	0.839111546965498	102.2	122.6	no
Zm00001d000204	1100	1202	1243	653	615	577	88.122	100.943	91.089	51.014	52.862	48.968	0.785787964908417	4.69309036254937e-10	6.98862369205722e-08	646.6	1114.7	yes
Zm00001d000205	442	430	490	402	343	383	35.409	36.111	35.908	31.405	29.482	32.504	0.115260944699317	0.385146707502944	0.706644041043074	394.7	427.6	no
Zm00001d000213	331	328	390	418	280	324	26.517	27.545	28.58	32.655	24.067	27.497	-0.113764641134664	0.487089261267151	0.775636228664621	355.6	328.9	no
Zm00001d000220	80	56	82	42	37	53	6.409	4.703	6.009	3.281	3.18	4.498	0.561298936447645	0.0608684828145159	0.271190955996983	46.3	68.2	no
Zm00001d000222	212	312	352	368	450	400	16.983	26.201	25.795	28.749	38.68	33.947	-0.647234424932331	0.00266258654935654	0.0306312440119112	429.4	273.9	yes
Zm00001d000223	41	57	58	45	41	56	3.285	4.787	4.25	3.516	3.524	4.753	-0.024256175708144	0.937787895127823	0.979897409519639	49.8	49	no
Zm00001d000224	942	1724	1827	2896	2278	2565	75.464	144.78	133.885	226.244	195.805	217.683	-0.94384509966204	2.24497596655675e-05	0.000679587106037855	2703	1405.1	yes
Zm00001d000226	383	349	454	300	235	278	30.682	29.309	33.27	23.437	20.199	23.593	0.386210654404037	0.0108021865373418	0.0858948172140434	284	371.2	no
Zm00001d000227	1302	1343	1539	1343	988	1019	104.304	112.784	112.78	104.919	84.923	86.479	0.168613123184353	0.199470232196259	0.525816252545939	1167.4	1312.6	no
Zm00001d000230	79	92	139	102	91	101	6.329	7.726	10.186	7.969	7.822	8.572	-0.09357907858798	0.70550895202	0.890006689012339	103	96.3	no
Zm00001d000232	9	9	20	9	17	13	0.721	0.756	1.466	0.703	1.461	1.103	-0.232261231690409	0.698645543348043	0.886746799873006	13.9	11.7	no
Zm00001d000233	26	34	34	118	40	20	2.083	2.855	2.492	9.218	3.438	1.697	-1.03752970076264	0.0553069960661621	0.256102273087596	60.5	29.5	no
Zm00001d000237	279	256	272	372	344	341	22.351	21.499	19.933	29.062	29.568	28.94	-0.544573931181428	0.000276152397363625	0.00516036923366556	370.4	254	yes
Zm00001d000238	159	142	229	119	152	129	12.738	11.925	16.781	9.297	13.065	10.948	0.227942631727829	0.328772610133649	0.660758833572989	141.1	164.8	no
Zm00001d000240	653	463	537	635	426	380	52.312	38.882	39.352	49.608	36.617	32.249	0.0560659329493628	0.793406704882694	0.929695609148562	500.5	520.7	no
Zm00001d000241	694	592	704	616	555	539	55.597	49.716	51.59	48.124	47.705	45.743	0.0618205794480659	0.638012334889508	0.859050875650085	598.7	625	no
Zm00001d000247	869	574	656	508	283	277	69.616	48.204	48.073	39.686	24.325	23.508	0.8406147850858	0.000765593138809367	0.0118337635311839	369.3	662	yes
Zm00001d000257	1247	1171	1290	1157	1066	1036	99.898	98.339	94.533	90.388	91.628	87.922	0.0299732326549958	0.792064766699633	0.929065355504139	1141.7	1165.8	no
Zm00001d000265	26	17	16	17	20	31	2.083	1.428	1.173	1.328	1.719	2.631	-0.360773357648507	0.454069689663552	0.758311563784038	24	18.7	no
Zm00001d000270	756	617	726	935	759	823	60.564	51.815	53.202	73.045	65.24	69.845	-0.415308629450054	0.00220821142565687	0.0264444899750866	879.6	659.8	yes
Zm00001d000276	255	242	233	331	274	279	20.428	20.323	17.075	25.859	23.552	23.678	-0.425507608031621	0.00996878837193875	0.0811826430765053	309	230.3	no
Zm00001d000277	116	122	114	195	194	160	9.293	10.245	8.354	15.234	16.675	13.579	-0.795472960679112	8.78357356742237e-05	0.00207883688330653	192.6	111	yes
Zm00001d000279	9	5	5	9	4	7	0.721	0.42	0.366	0.703	0.344	0.594	-0.209666745055887	0.786903452636331	0.925893712061054	6.9	6	no
Zm00001d000288	739	883	1223	1225	1111	1232	59.202	74.153	89.623	95.7	95.496	104.556	-0.496532504533264	0.00317353820352402	0.0351052145215611	1250.4	885.9	yes
Zm00001d000291	78	91	95	169	117	112	6.249	7.642	6.962	13.203	10.057	9.505	-0.74117318321217	0.00141578971180711	0.0190244493253827	138.4	82.9	yes
Zm00001d000293	16	24	56	25	37	60	1.282	2.015	4.104	1.953	3.18	5.092	-0.551806421647494	0.280297438729066	0.616851590467347	43.2	29.3	no
Zm00001d000294	2082	769	949	685	207	216	166.79	64.58	69.544	53.514	17.793	18.331	1.67568316402261	0.0140644844601713	0.103466098475792	377.2	1205.3	no
Zm00001d000295	1511	1295	1515	1460	1159	1140	121.047	108.753	111.021	114.059	99.622	96.748	0.04882141683486	0.707808165728862	0.891078595533998	1312.1	1357.6	no
Zm00001d000298	2139	852	1082	1253	697	814	171.356	71.55	79.29	97.888	59.91	69.081	0.429956287884872	0.182194225531896	0.502070670338691	957.1	1289.8	no
Zm00001d000299	369	316	324	497	285	363	29.561	26.537	23.743	38.827	24.497	30.807	-0.321405067042761	0.114777151945632	0.393561530019527	397.1	318.2	no
Zm00001d000300	2772	2354	2737	2483	1930	2073	222.066	197.686	200.571	193.979	165.893	175.929	0.126080726534542	0.308278088301671	0.643196168047391	2264	2471.2	no
Zm00001d000301	61	76	124	82	70	106	4.887	6.382	9.087	6.406	6.017	8.996	-0.158925308233761	0.59960481382955	0.840350073730273	90.4	80.8	no
Zm00001d000302	768	830	1037	974	677	848	61.525	69.702	75.993	76.092	58.191	71.967	-0.0796998629688227	0.598945941146157	0.839750230349656	870.8	824	no
Zm00001d000305	412	325	464	324	248	314	33.006	27.293	34.003	25.312	21.317	26.648	0.279292539804676	0.100350269078619	0.365786950142943	309.5	375.5	no
Zm00001d000307	19	23	22	26	25	34	1.522	1.932	1.612	2.031	2.149	2.885	-0.567572592944809	0.160203311527794	0.469512663195936	29.9	20.2	no
Zm00001d000308	31	22	26	13	22	18	2.483	1.848	1.905	1.016	1.891	1.528	0.40882296179206	0.365727681652617	0.691562518149815	18.8	24.9	no
Zm00001d000310	90	248	230	167	241	192	7.21	20.827	16.855	13.047	20.715	16.294	-0.253915732684665	0.466313156857637	0.764507672664444	212.2	177.9	no
Zm00001d000311	241	208	212	200	193	219	19.307	17.468	15.536	15.625	16.589	18.586	-0.0437322268868698	0.812311403414284	0.936545047173537	214.8	208.5	no
Zm00001d000312	16	28	31	18	13	16	1.282	2.351	2.272	1.406	1.117	1.358	0.515200273522157	0.268456878744795	0.604456580381899	16.4	23.4	no
Zm00001d000313	419	343	391	419	353	349	33.566	28.805	28.653	32.733	30.342	29.618	-0.112367796200088	0.465222124366916	0.76416144366243	391.9	362.7	no
Zm00001d000314	95	119	125	85	70	96	7.61	9.993	9.16	6.64	6.017	8.147	0.27605897518058	0.244805369892563	0.579821406686901	87.9	106.4	no
Zm00001d000316	332	512	462	810	802	773	26.597	42.997	33.856	63.279	68.936	65.602	-1.02619436225102	4.67950031159346e-08	3.80308542272722e-06	837	411	yes
Zm00001d000320	8	17	16	17	19	17	0.641	1.428	1.173	1.328	1.633	1.443	-0.533985957617167	0.302371761242598	0.63809197920881	18.6	12.9	no
Zm00001d000328	112	144	151	87	76	88	8.972	12.093	11.065	6.797	6.533	7.468	0.539224830023817	0.0155663246979132	0.111186587617867	87.9	127.7	no
Zm00001d000329	1005	1106	1314	1464	1314	1330	80.511	92.881	96.292	114.372	112.945	112.873	-0.423307113661417	0.000406674695876786	0.00710125698007717	1438.6	1072.5	yes
Zm00001d000339	763	805	1295	838	968	1280	61.124	67.603	94.899	65.467	83.204	108.629	-0.291519184459188	0.203158985106113	0.529451554972896	1088.1	888.6	no
Zm00001d000345	26	34	30	26	19	32	2.083	2.855	2.198	2.031	1.633	2.716	0.0735112950475871	0.852933026209936	0.951571856186721	26.9	28.4	no
Zm00001d000346	325	359	464	278	295	321	26.036	30.148	34.003	21.718	25.357	27.242	0.191385794427588	0.273339474723917	0.6101213952617	314.4	358.6	no
Zm00001d000349	197	170	189	150	120	136	15.782	14.276	13.85	11.718	10.315	11.542	0.300732199745542	0.106406508798997	0.377660406877268	141.9	174.9	no
Zm00001d000350	13	19	27	19	19	11	1.041	1.596	1.979	1.484	1.633	0.934	0.0985709859953435	0.844144382688324	0.948514611024106	17.2	18.3	no
Zm00001d000357	389	983	624	370	791	540	31.163	82.551	45.728	28.905	67.99	45.828	0.0610053099807407	0.866357701238964	0.957210544491682	606.4	632.5	no
Zm00001d000358	134	126	129	139	88	136	10.735	10.581	9.453	10.859	7.564	11.542	-0.047368660347595	0.836378862275433	0.945875897968561	126.4	122.6	no
Zm00001d000361	110	95	121	62	86	95	8.812	7.978	8.867	4.844	7.392	8.062	0.253209146663854	0.337542723955447	0.668698298366537	85.9	102.2	no
Zm00001d000364	69	64	51	67	66	75	5.528	5.375	3.737	5.234	5.673	6.365	-0.32662250942447	0.247900283337006	0.58274431738452	73	58.4	no
Zm00001d000379	614	528	608	619	483	501	49.188	44.341	44.555	48.358	41.516	42.518	-0.0253000027874771	0.856841068474862	0.953140001590114	559.5	550.1	no
Zm00001d000380	81	88	109	218	211	124	6.489	7.39	7.988	17.031	18.136	10.523	-1.15339953555786	1.10041439362171e-05	0.000373688882253266	193.6	87	yes
Zm00001d000381	726	778	983	770	730	859	58.16	65.336	72.035	60.155	62.747	72.9	-0.0895826528836917	0.5386595583149	0.807789490545034	827.8	777.6	no
Zm00001d000382	19	27	26	13	25	17	1.522	2.267	1.905	1.016	2.149	1.443	0.216700450047528	0.645655732463082	0.863190552936062	19.6	22.6	no
Zm00001d000387	277	165	204	84	47	73	22.191	13.857	14.949	6.562	4.04	6.195	1.52003592979423	7.55187090037028e-08	5.72962357077144e-06	70.8	203.6	yes
Zm00001d000390	147	171	235	184	219	237	11.776	14.36	17.221	14.375	18.824	20.113	-0.386275831331232	0.0811615751822794	0.32285527874484	225.6	172.3	no
Zm00001d000391	187	141	159	164	92	113	14.981	11.841	11.652	12.812	7.908	9.59	0.259323827246343	0.288162129012721	0.624456109856278	127.9	153.4	no
Zm00001d000396	856	741	924	747	771	730	68.575	62.228	67.712	58.358	66.271	61.953	0.00228219874349235	0.986355993642221	0.995713845666611	789.6	790.5	no
Zm00001d000399	85	84	94	83	98	125	6.809	7.054	6.888	6.484	8.424	10.608	-0.383842914946003	0.134906943434361	0.429991221595162	107.9	82.6	no
Zm00001d000401	446	350	431	401	332	346	35.729	29.393	31.584	31.327	28.537	29.364	0.0305765753314246	0.842916624847189	0.948251742420813	377.2	385.4	no
Zm00001d000402	38	27	34	39	21	17	3.044	2.267	2.492	3.047	1.805	1.443	0.221302933015765	0.598826254082565	0.83971819386088	26.6	31.1	no
Zm00001d000403	435	302	289	255	232	210	34.848	25.362	21.178	19.921	19.942	17.822	0.411980681585602	0.0657929895016983	0.284162659575431	244	324.9	no
Zm00001d000407	21	32	30	18	13	23	1.682	2.687	2.198	1.406	1.117	1.952	0.465336574155166	0.293822305551038	0.629412953501264	18.9	26.1	no
Zm00001d000408	516	292	317	227	152	200	41.337	24.522	23.23	17.734	13.065	16.973	0.818633484633905	0.00186467399713085	0.0233084249641356	201.6	356	yes
Zm00001d000411	18	31	32	17	23	28	1.442	2.603	2.345	1.328	1.977	2.376	0.0821563575212331	0.852566781588076	0.951571856186721	24	25.4	no
Zm00001d000418	88	82	93	68	44	69	7.05	6.886	6.815	5.312	3.782	5.856	0.387194805538313	0.140586979377507	0.43950617167502	63.1	82.6	no
Zm00001d000419	23	43	48	34	25	44	1.843	3.611	3.518	2.656	2.149	3.734	-0.0164295934705352	0.967242236990179	0.989428870647214	36	35.6	no
Zm00001d000424	161	208	217	220	225	220	12.898	17.468	15.902	17.187	19.34	18.671	-0.343913665888457	0.0643032709267594	0.280049213527531	233.6	183.9	no
Zm00001d000428	850	795	855	885	922	1033	68.094	66.763	62.655	69.139	79.25	87.667	-0.343999792851526	0.0173307463912021	0.1193978864164	998.5	786.6	no
Zm00001d000429	20	47	26	32	21	16	1.602	3.947	1.905	2.5	1.805	1.358	0.299283557629369	0.535910518249719	0.806035037067077	23.9	29.6	no
Zm00001d000430	125	83	93	93	72	69	10.014	6.97	6.815	7.265	6.189	5.856	0.216027482750895	0.417172397651743	0.732082289101195	81.6	95	no
Zm00001d000432	2282	2215	2653	2962	2730	2759	182.812	186.013	194.415	231.4	234.657	234.147	-0.401512118031923	5.83587772838908e-05	0.00149962667243438	2961.3	2241.6	yes
Zm00001d000434	133	148	63	285	255	50	10.655	12.429	4.617	22.265	21.918	4.243	-0.895543149389227	0.252133578730463	0.587568288303154	205.4	110.5	no
Zm00001d000435	573	531	708	546	472	599	45.903	44.593	51.883	42.655	40.571	50.835	0.00100444347332497	0.994651723793023	0.998182387969875	566.4	566.6	no
Zm00001d000436	366	352	419	452	401	408	29.32	29.561	30.705	35.311	34.468	34.626	-0.307862856348339	0.0202561287737466	0.132797562852221	441.5	356.6	no
Zm00001d000439	284	275	313	328	204	281	22.751	23.094	22.937	25.624	17.535	23.848	-0.047752198401176	0.793870344328741	0.929938022440102	282.7	273.8	no
Zm00001d000443	18	24	54	34	25	20	1.442	2.015	3.957	2.656	2.149	1.697	0.101711499149653	0.828861646551362	0.943464522524155	27.5	29.4	no
Zm00001d000447	12	14	6	28	20	14	0.961	1.176	0.44	2.187	1.719	1.188	-1.08226676580639	0.0545535924858581	0.254028857665523	21.5	10.3	no
Zm00001d000452	254	241	316	212	164	229	20.348	20.239	23.157	16.562	14.097	19.434	0.262424665642947	0.150325874656073	0.45471395973749	211.5	253.6	no
Zm00001d000458	21	29	50	10	15	25	1.682	2.435	3.664	0.781	1.289	2.122	0.809667596045177	0.111826145933392	0.387931542926261	17.7	30.9	no
Zm00001d000482	100	71	65	57	56	58	8.011	5.963	4.763	4.453	4.813	4.922	0.315766222655826	0.285815665308117	0.622868077266961	60	74.8	no
Zm00001d000500	43	43	63	51	39	43	3.445	3.611	4.617	3.984	3.352	3.649	0.00176736041126664	0.995354792959859	0.998274377855849	46.4	46.4	no
Zm00001d000501	416	285	260	423	402	360	33.326	23.934	19.053	33.046	34.554	30.552	-0.447739051633914	0.0492377383846701	0.237759270447627	415.3	304.7	no
Zm00001d000502	71	47	36	39	39	31	5.688	3.947	2.638	3.047	3.352	2.631	0.356271839201475	0.346951644704806	0.676572003018139	38.2	49	no
Zm00001d000506	1091	620	866	408	298	292	87.401	52.067	63.462	31.874	25.615	24.781	1.21978102862223	4.82836046318671e-08	3.88456181560072e-06	347.6	810	yes
Zm00001d000508	16919	18242	22898	33751	36271	37668	1355.389	1531.943	1677.995	2636.721	3117.667	3196.759	-1.06087871102101	1.57592921945584e-14	7.12884962951956e-12	37875.5	18154.8	yes
Zm00001d000522	878	965	1242	1074	1063	1271	70.337	81.04	91.015	83.904	91.37	107.866	-0.312323036837037	0.047119664584407	0.231115785272332	1197.1	963.7	no
Zm00001d000523	355	317	395	450	390	431	28.439	26.621	28.946	35.155	33.522	36.578	-0.41133878171438	0.00288752647773974	0.0325934309339972	444.9	334.5	yes
Zm00001d000526	672	640	865	816	1141	1173	53.834	53.746	63.388	63.748	98.074	99.549	-0.701898292573654	0.000509628250768668	0.008550271037214	1107	680.2	yes
Zm00001d000545	38	30	24	55	48	43	3.044	2.519	1.759	4.297	4.126	3.649	-0.811225098439762	0.0197156934167272	0.130347930671681	51.1	29.2	no
Zm00001d000551	69	93	79	83	79	101	5.528	7.81	5.789	6.484	6.79	8.572	-0.280787108932319	0.280335145909041	0.616851590467347	92.3	76.1	no
Zm00001d000556	4	10	11	13	14	14	0.32	0.84	0.806	1.016	1.203	1.188	-0.882225923979263	0.151689543864864	0.457166161428047	14.4	7.8	no
Zm00001d000561	18	15	17	21	9	16	1.442	1.26	1.246	1.641	0.774	1.358	-0.0220412234183047	0.965582540785924	0.988753641041973	15.9	15.7	no
Zm00001d000619	106	64	55	85	62	43	8.492	5.375	4.03	6.64	5.329	3.649	0.111220626512614	0.760879579204247	0.914940711777602	66	71.5	no
Zm00001d000640	15	20	11	20	10	13	1.202	1.68	0.806	1.562	0.86	1.103	-0.0306583421055131	0.955352968789226	0.985682841339802	14.9	14.7	no
Zm00001d000679	144	147	164	156	123	155	11.536	12.345	12.018	12.187	10.572	13.154	-0.0872948318214698	0.644286337348724	0.862514095590802	151.7	142.9	no
Zm00001d000699	6	8	8	15	5	6	0.481	0.672	0.586	1.172	0.43	0.509	-0.37376126093023	0.60747945754246	0.843394113804881	8.9	6.9	no
Zm00001d000702	6	4	8	6	6	4	0.481	0.336	0.586	0.469	0.516	0.339	0.000863986992752966	0.999142233656084	0.999600861788708	5.6	5.6	no
Zm00001d000707	133	97	124	101	100	119	10.655	8.146	9.087	7.89	8.595	10.099	-0.0149959310308988	0.947902676056946	0.982977446351581	112.4	111.2	no
Zm00001d000740	8	7	8	11	11	10	0.641	0.588	0.586	0.859	0.946	0.849	-0.634964299234009	0.309702943702723	0.644388305803262	11.2	7.2	no
Zm00001d000745	13	8	3	9	2	4	1.041	0.672	0.22	0.703	0.172	0.339	0.579783875901941	0.520021242697691	0.795324655121022	5.1	7.7	no
Zm00001d000766	79	111	108	138	117	105	6.329	9.322	7.914	10.781	10.057	8.911	-0.426900174858083	0.0662152157630371	0.285420675641642	125.8	93.6	no
Zm00001d000791	29	4	11	26	31	19	2.323	0.336	0.806	2.031	2.665	1.612	-0.943207390447238	0.143411881651901	0.443766115462614	26.7	13.9	no
Zm00001d000806	19	13	14	13	13	9	1.522	1.092	1.026	1.016	1.117	0.764	0.241676988864731	0.655174475644452	0.868517123895239	12.3	14.5	no
Zm00001d000808	5	5	7	24	24	21	0.401	0.42	0.513	1.875	2.063	1.782	-2.18460201422119	0.000105323321558	0.00239077574642515	24.2	5.3	yes
Zm00001d000824	16	17	28	27	55	41	1.282	1.428	2.052	2.109	4.728	3.48	-1.20153528919441	0.00666396406641347	0.0607947254536769	43.8	18.9	no
Zm00001d000838	10	3	8	3	20	9	0.801	0.252	0.586	0.234	1.719	0.764	-0.812904148956928	0.336987430047128	0.668228173867268	11.6	6.6	no
Zm00001d000843	42	22	27	31	35	19	3.365	1.848	1.979	2.422	3.008	1.612	-0.0562310140968505	0.897781294273344	0.966428122447382	29.9	28.7	no
Zm00001d000849	11	7	6	11	12	2	0.881	0.588	0.44	0.859	1.031	0.17	-0.203212753712538	0.798164254654512	0.931646252533913	8.8	7.6	no
Zm00001d000907	5	7	7	5	10	17	0.401	0.588	0.513	0.391	0.86	1.443	-0.927316748209322	0.20735241310942	0.533455746785959	11.4	6	no
Zm00001d000909	73	43	32	46	21	11	5.848	3.611	2.345	3.594	1.805	0.934	0.81342693535965	0.124120047404015	0.411359985694119	26.7	47.2	no
Zm00001d000942	33	10	34	26	23	39	2.644	0.84	2.492	2.031	1.977	3.31	-0.368604109613749	0.460548795066148	0.76150034412017	30.9	23.8	no
Zm00001d000967	769	347	369	494	277	242	61.605	29.141	27.041	38.593	23.809	20.538	0.428237462182937	0.210756240218092	0.537369016189382	350.1	471.4	no
Zm00001d000970	33	18	25	51	36	26	2.644	1.512	1.832	3.984	3.094	2.207	-0.71875804681355	0.0814414614634224	0.323217851114973	39.3	23.9	no
Zm00001d000978	356	329	368	320	268	276	28.519	27.629	26.968	24.999	23.036	23.423	0.131040638300684	0.365805154695164	0.691623500514988	302.1	331	no
Zm00001d001006	286	198	227	271	178	200	22.912	16.628	16.635	21.171	15.3	16.973	-0.0119368043673951	0.956455513619937	0.985950970136307	225.6	224.1	no
Zm00001d001022	81	88	107	86	77	96	6.489	7.39	7.841	6.719	6.619	8.147	-0.0702285939529464	0.762861101101128	0.915578439071864	90.8	86.4	no
Zm00001d001063	9	8	7	10	4	5	0.721	0.672	0.513	0.781	0.344	0.424	0.204723354593695	0.781701763978816	0.923489691110284	6.5	7.6	no
Zm00001d001070	13	6	11	10	7	3	1.041	0.504	0.806	0.781	0.602	0.255	0.434205247887774	0.552722877218395	0.815782228958679	6.9	9.4	no
Zm00001d001080	1741	1516	1851	1904	1515	1552	139.472	127.312	135.644	148.746	130.222	131.713	-0.115293690332421	0.335723115491761	0.667022598318968	1735.7	1602.6	no
Zm00001d001083	596	420	453	493	330	369	47.746	35.271	33.196	38.515	28.365	31.316	0.160000628838279	0.434015580451977	0.744208521051077	414.6	463.7	no
Zm00001d001087	26	29	36	21	25	32	2.083	2.435	2.638	1.641	2.149	2.716	0.0536448033940207	0.890891131983713	0.96416240012731	27.5	28.5	no
Zm00001d001140	142	177	231	249	280	249	11.376	14.864	16.928	19.453	24.067	21.132	-0.67213955378306	0.00109353473401071	0.0156478992434788	273.8	171.5	yes
Zm00001d001172	51	37	61	48	66	54	4.086	3.107	4.47	3.75	5.673	4.583	-0.348148979264578	0.271587359142457	0.607908405885575	59.4	46.4	no
Zm00001d001188	16	8	8	35	6	5	1.282	0.672	0.586	2.734	0.516	0.424	-0.614879288785319	0.441464306835632	0.749045220566305	15.4	10.2	no
Zm00001d001206	14	30	27	28	69	72	1.122	2.519	1.979	2.187	5.931	6.11	-1.43415130260955	0.00274898374998075	0.0313394604877738	60.4	22.3	yes
Zm00001d001230	605	635	724	532	356	488	48.467	53.327	53.056	41.561	30.6	41.415	0.36135080186825	0.0232570210852676	0.145508110782696	479.3	616.1	no
Zm00001d001240	89	87	131	91	100	112	7.13	7.306	9.6	7.109	8.595	9.505	-0.153824701712414	0.526805854501286	0.800126191661895	106.7	95.6	no
Zm00001d001251	7	6	9	6	6	9	0.561	0.504	0.66	0.469	0.516	0.764	-0.100508714853394	0.88800770315641	0.963251915746024	7.4	6.9	no
Zm00001d001256	2	3	8	6	12	15	0.16	0.252	0.586	0.469	1.031	1.273	-1.54671729535892	0.0564614591262412	0.259334336367732	11.7	4	no
Zm00001d001276	389	536	642	643	825	686	31.163	45.013	47.047	50.233	70.913	58.219	-0.634125141747573	0.00237159512513506	0.0278039086186372	760.1	489.4	yes
Zm00001d001349	7	2	6	5	6	4	0.561	0.168	0.44	0.391	0.516	0.339	-0.170493861539107	0.847004589527685	0.949340555589666	5.3	4.7	no
Zm00001d001364	10	15	10	16	16	14	0.801	1.26	0.733	1.25	1.375	1.188	-0.543953280242584	0.310700955083906	0.645275069138656	16.1	11.1	no
Zm00001d001370	107	68	92	26	20	25	8.572	5.711	6.742	2.031	1.719	2.122	1.7560754398173	7.44692653226429e-08	5.66793852733449e-06	24.8	83.9	yes
Zm00001d001393	11	19	6	20	15	11	0.881	1.596	0.44	1.562	1.289	0.934	-0.476750108403333	0.436957915010172	0.745596913294882	16	11.6	no
Zm00001d001432	138	84	59	69	67	38	11.055	7.054	4.324	5.39	5.759	3.225	0.556743190286762	0.155973513485395	0.463407044243325	60.9	89.7	no
Zm00001d001440	29	46	40	49	21	34	2.323	3.863	2.931	3.828	1.805	2.885	0.00716055403654669	0.98556237981026	0.9955121629359	35.9	36.2	no
Zm00001d001442	34	61	92	191	177	241	2.724	5.123	6.742	14.921	15.214	20.453	-1.88136418787673	1.12064551475797e-09	1.43676343402793e-07	213.8	57.8	yes
Zm00001d001445	9	5	9	2	8	5	0.721	0.42	0.66	0.156	0.688	0.424	0.427827058184472	0.606135947696859	0.842836029081162	5.4	7.2	no
Zm00001d001456	141	133	182	121	135	169	11.296	11.169	13.337	9.453	11.604	14.342	-0.0689347140337173	0.759358009993515	0.914441121582928	149.7	142.4	no
Zm00001d001471	351	296	323	309	219	228	28.119	24.858	23.67	24.14	18.824	19.35	0.212598305138111	0.231575770536581	0.563568460880417	263.2	305.4	no
Zm00001d001472	514	352	313	472	205	208	41.177	29.561	22.937	36.874	17.621	17.652	0.297024898085125	0.354435569939219	0.6831379377236	304.1	374.1	no
Zm00001d001476	425	308	510	129	80	177	34.047	25.866	37.373	10.078	6.876	15.021	1.52335984011156	3.73329012805272e-08	3.12956751119105e-06	134.8	387.4	yes
Zm00001d001490	859	756	908	797	635	711	68.815	63.488	66.539	62.264	54.581	60.34	0.0805145601884831	0.51906282410268	0.794655335206027	748.7	791.8	no
Zm00001d001496	11	7	3	2	9	4	0.881	0.588	0.22	0.156	0.774	0.339	0.325150997944283	0.724061465082011	0.897914117071392	5.4	6.8	no
Zm00001d001500	15	4	14	19	13	7	1.202	0.336	1.026	1.484	1.117	0.594	-0.399205676121578	0.551082356220011	0.815235894058311	13.5	10.2	no
Zm00001d001513	43	34	29	35	32	34	3.445	2.855	2.125	2.734	2.751	2.885	-0.0782713174867499	0.827136965694018	0.942462045088541	35.4	33.6	no
Zm00001d001520	16	12	8	7	13	2	1.282	1.008	0.586	0.547	1.117	0.17	0.556757510214466	0.4666718686866	0.764778551791977	7.8	11.5	no
Zm00001d001527	5	7	6	5	9	6	0.401	0.588	0.44	0.391	0.774	0.509	-0.318912949359469	0.677334034512781	0.877883202370199	7.1	5.7	no
Zm00001d001548	10	8	10	3	5	11	0.801	0.672	0.733	0.234	0.43	0.934	0.388320164915029	0.604502802430935	0.842172972763185	6.7	8.8	no
Zm00001d001551	8	6	6	3	4	5	0.641	0.504	0.44	0.234	0.344	0.424	0.578299253443722	0.488705307802627	0.776798720735418	4.2	6.3	no
Zm00001d001564	47	62	58	114	86	82	3.765	5.207	4.25	8.906	7.392	6.959	-0.905652855026804	0.000536651391720808	0.00894355589721254	98.3	52.6	yes
Zm00001d001565	5	5	11	13	5	16	0.401	0.42	0.806	1.016	0.43	1.358	-0.86170470093379	0.2297845610624	0.561006604019454	11.8	6.5	no
Zm00001d001580	12	13	11	4	8	8	0.961	1.092	0.806	0.312	0.688	0.679	0.684158856696931	0.300160676065741	0.635664005712936	7.1	11.4	no
Zm00001d001628	104	73	96	181	130	125	8.331	6.13	7.035	14.14	11.174	10.608	-0.826031402694673	0.000445889661150986	0.00766322912264866	151.8	85.7	yes
Zm00001d001644	23	31	28	19	24	21	1.843	2.603	2.052	1.484	2.063	1.782	0.196729315910344	0.632346504200701	0.856470465195296	22.6	25.8	no
Zm00001d001677	17	29	37	28	36	37	1.362	2.435	2.711	2.187	3.094	3.14	-0.459140359324623	0.258135151936815	0.594218940728289	35.7	25.8	no
Zm00001d001688	5	1	2	15	7	4	0.401	0.084	0.147	1.172	0.602	0.339	-1.82715723460765	0.059146667634683	0.266398902224596	8.9	2.5	no
Zm00001d001700	162	168	206	173	183	187	12.978	14.108	15.096	13.515	15.73	15.87	-0.183844554742251	0.313864771179134	0.648469895768592	190.9	167.8	no
Zm00001d001709	317	275	275	295	257	284	25.395	23.094	20.152	23.046	22.09	24.102	-0.0987032872231026	0.556450745600408	0.817958714026351	292.7	273.6	no
Zm00001d001725	38	39	39	26	40	50	3.044	3.275	2.858	2.031	3.438	4.243	-0.167266698645452	0.653816432651901	0.867617699276545	41.1	36.5	no
Zm00001d001747	299	226	231	244	213	200	23.953	18.979	16.928	19.062	18.308	16.973	0.0536871987911582	0.786816001221526	0.925881693790423	229.8	238.8	no
Zm00001d001763	96	92	57	69	62	40	7.691	7.726	4.177	5.39	5.329	3.395	0.383471961850443	0.263658740810808	0.60047670855316	59.8	78.2	no
Zm00001d001765	511	455	587	495	385	519	40.936	38.21	43.016	38.671	33.093	44.046	-0.00798548121511601	0.95908178754536	0.986512673172762	489	486.3	no
Zm00001d001766	616	1056	1042	831	1030	986	49.348	88.682	76.359	64.92	88.533	83.679	-0.23838208318618	0.294364936568222	0.6300124401199	1004.2	851.1	no
Zm00001d001767	128	175	210	239	160	176	10.254	14.696	15.389	18.671	13.753	14.937	-0.320033282625896	0.150814962611102	0.455667088898345	200	160.2	no
Zm00001d001769	35	72	98	48	81	91	2.804	6.046	7.182	3.75	6.962	7.723	-0.293326024979257	0.463876757945298	0.763573310795641	78.1	63.5	no
Zm00001d001770	193	222	238	244	232	287	15.461	18.643	17.441	19.062	19.942	24.357	-0.385034694148204	0.0322434908769179	0.182234251243307	267.8	205	no
Zm00001d001771	35	57	42	21	22	25	2.804	4.787	3.078	1.641	1.891	2.122	0.825954224766416	0.0324382345979508	0.182769555779404	23.9	42.4	no
Zm00001d001772	8	9	14	18	22	8	0.641	0.756	1.026	1.406	1.891	0.679	-0.803704584759286	0.182044993161062	0.501958448652843	16.9	9.6	no
Zm00001d001773	93	183	179	108	159	167	7.45	15.368	13.117	8.437	13.667	14.173	-0.106400578293907	0.732223780088894	0.901600592041047	153.7	142.6	no
Zm00001d001774	127	371	418	165	371	424	10.174	31.156	30.632	12.89	31.889	35.983	-0.264523998719111	0.676115034433742	0.877498620673877	342.4	284.9	no
Zm00001d001779	12	9	7	27	29	30	0.961	0.756	0.513	2.109	2.493	2.546	-1.77198370189242	0.000286745235651008	0.00532874353733701	30.2	8.9	yes
Zm00001d001780	550	502	595	589	468	512	44.061	42.157	43.602	46.014	40.227	43.452	-0.0848973974705536	0.512498146359812	0.790359615951663	548	516.9	no
Zm00001d001781	129	115	159	176	168	156	10.334	9.658	11.652	13.75	14.44	13.239	-0.474778748689571	0.0128237905662642	0.0967738051073922	175.3	125.9	no
Zm00001d001784	61	58	40	52	38	48	4.887	4.871	2.931	4.062	3.266	4.074	0.065621505147412	0.842232732665745	0.947872589103002	48.1	50.6	no
Zm00001d001785	1741	1701	2040	2086	2024	2036	139.472	142.848	149.494	162.964	173.973	172.789	-0.32705242928859	0.0024701532024284	0.0287067004499374	2156.2	1718.5	yes
Zm00001d001786	345	363	549	396	343	364	27.638	30.484	40.231	30.937	29.482	30.891	0.0194862408024593	0.912756427677017	0.971082110208852	386	390.9	no
Zm00001d001787	1196	985	1255	1128	876	963	95.812	82.719	91.968	88.122	75.296	81.727	0.0566301099386898	0.666768008855549	0.874090447180454	1035.8	1077.4	no
Zm00001d001788	1096	742	830	737	552	634	87.801	62.312	60.823	57.576	47.447	53.805	0.326592297639715	0.0859638350591224	0.332899845831442	670.9	841.7	no
Zm00001d001789	952	848	813	1221	738	693	76.265	71.214	59.578	95.388	63.435	58.813	-0.155991955700865	0.459200331566391	0.760576076376743	918.9	825.2	no
Zm00001d001790	312	247	287	250	209	205	24.994	20.743	21.032	19.531	17.965	17.398	0.196473051159633	0.255538887987801	0.591023040662505	232.1	266.1	no
Zm00001d001791	31	20	24	6	9	8	2.483	1.68	1.759	0.469	0.774	0.679	1.54386742403001	0.00427646848954991	0.0440035759815275	8.1	23.6	yes
Zm00001d001797	257	192	282	263	192	219	20.588	16.124	20.665	20.546	16.503	18.586	-0.0401757155165093	0.83001776381138	0.943515091837722	235	228.6	no
Zm00001d001798	269	220	311	249	214	258	21.55	18.475	22.79	19.453	18.394	21.896	-0.0124720019189784	0.942313285103057	0.980937041828222	252.5	250.1	no
Zm00001d001799	401	357	350	337	249	288	32.124	29.98	25.648	26.327	21.403	24.442	0.196178691960468	0.249850492900303	0.584748688723621	304.8	349.7	no
Zm00001d001800	422	325	327	338	267	290	33.807	27.293	23.963	26.405	22.95	24.611	0.116845145510039	0.531968907648157	0.803745946646061	312.6	339.3	no
Zm00001d001802	5	13	16	12	11	9	0.401	1.092	1.173	0.937	0.946	0.764	-0.0810415603447995	0.897824486662347	0.966428122447382	11.2	10.6	no
Zm00001d001803	576	605	782	557	654	759	46.144	50.807	57.306	43.514	56.214	64.414	-0.17802219072833	0.333268512428727	0.66481979842231	694.5	613.5	no
Zm00001d001804	62	63	88	41	29	28	4.967	5.291	6.449	3.203	2.493	2.376	0.96069614336966	0.00170568937220291	0.021880097752041	34.1	66.4	yes
Zm00001d001806	60	95	127	98	78	75	4.807	7.978	9.307	7.656	6.704	6.365	0.00230905336390491	0.993615475641907	0.997746021718744	87.6	87.7	no
Zm00001d001807	179	162	175	148	111	119	14.34	13.605	12.824	11.562	9.541	10.099	0.298427467113368	0.121268694923302	0.40606382133885	131.8	162.4	no
Zm00001d001808	848	722	753	742	540	538	67.934	60.633	55.181	57.967	46.416	45.658	0.207036374680581	0.204504253004587	0.530024091114127	633.9	732.3	no
Zm00001d001809	1634	1727	2057	1966	1798	1844	130.901	145.032	150.74	153.589	154.547	156.494	-0.210972508469498	0.054933694307819	0.25523940330038	1964.8	1697.3	no
Zm00001d001811	234	181	180	139	145	109	18.746	15.2	13.191	10.859	12.463	9.25	0.446129972515505	0.0521981212920149	0.247273257849448	138	188	no
Zm00001d001812	40	45	58	45	68	39	3.204	3.779	4.25	3.516	5.845	3.31	-0.263226588570766	0.445305347723109	0.751232938627939	53.8	44.7	no
Zm00001d001813	115	106	100	90	96	75	9.213	8.902	7.328	7.031	8.252	6.365	0.144434110826139	0.547965195403704	0.813263932140881	91.7	101.4	no
Zm00001d001814	1712	1333	1456	1509	1126	1145	137.149	111.944	106.698	117.887	96.785	97.172	0.105940972141592	0.51039967147285	0.789562189481163	1317.6	1418.5	no
Zm00001d001817	232	271	323	209	146	197	18.586	22.758	23.67	16.328	12.549	16.719	0.424769070981132	0.0250219148741739	0.153545024087105	192.5	258.5	no
Zm00001d001818	69	77	73	121	167	115	5.528	6.466	5.35	9.453	14.354	9.76	-1.04400472516897	7.74323735505981e-05	0.00188662719093048	142.4	69	yes
Zm00001d001819	13	9	8	12	25	4	1.041	0.756	0.586	0.937	2.149	0.339	-0.617526694251663	0.398210686137714	0.71610420043142	14.6	9.5	no
Zm00001d001820	12	16	24	18	17	9	0.961	1.344	1.759	1.406	1.461	0.764	0.0727456636292042	0.890864928429697	0.96416240012731	15.4	16.1	no
Zm00001d001824	47	43	51	43	28	36	3.765	3.611	3.737	3.359	2.407	3.055	0.245995815948262	0.439045826349127	0.746959920401498	37.2	44.2	no
Zm00001d001825	491	497	545	421	334	406	39.334	41.738	39.938	32.89	28.709	34.456	0.246620261855974	0.0754135403361144	0.308381311539885	405.8	481.6	no
Zm00001d001826	29	79	88	158	186	181	2.323	6.634	6.449	12.343	15.988	15.361	-1.59755546789689	3.73852292368817e-06	0.000150135824280442	185	61	yes
Zm00001d001827	98	142	141	104	74	110	7.851	11.925	10.333	8.125	6.361	9.335	0.249768743801646	0.319869130515031	0.652926922637495	100.5	119.6	no
Zm00001d001828	484	504	554	438	336	397	38.773	42.325	40.598	34.218	28.881	33.692	0.243410155840159	0.0791662236673104	0.318326897466087	408.9	484.3	no
Zm00001d001829	4	2	6	5	6	7	0.32	0.168	0.44	0.391	0.516	0.594	-0.765843538713749	0.378807097426924	0.70184699851704	6.3	3.7	no
Zm00001d001830	156	129	131	119	134	112	12.497	10.833	9.6	9.297	11.518	9.505	0.0319187722832052	0.885987644567519	0.96241544359905	128.4	131.3	no
Zm00001d001831	1640	1375	1425	1682	1536	1478	131.381	115.471	104.426	131.402	132.027	125.433	-0.232607192122383	0.0974367606158948	0.358784570076191	1644.7	1400.1	no
Zm00001d001832	100	124	83	85	193	71	8.011	10.413	6.082	6.64	16.589	6.026	-0.352468919100183	0.383794524841692	0.705526279181075	124.6	97.6	no
Zm00001d001833	4	9	5	6	4	4	0.32	0.756	0.366	0.469	0.344	0.339	0.224709324661038	0.790974914848613	0.92843053760377	4.9	5.7	no
Zm00001d001834	526	557	648	576	473	561	42.138	46.776	47.486	44.999	40.657	47.61	-0.0533612909167452	0.688809743575227	0.882709913042596	563.1	542.6	no
Zm00001d001837	315	355	433	394	382	351	25.235	29.813	31.731	30.78	32.835	29.788	-0.194776004596902	0.210499875654857	0.537172380928707	395.2	345	no
Zm00001d001839	4	10	5	4	5	6	0.32	0.84	0.366	0.312	0.43	0.509	0.191521411190924	0.819070421989691	0.93917974894155	5.3	6.1	no
Zm00001d001841	449	395	450	388	316	299	35.97	33.172	32.977	30.312	27.162	25.375	0.2148000799288	0.155119895718899	0.462102323541326	350.3	406.7	no
Zm00001d001842	21	19	30	19	15	13	1.682	1.596	2.198	1.484	1.289	1.103	0.411841521208359	0.364425592895123	0.691220087832976	16.4	21.8	no
Zm00001d001843	217	172	254	153	137	148	17.384	14.444	18.613	11.953	11.776	12.56	0.390074856488047	0.0391376890552857	0.205951106656254	153.4	200.8	no
Zm00001d001844	278	323	401	284	236	271	22.271	27.125	29.386	22.187	20.285	22.999	0.179411105654829	0.282951094754187	0.619466418778136	276.7	313.2	no
Zm00001d001845	32	31	22	42	35	17	2.564	2.603	1.612	3.281	3.008	1.443	-0.282680667566542	0.524182513679349	0.79847993935208	32.7	27	no
Zm00001d001846	1220	1119	1219	1236	999	1026	97.735	93.972	89.33	96.56	85.869	87.073	-0.0258330913693673	0.831598590636247	0.943790589846344	1139.1	1119.3	no
Zm00001d001847	336	397	541	446	405	434	26.917	33.34	39.645	34.843	34.812	36.832	-0.180502661391251	0.298181909079096	0.633431797817768	450.2	397	no
Zm00001d001848	805	757	907	645	570	624	64.489	63.572	66.466	50.389	48.994	52.957	0.266098881012104	0.0246940169549139	0.152038792114551	644	774.3	no
Zm00001d001849	98	149	122	142	163	120	7.851	12.513	8.94	11.093	14.011	10.184	-0.360731688022114	0.154835014141666	0.461661342879121	149.5	116.5	no
Zm00001d001852	771	549	643	836	872	1016	61.765	46.104	47.12	65.311	74.953	86.225	-0.631919926756363	0.000630352803981963	0.0100953296429309	957.9	618.1	yes
Zm00001d001855	109	98	113	129	79	104	8.732	8.23	8.281	10.078	6.79	8.826	-0.111935708466285	0.628389079581615	0.854312340927456	108.4	100.5	no
Zm00001d001856	2543	2127	2324	2550	1904	2111	203.721	178.623	170.306	199.213	163.658	179.154	-0.0564834849837721	0.683297170824173	0.879726640833947	2289.7	2202.3	no
Zm00001d001857	11	16	27	64	80	58	0.881	1.344	1.979	5	6.876	4.922	-2.08279936019224	7.41257969826836e-08	5.65976427598675e-06	71.2	16.7	yes
Zm00001d001858	406	395	475	466	362	348	32.525	33.172	34.809	36.405	31.116	29.534	-0.036965082434349	0.803496333230682	0.933158282548641	410.2	400	no
Zm00001d001859	189	197	222	191	190	185	15.141	16.544	16.268	14.921	16.331	15.7	-0.0571790658661596	0.735013963432903	0.90308818599415	198.7	190.8	no
Zm00001d001860	21	35	21	27	28	29	1.682	2.939	1.539	2.109	2.407	2.461	-0.273534174633967	0.512450860278881	0.790359615951663	29.5	24.5	no
Zm00001d001861	74	83	87	81	60	66	5.928	6.97	6.375	6.328	5.157	5.601	0.0848320091821017	0.72858094835234	0.900116444861675	72.2	76.7	no
Zm00001d001862	452	658	612	750	934	645	36.21	55.258	44.848	58.592	80.282	54.739	-0.599409399258431	0.00561380206343487	0.0537165229636222	820.8	541.7	no
Zm00001d001864	363	366	520	387	363	376	29.08	30.736	38.106	30.234	31.202	31.91	-0.0182782557369714	0.908996720923895	0.969943647101499	394.8	389.4	no
Zm00001d001865	20	57	27	63	67	28	1.602	4.787	1.979	4.922	5.759	2.376	-0.742024364423933	0.131659520711382	0.424594740137985	55.4	33.2	no
Zm00001d001866	64	41	53	60	44	49	5.127	3.443	3.884	4.687	3.782	4.158	-0.104820159521495	0.731677487338181	0.901411046339287	53.3	49.7	no
Zm00001d001868	311	280	304	278	276	257	24.914	23.514	22.278	21.718	23.724	21.811	-0.0149709600280847	0.924472468579511	0.975513362358142	284.6	281.6	no
Zm00001d001869	235	272	350	293	255	301	18.826	22.842	25.648	22.89	21.918	25.545	-0.150946705537727	0.387726271786593	0.708300622225203	297.3	267.6	no
Zm00001d001870	385	325	332	294	231	219	30.843	27.293	24.329	22.968	19.856	18.586	0.33885144228992	0.0584495267628781	0.264801096776266	259.6	328.7	no
Zm00001d001871	543	401	476	468	343	390	43.5	33.676	34.882	36.561	29.482	33.098	0.0924602422766409	0.594205860840145	0.837364692508227	418.8	446.8	no
Zm00001d001877	283	392	388	367	358	327	22.671	32.92	28.433	28.671	30.772	27.751	-0.143754581276815	0.422776759105547	0.736312131305788	369	333.9	no
Zm00001d001879	335	579	559	441	452	456	26.837	48.624	40.964	34.452	38.852	38.699	-0.0357233820628498	0.87019628102305	0.95859933089173	473.9	462.2	no
Zm00001d001880	824	712	839	861	623	668	66.011	59.793	61.483	67.264	53.55	56.691	-0.00813439556365438	0.954583075637444	0.985254596968787	749.8	746	no
Zm00001d001881	2101	1982	2298	2256	2097	2070	168.312	166.446	168.4	176.245	180.247	175.674	-0.168153761437396	0.101139984615705	0.36712053461946	2250.9	2003.1	no
Zm00001d001882	1456	1225	1504	1377	1242	1267	116.641	102.874	110.215	107.575	106.756	107.526	-0.051376480749297	0.664649852741399	0.872911511988063	1361	1313.3	no
Zm00001d001883	1682	1912	1922	2733	2785	2372	134.746	160.568	140.847	213.51	239.384	201.304	-0.674384368249025	8.67910230727173e-07	4.44618542343675e-05	2769.3	1735.3	yes
Zm00001d001884	573	481	640	476	290	418	45.903	40.394	46.9	37.186	24.927	35.474	0.364811365919053	0.0468613975817232	0.230509234103778	411.7	530.4	no
Zm00001d001894	246	219	382	132	113	153	19.707	18.391	27.993	10.312	9.713	12.985	0.916046322030229	6.39106054817652e-05	0.00162487461975113	139.4	262.8	yes
Zm00001d001895	568	556	658	563	494	529	45.503	46.692	48.219	43.983	42.462	44.894	0.00946603979537586	0.938314614239285	0.979897409519639	555.3	558.8	no
Zm00001d001896	1238	958	1160	1021	835	991	99.177	80.452	85.006	79.763	71.772	84.103	0.0829567945878693	0.567518588896266	0.822953875122671	995.6	1054.7	no
Zm00001d001897	131	111	141	134	121	100	10.494	9.322	10.333	10.468	10.401	8.487	-0.0486761132176157	0.817213756189768	0.938546300442769	124.2	120.1	no
Zm00001d001898	381	338	374	306	226	253	30.522	28.385	27.407	23.906	19.426	21.471	0.327239672257396	0.039310584275328	0.206501152059813	273.7	343.8	no
Zm00001d001899	2834	2350	2780	2392	1785	1956	227.033	197.35	203.722	186.87	153.429	165.999	0.22620262837693	0.0873052020237131	0.335780285176099	2138.9	2502.4	no
Zm00001d001900	5269	4915	5869	3400	3446	3661	422.102	412.756	430.088	265.617	296.2	310.697	0.448385019874132	0.000115948492047858	0.00258832876801433	3690.8	5035.6	yes
Zm00001d001901	257	258	287	248	216	196	20.588	21.667	21.032	19.374	18.566	16.634	0.125519632244336	0.43533485421318	0.744978810118558	230.8	251.9	no
Zm00001d001902	110	68	95	118	81	86	8.812	5.711	6.962	9.218	6.962	7.299	-0.212254545518603	0.421434424011316	0.735309680203136	99.2	85.7	no
Zm00001d001903	205	239	296	255	227	264	16.423	20.071	21.691	19.921	19.512	22.405	-0.175170575499146	0.317521355494142	0.65147162212933	261.4	231.3	no
Zm00001d001905	73	63	86	46	38	40	5.848	5.291	6.302	3.594	3.266	3.395	0.680256444308525	0.0135743809692004	0.100858366769664	43.3	69.4	no
Zm00001d001907	203	296	446	315	352	420	16.262	24.858	32.683	24.609	30.256	35.644	-0.385056827390762	0.137128333955531	0.433898879052906	382.8	292.8	no
Zm00001d001908	155	176	171	141	122	137	12.417	14.78	12.531	11.015	10.486	11.627	0.173814650338203	0.359814088656282	0.687458147953077	140	158.1	no
Zm00001d001909	126	129	116	104	98	83	10.094	10.833	8.501	8.125	8.424	7.044	0.229538329885622	0.306589725613641	0.641515855436118	99.8	117.2	no
Zm00001d001910	5	12	8	0	1	6	0.401	1.008	0.586	0	0.086	0.509	1.6694028820686	0.131299709286741	0.423933250115476	2.5	7.9	no
Zm00001d001911	10	6	11	17	5	9	0.801	0.504	0.806	1.328	0.43	0.764	-0.340542312030246	0.617145124417768	0.849079212551129	10.6	8.4	no
Zm00001d001913	8784	8006	9982	8868	7521	8080	703.691	672.335	731.494	692.793	646.466	685.723	-0.0289031988674881	0.770297938722939	0.919272296136563	8559.6	8389.7	no
Zm00001d001914	409	381	440	389	320	446	32.765	31.996	32.244	30.39	27.506	37.851	-0.0663311880307977	0.688191459650914	0.882603522260119	404.4	386.2	no
Zm00001d001915	596	670	618	553	498	467	47.746	56.266	45.288	43.202	42.805	39.633	0.160412299744441	0.276743070082172	0.613358071621922	531.4	594.2	no
Zm00001d001916	117	125	139	112	104	88	9.373	10.497	10.186	8.75	8.939	7.468	0.167964144940003	0.423676970117573	0.736992650260708	106.5	119.6	no
Zm00001d001917	23	23	22	30	34	28	1.843	1.932	1.612	2.344	2.922	2.376	-0.594075033777125	0.123398030133457	0.410013220518322	32.4	21.4	no
Zm00001d001923	14	18	21	17	15	9	1.122	1.512	1.539	1.328	1.289	0.764	0.21190445876328	0.678571387548019	0.878380093244685	14.3	16.6	no
Zm00001d001924	191	293	55	213	166	53	15.301	24.606	4.03	16.64	14.268	4.498	0.222960662513584	0.792611153458469	0.929462088734008	150	175.1	no
Zm00001d001928	360	345	490	383	364	345	28.84	28.973	35.908	29.921	31.288	29.279	-0.0367496199279787	0.815557239490838	0.937883001572949	382.8	372.8	no
Zm00001d001929	1358	1223	1390	1356	1074	1180	108.79	102.706	101.861	105.934	92.315	100.143	-0.0152628714299538	0.897086883214823	0.966374648539065	1260.9	1247.9	no
Zm00001d001932	307	248	323	205	215	177	24.594	20.827	23.67	16.015	18.48	15.021	0.393732719075242	0.0288438953466338	0.168666436813547	209.7	275.2	no
Zm00001d001933	1158	1149	1519	1699	1538	1645	92.768	96.492	111.314	132.731	132.198	139.606	-0.516062140658933	2.30567249579293e-05	0.000692713008604455	1710.4	1195.6	yes
Zm00001d001935	91	143	190	135	87	137	7.29	12.009	13.923	10.547	7.478	11.627	0.0763604916156906	0.789057098054807	0.927062821026364	125.1	131.8	no
Zm00001d001936	12	19	13	11	10	15	0.961	1.596	0.953	0.859	0.86	1.273	0.139508990272621	0.800856045655923	0.932967476843578	12.6	14	no
Zm00001d001937	256	226	254	215	164	193	20.508	18.979	18.613	16.796	14.097	16.379	0.211347923582622	0.213828605013248	0.541204033879015	199.7	231.4	no
Zm00001d001939	675	622	779	612	387	494	54.075	52.235	57.086	47.811	33.265	41.924	0.324544952120929	0.0464503102177485	0.229246457864634	519.1	650.4	no
Zm00001d001940	294	291	343	291	242	294	23.552	24.438	25.135	22.734	20.801	24.951	0.0082645103427055	0.956734976556957	0.985973304645599	289.4	291	no
Zm00001d001941	121	143	135	221	201	172	9.693	12.009	9.893	17.265	17.277	14.597	-0.727340896565361	0.000208214907276769	0.0041188656404371	207.9	125.7	yes
Zm00001d001943	27	22	22	26	29	26	2.163	1.848	1.612	2.031	2.493	2.207	-0.34681074112932	0.381374876329201	0.704234743951347	28.5	22.4	no
Zm00001d001945	86	93	197	61	36	77	6.89	7.81	14.436	4.765	3.094	6.535	0.932179155264846	0.0110133776268899	0.0869097536482709	60.7	115.6	no
Zm00001d001946	707	633	631	690	609	603	56.638	53.159	46.24	53.905	52.346	51.175	-0.099304087885473	0.488170377641759	0.77653163508235	665.7	621.7	no
Zm00001d001947	246	234	275	250	202	225	19.707	19.651	20.152	19.531	17.363	19.095	0.00131250434248578	0.993291144811874	0.997721938120632	236.6	236.9	no
Zm00001d001949	98	83	110	87	72	112	7.851	6.97	8.061	6.797	6.189	9.505	-0.0586014439564175	0.816287379401578	0.938347663142513	95	91.1	no
Zm00001d001951	1635	1365	1656	1499	1322	1441	130.981	114.631	121.354	117.106	113.632	122.293	-0.0299140147243146	0.803771390612186	0.933327800161145	1492.4	1461.8	no
Zm00001d001952	103	146	166	153	96	134	8.251	12.261	12.165	11.953	8.252	11.372	-0.0385465432815676	0.874655095795191	0.959235895964947	133.2	129.8	no
Zm00001d001953	443	469	657	401	394	477	35.489	39.386	48.146	31.327	33.866	40.481	0.131784771495558	0.456946270830642	0.759675947795898	446.8	489.1	no
Zm00001d001959	727	619	727	570	455	558	58.24	51.983	53.275	44.53	39.109	47.356	0.23462825273256	0.0961019891185262	0.356057052869211	553.4	651.3	no
Zm00001d001960	12	20	7	13	8	8	0.961	1.68	0.513	1.016	0.688	0.679	0.306251729263802	0.637801839504846	0.858965234362919	10.1	12.6	no
Zm00001d001962	1004	1030	1196	1050	1094	1140	80.431	86.498	87.644	82.029	94.035	96.748	-0.187847820238398	0.14592694612263	0.447690583773095	1154.2	1012.9	no
Zm00001d001964	32	31	23	39	38	15	2.564	2.603	1.685	3.047	3.266	1.273	-0.239813890458822	0.60080105922556	0.840827438447219	32.2	27.3	no
Zm00001d001966	1006	874	910	848	746	674	80.591	73.398	66.686	66.248	64.122	57.2	0.147932885657592	0.31087733800974	0.645372199724774	793.4	879.3	no
Zm00001d001967	280	207	301	256	255	263	22.431	17.384	22.058	19.999	21.918	22.32	-0.139246893250117	0.438239068546152	0.746326301207132	271.7	246.5	no
Zm00001d001968	188	223	280	201	201	215	15.061	18.727	20.519	15.703	17.277	18.246	-0.00355251952695245	0.984829156246834	0.995319321241704	216.7	215.8	no
Zm00001d001972	308	221	238	253	196	202	24.674	18.559	17.441	19.765	16.847	17.143	0.0898902265286644	0.659114697711637	0.870408971502974	227.2	242	no
Zm00001d001973	104	95	123	83	70	90	8.331	7.978	9.014	6.484	6.017	7.638	0.2454916886257	0.279680751540386	0.616015132559431	85.1	100.8	no
Zm00001d001974	231	192	237	221	175	206	18.506	16.124	17.368	17.265	15.042	17.483	-0.0228815521859245	0.894166257280457	0.965528803238254	210.3	207.1	no
Zm00001d001978	952	927	1015	779	834	863	76.265	77.848	74.38	60.858	71.686	73.24	0.0634926975759944	0.640630905176699	0.86011793423371	870.7	909.7	no
Zm00001d001979	1554	1382	1517	1383	1109	1245	124.492	116.059	111.168	108.044	95.324	105.659	0.101134152408003	0.407119658517996	0.724087078113423	1305.8	1401	no
Zm00001d001980	96	89	100	82	64	77	7.691	7.474	7.328	6.406	5.501	6.535	0.199720689629738	0.385843995035997	0.706857629290166	77.9	89.6	no
Zm00001d001982	18	24	14	21	38	16	1.442	2.015	1.026	1.641	3.266	1.358	-0.579374991164771	0.262748109553939	0.599407405575376	26.6	17.8	no
Zm00001d001983	520	374	393	484	419	331	41.657	31.408	28.8	37.811	36.015	28.091	-0.0862497540552348	0.679385040923978	0.878522569496519	431.2	406.4	no
Zm00001d001984	2156	2620	2949	3875	4257	3780	172.718	220.025	216.106	302.726	365.91	320.796	-0.791231798783981	1.10500681166398e-07	7.9318976974982e-06	4189.2	2420.4	yes
Zm00001d001987	20	17	13	8	19	8	1.602	1.428	0.953	0.625	1.633	0.679	0.3501955464542	0.558036530243777	0.818433095527899	12.5	15.9	no
Zm00001d001988	1765	1786	2223	1600	1684	1959	141.395	149.986	162.904	124.996	144.748	166.254	-0.0286662316720931	0.845739917107357	0.949010939482279	1844	1807.3	no
Zm00001d001989	158	244	254	597	644	693	12.657	20.491	18.613	46.639	55.355	58.813	-1.72608594049182	3.60580107968114e-17	2.70153377766735e-14	680.4	205.6	yes
Zm00001d001993	82	108	123	145	121	152	6.569	9.07	9.014	11.328	10.401	12.9	-0.577768835035325	0.00928267736776617	0.0774363917509373	146.3	98	no
Zm00001d001994	183	160	178	142	101	96	14.66	13.437	13.044	11.093	8.681	8.147	0.471450579726989	0.0247935785192671	0.15253426866806	118	163.9	no
Zm00001d001995	31	25	34	21	24	31	2.483	2.099	2.492	1.641	2.063	2.631	0.0772692226416744	0.843431491546285	0.948509311404015	26.8	28.2	no
Zm00001d001996	311	349	297	220	205	148	24.914	29.309	21.765	17.187	17.621	12.56	0.592139558250122	0.00484039445094136	0.0483333848235399	200.5	302.5	yes
Zm00001d001997	17	39	25	15	16	18	1.362	3.275	1.832	1.172	1.375	1.528	0.573802946904964	0.23993847411722	0.5747281081669	17.2	25.7	no
Zm00001d001999	959	1027	1133	1130	943	1103	76.826	86.246	83.028	88.279	81.055	93.608	-0.182528730107191	0.127498196056573	0.417877608149208	1111.1	979.1	no
Zm00001d002000	99	134	67	318	174	121	7.931	11.253	4.91	24.843	14.956	10.269	-1.14327801769799	0.00201626503264257	0.0247389734685802	211.4	95.9	yes
Zm00001d002001	6	4	4	7	5	13	0.481	0.336	0.293	0.547	0.43	1.103	-0.988678276339392	0.215728636212647	0.543427265704619	8.8	4.4	no
Zm00001d002003	512	513	626	463	380	484	41.017	43.081	45.874	36.171	32.663	41.075	0.155701161677857	0.281726360851991	0.618307350917839	464.3	517.1	no
Zm00001d002004	2781	3937	5246	2508	3278	3699	222.787	330.625	384.434	195.932	281.76	313.922	0.152142628870745	0.514802354327704	0.792067012875547	3350.9	3723.1	no
Zm00001d002006	3123	2493	2302	2247	2073	1786	250.185	209.359	168.694	175.542	178.184	151.572	0.228847873798164	0.204049628197771	0.529945098708078	2138	2505.8	no
Zm00001d002007	33	39	44	55	92	67	2.644	3.275	3.224	4.297	7.908	5.686	-1.05835497764357	0.00155658487062834	0.0204486262501047	75.9	36.4	yes
Zm00001d002012	565	650	753	601	550	612	45.262	54.586	55.181	46.952	47.275	51.938	-0.00304043625568866	0.982628476734552	0.994632218362011	618	616.4	no
Zm00001d002018	16	5	9	13	12	2	1.282	0.42	0.66	1.016	1.031	0.17	0.00460902521204165	0.99540433508673	0.998274377855849	9.4	9.5	no
Zm00001d002019	42	40	52	71	66	51	3.365	3.359	3.811	5.547	5.673	4.328	-0.648991135352932	0.0249186801333479	0.153029035911121	65.8	41.9	no
Zm00001d002020	75	86	48	54	68	55	6.008	7.222	3.518	4.219	5.845	4.668	0.0944394372083951	0.780186996301838	0.922702077186826	62.4	66.7	no
Zm00001d002021	390	316	288	440	421	274	31.243	26.537	21.105	34.374	36.187	23.253	-0.337462430722012	0.150279637100457	0.454688831333097	397.3	314.6	no
Zm00001d002022	539	447	511	447	334	433	43.18	37.539	37.447	34.921	28.709	36.747	0.150793664528512	0.346534182538724	0.676572003018139	423.9	470.8	no
Zm00001d002024	3385	3111	3383	3148	2686	2698	271.174	261.258	247.911	245.93	230.875	228.97	0.0585225061277779	0.5928627663216	0.836607212521721	2983.9	3107.8	no
Zm00001d002025	1728	1833	2043	1837	1509	1577	138.431	153.933	149.714	143.512	129.706	133.835	0.0316807798368663	0.771602404301534	0.919457003318406	1720.5	1758.9	no
Zm00001d002026	40	39	98	27	26	38	3.204	3.275	7.182	2.109	2.235	3.225	0.767692101792389	0.0679051440286531	0.289737076379929	32	54.2	no
Zm00001d002027	316	309	394	290	344	342	25.315	25.949	28.873	22.656	29.568	29.024	-0.107524251612965	0.538254830412227	0.807625084969597	344	318.8	no
Zm00001d002028	572	637	636	643	578	695	45.823	53.495	46.607	50.233	49.682	58.982	-0.210157208881619	0.142405656027438	0.44230801959552	671.6	580.6	no
Zm00001d002029	3283	2994	3681	3139	2627	2744	263.003	251.433	269.748	245.227	225.803	232.874	0.0692774774870051	0.500998704957751	0.783782522041988	2975.5	3121.9	no
Zm00001d002032	486	472	601	449	411	455	38.934	39.638	44.042	35.077	35.327	38.614	0.0828900522033262	0.542620987885287	0.809766014682153	460.9	487.9	no
Zm00001d002033	100	89	117	79	65	86	8.011	7.474	8.574	6.172	5.587	7.299	0.251527680753511	0.28238071021554	0.619006814246829	80.5	95.8	no
Zm00001d002034	101	96	120	136	95	123	8.091	8.062	8.794	10.625	8.166	10.439	-0.314426607022077	0.143739724914621	0.444092771240726	123.4	99.3	no
Zm00001d002035	102	118	107	108	195	196	8.171	9.91	7.841	8.437	16.761	16.634	-0.780706886988757	0.0084503404640795	0.0718683620526094	177.3	103.2	no
Zm00001d002036	208	181	219	176	162	177	16.663	15.2	16.049	13.75	13.925	15.021	0.080462251066646	0.64087045202523	0.860343193196981	180.5	190.8	no
Zm00001d002038	168	108	154	39	23	30	13.459	9.07	11.285	3.047	1.977	2.546	2.07302816023015	2.55875394717393e-12	6.07387384985098e-10	31.9	134.8	yes
Zm00001d002039	25	29	30	34	25	46	2.003	2.435	2.198	2.656	2.149	3.904	-0.477762469699117	0.212881706840182	0.539860262480787	36.7	26.4	no
Zm00001d002042	17	11	17	32	20	17	1.362	0.924	1.246	2.5	1.719	1.443	-0.766634658152685	0.109203898250593	0.383065851715	23.9	14.1	no
Zm00001d002046	102	112	154	100	92	128	8.171	9.406	11.285	7.812	7.908	10.863	0.033294140663417	0.890080524165722	0.963982498390622	112.3	114.7	no
Zm00001d002048	3	5	9	8	5	3	0.24	0.42	0.66	0.625	0.43	0.255	-0.077795274432926	0.928098923398679	0.97706655336625	5.5	5.2	no
Zm00001d002051	1661	1177	1388	1382	916	1136	133.064	98.843	101.714	107.966	78.735	96.409	0.154507196064968	0.395757330485748	0.714148494934798	1195.1	1330.6	no
Zm00001d002052	1153	669	638	751	739	543	92.367	56.182	46.753	58.67	63.521	46.083	0.131369671104462	0.618929267173606	0.849953577631525	712.5	780.6	no
Zm00001d002053	129	110	127	130	107	128	10.334	9.238	9.307	10.156	9.197	10.863	-0.151131667293162	0.457262034038213	0.75989362753235	127.7	115	no
Zm00001d002054	28	33	40	35	28	24	2.243	2.771	2.931	2.734	2.407	2.037	0.0574258807718852	0.874040648584183	0.959235895964947	30.4	31.6	no
Zm00001d002055	123	107	86	283	154	104	9.854	8.986	6.302	22.109	13.237	8.826	-0.898458130550714	0.00827569313865816	0.0707847816622652	186.5	100.3	no
Zm00001d002056	96	104	138	89	66	78	7.691	8.734	10.113	6.953	5.673	6.62	0.376532425019518	0.10598453200175	0.376832145149333	81.3	105.5	no
Zm00001d002058	282	260	360	289	226	292	22.591	21.835	26.381	22.577	19.426	24.781	-0.000981658571719967	0.995406673200959	0.998274377855849	282.1	281.7	no
Zm00001d002063	241	257	280	258	252	183	19.307	21.583	20.519	20.156	21.661	15.531	0.00912252707925878	0.961636740372027	0.98724964032113	242.8	244.3	no
Zm00001d002064	1185	785	641	833	983	682	94.931	65.923	46.973	65.076	84.494	57.879	-0.0828286317349549	0.755885656184322	0.912402454346222	879.3	830.3	no
Zm00001d002065	2720	2975	3379	3652	3459	2929	217.901	249.837	247.617	285.304	297.318	248.575	-0.305791212797538	0.018773084208675	0.125968288246007	3517.5	2845.5	no
Zm00001d002066	238	322	303	325	436	377	19.066	27.041	22.204	25.39	37.476	31.995	-0.56523033072686	0.0079093184278388	0.0687025266662602	402	271.6	no
Zm00001d002068	351	278	337	259	219	210	28.119	23.346	24.696	20.234	18.824	17.822	0.334988114639074	0.0461875968510055	0.228554723323603	240.5	303.5	no
Zm00001d002069	368	570	749	726	792	863	29.481	47.868	54.888	56.717	68.076	73.24	-0.674251810085287	0.00317605399102395	0.0351052145215611	837.9	524.8	yes
Zm00001d002071	13	15	22	18	19	16	1.041	1.26	1.612	1.406	1.633	1.358	-0.253438639086523	0.594290119251463	0.837384990247066	18.6	15.5	no
Zm00001d002074	4	3	6	6	16	15	0.32	0.252	0.44	0.469	1.375	1.273	-1.70077398483436	0.025931325296984	0.157312657437066	13.2	4	no
Zm00001d002075	144	215	361	177	150	191	11.536	18.055	26.455	13.828	12.893	16.21	0.294994066542883	0.301146860022322	0.63674009780714	181.4	222.3	no
Zm00001d002079	211	192	215	329	227	203	16.903	16.124	15.755	25.702	19.512	17.228	-0.443199715509644	0.027477402940277	0.163466683745196	263.8	194.3	no
Zm00001d002080	569	395	573	392	296	328	45.583	33.172	41.99	30.624	25.443	27.836	0.440784114773504	0.0134081716278517	0.100049929866321	354.5	481.2	no
Zm00001d002082	240	244	326	335	225	259	19.227	20.491	23.89	26.171	19.34	21.98	-0.172041453137184	0.342456225989325	0.672613088265173	285	253	no
Zm00001d002083	13	38	32	15	23	20	1.041	3.191	2.345	1.172	1.977	1.697	0.347298105026599	0.495240257921617	0.78062429599655	20.5	26.1	no
Zm00001d002084	511	455	598	561	501	548	40.936	38.21	43.822	43.827	43.063	46.507	-0.203570043061864	0.126742014339765	0.41688020219452	564	489.5	no
Zm00001d002085	230	210	242	175	145	156	18.425	17.636	17.734	13.671	12.463	13.239	0.363455148674722	0.0309362615084946	0.177524382399751	166.4	214.2	no
Zm00001d002086	103	83	119	87	63	84	8.251	6.97	8.72	6.797	5.415	7.129	0.223486734234336	0.352816298155294	0.681211863213472	81.7	95.3	no
Zm00001d002087	247	262	289	308	312	311	19.787	22.002	21.178	24.062	26.818	26.394	-0.383211891611016	0.0126777327205594	0.0960950496286476	326.9	250.5	no
Zm00001d002088	12	11	21	16	41	33	0.961	0.924	1.539	1.25	3.524	2.801	-1.22967389633851	0.0192350521338087	0.128206943260513	32.2	13.6	no
Zm00001d002089	307	245	245	191	156	180	24.594	20.575	17.954	14.921	13.409	15.276	0.448404778679992	0.0212120338662589	0.136830120798217	184.3	251.7	no
Zm00001d002090	281	209	249	211	172	158	22.511	17.552	18.247	16.484	14.784	13.409	0.298268167325374	0.125555283609218	0.414341077017343	188.9	232.5	no
Zm00001d002091	333	269	333	273	252	251	26.677	22.59	24.403	21.328	21.661	21.302	0.110533288052324	0.486563396403371	0.775475982994871	271.9	293.5	no
Zm00001d002095	212	183	237	180	160	191	16.983	15.368	17.368	14.062	13.753	16.21	0.0903424241780956	0.609276431513188	0.844285026910372	186.1	198	no
Zm00001d002096	83	90	70	27	25	33	6.649	7.558	5.13	2.109	2.149	2.801	1.36715895568587	1.85950786875576e-05	0.000580490900435147	29.8	77	yes
Zm00001d002097	124	138	192	177	107	130	9.934	11.589	14.07	13.828	9.197	11.033	-0.0232969140256892	0.920390560691313	0.974355530469441	143.7	141.5	no
Zm00001d002098	33	35	47	27	27	20	2.644	2.939	3.444	2.109	2.321	1.697	0.471410569285058	0.19867927294962	0.524769810396292	25.9	35.9	no
Zm00001d002099	464	481	470	515	465	416	37.171	40.394	34.442	40.233	39.969	35.305	-0.132733299775515	0.369173909316743	0.694627568346327	488.6	445.9	no
Zm00001d002103	363	267	322	241	184	187	29.08	22.422	23.597	18.828	15.816	15.87	0.486869245251273	0.00946450310573686	0.0785432543994604	213.5	299.4	no
Zm00001d002104	381	451	502	516	401	478	30.522	37.874	36.787	40.311	34.468	40.566	-0.22060734612226	0.14458786340802	0.445106013058621	487.3	418.2	no
Zm00001d002105	652	633	732	577	534	627	52.232	53.159	53.642	45.077	45.9	53.211	0.0548827546085668	0.679255316513254	0.878522569496519	609.5	633	no
Zm00001d002108	29	22	28	17	25	23	2.323	1.848	2.052	1.328	2.149	1.952	0.113602454795678	0.786633925014903	0.925803757902523	23	24.8	no
Zm00001d002109	6	3	7	4	8	4	0.481	0.252	0.513	0.312	0.688	0.339	-0.184205162209087	0.829792777419331	0.943515091837722	5.7	5	no
Zm00001d002110	12	11	6	4	5	10	0.961	0.924	0.44	0.312	0.43	0.849	0.463502956996061	0.534346286607496	0.805146557393231	6.7	9.3	no
Zm00001d002111	102	107	130	126	105	129	8.171	8.986	9.527	9.843	9.025	10.948	-0.246379525434306	0.232930451494787	0.565328918171837	126	106.1	no
Zm00001d002115	181	230	259	133	122	131	14.5	19.315	18.98	10.39	10.486	11.118	0.634190788130812	0.00113162237508346	0.0160726578451575	135.3	209.8	yes
Zm00001d002119	234	321	558	313	393	474	18.746	26.957	40.891	24.452	33.78	40.227	-0.27680982428982	0.33596939774645	0.667346007536962	416.6	343.5	no
Zm00001d002122	167	182	229	262	235	275	13.378	15.284	16.781	20.468	20.199	23.338	-0.580705185153839	0.000813484614044736	0.0124303974644503	270.5	180.7	yes
Zm00001d002125	508	537	720	471	384	508	40.696	45.097	52.763	36.796	33.007	43.112	0.20863870741496	0.207921819897757	0.534232733045626	476.9	550.9	no
Zm00001d002126	1415	2098	2273	1103	1163	1394	113.356	176.188	166.568	86.169	99.965	118.304	0.492884051246651	0.0129551337227453	0.0975194131876983	1287.5	1811.5	no
Zm00001d002128	754	736	764	541	472	506	60.403	61.808	55.987	42.264	40.571	42.943	0.415718278324875	0.00102641063928645	0.0149140576223592	531.7	709.5	yes
Zm00001d002129	57	57	90	59	36	60	4.566	4.787	6.595	4.609	3.094	5.092	0.233373024176738	0.451763088693668	0.756514636546113	54	63.4	no
Zm00001d002130	66	84	109	93	121	146	5.287	7.054	7.988	7.265	10.401	12.391	-0.65164060970884	0.0203572148953112	0.133205302160231	127.2	80.8	no
Zm00001d002134	14	15	17	12	16	14	1.122	1.26	1.246	0.937	1.375	1.188	-0.0348600000375351	0.945122186663836	0.981985023846824	14.8	14.4	no
Zm00001d002135	382	351	422	372	334	380	30.602	29.477	30.925	29.062	28.709	32.249	-0.0704406257800278	0.617208979396001	0.849118338269302	380.5	362.3	no
Zm00001d002136	12	11	15	4	2	7	0.961	0.924	1.099	0.312	0.172	0.594	1.38715162181107	0.0579503676671256	0.263335872786076	4.5	11.9	no
Zm00001d002139	12	25	18	4	13	12	0.961	2.099	1.319	0.312	1.117	1.018	0.750343352533302	0.23530989527402	0.568369165610645	10.4	17.4	no
Zm00001d002140	152	135	173	138	103	102	12.177	11.337	12.678	10.781	8.853	8.656	0.268222155793628	0.185139683259748	0.505549419835132	119.5	144.1	no
Zm00001d002141	5803	5452	6443	5886	4975	5373	464.881	457.853	472.151	459.831	427.625	455.989	-0.0323103968169809	0.734438107653321	0.902658206335591	5678.6	5552.9	no
Zm00001d002143	26	51	49	14	27	22	2.083	4.283	3.591	1.094	2.321	1.867	0.824663719515165	0.0646699761400962	0.281237561755633	22.4	39.5	no
Zm00001d002145	47	65	74	59	58	44	3.765	5.459	5.423	4.609	4.985	3.734	0.0458529732545794	0.877093398295053	0.959802557128298	56.4	58.2	no
Zm00001d002146	0	6	4	8	9	8	0	0.504	0.293	0.625	0.774	0.679	-1.48393569681346	0.11428407688577	0.392825913023131	8.8	3.1	no
Zm00001d002147	160	188	196	176	146	175	12.818	15.788	14.363	13.75	12.549	14.852	-0.0254702296922535	0.889737328112929	0.963976629362385	173.9	170.9	no
Zm00001d002148	453	342	348	371	283	292	36.29	28.721	25.502	28.984	24.325	24.781	0.128306265755367	0.504082466389582	0.785590730240446	330	361	no
Zm00001d002149	459	331	421	325	323	277	36.771	27.797	30.851	25.39	27.763	23.508	0.229710229959125	0.201288153915458	0.527534268706068	324.5	380.4	no
Zm00001d002153	305	382	576	197	220	294	24.434	32.08	42.21	15.39	18.91	24.951	0.647563974794761	0.00970280932188383	0.079670027827162	250.5	392	no
Zm00001d002154	604	623	757	755	605	649	48.387	52.319	55.474	58.983	52.003	55.078	-0.175704981492307	0.167376447397304	0.480837701160129	701.8	621.3	no
Zm00001d002155	1452	1078	1219	1517	982	1065	116.32	90.529	89.33	118.512	84.408	90.383	-0.0688764629666769	0.709792443021115	0.892314229385908	1238.4	1181	no
Zm00001d002156	191	225	252	295	221	225	15.301	18.895	18.467	23.046	18.996	19.095	-0.303678302477919	0.0860421251388395	0.332987885424322	258.3	209.4	no
Zm00001d002157	24	34	27	29	27	28	1.923	2.855	1.979	2.266	2.321	2.376	-0.134954352637213	0.7235424792095	0.897732655767356	29.4	26.9	no
Zm00001d002158	244	203	261	231	310	303	19.547	17.048	19.126	18.046	26.646	25.715	-0.424597472619985	0.0409041551698655	0.211992460051346	298.2	221.9	no
Zm00001d002159	705	635	682	539	637	750	56.478	53.327	49.978	42.108	54.753	63.65	-0.0931780568598772	0.613356429934854	0.847156427768681	679.1	636.5	no
Zm00001d002160	360	385	361	592	542	576	28.84	32.332	26.455	46.249	46.588	48.883	-0.781647637774105	6.20533428912846e-08	4.79912547038241e-06	599.2	348.8	yes
Zm00001d002161	32	23	32	38	56	48	2.564	1.932	2.345	2.969	4.813	4.074	-0.877968553292799	0.0143770229293021	0.105186237275208	50.3	27.3	no
Zm00001d002163	88	145	93	114	82	72	7.05	12.177	6.815	8.906	7.048	6.11	0.147000182826049	0.624772914727138	0.852616595708694	93.2	103.5	no
Zm00001d002164	412	373	468	407	366	396	33.006	31.324	34.296	31.796	31.459	33.607	-0.0602106818261811	0.65958550759518	0.870660964645884	409.5	392.6	no
Zm00001d002166	1785	1633	2085	1716	1399	1770	142.997	137.138	152.791	134.059	120.251	150.214	0.0121580383141867	0.924780797358909	0.975648828016715	1708.9	1723.2	no
Zm00001d002167	309	488	374	751	940	657	24.754	40.982	27.407	58.67	80.798	55.757	-1.16114620074828	8.73402959332753e-07	4.46478378464877e-05	827.7	370.2	yes
Zm00001d002168	44	60	49	147	103	65	3.525	5.039	3.591	11.484	8.853	5.516	-1.18107232031112	0.000372022377144107	0.00661173943071162	109.3	48.3	yes
Zm00001d002169	1038	936	1041	862	688	811	83.155	78.604	76.286	67.342	59.137	68.827	0.199886503235956	0.115185593893031	0.39434165551698	825.1	948.1	no
Zm00001d002172	152	133	183	138	101	162	12.177	11.169	13.41	10.781	8.681	13.748	0.0624791519825071	0.782825942170344	0.924111965483001	140.1	146.3	no
Zm00001d002174	132	127	147	84	62	87	10.575	10.665	10.772	6.562	5.329	7.383	0.645885729424741	0.00359439741623642	0.0385268545290126	81.4	127.4	yes
Zm00001d002175	504	457	493	301	289	343	40.376	38.378	36.128	23.515	24.841	29.109	0.482741822468608	0.00208623166227947	0.0254024398695533	327.5	457.6	yes
Zm00001d002178	35	32	33	23	55	32	2.804	2.687	2.418	1.797	4.728	2.716	-0.314127978159192	0.463619539327932	0.763464417569007	39.3	31.5	no
Zm00001d002179	2	8	9	6	9	4	0.16	0.672	0.66	0.469	0.774	0.339	-0.178699156803449	0.832128998067834	0.944090817765459	6.7	5.9	no
Zm00001d002184	159	173	192	169	131	167	12.738	14.528	14.07	13.203	11.26	14.173	0.0104719954588623	0.955105702663333	0.985481977162739	163.2	164.4	no
Zm00001d002185	210	201	296	255	192	199	16.823	16.88	21.691	19.921	16.503	16.888	-0.0313709644983379	0.86677038599711	0.957420870964326	225.3	220.3	no
Zm00001d002186	255	267	333	211	138	215	20.428	22.422	24.403	16.484	11.862	18.246	0.443952682940311	0.0266927818972014	0.160471275322318	196.6	267.5	no
Zm00001d002188	13	12	15	19	14	15	1.041	1.008	1.099	1.484	1.203	1.273	-0.41813960364021	0.402882626659901	0.719640585353793	16.7	12.5	no
Zm00001d002190	571	565	702	657	641	685	45.743	47.448	51.443	51.327	55.097	58.134	-0.27338766135646	0.0373927411629148	0.200217467890545	696	575.5	no
Zm00001d002191	38	74	57	45	57	68	3.044	6.214	4.177	3.516	4.899	5.771	-0.169739014522544	0.630792210506983	0.856158353335619	60	53.3	no
Zm00001d002200	44	44	31	41	26	13	3.525	3.695	2.272	3.203	2.235	1.103	0.444801161836332	0.326427798320876	0.658430629710837	27.7	37.8	no
Zm00001d002215	7	8	10	11	10	4	0.561	0.672	0.733	0.859	0.86	0.339	-0.158368097654604	0.820149302888581	0.939693167825746	8.7	7.8	no
Zm00001d002234	412	379	446	214	153	177	33.006	31.828	32.683	16.718	13.151	15.021	1.0324230690083	1.2223171094395e-10	2.13905494151913e-08	189.6	388.3	yes
Zm00001d002235	778	743	876	803	605	813	62.326	62.396	64.194	62.733	52.003	68.997	-0.0452201192259844	0.751706708161839	0.910848755220417	775.8	752	no
Zm00001d002240	55	69	77	42	41	45	4.406	5.795	5.643	3.281	3.524	3.819	0.489125708187181	0.0877650540553631	0.33634385725341	44.9	63	no
Zm00001d002241	212	181	178	206	139	177	16.983	15.2	13.044	16.093	11.948	15.021	-0.0147988298614733	0.942629041260758	0.980973245882652	181.8	180.3	no
Zm00001d002243	505	421	423	490	355	338	40.456	35.355	30.998	38.28	30.514	28.685	0.0463365381737671	0.802146307377415	0.932997979989374	411.9	425.8	no
Zm00001d002244	2340	2167	2653	2815	2440	2583	187.459	181.982	194.415	219.916	209.73	219.211	-0.289284310292332	0.00410246471036212	0.0426155075523968	2743.1	2244.5	yes
Zm00001d002246	841	718	781	769	645	614	67.373	60.297	57.233	60.076	55.441	52.108	0.0552799596793271	0.697324478566501	0.886022278532612	708.8	736.7	no
Zm00001d002250	484	512	639	560	419	486	38.773	42.997	46.827	43.749	36.015	41.245	0.000822764062421079	0.995482600957006	0.998274377855849	511.1	511.5	no
Zm00001d002252	129	138	248	156	120	170	10.334	11.589	18.174	12.187	10.315	14.427	0.0326975645416279	0.900197239964623	0.967379149625811	155.9	159.2	no
Zm00001d002253	709	513	559	571	443	492	56.798	43.081	40.964	44.608	38.078	41.754	0.0948144395576864	0.597182081295467	0.838710269731696	525.8	561.8	no
Zm00001d002255	13	5	13	12	9	11	1.041	0.42	0.953	0.937	0.774	0.934	-0.209949568880789	0.73771866615217	0.904299098358739	11.2	9.6	no
Zm00001d002256	126	210	227	159	112	149	10.094	17.636	16.635	12.422	9.627	12.645	0.265522539220973	0.290931932933155	0.626703588765146	146.5	176.1	no
Zm00001d002257	219	195	243	180	191	187	17.544	16.376	17.807	14.062	16.417	15.87	0.0721348131233914	0.679156678085233	0.878522569496519	196.1	205.9	no
Zm00001d002258	672	645	795	624	533	536	53.834	54.166	58.259	48.749	45.814	45.489	0.160353265852033	0.192958040112764	0.517294980622108	592.1	661.7	no
Zm00001d002259	1363	1097	1161	1320	1028	1092	109.191	92.125	85.08	103.122	88.362	92.674	-0.0732735541500889	0.628610043764623	0.854457750269693	1200.7	1141.7	no
Zm00001d002260	4	12	8	13	3	8	0.32	1.008	0.586	1.016	0.258	0.679	-0.125040948777235	0.873610006208995	0.959235895964947	8.2	7.6	no
Zm00001d002261	836	682	805	662	399	454	66.972	57.274	58.991	51.717	34.296	38.529	0.472979525473742	0.0102817209917764	0.082942214259031	525.6	730.1	no
Zm00001d002266	1085	851	714	1131	634	514	86.92	71.466	52.323	88.357	54.495	43.621	0.094245291566608	0.733422778898925	0.901904908793045	787.2	840.8	no
Zm00001d002267	435	423	633	352	384	447	34.848	35.523	46.387	27.499	33.007	37.935	0.158636750466556	0.404046727765027	0.720854631938917	416.4	464.3	no
Zm00001d002272	52	51	91	42	44	63	4.166	4.283	6.669	3.281	3.782	5.347	0.201401032399919	0.545602771301922	0.811767806997864	52.4	60.1	no
Zm00001d002274	174	234	310	214	128	170	13.939	19.651	22.717	16.718	11.002	14.427	0.330058806539441	0.168473973600107	0.482461002993618	177.8	223.6	no
Zm00001d002275	3300	3315	4036	3853	2894	3377	264.365	278.39	295.763	301.007	248.753	286.595	-0.0825988111502192	0.481510327466119	0.773566243155989	3532.7	3336.3	no
Zm00001d002277	389	451	470	520	515	479	31.163	37.874	34.442	40.624	44.267	40.651	-0.367890472018334	0.0113285010214369	0.0887294387418978	531.2	411.6	no
Zm00001d002278	1440	1606	2769	1404	1700	1500	115.359	134.87	202.916	109.684	146.123	127.3	0.149689340281917	0.498987754876333	0.783002594678123	1622.7	1799.5	no
Zm00001d002282	117	104	114	104	72	99	9.373	8.734	8.354	8.125	6.189	8.402	0.13412021965197	0.556160378443277	0.817850516500149	95.9	105.4	no
Zm00001d002283	490	591	374	442	377	251	39.254	49.632	27.407	34.53	32.405	21.302	0.309545173503965	0.238049321857126	0.57169971838663	373.4	463.1	no
Zm00001d002284	1395	911	979	969	472	612	111.754	76.505	71.742	75.701	40.571	51.938	0.548823951552218	0.0317669046293751	0.180476667888452	709.1	1037.9	no
Zm00001d002285	3	2	4	9	7	9	0.24	0.168	0.293	0.703	0.602	0.764	-1.6373758676145	0.050778085380582	0.24276317420702	8.7	2.8	no
Zm00001d002286	9	13	16	5	11	8	0.721	1.092	1.173	0.391	0.946	0.679	0.482344156685741	0.45208869239673	0.756742749438777	8.6	11.9	no
Zm00001d002287	65	85	62	98	58	31	5.207	7.138	4.543	7.656	4.985	2.631	0.0538176706949159	0.891049333556591	0.964178297069509	64.5	67.2	no
Zm00001d002288	53	30	81	16	12	26	4.246	2.519	5.936	1.25	1.031	2.207	1.4211567429068	0.00209429105976015	0.0254746971881023	18.9	50.5	yes
Zm00001d002292	1898	1264	976	1203	1027	720	152.05	106.149	71.523	93.982	88.276	61.104	0.355066228024171	0.199465249617856	0.525816252545939	1029.9	1317.5	no
Zm00001d002296	300	238	280	251	186	221	24.033	19.987	20.519	19.609	15.988	18.756	0.162681834157277	0.358146394105017	0.68577268578131	229.6	257.2	no
Zm00001d002301	28	31	25	49	36	20	2.243	2.603	1.832	3.828	3.094	1.697	-0.4613280181438	0.271068380416514	0.607540845142183	36.5	26.6	no
Zm00001d002302	2032	1768	2011	1725	1448	1421	162.785	148.475	147.369	134.762	124.463	120.596	0.185837076924028	0.124027214003066	0.41110914637405	1605.8	1826.9	no
Zm00001d002304	11	44	5	22	31	17	0.881	3.695	0.366	1.719	2.665	1.443	-0.340328075017052	0.638388224275242	0.859217033716555	24.7	19.6	no
Zm00001d002307	131	133	142	119	123	119	10.494	11.169	10.406	9.297	10.572	10.099	0.0102520510127446	0.958605381087871	0.986259449046023	126.8	127.7	no
Zm00001d002312	373	350	387	320	239	293	29.881	29.393	28.36	24.999	20.543	24.866	0.229553076958203	0.134594205156488	0.429165589656444	297.4	348.9	no
Zm00001d002313	160	162	245	177	181	203	12.818	13.605	17.954	13.828	15.558	17.228	-0.157303032150304	0.446758332516633	0.752440771804661	197.2	176.4	no
Zm00001d002314	120	126	139	122	106	105	9.613	10.581	10.186	9.531	9.111	8.911	0.0528693976790563	0.789502886132864	0.927378431251534	116.5	120.9	no
Zm00001d002315	171	154	202	176	136	143	13.699	12.933	14.803	13.75	11.69	12.136	0.0545834061337918	0.767000361761885	0.917514902367089	158.8	164.9	no
Zm00001d002316	73	124	145	71	70	75	5.848	10.413	10.626	5.547	6.017	6.365	0.494764543011495	0.0828422266712256	0.326169359977652	75.8	106.7	no
Zm00001d002317	243	260	264	270	204	211	19.467	21.835	19.346	21.093	17.535	17.907	0.0130499921312667	0.937912110526822	0.979897409519639	238.9	241.4	no
Zm00001d002323	198	255	321	249	228	247	15.862	21.415	23.523	19.453	19.598	20.962	-0.0696996502038968	0.715092715494059	0.893731534128065	253.7	241.5	no
Zm00001d002325	837	863	1275	858	1057	960	67.052	72.474	93.434	67.029	90.854	81.472	-0.129643262096701	0.484438448474178	0.774552304245976	1013.8	926.1	no
Zm00001d002326	2319	1949	2091	1520	1475	1353	185.776	163.675	153.231	118.747	126.783	114.825	0.393714754438667	0.0043300597237069	0.0444215583551018	1524.8	2003.3	yes
Zm00001d002328	7	18	16	8	16	16	0.561	1.512	1.173	0.625	1.375	1.358	-0.140271663542284	0.817536037866754	0.938666718261785	14.2	12.9	no
Zm00001d002330	238	348	443	270	200	237	19.066	29.225	32.464	21.093	17.191	20.113	0.37852799692112	0.0858418702507595	0.332622973873887	246.6	320.6	no
Zm00001d002332	297	316	345	336	293	331	23.793	26.537	25.282	26.249	25.185	28.091	-0.16010157304948	0.27091851016972	0.60747454709871	336.1	300.9	no
Zm00001d002333	11	18	32	11	9	11	0.881	1.512	2.345	0.859	0.774	0.934	0.798335816412056	0.158460032124748	0.467233952796806	10.8	18.8	no
Zm00001d002334	388	415	630	549	414	465	31.083	34.851	46.167	42.889	35.585	39.463	-0.160625437941475	0.379402176650823	0.702521463436222	498.2	445.5	no
Zm00001d002338	96	93	141	67	96	89	7.691	7.81	10.333	5.234	8.252	7.553	0.209741987068067	0.436780730164658	0.745460150418916	89.2	102.7	no
Zm00001d002339	3821	3377	3713	4223	3035	3588	306.102	283.597	272.093	329.912	260.873	304.502	-0.139484526557749	0.290721165330442	0.626554433340968	3780.9	3432.9	no
Zm00001d002340	632	521	722	593	522	488	50.63	43.753	52.909	46.327	44.868	41.415	0.0649051007975596	0.65491578506359	0.868368485386117	560.8	586.5	no
Zm00001d002341	69	65	73	85	65	57	5.528	5.459	5.35	6.64	5.587	4.837	-0.151732683128844	0.55931176934265	0.819050798313587	72.1	65	no
Zm00001d002342	257	353	301	254	254	200	20.588	29.645	22.058	19.843	21.833	16.973	0.210713331722399	0.304559311026465	0.639623683891358	248.3	287.4	no
Zm00001d002343	390	313	443	85	70	127	31.243	26.285	32.464	6.64	6.017	10.778	1.85824122521682	1.68217256377521e-14	7.46853466972421e-12	98.9	358.4	yes
Zm00001d002344	145	106	130	163	124	127	11.616	8.902	9.527	12.734	10.658	10.778	-0.27125464186074	0.206707793154943	0.532711957528729	144.4	119.8	no
Zm00001d002345	71	131	158	104	110	139	5.688	11.001	11.578	8.125	9.455	11.796	-0.145587205405248	0.628149980662439	0.854124798826418	124.2	112.1	no
Zm00001d002346	912	1033	1421	518	451	616	73.061	86.75	104.133	40.468	38.766	52.278	0.917459385730763	5.41280754485244e-07	2.94267711763803e-05	555.6	1049	yes
Zm00001d002349	70	75	84	36	29	42	5.608	6.298	6.156	2.812	2.493	3.564	0.940014581349745	0.00116805376040964	0.016395836595914	37.5	71.9	yes
Zm00001d002352	313	245	292	361	315	257	25.075	20.575	21.398	28.202	27.076	21.811	-0.288040406358502	0.117570367514346	0.399256311778534	326.1	267.2	no
Zm00001d002353	83	105	136	100	149	163	6.649	8.818	9.966	7.812	12.807	13.833	-0.526784139612333	0.0621400636495519	0.274464798349265	145.9	101	no
Zm00001d002356	283	264	284	243	231	186	22.671	22.17	20.812	18.984	19.856	15.785	0.177125254888005	0.31063414600963	0.645248106964207	231.2	261.5	no
Zm00001d002357	287	240	227	201	208	166	22.992	20.155	16.635	15.703	17.879	14.088	0.239254146934236	0.24726643601957	0.582259886050386	201.8	238.4	no
Zm00001d002358	1534	1364	1699	1446	1546	1535	122.889	114.547	124.505	112.966	132.886	130.27	-0.143022697535351	0.273731072083046	0.610545027537855	1591.7	1441.1	no
Zm00001d002359	691	694	814	716	718	809	55.356	58.281	59.651	55.936	61.716	68.657	-0.191743763626816	0.159985069174787	0.469478829065548	787.9	689.6	no
Zm00001d002360	63	130	107	130	131	67	5.047	10.917	7.841	10.156	11.26	5.686	-0.282670651294798	0.418159780453598	0.732780674138524	114.9	94.5	no
Zm00001d002362	28	38	49	40	30	35	2.243	3.191	3.591	3.125	2.579	2.97	-0.0302725737232588	0.9305844121356	0.977898806966952	36.6	35.8	no
Zm00001d002364	80	104	241	134	183	198	6.409	8.734	17.661	10.468	15.73	16.804	-0.482136354811516	0.179117614489513	0.497964516681508	182.1	130	no
Zm00001d002366	1827	1521	1666	1680	1454	1422	146.362	127.732	122.087	131.246	124.978	120.68	-0.0138247804620497	0.917112265047667	0.973193909913517	1593.7	1578.8	no
Zm00001d002369	304	269	246	289	318	257	24.354	22.59	18.027	22.577	27.334	21.811	-0.230651320631779	0.243094965833984	0.578114760057821	303.8	259	no
Zm00001d002370	36	51	36	12	11	4	2.884	4.283	2.638	0.937	0.946	0.339	2.04497228756795	5.13403285811317e-05	0.00134776587325575	9.4	39	yes
Zm00001d002371	728	632	728	530	508	493	58.32	53.075	53.349	41.405	43.665	41.839	0.289762494260061	0.029278359777453	0.170707362758861	536.9	656.2	no
Zm00001d002372	111	204	137	205	241	196	8.892	17.132	10.04	16.015	20.715	16.634	-0.659038027080862	0.0159378607886033	0.113016921741131	226.1	143.3	no
Zm00001d002373	973	944	981	1147	940	857	77.948	79.276	71.889	89.607	80.798	72.731	-0.172866547510043	0.208785380258111	0.535386773596532	1028	912.3	no
Zm00001d002377	569	625	805	607	519	678	45.583	52.487	58.991	47.421	44.611	57.54	-0.0165047590194197	0.918844750722329	0.973416508421148	631.9	624.5	no
Zm00001d002382	307	281	265	279	299	277	24.594	23.598	19.42	21.796	25.7	23.508	-0.158228277176988	0.376983707412068	0.700470648236893	300.6	269.4	no
Zm00001d002384	80	79	124	91	90	108	6.409	6.634	9.087	7.109	7.736	9.166	-0.202276931928143	0.417903796003681	0.732727229800282	101.5	88	no
Zm00001d002385	111	94	84	98	64	104	8.892	7.894	6.156	7.656	5.501	8.826	-0.0231468799160144	0.932468956768688	0.978156578977042	92.7	91.5	no
Zm00001d002386	271	231	237	209	203	203	21.71	19.399	17.368	16.328	17.449	17.228	0.110700986797778	0.5331556728671	0.804472876927771	215.8	233.1	no
Zm00001d002387	52	41	43	42	41	53	4.166	3.443	3.151	3.281	3.524	4.498	-0.155936314710934	0.623707450714574	0.852221734383306	47.8	42.9	no
Zm00001d002388	610	656	757	594	482	639	48.867	55.09	55.474	46.405	41.43	54.23	0.0799291338496748	0.590682267133459	0.835084586614252	600	634.2	no
Zm00001d002390	213	287	274	253	208	214	17.064	24.102	20.079	19.765	17.879	18.161	0.0446503738799855	0.808228941333073	0.934610952031083	235.9	243.5	no
Zm00001d002391	618	574	675	534	551	608	49.508	48.204	49.465	41.718	47.361	51.599	-0.0215494276576491	0.879758440848729	0.960997579352803	595	585.9	no
Zm00001d002393	13	9	5	11	10	3	1.041	0.756	0.366	0.859	0.86	0.255	0.0389350088752964	0.959190695488228	0.986512673172762	8.4	8.7	no
Zm00001d002395	1639	1322	1700	1775	1224	1382	131.301	111.02	124.578	138.668	105.209	117.286	-0.0617338664862405	0.679353532824451	0.878522569496519	1525.1	1461.5	no
Zm00001d002396	111	122	149	57	73	85	8.892	10.245	10.919	4.453	6.275	7.214	0.658682596194485	0.0101829225756189	0.082470702976742	75.9	119.5	no
Zm00001d002402	86	135	70	205	241	42	6.89	11.337	5.13	16.015	20.715	3.564	-0.882864566360785	0.240152080870777	0.575074524458339	171.3	92.9	no
Zm00001d002403	96	85	103	52	60	66	7.691	7.138	7.548	4.062	5.157	5.601	0.509873271594934	0.0446871569028309	0.223809287830107	62.7	89.1	no
Zm00001d002405	1055	1198	991	1529	1620	1015	84.517	100.607	72.622	119.45	139.247	86.14	-0.510294597860031	0.0165404417166627	0.115816907172017	1461.3	1026.1	no
Zm00001d002406	8	10	7	26	18	9	0.641	0.84	0.513	2.031	1.547	0.764	-1.22031478902943	0.045696623096319	0.226849646667044	18.4	7.9	no
Zm00001d002408	450	421	491	513	428	429	36.05	35.355	35.981	40.077	36.789	36.408	-0.164003285135661	0.214860459492774	0.542297032986552	478.9	427.5	no
Zm00001d002409	9	8	8	21	22	12	0.721	0.672	0.586	1.641	1.891	1.018	-1.29265578404205	0.0223678802017886	0.141795327297166	19.3	7.9	no
Zm00001d002410	998	740	667	522	742	717	79.95	62.144	48.879	40.78	63.778	60.849	0.121230895485256	0.616332930725548	0.848892002528204	700.8	762.2	no
Zm00001d002412	703	752	842	831	636	668	56.318	63.152	61.703	64.92	54.667	56.691	-0.0478939998218317	0.714456206000522	0.893510643567878	744.9	720.8	no
Zm00001d002415	47	22	17	22	19	17	3.765	1.848	1.246	1.719	1.633	1.443	0.43300964548148	0.397246114138983	0.715262474477855	20.3	27.5	no
Zm00001d002416	40	68	49	81	83	62	3.204	5.711	3.591	6.328	7.134	5.262	-0.676642265109584	0.0310370916642448	0.177805083070554	79.3	49.7	no
Zm00001d002418	737	765	811	731	717	761	59.041	64.244	59.431	57.108	61.63	64.584	-0.0923553677660834	0.467579248133906	0.765254452454803	775.4	727.2	no
Zm00001d002419	256	230	231	212	168	195	20.508	19.315	16.928	16.562	14.44	16.549	0.168695879084545	0.340435724166432	0.671239247477541	200.9	226.1	no
Zm00001d002420	127	84	91	79	77	85	10.174	7.054	6.669	6.172	6.619	7.214	0.172335991463446	0.517173982855614	0.793551759293655	84.6	95.4	no
Zm00001d002421	5	13	10	10	7	13	0.401	1.092	0.733	0.781	0.602	1.103	-0.2520058225683	0.704470221412938	0.889668718450894	10.5	8.8	no
Zm00001d002422	66	61	94	22	45	48	5.287	5.123	6.888	1.719	3.868	4.074	0.75597060684833	0.0407261445342596	0.211527148008855	41	68.8	no
Zm00001d002423	858	857	1264	459	412	555	68.735	71.97	92.628	35.858	35.413	47.101	0.892112912632149	8.55932681039965e-07	4.41311527482434e-05	500.1	927.7	yes
Zm00001d002424	210	181	183	148	120	144	16.823	15.2	13.41	11.562	10.315	12.221	0.328060859633896	0.0937944514632675	0.351198184262352	144.1	181.1	no
Zm00001d002425	59	69	81	60	45	59	4.727	5.795	5.936	4.687	3.868	5.007	0.191931894842986	0.478186186566003	0.771764016186311	57.3	65.4	no
Zm00001d002426	662	762	900	590	569	660	53.033	63.992	65.953	46.092	48.908	56.012	0.188965904844981	0.208629507607111	0.535386773596532	638.5	727.5	no
Zm00001d002428	192	226	281	211	233	281	15.381	18.979	20.592	16.484	20.027	23.848	-0.22308501775116	0.280349955904022	0.616851590467347	255.3	218.4	no
Zm00001d002429	839	839	1242	354	387	556	67.213	70.458	91.015	27.655	33.265	47.186	0.993555331447187	6.77575589878087e-06	0.000248772967340385	456.9	909.3	yes
Zm00001d002432	56	58	41	30	63	82	4.486	4.871	3.005	2.344	5.415	6.959	-0.339081929726986	0.418239080616958	0.732780674138524	62.3	49.3	no
Zm00001d002433	631	601	676	541	497	481	50.55	50.471	49.538	42.264	42.72	40.821	0.171821947804872	0.168974968623303	0.483272437976505	532.1	599.4	no
Zm00001d002434	488	241	89	299	216	91	39.094	20.239	6.522	23.359	18.566	7.723	0.32987666519325	0.68280145119233	0.87960088286426	210.1	264.2	no
Zm00001d002435	390	344	233	268	266	180	31.243	28.889	17.075	20.937	22.864	15.276	0.29892405185364	0.267488184800235	0.603692858004861	250.2	308	no
Zm00001d002436	5951	3820	3286	3560	2783	2124	476.738	320.799	240.802	278.117	239.212	180.257	0.491718980580395	0.0581261920288451	0.263854738462376	2950.2	4148.7	no
Zm00001d002437	9	10	11	13	10	15	0.721	0.84	0.806	1.016	0.86	1.273	-0.497806491943379	0.382956492001095	0.705229425894942	13.3	9.4	no
Zm00001d002439	153	117	123	149	109	116	12.257	9.826	9.014	11.64	9.369	9.845	-0.0748001539996042	0.739148907864079	0.904852249403132	130.3	124	no
Zm00001d002440	374	378	429	317	223	266	29.961	31.744	31.438	24.765	19.168	22.575	0.399052648670113	0.0105588049553081	0.0845459950975907	280.8	370.7	no
Zm00001d002441	106	72	83	55	49	43	8.492	6.046	6.082	4.297	4.212	3.649	0.676287978120548	0.0175061951407848	0.120123362478625	51.4	82.3	no
Zm00001d002444	34	30	49	34	42	38	2.724	2.519	3.591	2.656	3.61	3.225	-0.186968325632889	0.587817359842633	0.833851322538732	40.2	35.1	no
Zm00001d002446	276	231	225	178	188	150	22.11	19.399	16.488	13.906	16.16	12.73	0.351162883652675	0.0874506721843477	0.335780285176099	181.2	231.2	no
Zm00001d002449	74	102	94	43	61	54	5.928	8.566	6.888	3.359	5.243	4.583	0.608439498710885	0.037102225831588	0.199240126601891	55.9	85	no
Zm00001d002450	585	663	850	972	811	859	46.865	55.678	62.289	75.935	69.709	72.9	-0.494972305311525	0.000565177538480435	0.00931921009977196	923.8	655.2	yes
Zm00001d002451	1071	1273	1061	730	788	721	85.798	106.905	77.751	57.03	67.732	61.189	0.451383294801913	0.00731416305279934	0.0650917071977967	787.2	1076.4	no
Zm00001d002452	188	227	260	225	213	262	15.061	19.063	19.053	17.578	18.308	22.235	-0.215707874180883	0.247963036365506	0.582834685966961	245.7	211.4	no
Zm00001d002455	4	6	5	13	7	10	0.32	0.504	0.366	1.016	0.602	0.849	-1.14357148426074	0.112273006498836	0.388643564945075	10.4	4.7	no
Zm00001d002456	428	221	204	286	187	181	34.287	18.559	14.949	22.343	16.074	15.361	0.254446612551574	0.420350323975259	0.73448721064841	227.1	271.2	no
Zm00001d002462	194	241	284	178	144	214	15.541	20.239	20.812	13.906	12.377	18.161	0.261848603169469	0.218489065171915	0.546907009552795	187.7	224.9	no
Zm00001d002475	644	550	601	629	390	495	51.591	46.188	44.042	49.139	33.522	42.009	0.101894928537252	0.56337890062909	0.820784532079923	526.1	565.1	no
Zm00001d002476	44	23	15	28	10	7	3.525	1.932	1.099	2.187	0.86	0.594	0.763241556498033	0.227188423552117	0.557929012164465	15.3	26.3	no
Zm00001d002478	139	179	174	180	117	108	11.135	15.032	12.751	14.062	10.057	9.166	0.135800070273155	0.56419400955866	0.820885506685816	140.6	154.7	no
Zm00001d002479	18	16	20	29	15	13	1.442	1.344	1.466	2.266	1.289	1.103	-0.221682807802399	0.65000551141386	0.8659226614081	19.7	16.9	no
Zm00001d002483	193	209	244	172	153	193	15.461	17.552	17.881	13.437	13.151	16.379	0.157759633497565	0.38587498027736	0.706857629290166	181.6	202.4	no
Zm00001d002485	349	298	319	235	190	192	27.959	25.026	23.377	18.359	16.331	16.294	0.496184858027886	0.00329870109020719	0.0359732565405162	215.5	304.3	yes
Zm00001d002489	3331	3254	3505	2971	2923	3165	266.848	273.267	256.851	232.103	251.246	268.603	-0.00328886215301786	0.977339579289337	0.992743143391173	3180.3	3172.9	no
Zm00001d002490	57	74	80	60	57	62	4.566	6.214	5.863	4.687	4.899	5.262	0.0765131036836875	0.773459231792201	0.919914613758979	62.8	66.1	no
Zm00001d002491	38	51	73	34	46	31	3.044	4.283	5.35	2.656	3.954	2.631	0.367202786529609	0.303097733616276	0.638443873084714	39.2	50.3	no
Zm00001d002495	312	383	349	423	406	362	24.994	32.164	25.575	33.046	34.898	30.722	-0.343818980933896	0.0389415155010733	0.205236938698227	417.5	329.1	no
Zm00001d002496	9	24	25	7	12	4	0.721	2.015	1.832	0.547	1.031	0.339	1.15769887428659	0.0809004912583329	0.322355528243716	8.2	18.1	no
Zm00001d002498	10	19	7	29	20	13	0.801	1.596	0.513	2.266	1.719	1.103	-0.907674173054097	0.119565391997332	0.402892519063391	21.5	11.6	no
Zm00001d002499	319	234	293	262	238	265	25.555	19.651	21.471	20.468	20.457	22.49	-0.0123612645789027	0.944426425119563	0.981540720417737	268.1	265.8	no
Zm00001d002500	136	245	275	549	692	615	10.895	20.575	20.152	42.889	59.481	52.193	-1.67564316426523	2.39096841450395e-11	4.66044453152295e-09	654.8	204.8	yes
Zm00001d002501	71	77	84	57	43	57	5.688	6.466	6.156	4.453	3.696	4.837	0.408322166789379	0.119744154252631	0.403381494759987	54.8	72.8	no
Zm00001d002503	220	185	232	216	277	225	17.624	15.536	17.001	16.875	23.809	19.095	-0.340799925068388	0.0895165680109879	0.340531064061062	253.3	199.8	no
Zm00001d002504	235	240	346	289	208	237	18.826	20.155	25.355	22.577	17.879	20.113	0.00038492714762905	0.998346465283857	0.99930513131181	255.8	255.8	no
Zm00001d002506	12	20	29	18	4	13	0.961	1.68	2.125	1.406	0.344	1.103	0.651249046389087	0.286610829427952	0.623143038781327	12	18.9	no
Zm00001d002510	235	227	361	266	176	215	18.826	19.063	26.455	20.781	15.128	18.246	0.162579958466674	0.435633943176333	0.745065186735097	228.6	255.8	no
Zm00001d002511	104	80	86	70	81	92	8.331	6.718	6.302	5.469	6.962	7.808	-0.00752093897808343	0.9771694147016	0.992696471079273	85.6	85.1	no
Zm00001d002512	17	17	25	6	13	20	1.362	1.428	1.832	0.469	1.117	1.697	0.413164087976329	0.466148613018703	0.764507672664444	13.9	18.4	no
Zm00001d002514	59	56	40	60	49	50	4.727	4.703	2.931	4.687	4.212	4.243	-0.178321024092764	0.56932183522246	0.824026925715869	55.6	49.3	no
Zm00001d002519	8	4	7	5	7	2	0.641	0.336	0.513	0.391	0.602	0.17	0.273039772096686	0.751930479001674	0.910899661887972	4.9	5.9	no
Zm00001d002520	206	239	300	92	118	174	16.503	20.071	21.984	7.187	10.143	14.767	0.780641953019975	0.00398686826155845	0.0417402474108576	135.7	232.8	yes
Zm00001d002521	41	92	114	41	64	67	3.285	7.726	8.354	3.203	5.501	5.686	0.336007177299598	0.392964104067571	0.711902251399427	61	76.7	no
Zm00001d002522	71	133	137	59	83	95	5.688	11.169	10.04	4.609	7.134	8.062	0.350634567745326	0.281613291582661	0.618172373713083	83.9	106.7	no
Zm00001d002523	60	72	72	88	81	72	4.807	6.046	5.276	6.875	6.962	6.11	-0.396375676042908	0.109803260814212	0.38386310557316	84.4	64.2	no
Zm00001d002530	22	21	15	4	5	9	1.762	1.764	1.099	0.312	0.43	0.764	1.53770372208352	0.0138265584725769	0.102249148482428	6.4	18.4	no
Zm00001d002531	31	23	25	27	22	19	2.483	1.932	1.832	2.109	1.891	1.612	0.0663613656492841	0.87051392084837	0.958648416659047	23.7	24.9	no
Zm00001d002533	32	42	48	69	94	73	2.564	3.527	3.518	5.39	8.08	6.195	-1.12279421896306	0.000246409525604604	0.00471033291769942	83.4	38.2	yes
Zm00001d002534	324	300	397	298	205	217	25.956	25.194	29.093	23.281	17.621	18.416	0.349182347493672	0.0453123065643656	0.225967579233689	250.5	319.3	no
Zm00001d002535	194	287	226	363	340	238	15.541	24.102	16.562	28.359	29.225	20.198	-0.560598923113789	0.0174154211154831	0.119706055402439	329.3	223.4	no
Zm00001d002536	51	108	63	167	174	74	4.086	9.07	4.617	13.047	14.956	6.28	-1.04485192021477	0.00790280702747073	0.0686733593633964	145.4	70.6	no
Zm00001d002537	170	180	228	174	125	143	13.619	15.116	16.708	13.593	10.744	12.136	0.22994469528253	0.226628765089509	0.557102906082331	154	180.7	no
Zm00001d002538	571	524	557	569	512	550	45.743	44.005	40.818	44.452	44.009	46.677	-0.136214769739293	0.304552462410432	0.639623683891358	571.4	520	no
Zm00001d002539	53	59	54	46	35	44	4.246	4.955	3.957	3.594	3.008	3.734	0.259244556286563	0.383563298451042	0.705526279181075	43.7	52.4	no
Zm00001d002540	862	967	846	693	740	671	69.055	81.208	61.996	54.139	63.607	56.946	0.192181436839852	0.229115387291796	0.560212936131259	739.5	844.9	no
Zm00001d002541	2	4	3	12	6	17	0.16	0.336	0.22	0.937	0.516	1.443	-2.10733300868319	0.0106508619363868	0.0850331052030881	12.2	2.8	no
Zm00001d002542	154	129	135	172	110	100	12.337	10.833	9.893	13.437	9.455	8.487	-0.0115342951988998	0.962264097007692	0.987449798566561	132.5	131.8	no
Zm00001d002543	4370	4169	4854	3249	2969	3047	350.083	350.108	355.707	253.821	255.2	258.589	0.372860086190303	0.000101104632354279	0.00233034418080629	3246.1	4203.2	yes
Zm00001d002544	274	318	413	331	329	363	21.95	26.705	30.265	25.859	28.279	30.807	-0.194120009903556	0.268194128715064	0.604368072892996	359.3	313.7	no
Zm00001d002545	26	21	20	26	18	46	2.083	1.764	1.466	2.031	1.547	3.904	-0.57643769341364	0.217512179852034	0.545715206357526	31.5	21.2	no
Zm00001d002546	524	633	899	485	473	556	41.978	53.159	65.88	37.89	40.657	47.186	0.267799981654377	0.168126046416687	0.482040416508022	531.6	639.6	no
Zm00001d002547	26	16	34	25	30	32	2.083	1.344	2.492	1.953	2.579	2.716	-0.372109788308217	0.36854270906377	0.694135606984686	30.7	23.6	no
Zm00001d002548	155	119	153	128	124	133	12.417	9.993	11.212	10	10.658	11.287	-0.0110671642561647	0.95658834270451	0.985950970136307	135.1	134	no
Zm00001d002549	120	149	117	251	269	181	9.613	12.513	8.574	19.609	23.122	15.361	-1.01216247436645	2.49269810514706e-05	0.000740574290983093	246.1	122.2	yes
Zm00001d002553	22	32	34	14	15	26	1.762	2.687	2.492	1.094	1.289	2.207	0.512021148333916	0.258324341117455	0.59431206969494	19.4	27.6	no
Zm00001d002560	134	158	188	144	155	157	10.735	13.269	13.777	11.25	13.323	13.324	-0.0922047345499152	0.645355188548162	0.863077516898654	160.4	150.2	no
Zm00001d002562	19	39	39	23	18	25	1.522	3.275	2.858	1.797	1.547	2.122	0.395977153722436	0.358973941650384	0.686480039169495	23.1	30.4	no
Zm00001d002564	93	94	28	193	208	92	7.45	7.894	2.052	15.078	17.879	7.808	-1.3188178124915	0.00400382303659154	0.0418811768334565	172.9	69.5	yes
Zm00001d002565	8	16	14	39	21	25	0.641	1.344	1.026	3.047	1.805	2.122	-1.3049595283772	0.00725246660673797	0.0648072630997178	29.4	11.9	no
Zm00001d002572	501	405	524	536	486	471	40.135	34.011	38.399	41.874	41.774	39.972	-0.221554358387759	0.120588191024018	0.404463049776278	522.8	448.3	no
Zm00001d002573	288	229	299	540	466	319	23.072	19.231	21.911	42.186	40.055	27.072	-0.854913189001884	5.267348526851e-05	0.00137565011907683	462.6	255.8	yes
Zm00001d002576	147	179	220	108	118	122	11.776	15.032	16.122	8.437	10.143	10.354	0.481520299364336	0.0242727996669869	0.150139414864812	122.4	170.6	no
Zm00001d002579	2243	3882	3816	3965	4491	3760	179.688	326.006	279.641	309.757	386.023	319.099	-0.463309495722908	0.0319712779692064	0.181208366267547	4298.3	3117.5	no
Zm00001d002580	204	247	270	201	162	204	16.343	20.743	19.786	15.703	13.925	17.313	0.18930592035435	0.297184836237547	0.632664470930507	198.3	226.1	no
Zm00001d002584	1	3	4	7	14	1	0.08	0.252	0.293	0.547	1.203	0.085	-1.65060811067461	0.131776731050129	0.424700514441033	7.8	2.5	no
Zm00001d002585	973	928	1039	1244	753	872	77.948	77.932	76.139	97.185	64.724	74.004	-0.108819835618277	0.519647751180166	0.79519872820029	995.6	923.7	no
Zm00001d002589	32	54	47	88	62	53	2.564	4.535	3.444	6.875	5.329	4.498	-0.756567780326769	0.020150769731961	0.132251493108066	70.6	41.9	no
Zm00001d002591	23	30	34	25	31	38	1.843	2.519	2.492	1.953	2.665	3.225	-0.280347498108395	0.467537813299135	0.765254452454803	33.2	27.2	no
Zm00001d002592	552	679	685	268	342	353	44.221	57.022	50.198	20.937	29.397	29.958	0.826106583219795	1.8712407427099e-05	0.000582636322161946	340	602.2	yes
Zm00001d002593	159	113	122	106	80	82	12.738	9.49	8.94	8.281	6.876	6.959	0.409255344018284	0.0936034346747478	0.35059246154149	93.5	124.3	no
Zm00001d002594	118	96	137	111	69	80	9.453	8.062	10.04	8.672	5.931	6.789	0.279273901121827	0.247541788164693	0.582301253065985	90.3	109.7	no
Zm00001d002595	104	99	125	108	108	111	8.331	8.314	9.16	8.437	9.283	9.42	-0.158678601023574	0.446714308532275	0.752440771804661	114.8	102.7	no
Zm00001d002596	15	25	14	17	5	15	1.202	2.099	1.026	1.328	0.43	1.273	0.421438689135046	0.479922368779275	0.772605653462774	12.7	17.2	no
Zm00001d002597	165	137	129	155	140	128	13.218	11.505	9.453	12.109	12.034	10.863	-0.121924012506872	0.571647768675227	0.825360398142473	148.1	136.3	no
Zm00001d002598	460	398	487	509	390	434	36.851	33.424	35.688	39.764	33.522	36.832	-0.141332742177967	0.319790743452455	0.652919741977307	465.2	422	no
Zm00001d002599	917	1328	1823	1282	1022	1093	73.461	111.524	133.592	100.153	87.846	92.759	0.0920496244009048	0.657109404062624	0.869330999845357	1186.5	1264.4	no
Zm00001d002600	318	328	359	303	278	263	25.475	27.545	26.308	23.671	23.895	22.32	0.0947962929048125	0.517236201843863	0.793596437937196	295.6	315.7	no
Zm00001d002601	4376	4091	5128	3661	3792	3449	350.563	343.558	375.786	286.007	325.941	292.705	0.153523311579061	0.19995556881844	0.526343298465315	3829	4258.4	no
Zm00001d002603	674	569	670	609	563	569	53.994	47.784	49.098	47.577	48.393	48.289	-0.0215535469484623	0.87080472451399	0.958666272242352	610.1	601	no
Zm00001d002607	860	1046	1614	814	1010	880	68.895	87.842	118.276	63.592	86.814	74.683	0.196466729404063	0.365718581399155	0.691562518149815	953.5	1092.1	no
Zm00001d002609	34	41	51	40	50	37	2.724	3.443	3.737	3.125	4.298	3.14	-0.180813323787812	0.585158271909604	0.832490135784377	44.8	39.4	no
Zm00001d002610	266	447	339	251	275	211	21.309	37.539	24.842	19.609	23.638	17.907	0.360129398698381	0.136476085483281	0.432748862513115	259	332.5	no
Zm00001d002611	223	159	133	224	152	165	17.865	13.353	9.746	17.499	13.065	14.003	-0.205323595725714	0.433182010486955	0.743630151899237	188.2	163.6	no
Zm00001d002613	2	2	4	8	12	2	0.16	0.168	0.293	0.625	1.031	0.17	-1.64150733944381	0.100324612627793	0.36576681687216	7.8	2.5	no
Zm00001d002614	118	165	193	161	125	168	9.453	13.857	14.143	12.578	10.744	14.258	-0.092701569865783	0.68223227939882	0.879335460383136	158.7	148.8	no
Zm00001d002615	546	445	501	478	359	419	43.74	37.371	36.714	37.343	30.858	35.559	0.0984221442721837	0.530124866629944	0.802281509749584	438.3	469.6	no
Zm00001d002616	2	8	6	5	13	11	0.16	0.672	0.44	0.391	1.117	0.934	-1.03668538224509	0.196829246699256	0.52218448485279	10.4	5	no
Zm00001d002617	1563	1517	1784	1626	1496	1482	125.213	127.396	130.734	127.028	128.588	125.772	-0.0800887628550747	0.442074906045383	0.749504693617004	1613	1525.8	no
Zm00001d002618	2	32	19	25	40	37	0.16	2.687	1.392	1.953	3.438	3.14	-1.11080557408574	0.101433976079109	0.367736195759585	36.2	16.7	no
Zm00001d002621	79	68	135	93	67	96	6.329	5.711	9.893	7.265	5.759	8.147	-0.0327436382510079	0.90979403162904	0.970099073887082	89.4	87.2	no
Zm00001d002623	257	212	121	159	151	75	20.588	17.804	8.867	12.422	12.979	6.365	0.486073142487704	0.179460369476144	0.498270105175512	134.6	188.7	no
Zm00001d002624	181	153	248	172	144	154	14.5	12.849	18.174	13.437	12.377	13.069	0.141950182647345	0.479868145935588	0.772603505392903	164.4	181.1	no
Zm00001d002625	508	476	503	587	595	487	40.696	39.974	36.86	45.858	51.143	41.33	-0.323352415134396	0.0350615227839104	0.192585786105392	585.6	468.1	no
Zm00001d002629	12	15	7	25	22	12	0.961	1.26	0.513	1.953	1.891	1.018	-0.929675779807686	0.0993331128497107	0.363850324418871	20.6	10.9	no
Zm00001d002630	726	725	873	593	490	571	58.16	60.885	63.975	46.327	42.118	48.459	0.332181757033768	0.00820816071879468	0.0704837583213118	578.5	728.3	no
Zm00001d002631	220	205	232	162	130	180	17.624	17.216	17.001	12.656	11.174	15.276	0.321331943204646	0.0870648894453188	0.335292920623483	165.1	206.4	no
Zm00001d002632	332	428	349	587	845	736	26.597	35.943	25.575	45.858	72.632	62.462	-1.12981311765809	3.78275192852509e-07	2.20660529163963e-05	767	350.5	yes
Zm00001d002639	590	516	585	553	568	497	47.265	43.333	42.87	43.202	48.822	42.179	-0.0953611600681804	0.512709405256327	0.790359615951663	568.1	531.6	no
Zm00001d002640	80	90	111	88	89	83	6.409	7.558	8.134	6.875	7.65	7.044	-0.0521464460218294	0.821154727705766	0.939856199230645	91.3	87.9	no
Zm00001d002641	91	101	105	116	76	92	7.29	8.482	7.695	9.062	6.533	7.808	-0.0845631123806379	0.714511431957285	0.893510643567878	98.8	93.4	no
Zm00001d002642	201	289	413	261	271	250	16.102	24.27	30.265	20.39	23.294	21.217	0.0311168348029397	0.89478058515709	0.965695529751135	274.7	280.3	no
Zm00001d002644	317	280	372	310	205	247	25.395	23.514	27.261	24.218	17.621	20.962	0.192770675734805	0.272043848825249	0.608613081113997	265.1	303.2	no
Zm00001d002649	80	51	88	35	18	47	6.409	4.283	6.449	2.734	1.547	3.989	0.97103276416595	0.0109818206130261	0.0867463910927407	34.8	68.3	no
Zm00001d002650	2119	2139	2655	1719	1706	1814	169.754	179.631	194.562	134.293	146.639	153.948	0.234839886890658	0.0523421894533265	0.247663779780724	1839.4	2164	no
Zm00001d002654	205	240	342	108	98	183	16.423	20.155	25.062	8.437	8.424	15.531	0.84245979927917	0.00277893106774568	0.0316357418562216	136.7	244.9	yes
Zm00001d002656	244	172	198	200	144	135	19.547	14.444	14.51	15.625	12.377	11.457	0.212402498847438	0.342605290368135	0.672724147139725	166.7	193.5	no
Zm00001d002658	358	346	424	345	326	302	28.68	29.057	31.071	26.952	28.021	25.63	0.0523862131913949	0.715473068057615	0.893731534128065	341	353.4	no
Zm00001d002659	2049	1804	2156	1921	1670	1715	164.146	151.498	157.994	150.074	143.545	145.546	0.0226454250177746	0.834613813192056	0.944918338415442	1856.8	1886.2	no
Zm00001d002661	326	247	259	217	189	203	26.116	20.743	18.98	16.953	16.245	17.228	0.299644985238472	0.117946276495341	0.400098985013036	213.2	262.6	no
Zm00001d002662	284	204	265	167	125	157	22.751	17.132	19.42	13.047	10.744	13.324	0.591916156288277	0.00297922453375809	0.0333458955167368	156.7	236.4	yes
Zm00001d002663	530	436	495	495	413	461	42.459	36.615	36.274	38.671	35.499	39.124	-0.0595475470032873	0.684260428262536	0.880057066015466	478.8	459.6	no
Zm00001d002668	117	135	96	123	130	110	9.373	11.337	7.035	9.609	11.174	9.335	-0.208909320169848	0.399680027612412	0.717449243298215	127.5	110.5	no
Zm00001d002669	2	10	13	20	12	9	0.16	0.84	0.953	1.562	1.031	0.764	-0.874226447816311	0.219269892530722	0.547603715981674	14.2	7.7	no
Zm00001d002671	2	8	11	19	33	12	0.16	0.672	0.806	1.484	2.837	1.018	-1.79801640147289	0.00885448497586736	0.0744864130864631	22.7	6.5	no
Zm00001d002673	452	623	991	907	807	736	36.21	52.319	72.622	70.857	69.366	62.462	-0.422266172737853	0.0682151047185137	0.290231967280633	857.3	639.4	no
Zm00001d002676	52	64	102	75	59	78	4.166	5.375	7.475	5.859	5.071	6.62	-0.130261184143685	0.658431377996509	0.870021489326002	74.1	67.6	no
Zm00001d002677	121	125	146	116	131	109	9.693	10.497	10.699	9.062	11.26	9.25	-0.0250244696461199	0.904884443187672	0.968336213418338	125.2	122.9	no
Zm00001d002678	6179	6971	9743	2758	2015	3370	495.003	585.417	713.98	215.463	173.199	286.001	1.32485318042217	8.95650256133124e-11	1.59060851042901e-08	2846.7	7131.1	yes
Zm00001d002679	5	16	22	5	2	7	0.401	1.344	1.612	0.391	0.172	0.594	1.44846590862285	0.0685580243297329	0.291329073609597	4.9	13.3	no
Zm00001d002680	83	67	65	61	91	69	6.649	5.627	4.763	4.765	7.822	5.856	-0.201987675737094	0.498783874879869	0.783002594678123	78.2	67.9	no
Zm00001d002681	10	4	9	2	3	2	0.801	0.336	0.66	0.156	0.258	0.17	1.5445400709686	0.103398699325323	0.371935735677817	2.5	7.2	no
Zm00001d002682	134	110	119	105	70	107	10.735	9.238	8.72	8.203	6.017	9.081	0.215632093626482	0.371996609507637	0.696712656272603	98.3	114.4	no
Zm00001d002684	76	84	94	68	47	84	6.088	7.054	6.888	5.312	4.04	7.129	0.196101753062942	0.482170802384801	0.773566243155989	69.5	79.7	no
Zm00001d002685	196	194	251	165	183	178	15.702	16.292	18.394	12.89	15.73	15.106	0.117755398329683	0.522204299774748	0.796804016762761	185.1	200.5	no
Zm00001d002687	70	82	121	27	23	38	5.608	6.886	8.867	2.109	1.977	3.225	1.46217930619837	9.85704341393283e-06	0.000342537677392871	30.9	84.9	yes
Zm00001d002688	40	61	68	30	40	53	3.204	5.123	4.983	2.344	3.438	4.498	0.285717433106148	0.424986626328547	0.738016396220985	43.5	52.9	no
Zm00001d002690	810	860	968	428	728	680	64.889	72.222	70.936	33.437	62.575	57.709	0.345637130207588	0.137480348350419	0.434382096955891	651.8	827.7	no
Zm00001d002693	702	707	792	761	665	706	56.238	59.373	58.039	59.451	57.16	59.916	-0.11092447103322	0.337371762548106	0.668470083230649	746.3	691.1	no
Zm00001d002694	319	285	338	302	254	247	25.555	23.934	24.769	23.593	21.833	20.962	0.0747034585229596	0.622672219407828	0.851698223431235	280.7	295.7	no
Zm00001d002695	303	134	112	137	63	71	24.273	11.253	8.208	10.703	5.415	6.026	0.905357500631349	0.028587636777425	0.167690064871404	93.3	175.2	no
Zm00001d002696	254	359	542	359	441	393	20.348	30.148	39.718	28.046	37.906	33.353	-0.231004023338769	0.350759827838162	0.679866540214294	420.6	358	no
Zm00001d002700	6	15	5	7	8	3	0.481	1.26	0.366	0.547	0.688	0.255	0.397518401572039	0.625369804584122	0.852712339470189	6.3	8.4	no
Zm00001d002703	536	451	459	524	413	366	42.939	37.874	33.636	40.936	35.499	31.061	0.00424965894416818	0.980873749890019	0.994035798679177	454.5	456.2	no
Zm00001d002704	2748	2210	1589	3601	2683	1601	220.144	185.593	116.444	281.32	230.617	135.872	-0.394992164117737	0.174454996501979	0.491429742819287	2740.4	2084.4	no
Zm00001d002705	16	28	14	43	27	10	1.282	2.351	1.026	3.359	2.321	0.849	-0.583984063293236	0.310838406106719	0.645372199724774	27.6	18.5	no
Zm00001d002707	4	7	7	12	11	10	0.32	0.588	0.513	0.937	0.946	0.849	-1.03347669860037	0.121781687566141	0.407046598153758	11.6	5.6	no
Zm00001d002708	102	122	105	153	189	183	8.171	10.245	7.695	11.953	16.245	15.531	-0.833980954975533	0.000255521523489674	0.00483896408030406	185.2	103.9	yes
Zm00001d002711	391	445	553	409	316	400	31.323	37.371	40.525	31.952	27.162	33.947	0.143917753045015	0.37683705032287	0.700470648236893	393	434.2	no
Zm00001d002713	191	137	186	166	131	131	15.301	11.505	13.63	12.968	11.26	11.118	0.10882795763676	0.595340252427827	0.838222824314335	149.4	161.2	no
Zm00001d002715	1465	1119	1314	1227	1236	1175	117.362	93.972	96.292	95.857	106.24	99.718	-0.0585471159619893	0.69578415150543	0.885406971325691	1277.1	1226.3	no
Zm00001d002716	1456	1385	1671	1433	1358	1436	116.641	116.311	122.453	111.95	116.727	121.869	-0.0672823143711793	0.541709901897737	0.809313286970021	1482.5	1414.6	no
Zm00001d002718	142	224	281	132	157	162	11.376	18.811	20.592	10.312	13.495	13.748	0.344450445085024	0.183096584816311	0.502949200386234	159	201.5	no
Zm00001d002720	12	14	9	9	7	17	0.961	1.176	0.66	0.703	0.602	1.443	-0.0612412804442414	0.922080012173755	0.974569530848948	11.6	11.1	no
Zm00001d002725	208	170	236	185	153	178	16.663	14.276	17.294	14.453	13.151	15.106	0.0904728202580137	0.617015291910115	0.849079212551129	180.5	192.1	no
Zm00001d002726	3133	3164	3346	2202	1877	2010	250.986	265.709	245.199	172.026	161.337	170.582	0.509489698056374	8.0493873043323e-07	4.2228459654566e-05	2130.2	3032.9	yes
Zm00001d002727	266	203	261	165	138	158	21.309	17.048	19.126	12.89	11.862	13.409	0.506120345622702	0.00598768102708722	0.0563843883049552	161.3	229.1	no
Zm00001d002729	10	10	11	20	15	13	0.801	0.84	0.806	1.562	1.289	1.103	-0.782423252223669	0.143666312289213	0.444031948228173	16.7	9.7	no
Zm00001d002730	73	77	97	52	54	77	5.848	6.466	7.108	4.062	4.642	6.535	0.265503118679256	0.342105286474346	0.672403200788855	64.4	77.2	no
Zm00001d002731	0	9	14	2	2	5	0	0.756	1.026	0.156	0.172	0.424	1.15484749113005	0.326913409541124	0.659021359136401	3.2	7	no
Zm00001d002733	15	29	29	23	51	60	1.202	2.435	2.125	1.797	4.384	5.092	-1.05916984672121	0.0262584086327217	0.158535720717578	47.8	22.9	no
Zm00001d002734	201	232	301	202	200	236	16.102	19.483	22.058	15.781	17.191	20.029	0.0338825518910228	0.860546272198585	0.95485669892269	224.1	229.1	no
Zm00001d002737	951	693	813	749	608	650	76.185	58.197	59.578	58.514	52.261	55.163	0.140774010438266	0.385019337936751	0.706640023504065	701.3	773.4	no
Zm00001d002739	240	268	373	294	319	328	19.227	22.506	27.334	22.968	27.42	27.836	-0.267906006412972	0.15544881709352	0.462679750442848	331	274.5	no
Zm00001d002742	301	240	313	285	275	292	24.113	20.155	22.937	22.265	23.638	24.781	-0.158248673410208	0.331550986992352	0.663340740849611	298.9	267.7	no
Zm00001d002743	14	13	10	25	28	13	1.122	1.092	0.733	1.953	2.407	1.103	-0.985094164116017	0.0610013102733349	0.271475597828755	23.2	11.7	no
Zm00001d002744	51	41	92	79	109	150	4.086	3.443	6.742	6.172	9.369	12.73	-1.07039130052418	0.00255622441686078	0.0295871134261865	119.6	56.7	yes
Zm00001d002748	25	28	47	44	42	56	2.003	2.351	3.444	3.437	3.61	4.753	-0.680132556168421	0.0547616813427606	0.254637569858938	49.9	31	no
Zm00001d002751	100	106	139	107	108	99	8.011	8.902	10.186	8.359	9.283	8.402	-0.0296998416337174	0.890759235215697	0.96416240012731	110.2	107.8	no
Zm00001d002754	72	87	93	263	287	237	5.768	7.306	6.815	20.546	24.669	20.113	-1.80570421356871	1.70655706071673e-18	1.57364252041091e-15	276.7	79.1	yes
Zm00001d002755	15	10	26	40	53	29	1.202	0.84	1.905	3.125	4.556	2.461	-1.44356711647796	0.00164636470637031	0.0212555701859064	43	15.7	yes
Zm00001d002757	54	70	123	19	29	55	4.326	5.879	9.014	1.484	2.493	4.668	1.06732399032009	0.0158394724603875	0.112585636595846	36.5	76.3	no
Zm00001d002759	33	167	88	40	113	82	2.644	14.024	6.449	3.125	9.713	6.959	0.121721332840833	0.821757042753956	0.940124663283395	84.2	91.5	no
Zm00001d002761	9	15	17	20	45	31	0.721	1.26	1.246	1.562	3.868	2.631	-1.41215737067811	0.00536632729707394	0.0520459939107394	34.3	12.8	no
Zm00001d002762	623	1155	981	550	724	601	49.909	96.996	71.889	42.968	62.231	51.005	0.392186003839716	0.113271639962718	0.39069019826013	662	868.6	no
Zm00001d002768	530	450	418	252	100	137	42.459	37.791	30.632	19.687	8.595	11.627	1.39202607447558	1.04458102279048e-06	5.20661746806689e-05	168.1	442.1	yes
Zm00001d002770	164	170	205	203	188	174	13.138	14.276	15.023	15.859	16.16	14.767	-0.228403202449572	0.188866965516849	0.51107059799847	197.9	168.8	no
Zm00001d002771	16	14	17	10	2	7	1.282	1.176	1.246	0.781	0.172	0.594	1.16788144723149	0.0770787010083224	0.312987585961763	6.5	14.7	no
Zm00001d002773	8	9	11	2	3	3	0.641	0.756	0.806	0.156	0.258	0.255	1.63899859683037	0.0532304232837581	0.249941127737584	2.8	8.8	no
Zm00001d002775	935	916	909	1093	970	950	74.903	76.925	66.613	85.388	83.376	80.623	-0.278372676188381	0.0281394564800824	0.165996759356961	1054.6	869.9	no
Zm00001d002776	26	44	31	45	55	38	2.083	3.695	2.272	3.516	4.728	3.225	-0.605527821843967	0.101536719712543	0.367947831787819	48.6	32	no
Zm00001d002778	631	504	693	554	508	444	50.55	42.325	50.784	43.28	43.665	37.681	0.118262969217736	0.443070048403676	0.75002502368694	527.3	572.1	no
Zm00001d002781	2036	1780	2179	1986	1560	1635	163.105	149.482	159.68	155.152	134.089	138.757	0.0560969045710304	0.636228766779703	0.858349311465366	1808.7	1880.6	no
Zm00001d002782	675	780	997	754	955	910	54.075	65.504	73.061	58.905	82.087	77.229	-0.270562666885354	0.143520660683022	0.443873560355449	924.2	765.7	no
Zm00001d002783	1	5	9	19	19	8	0.08	0.42	0.66	1.484	1.633	0.679	-1.79731896462286	0.0191555675595818	0.127854880913411	16.1	4.6	no
Zm00001d002784	64	49	72	73	63	59	5.127	4.115	5.276	5.703	5.415	5.007	-0.236531972478084	0.375676700070964	0.699919715434749	68.2	57.8	no
Zm00001d002787	27	38	61	39	42	29	2.163	3.191	4.47	3.047	3.61	2.461	0.0188684663804812	0.960536160895263	0.986937067310985	38.6	39	no
Zm00001d002788	13	15	17	34	17	27	1.041	1.26	1.246	2.656	1.461	2.291	-0.94098303471935	0.0402991078332128	0.209627057995504	27	14.1	no
Zm00001d002789	14	23	28	28	22	28	1.122	1.932	2.052	2.187	1.891	2.376	-0.425842856510225	0.316540625940961	0.650778186495095	27.3	20.3	no
Zm00001d002790	112	97	97	68	70	57	8.972	8.146	7.108	5.312	6.017	4.837	0.495892401550048	0.0469557477142976	0.230736636903112	68.4	96.6	no
Zm00001d002791	562	596	671	605	629	631	45.022	50.051	49.172	47.264	54.066	53.551	-0.190780379478575	0.160250300280722	0.469512663195936	655.3	573.9	no
Zm00001d002794	2	6	8	11	29	10	0.16	0.504	0.586	0.859	2.493	0.849	-1.84199007300793	0.0148736548522567	0.107602859107681	17.9	4.9	no
Zm00001d002796	306	352	429	626	566	588	24.514	29.561	31.438	48.905	48.65	49.902	-0.874111144886956	2.12553212017732e-09	2.51032672814046e-07	623.5	340	yes
Zm00001d002797	200	348	356	213	200	314	16.022	29.225	26.088	16.64	17.191	26.648	0.149043305248684	0.580653455566008	0.830704008050782	255.4	283.1	no
Zm00001d002798	10	51	80	25	39	52	0.801	4.283	5.863	1.953	3.352	4.413	0.0770047961602997	0.896203406528728	0.96590460727628	41.1	43.2	no
Zm00001d002799	106	178	145	243	377	230	8.492	14.948	10.626	18.984	32.405	19.519	-1.15338171243651	6.91549578811321e-05	0.00171812447170999	301	135.3	yes
Zm00001d002801	285	341	444	130	207	245	22.831	28.637	32.537	10.156	17.793	20.792	0.695733879811921	0.0102285295720597	0.0827079246172448	206.4	333.8	no
Zm00001d002802	137	117	90	76	70	54	10.975	9.826	6.595	5.937	6.017	4.583	0.640246408613107	0.0251206899242743	0.154032874919303	70	109.3	no
Zm00001d002805	18	19	20	12	19	16	1.442	1.596	1.466	0.937	1.633	1.358	0.111070133871712	0.817182802614891	0.938546300442769	16.7	17.9	no
Zm00001d002806	43	72	71	132	183	107	3.445	6.046	5.203	10.312	15.73	9.081	-1.35177594371828	1.4917288651126e-05	0.00048178741135057	149.1	58.3	yes
Zm00001d002810	444	397	369	431	435	404	35.569	33.34	27.041	33.671	37.39	34.286	-0.221989642712516	0.192396801817094	0.516194418483084	445.8	382.4	no
Zm00001d002811	1013	1417	1600	1203	1285	1261	81.152	118.998	117.25	93.982	110.452	107.017	-0.0637256262844622	0.718578312887779	0.895409673771233	1318.1	1260.8	no
Zm00001d002812	66	67	69	66	52	39	5.287	5.627	5.056	5.156	4.47	3.31	0.21372847373553	0.457423575295321	0.759979615705213	54.7	63.6	no
Zm00001d002814	892	877	1033	989	881	949	71.459	73.649	75.7	77.263	75.726	80.538	-0.167807127444473	0.132019957794044	0.425122579856039	987.3	878.8	no
Zm00001d002815	9	16	12	8	9	4	0.721	1.344	0.879	0.625	0.774	0.339	0.66441641489494	0.318520077892582	0.651969509730612	7.4	11.7	no
Zm00001d002816	2	4	10	12	16	8	0.16	0.336	0.733	0.937	1.375	0.679	-1.36391262677825	0.0726206874125026	0.301956465611299	12.7	4.9	no
Zm00001d002817	62	72	92	37	38	52	4.967	6.046	6.742	2.891	3.266	4.413	0.66344059991394	0.0268578231209394	0.161180553022408	44.7	70.6	no
Zm00001d002819	156	197	269	210	221	220	12.497	16.544	19.713	16.406	18.996	18.671	-0.238224052046762	0.25856446233104	0.594522200478246	228.8	193.6	no
Zm00001d002820	4	11	9	22	23	11	0.32	0.924	0.66	1.719	1.977	0.934	-1.37987725458038	0.0251893869134556	0.154335689049348	19.6	7.5	no
Zm00001d002821	205	222	239	229	314	288	16.423	18.643	17.514	17.89	26.99	24.442	-0.48810364229251	0.0180580155539836	0.122619180783976	293.7	209.2	no
Zm00001d002822	346	302	349	277	307	311	27.718	25.362	25.575	21.64	26.388	26.394	-0.00671563055058726	0.967773536491374	0.989566705223726	315	313.3	no
Zm00001d002823	969	954	1155	847	812	796	77.627	80.116	84.64	66.17	69.795	67.554	0.164461687325592	0.159754104619629	0.46903069535337	860.9	964.5	no
Zm00001d002824	658	702	933	645	573	658	52.713	58.953	68.371	50.389	49.252	55.842	0.124008344356056	0.397444786086397	0.715465716956464	657.2	715.8	no
Zm00001d002825	28	52	68	40	53	62	2.243	4.367	4.983	3.125	4.556	5.262	-0.247706091291178	0.512423313292475	0.790359615951663	54.8	46	no
Zm00001d002826	15	18	28	23	22	21	1.202	1.512	2.052	1.797	1.891	1.782	-0.283718854510637	0.517166385252923	0.793551759293655	23.1	18.9	no
Zm00001d002827	108	141	151	131	69	117	8.652	11.841	11.065	10.234	5.931	9.929	0.187376704523228	0.476817580178942	0.771431484420031	110	125.4	no
Zm00001d002828	36	52	38	7	23	17	2.884	4.367	2.785	0.547	1.977	1.443	1.25175771509232	0.0114343265153484	0.0892588089605139	16.9	39.9	no
Zm00001d002829	18	8	16	3	1	5	1.442	0.672	1.173	0.234	0.086	0.424	2.06362520415909	0.0114754468262375	0.0893839628521912	3.1	13.1	no
Zm00001d002830	128	83	53	132	97	62	10.254	6.97	3.884	10.312	8.338	5.262	-0.264322130666464	0.493957032226656	0.779683971797621	101.1	84.4	no
Zm00001d002833	317	201	392	101	138	259	25.395	16.88	28.726	7.89	11.862	21.98	0.683051819363978	0.0506661617709561	0.24241094162017	176.3	282.8	no
Zm00001d002834	12	7	7	12	11	13	0.961	0.588	0.513	0.937	0.946	1.103	-0.61995809418386	0.311494989674623	0.645837014753151	12.6	8.2	no
Zm00001d002835	114	149	191	106	155	201	9.133	12.513	13.997	8.281	13.323	17.058	-0.206206578823746	0.482952352537393	0.773928347031405	163.6	141.6	no
Zm00001d002836	14	24	20	11	7	15	1.122	2.015	1.466	0.859	0.602	1.273	0.662544179598786	0.225572304764655	0.555645331011261	11.5	18.3	no
Zm00001d002837	124	123	166	127	137	139	9.934	10.329	12.165	9.922	11.776	11.796	-0.132736746869084	0.517615881343694	0.793683824789145	141.7	129	no
Zm00001d002842	2229	2127	1878	2347	2794	2084	178.566	178.623	137.622	183.354	240.158	176.862	-0.367918750631964	0.0473020029453397	0.231562254790549	2544.2	1971.6	no
Zm00001d002847	7747	5339	3923	8365	6337	4697	620.616	448.363	287.482	653.497	544.696	398.619	-0.317265603094825	0.251982930304893	0.587331397439219	6752.5	5419.8	no
Zm00001d002848	54	55	25	53	44	32	4.326	4.619	1.832	4.141	3.782	2.716	-0.0721875565842553	0.861395786120096	0.954940578598412	45	43	no
Zm00001d002849	5	8	7	9	4	6	0.401	0.672	0.513	0.703	0.344	0.509	-0.0674779756226583	0.929441466939563	0.977426053595755	6.6	6.3	no
Zm00001d002850	1056	1040	882	2116	1405	1194	84.597	87.338	64.634	165.308	120.767	101.331	-0.796747507493317	0.000160907642716199	0.0033751187525117	1636.7	942.5	yes
Zm00001d002851	52	57	70	36	37	50	4.166	4.787	5.13	2.812	3.18	4.243	0.375585029560627	0.22111576317195	0.54986520299217	43.3	56	no
Zm00001d002853	687	715	893	618	508	575	55.036	60.045	65.44	48.28	43.665	48.798	0.271985464626216	0.0382308975148546	0.203054002640372	594.8	718	no
Zm00001d002854	41	39	65	38	33	30	3.285	3.275	4.763	2.969	2.837	2.546	0.353578423247601	0.291574754427017	0.627219002368499	35.3	45	no
Zm00001d002856	65	67	45	72	54	46	5.207	5.627	3.298	5.625	4.642	3.904	-0.0948078907061384	0.768033612622499	0.918155365875065	59.9	56.3	no
Zm00001d002857	560	532	682	691	620	579	44.862	44.677	49.978	53.983	53.292	49.138	-0.252365470224593	0.0551723816736798	0.255899786665604	661.6	555.2	no
Zm00001d002859	523	593	713	618	556	648	41.898	49.799	52.25	48.28	47.791	54.994	-0.157281805885758	0.277925468509772	0.614408769711551	638.5	572.3	no
Zm00001d002860	78	91	117	47	39	63	6.249	7.642	8.574	3.672	3.352	5.347	0.775608892349689	0.00693195292233783	0.0625728807654554	52.2	89.3	no
Zm00001d002864	763	507	553	542	376	407	61.124	42.577	40.525	42.343	32.319	34.541	0.318751193437037	0.129940277492177	0.422416020728805	461.2	575.6	no
Zm00001d002865	532	401	568	386	347	398	42.619	33.676	41.624	30.155	29.826	33.777	0.245815890734728	0.129103185567392	0.420950479257203	396.3	469.7	no
Zm00001d002867	3	17	15	5	18	7	0.24	1.428	1.099	0.391	1.547	0.594	0.0278597483677161	0.972213968682102	0.990738336841071	10.8	10.9	no
Zm00001d002868	87	77	115	66	45	69	6.97	6.466	8.427	5.156	3.868	5.856	0.470849256108995	0.0795450533994997	0.319105656287335	62.8	87	no
Zm00001d002869	104	118	179	83	91	102	8.331	9.91	13.117	6.484	7.822	8.656	0.362987840111197	0.152068997706152	0.457791840784152	97.1	124.6	no
Zm00001d002870	13	11	9	13	21	20	1.041	0.924	0.66	1.016	1.805	1.697	-0.871973741291036	0.107424021876597	0.379809898907448	19.2	10.5	no
Zm00001d002871	1753	1226	1338	950	618	582	140.434	102.958	98.05	74.217	53.12	49.392	0.867324562547576	4.96064779209935e-05	0.00131271005315212	746.4	1362.3	yes
Zm00001d002872	35	24	30	28	23	26	2.804	2.015	2.198	2.187	1.977	2.207	0.0545249509163134	0.88655712876785	0.962666217998153	26.9	28	no
Zm00001d002873	135	131	152	157	116	111	10.815	11.001	11.139	12.265	9.971	9.42	-0.0300394844762906	0.882455545711953	0.96174297488355	133.8	131.2	no
Zm00001d002875	675	745	833	632	554	642	54.075	62.564	61.043	49.374	47.619	54.484	0.142802332661428	0.275843680797652	0.612347430289233	640.2	706.8	no
Zm00001d002876	636	572	709	480	318	406	50.95	48.036	51.956	37.499	27.334	34.456	0.519012431237479	0.000989482704083333	0.014482813083271	419.1	600.9	yes
Zm00001d002878	257	262	364	298	263	274	20.588	22.002	26.674	23.281	22.606	23.253	-0.084350476916926	0.609143888835008	0.844285026910372	292.3	275.4	no
Zm00001d002879	113	68	101	79	54	74	9.052	5.711	7.401	6.172	4.642	6.28	0.292062152794431	0.295732632351069	0.63153022718597	72.1	88.4	no
Zm00001d002880	485	388	458	448	417	464	38.854	32.584	33.563	34.999	35.843	39.378	-0.155405582153414	0.308827327643607	0.643502101534458	466	418.4	no
Zm00001d002881	30	37	42	35	31	36	2.403	3.107	3.078	2.734	2.665	3.055	-0.0645403398468933	0.848536151947446	0.950054291450274	35.7	34.1	no
Zm00001d002882	241	210	278	263	286	232	19.307	17.636	20.372	20.546	24.583	19.689	-0.265011059502423	0.138109653362384	0.435382462158506	274.5	228.2	no
Zm00001d002889	2147	1845	2105	2032	1545	1715	171.997	154.941	154.257	158.745	132.8	145.546	0.0535958440825195	0.672379649602717	0.875645658766684	1846.6	1916.9	no
Zm00001d002890	131	152	253	162	182	181	10.494	12.765	18.54	12.656	15.644	15.361	-0.151523161337729	0.539670618493456	0.808309057186268	184.8	166	no
Zm00001d002891	247	203	236	189	164	195	19.787	17.048	17.294	14.765	14.097	16.549	0.168101186543071	0.344498235788949	0.674672864159456	191.9	215.7	no
Zm00001d002893	15	17	16	20	17	13	1.202	1.428	1.173	1.562	1.461	1.103	-0.210166464826159	0.663282644513347	0.872366525152462	17.5	15.1	no
Zm00001d002896	403	546	614	559	544	509	32.285	45.852	44.995	43.671	46.759	43.197	-0.208219394704692	0.226018286051014	0.556400904412471	565.4	489.2	no
Zm00001d002897	945	1063	834	1918	2745	1973	75.704	89.27	61.117	149.839	235.946	167.442	-1.38231717912176	3.39909176535555e-10	5.3263545800261e-08	2346.6	900.3	yes
Zm00001d002898	9	8	9	33	26	18	0.721	0.672	0.66	2.578	2.235	1.528	-1.7171403368917	0.000836897481421307	0.0127152199727984	26.8	8.2	yes
Zm00001d002899	14596	18750	19206	29719	36298	31406	1169.293	1574.604	1407.44	2321.73	3119.987	2665.324	-1.05721404312724	3.45470961917623e-10	5.34584006726965e-08	34342.2	16503.3	yes
Zm00001d002901	34	36	47	76	108	61	2.724	3.023	3.444	5.937	9.283	5.177	-1.23995465730231	0.000180977571812654	0.00369900876744107	86.6	36.5	yes
Zm00001d002902	158	160	173	134	61	72	12.657	13.437	12.678	10.468	5.243	6.11	0.741826138507108	0.00726445426053727	0.064834047851452	92	154.3	no
Zm00001d002905	928	824	903	659	602	556	74.343	69.199	66.173	51.483	51.745	47.186	0.392558902426785	0.00320744184194225	0.0352642728509914	636.3	835.4	yes
Zm00001d002919	262	293	356	237	196	230	20.989	24.606	26.088	18.515	16.847	19.519	0.298074163660341	0.071648163717465	0.299418637811787	231.9	285	no
Zm00001d002925	961	823	897	850	717	722	76.986	69.115	65.733	66.404	61.63	61.274	0.0761811683150661	0.569825425842893	0.824218227071261	800.3	844	no
Zm00001d002928	71	67	43	31	15	23	5.688	5.627	3.151	2.422	1.289	1.952	1.26425026950669	0.00155827487628535	0.0204486262501047	23.9	57.7	yes
Zm00001d002933	737	643	783	641	572	613	59.041	53.998	57.379	50.077	49.166	52.023	0.0858262690321951	0.491469366912644	0.778370859540934	639.5	678.7	no
Zm00001d002934	22	45	28	23	26	22	1.762	3.779	2.052	1.797	2.235	1.867	0.269817102042154	0.535552544655671	0.805873065912506	25	30.2	no
Zm00001d002936	951	886	972	853	745	784	76.185	74.405	71.229	66.639	64.036	66.535	0.0830082403673119	0.477029978842984	0.771431484420031	833.8	883.3	no
Zm00001d002938	428	423	551	487	409	417	34.287	35.523	40.378	38.046	35.156	35.389	-0.06605376605491	0.635863626962426	0.858349311465366	459.1	438.4	no
Zm00001d002939	147	159	189	79	114	124	11.776	13.353	13.85	6.172	9.799	10.523	0.470005209843265	0.060001472790835	0.26883485519721	112.2	155	no
Zm00001d002940	10	17	10	8	13	11	0.801	1.428	0.733	0.625	1.117	0.934	0.0532948198932794	0.929904405223416	0.977565159959171	11.3	11.8	no
Zm00001d002941	10	10	13	8	7	7	0.801	0.84	0.953	0.625	0.602	0.594	0.42402460353718	0.501148608945482	0.783782522041988	7.7	10.3	no
Zm00001d002942	1450	1209	1514	1413	1134	1179	116.16	101.53	110.948	110.387	97.473	100.058	0.00822098411982067	0.94782205317896	0.982977446351581	1301.4	1309	no
Zm00001d002943	3137	2305	2246	3440	2693	2034	251.307	193.571	164.59	268.742	231.476	172.619	-0.226888053834287	0.297551524982486	0.632787654468755	2845.6	2431.8	no
Zm00001d002944	1240	1027	1119	1024	929	865	99.337	86.246	82.002	79.998	79.852	73.41	0.111861944037805	0.42778156935698	0.739975694468513	986.7	1066.4	no
Zm00001d002945	1544	1279	1575	1651	1221	1235	123.691	107.409	115.418	128.981	104.951	104.81	-0.0525804581683574	0.710992393815267	0.892572275449175	1431.3	1380.3	no
Zm00001d002946	503	445	561	454	498	427	40.296	37.371	41.111	35.468	42.805	36.238	-0.035025269706875	0.819519120959321	0.93930620990687	484.9	472.9	no
Zm00001d002950	109	201	241	138	133	163	8.732	16.88	17.661	10.781	11.432	13.833	0.173086154599367	0.53611224215204	0.806101662313902	152.4	171.6	no
Zm00001d002951	16	15	20	12	11	13	1.282	1.26	1.466	0.937	0.946	1.103	0.339845992817688	0.502408974070269	0.784604947455361	12.6	15.9	no
Zm00001d002952	27	32	30	37	33	18	2.163	2.687	2.198	2.891	2.837	1.528	-0.134320504330331	0.739733974972852	0.904877948631353	30.7	28	no
Zm00001d002953	296	212	257	249	217	187	23.713	17.804	18.833	19.453	18.652	15.87	0.0752040315674983	0.703220695278323	0.88908485837145	228.3	240.6	no
Zm00001d002954	76	41	38	46	25	36	6.088	3.443	2.785	3.594	2.149	3.055	0.402976081644324	0.319551587269768	0.652664151869969	37.1	49.3	no
Zm00001d002956	399	294	323	270	213	259	31.964	24.69	23.67	21.093	18.308	21.98	0.303937266417907	0.109790016527562	0.38386310557316	259.3	320.4	no
Zm00001d002958	19	18	26	35	16	14	1.522	1.512	1.905	2.734	1.375	1.188	-0.190053822471587	0.694987450666192	0.885041385174955	22.3	19.6	no
Zm00001d002960	10	20	21	34	53	25	0.801	1.68	1.539	2.656	4.556	2.122	-1.31003553424261	0.00622047617826119	0.057968278742033	39.7	15.9	no
Zm00001d002961	98	81	93	66	43	84	7.851	6.802	6.815	5.156	3.696	7.129	0.342779849951993	0.241252702044184	0.575984219429327	67.4	85.5	no
Zm00001d002962	145	160	193	103	104	134	11.616	13.437	14.143	8.047	8.939	11.372	0.380918217515254	0.0790551339576712	0.318064580740924	119.9	155.9	no
Zm00001d002964	5	6	11	5	9	4	0.401	0.504	0.806	0.391	0.774	0.339	0.101673585241156	0.896761342650433	0.96627347796836	6.4	6.8	no
Zm00001d002965	62	89	52	104	103	51	4.967	7.474	3.811	8.125	8.853	4.328	-0.484874674742268	0.182253223939839	0.502070670338691	90.3	64.7	no
Zm00001d002966	229	271	291	519	402	387	18.345	22.758	21.325	40.546	34.554	32.843	-0.878556035958947	9.3229315262248e-08	6.8563583847006e-06	456.2	248.3	yes
Zm00001d002967	67	77	64	82	57	53	5.367	6.466	4.69	6.406	4.899	4.498	-0.0268080912106649	0.924251482695409	0.975417746753805	66.8	65.8	no
Zm00001d002968	17	13	11	15	10	10	1.362	1.092	0.806	1.172	0.86	0.849	0.0880806389558379	0.874634973474874	0.959235895964947	12.2	13	no
Zm00001d002969	541	640	847	737	553	769	43.34	53.746	62.069	57.576	47.533	65.262	-0.185287482126595	0.307363805000962	0.642402724548252	719.3	632.5	no
Zm00001d002970	3	9	3	13	12	17	0.24	0.756	0.22	1.016	1.031	1.443	-1.62649791779669	0.0228797036825944	0.143898451151679	14.7	4.8	no
Zm00001d002974	25	26	15	168	108	46	2.003	2.183	1.099	13.125	9.283	3.904	-2.40794375875308	2.04689050309229e-07	1.33353803835972e-05	111.3	21.1	yes
Zm00001d002978	465	474	578	564	413	480	37.251	39.806	42.357	44.061	35.499	40.736	-0.0972532196455216	0.49642326599589	0.781467354054594	508.1	475.1	no
Zm00001d002979	287	159	118	144	115	91	22.992	13.353	8.647	11.25	9.885	7.723	0.558945245748365	0.108900584708681	0.382392171022228	122	180	no
Zm00001d002980	743	459	547	509	406	373	59.522	38.546	40.085	39.764	34.898	31.655	0.294450677972089	0.16927586104911	0.48377503500446	449.5	551.5	no
Zm00001d002982	8	11	13	33	36	23	0.641	0.924	0.953	2.578	3.094	1.952	-1.68795695255037	0.000376255017367502	0.00667706442737665	32.3	10	yes
Zm00001d002984	40	31	32	16	9	20	3.204	2.603	2.345	1.25	0.774	1.697	1.04754829986185	0.0191238490152914	0.127754614575136	15.7	32.5	no
Zm00001d002989	18	18	13	12	8	12	1.442	1.512	0.953	0.937	0.688	1.018	0.47333482526348	0.3857085905709	0.706797120774239	11.2	15.6	no
Zm00001d002990	8	12	11	1	8	3	0.641	1.008	0.806	0.078	0.688	0.255	1.18184420276788	0.166854629661307	0.480117588349717	4.4	9.8	no
Zm00001d002992	52	52	73	24	26	42	4.166	4.367	5.35	1.875	2.235	3.564	0.772732968423118	0.0281450188440477	0.165996759356961	32.4	55.2	no
Zm00001d002996	44	41	40	60	67	36	3.525	3.443	2.931	4.687	5.759	3.055	-0.538605382765886	0.116417479061874	0.396862711537792	57.3	39.4	no
Zm00001d002999	183	291	252	396	323	311	14.66	24.438	18.467	30.937	27.763	26.394	-0.654508463499979	0.0017989905095303	0.0227123735997835	359.7	228.7	yes
Zm00001d003002	203	206	259	256	193	203	16.262	17.3	18.98	19.999	16.589	17.228	-0.121758826092137	0.476870222451382	0.771431484420031	227.4	209	no
Zm00001d003003	6	5	7	9	1	5	0.481	0.42	0.513	0.703	0.086	0.424	0.131924630467521	0.883901555963458	0.96198182954955	5.1	5.6	no
Zm00001d003004	32	41	48	37	30	29	2.564	3.443	3.518	2.891	2.579	2.461	0.175180253024952	0.606417780605515	0.842836029081162	33.5	37.8	no
Zm00001d003005	63	81	76	56	58	60	5.047	6.802	5.569	4.375	4.985	5.092	0.180419835892196	0.499642604545646	0.783141438544839	61.1	69.3	no
Zm00001d003006	50	81	99	72	202	113	4.006	6.802	7.255	5.625	17.363	9.59	-0.948806145056605	0.019677314440972	0.130141686544084	138.7	71.7	no
Zm00001d003007	133	144	178	107	113	112	10.655	12.093	13.044	8.359	9.713	9.505	0.289257765626647	0.155911159582849	0.463407044243325	116.7	142.3	no
Zm00001d003009	154	271	160	342	358	231	12.337	22.758	11.725	26.718	30.772	19.604	-0.813086419104606	0.00512247675304161	0.050188549306977	326.6	186.1	no
Zm00001d003012	11	9	3	3	7	2	0.881	0.756	0.22	0.234	0.602	0.17	0.793901666700432	0.390882412867001	0.710493240976979	4.3	7.4	no
Zm00001d003014	225	282	315	324	244	279	18.025	23.682	23.084	25.312	20.973	23.678	-0.198958462297529	0.253817442882582	0.589258564259697	295.5	257.5	no
Zm00001d003015	1088	525	479	601	270	168	87.16	44.089	35.102	46.952	23.208	14.258	0.902517712872185	0.149468031256035	0.453434904386111	356.1	665.8	no
Zm00001d003016	239	204	210	104	111	107	19.146	17.132	15.389	8.125	9.541	9.081	0.863833638903851	1.93697529588478e-05	0.000600763036466203	113.2	205.9	yes
Zm00001d003017	550	447	508	408	267	384	44.061	37.539	37.227	31.874	22.95	32.589	0.35936052332585	0.0500239177700262	0.240415649013777	368.8	473.5	no
Zm00001d003019	7	10	8	2	3	3	0.561	0.84	0.586	0.156	0.258	0.255	1.48569900913576	0.0893954349810921	0.34036137107697	2.8	7.9	no
Zm00001d003021	29	26	16	13	21	10	2.323	2.183	1.173	1.016	1.805	0.849	0.5398408835533	0.30568344603686	0.640513950247658	15.6	22.7	no
Zm00001d003023	57	24	15	28	29	11	4.566	2.015	1.099	2.187	2.493	0.934	0.368016879415458	0.536249505890513	0.806199207051919	23.8	30.8	no
Zm00001d003024	6	7	8	5	8	7	0.481	0.588	0.586	0.391	0.688	0.594	-0.100105764195663	0.890860576069627	0.96416240012731	7.1	6.6	no
Zm00001d003031	677	640	745	755	559	621	54.235	53.746	54.595	58.983	48.049	52.702	-0.0608242888072489	0.645314919612764	0.863077516898654	674.8	647.2	no
Zm00001d003033	446	458	582	582	420	473	35.729	38.462	42.65	45.467	36.101	40.142	-0.145661199348501	0.33210565392897	0.663764285614581	514.1	464.8	no
Zm00001d003034	54	75	101	105	101	92	4.326	6.298	7.401	8.203	8.681	7.808	-0.542330287477543	0.0395316497830969	0.207208417916429	104.5	71.6	no
Zm00001d003035	1684	1643	1230	3592	2851	2103	134.906	137.977	90.136	280.617	245.057	178.475	-1.04180889096338	3.25844079149886e-06	0.000133540372608863	2978.4	1447	yes
Zm00001d003037	5	9	8	11	6	8	0.401	0.756	0.586	0.859	0.516	0.679	-0.330686315130153	0.63479922487726	0.857682720674484	8.7	6.9	no
Zm00001d003039	27	27	41	24	27	34	2.163	2.267	3.005	1.875	2.321	2.885	-0.0122093887329145	0.974574305610427	0.991490029697442	29.9	29.6	no
Zm00001d003040	186	222	242	218	162	136	14.901	18.643	17.734	17.031	13.925	11.542	0.18140419825084	0.384458830421502	0.706097783005631	179.6	203.9	no
Zm00001d003041	82	82	71	79	72	39	6.569	6.886	5.203	6.172	6.189	3.31	0.160812011068179	0.613194021520074	0.847094593255187	66.4	74.3	no
Zm00001d003044	2	10	8	6	10	8	0.16	0.84	0.586	0.469	0.86	0.679	-0.435006008977874	0.582095132341848	0.831044530333818	8.5	6.3	no
Zm00001d003045	4	12	8	4	6	8	0.32	1.008	0.586	0.312	0.516	0.679	0.253523401527971	0.746600523711385	0.907787176994647	6.4	7.6	no
Zm00001d003047	72	76	82	51	37	65	5.768	6.382	6.009	3.984	3.18	5.516	0.432808027138332	0.136034019823512	0.431882615488741	53.5	72.3	no
Zm00001d003048	139	243	214	114	177	211	11.135	20.407	15.682	8.906	15.214	17.907	0.0767116658061463	0.802008957722455	0.932997979989374	178	187.5	no
Zm00001d003049	478	457	586	530	427	492	38.293	38.378	42.943	41.405	36.703	41.754	-0.089284014516322	0.510939327771852	0.789609829220179	506.5	476	no
Zm00001d003050	18	19	30	17	14	15	1.442	1.596	2.198	1.328	1.203	1.273	0.375701952714044	0.415188512243853	0.730847619753772	16.1	20.8	no
Zm00001d003051	14	3	10	37	32	20	1.122	0.252	0.733	2.891	2.751	1.697	-1.87921705585916	0.000941377375675219	0.0139576515657473	31.1	8.4	yes
Zm00001d003058	58	45	56	41	31	21	4.646	3.779	4.104	3.203	2.665	1.782	0.622788838800392	0.0729043549887128	0.302716448094401	32.4	49.9	no
Zm00001d003059	329	97	96	128	65	48	26.356	8.146	7.035	10	5.587	4.074	1.0047719603344	0.0432061280055892	0.219091987930203	83	166.8	no
Zm00001d003062	1224	1152	1739	1073	945	1164	98.055	96.744	127.436	83.826	81.227	98.785	0.201418055041048	0.20684867488473	0.53290317863329	1115	1281.6	no
Zm00001d003064	458	542	418	476	424	271	36.691	45.517	30.632	37.186	36.445	22.999	0.13405469669945	0.570691930814402	0.82473223016008	409.1	449.2	no
Zm00001d003066	919	823	1093	1063	1078	1005	73.622	69.115	80.096	83.045	92.659	85.291	-0.315763564321957	0.0162888017630502	0.114556768046092	1104.5	886.9	no
Zm00001d003067	33	22	31	16	12	24	2.644	1.848	2.272	1.25	1.031	2.037	0.566605873298631	0.210248878103737	0.536931045812191	18.2	27	no
Zm00001d003068	69	127	105	70	54	61	5.528	10.665	7.695	5.469	4.642	5.177	0.552407468875036	0.0623099301869869	0.274711396879921	64.6	94.8	no
Zm00001d003071	238	157	157	188	155	139	19.066	13.185	11.505	14.687	13.323	11.796	0.05178699552785	0.833616135149822	0.944464067652602	168.3	174.7	no
Zm00001d003072	383	417	563	339	283	313	30.682	35.019	41.257	26.484	24.325	26.563	0.379634469939696	0.0192699921104928	0.128332794680296	327	425.2	no
Zm00001d003076	168	220	303	198	200	240	13.459	18.475	22.204	15.468	17.191	20.368	-0.058532461525264	0.795505545639441	0.930652540033147	224.2	215	no
Zm00001d003081	2549	2174	2297	2294	1848	1797	204.202	182.57	168.327	179.214	158.844	152.505	0.0928696955540762	0.503823715181457	0.78548574523151	2073.7	2212.1	no
Zm00001d003083	631	537	558	659	552	447	50.55	45.097	40.891	51.483	47.447	37.935	-0.0901659604000347	0.609534166699945	0.84452043727642	578.9	544.1	no
Zm00001d003084	1656	1204	1311	1192	992	970	132.663	101.111	96.072	93.122	85.267	82.321	0.255046906352114	0.133237442542188	0.426826254001732	1102.2	1315.7	no
Zm00001d003085	58	40	39	30	29	11	4.646	3.359	2.858	2.344	2.493	0.934	0.82340310402353	0.0646538231879508	0.281218325640624	24.5	43.4	no
Zm00001d003087	768	667	839	628	629	587	61.525	56.014	61.483	49.061	54.066	49.817	0.14004475117227	0.293183214210431	0.628574720179812	647.2	712.8	no
Zm00001d003089	127	129	139	151	110	92	10.174	10.833	10.186	11.797	9.455	7.808	0.013180434189304	0.953484444986291	0.984674306409046	122.8	124.2	no
Zm00001d003090	10	7	3	13	5	12	0.801	0.588	0.22	1.016	0.43	1.018	-0.70441202981093	0.350318187504444	0.679356025674921	10.4	6.4	no
Zm00001d003091	121	140	138	141	167	165	9.693	11.757	10.113	11.015	14.354	14.003	-0.407676222576963	0.053165981121492	0.249774204852986	166.7	125.6	no
Zm00001d003099	71	99	92	95	89	68	5.688	8.314	6.742	7.422	7.65	5.771	-0.0984366329920686	0.705232071932422	0.889976866067708	88.2	82.5	no
Zm00001d003101	627	557	703	522	497	526	50.229	46.776	51.517	40.78	42.72	44.64	0.126565673678878	0.335029054852228	0.666304460572857	541.9	591.3	no
Zm00001d003102	150	190	199	321	290	310	12.017	15.956	14.583	25.077	24.927	26.309	-0.931347694265824	5.51602218257659e-08	4.37902754394946e-06	322.7	169.2	yes
Zm00001d003103	115	117	122	82	79	68	9.213	9.826	8.94	6.406	6.79	5.771	0.472317210161582	0.033636002593481	0.18732245346776	80.3	111.4	no
Zm00001d003104	42	62	84	48	117	99	3.365	5.207	6.156	3.75	10.057	8.402	-0.685454087593477	0.0826495253166895	0.325871972028552	94.3	58.4	no
Zm00001d003106	1836	1912	2446	1812	1459	1761	147.083	160.568	179.246	141.558	125.408	149.45	0.138608274143395	0.282933185886727	0.619466418778136	1759.3	1936.5	no
Zm00001d003107	51	56	101	58	44	56	4.086	4.703	7.401	4.531	3.782	4.753	0.224032798847913	0.480000923977969	0.772608081998733	55.2	64.3	no
Zm00001d003108	54	60	92	109	109	148	4.326	5.039	6.742	8.515	9.369	12.56	-1.00306738221994	0.000233973347752673	0.00455317452302787	128.7	64	yes
Zm00001d003109	290	258	305	276	251	274	23.232	21.667	22.351	21.562	21.575	23.253	-0.067584630994282	0.656306741175124	0.8689984050187	280.7	267.8	no
Zm00001d003110	64	94	55	51	46	46	5.127	7.894	4.03	3.984	3.954	3.904	0.434240144222768	0.184859422853679	0.505186898770883	50.1	67.8	no
Zm00001d003112	601	779	1022	1216	1312	1426	48.146	65.42	74.893	94.997	112.773	121.02	-0.893309455207781	2.14376979767721e-06	9.37899286483778e-05	1391	748.5	yes
Zm00001d003114	764	1109	641	1101	1126	766	61.204	93.133	46.973	86.013	96.785	65.008	-0.390480515861756	0.131108694859264	0.423606393648719	1049.7	801	no
Zm00001d003116	174	156	201	192	146	165	13.939	13.101	14.73	15	12.549	14.003	-0.078542775068014	0.662692327681598	0.872202929082473	175.5	166.3	no
Zm00001d003118	529	514	540	624	483	549	42.378	43.165	39.572	48.749	41.516	46.592	-0.215941188001201	0.109987938587189	0.384320325846381	578.2	498.2	no
Zm00001d003119	352	328	476	355	305	296	28.199	27.545	34.882	27.734	26.216	25.121	0.109753654942891	0.497706393262959	0.782399614166972	334.3	360.5	no
Zm00001d003123	569	593	678	556	477	471	45.583	49.799	49.685	43.436	41	39.972	0.133827015776741	0.292167201761649	0.627943403158721	526	577.2	no
Zm00001d003124	201	205	242	171	159	208	16.102	17.216	17.734	13.359	13.667	17.652	0.106529347953968	0.570047156732749	0.82429919075197	188.8	203.1	no
Zm00001d003125	22	33	30	28	32	23	1.762	2.771	2.198	2.187	2.751	1.952	-0.125191919758412	0.750768539890523	0.910546122211417	29.2	26.8	no
Zm00001d003127	929	1128	1340	1355	1332	1478	74.423	94.728	98.197	105.856	114.492	125.433	-0.460186242006538	0.00226380999283205	0.0269220459217005	1462.3	1062.6	yes
Zm00001d003129	567	353	324	402	240	207	45.423	29.645	23.743	31.405	20.629	17.567	0.424313756211961	0.147041146277581	0.449542397603291	293.9	394.8	no
Zm00001d003142	55	23	26	57	63	46	4.406	1.932	1.905	4.453	5.415	3.904	-0.824582904742552	0.0442810307895761	0.222771305351547	58.3	33	no
Zm00001d003143	5	6	3	7	7	10	0.401	0.504	0.22	0.547	0.602	0.849	-0.923687391808975	0.236374568405725	0.569498570749398	8.4	4.5	no
Zm00001d003144	32	44	18	44	40	22	2.564	3.695	1.319	3.437	3.438	1.867	-0.301668044473824	0.516469446104379	0.793269423850021	37	30.2	no
Zm00001d003147	2428	1817	1843	2106	1546	1488	194.508	152.59	135.057	164.527	132.886	126.282	0.103010000602325	0.578912550051868	0.829827895547582	1790.4	1923.3	no
Zm00001d003148	1487	1224	1586	1233	1147	1204	119.124	102.79	116.224	96.325	98.59	102.18	0.100492645975583	0.421349729241661	0.735309680203136	1256.4	1346.7	no
Zm00001d003149	52	57	76	51	35	35	4.166	4.787	5.569	3.984	3.008	2.97	0.454965042314753	0.133890848554253	0.427890308462839	42.1	57.7	no
Zm00001d003151	11	8	15	11	9	11	0.881	0.672	1.099	0.859	0.774	0.934	-0.033637092456	0.954457173121454	0.985220098759205	10.8	10.6	no
Zm00001d003155	68	41	58	64	40	44	5.448	3.443	4.25	5	3.438	3.734	0.0258727316258454	0.936064915777159	0.979579063978935	51.4	52.4	no
Zm00001d003157	33080	33828	36229	39135	35894	35907	2650.055	2840.838	2654.907	3057.334	3085.262	3047.309	-0.261546854054014	0.00629187151462078	0.0583324128240654	38866	32421.9	no
Zm00001d003159	121	73	113	109	68	78	9.693	6.13	8.281	8.515	5.845	6.62	0.116649186416825	0.670941273662606	0.875060474926103	88.6	96.1	no
Zm00001d003161	93	93	102	71	63	85	7.45	7.81	7.475	5.547	5.415	7.214	0.237186512115743	0.32428081257681	0.656913365946952	76.8	90.5	no
Zm00001d003162	127	178	191	167	190	149	10.174	14.948	13.997	13.047	16.331	12.645	-0.194347411290347	0.386451846464968	0.707211893672055	178	155.4	no
Zm00001d003164	2077	1672	2085	980	687	977	166.389	140.413	152.791	76.56	59.051	82.915	0.988987085119664	9.2533682924384e-10	1.20336470574007e-07	922.3	1831	yes
Zm00001d003166	461	382	471	378	340	353	36.931	32.08	34.515	29.53	29.225	29.958	0.1368379593479	0.341067447078197	0.671684905840296	375.1	412.4	no
Zm00001d003172	567	519	687	428	442	449	45.423	43.585	50.344	33.437	37.992	38.105	0.260377399822592	0.0714743691215963	0.298968729045394	463.4	554.6	no
Zm00001d003174	480	536	768	497	534	583	38.453	45.013	56.28	38.827	45.9	49.477	-0.0306335079997829	0.868566001266602	0.957953888301495	567.8	555.3	no
Zm00001d003175	4	6	6	16	39	21	0.32	0.504	0.44	1.25	3.352	1.782	-2.43041477261879	0.000136681279667716	0.00295485453564788	27.2	5	yes
Zm00001d003176	239	218	278	223	175	199	19.146	18.307	20.372	17.421	15.042	16.888	0.142450989818977	0.386943782127866	0.707733992715563	208.5	230.2	no
Zm00001d003179	144	147	182	159	125	165	11.536	12.345	13.337	12.422	10.744	14.003	-0.0839717127290174	0.665264519514229	0.873191550167176	157	148.1	no
Zm00001d003180	297	278	317	303	215	213	23.793	23.346	23.23	23.671	18.48	18.077	0.137308949214376	0.427037400017272	0.739381935828273	254.4	280.2	no
Zm00001d003181	1932	1898	1930	1793	2042	2098	154.773	159.392	141.433	140.074	175.52	178.05	-0.203632033818725	0.169921814410567	0.484542509027187	2089.3	1814.1	no
Zm00001d003182	73	85	107	94	71	114	5.848	7.138	7.841	7.344	6.103	9.675	-0.236072761108418	0.367398918681224	0.693137321008997	97.6	82.8	no
Zm00001d003183	5	5	3	8	16	8	0.401	0.42	0.22	0.625	1.375	0.679	-1.46215931852745	0.0573424620450958	0.261515223041882	11.4	4.1	no
Zm00001d003185	1822	2871	2983	2988	3336	3428	145.961	241.103	218.598	233.431	286.745	290.923	-0.513182032669837	0.00983145922092033	0.0803097903991703	3432.7	2405	no
Zm00001d003186	1238	1305	1311	1790	1898	1664	99.177	109.592	96.072	139.84	163.142	141.218	-0.632124613846724	3.16617765125887e-06	0.000130204303926126	1880.5	1213.4	yes
Zm00001d003187	30	7	8	29	14	8	2.403	0.588	0.586	2.266	1.203	0.679	-0.292594178087546	0.685324697938277	0.88057557388232	17.5	14.4	no
Zm00001d003188	130	67	63	47	63	41	10.414	5.627	4.617	3.672	5.415	3.48	0.632816559796191	0.0971821177695615	0.35812192953047	53.3	82.6	no
Zm00001d003190	30385	30017	36568	28225	39075	38170	2434.157	2520.795	2679.75	2205.015	3358.684	3239.362	-0.29570730456717	0.102155045446085	0.369629824112569	37291.6	30380	no
Zm00001d003191	1120	1111	891	1600	1773	1410	89.724	93.301	65.294	124.996	152.398	119.662	-0.765544072301173	5.14352087959931e-05	0.00134776587325575	1681.7	989.5	yes
Zm00001d003193	198	181	218	250	309	293	15.862	15.2	15.975	19.531	26.56	24.866	-0.680589398008886	0.000312926769395439	0.00571830739043876	300.5	187.3	yes
Zm00001d003195	2025	2004	2772	1018	1007	1327	162.224	168.294	203.136	79.529	86.556	112.618	0.849789086696685	7.55555380063098e-07	3.97246496425719e-05	1178	2122.5	yes
Zm00001d003196	193	188	181	137	103	171	15.461	15.788	13.264	10.703	8.853	14.512	0.301106029652049	0.190688019960455	0.513790061569248	143.8	177.3	no
Zm00001d003197	325	473	358	274	483	438	26.036	39.722	26.235	21.406	41.516	37.172	-0.214356654087366	0.438599258773956	0.74667154043739	424.5	365.8	no
Zm00001d003198	251	270	342	318	342	314	20.108	22.674	25.062	24.843	29.397	26.648	-0.341990493465327	0.0407915680046975	0.211704875185726	342.4	269.8	no
Zm00001d003200	595	762	690	479	468	475	47.666	63.992	50.564	37.421	40.227	40.312	0.370578456310629	0.0208509278147686	0.135181447906727	499	645.2	no
Zm00001d003203	643	667	708	608	564	633	51.511	56.014	51.883	47.499	48.479	53.721	0.00349000766745801	0.978440170762324	0.992976496844564	632.9	634.4	no
Zm00001d003207	539	470	620	468	438	458	43.18	39.47	45.434	36.561	37.648	38.869	0.0934830821606491	0.493930305984748	0.779683971797621	478.2	509.9	no
Zm00001d003208	24	24	21	30	35	23	1.923	2.015	1.539	2.344	3.008	1.952	-0.506433269565123	0.210052711593954	0.536545254684109	31	21.8	no
Zm00001d003209	50	35	23	19	25	8	4.006	2.939	1.685	1.484	2.149	0.679	0.911613089889732	0.0851530267814515	0.331524508997111	18.3	34.5	no
Zm00001d003210	126	128	142	127	105	85	10.094	10.749	10.406	9.922	9.025	7.214	0.167329721342749	0.441059059261718	0.748570537181209	110.7	124.4	no
Zm00001d003212	7	14	14	8	12	4	0.561	1.176	1.026	0.625	1.031	0.339	0.374649576069977	0.5851464688915	0.832490135784377	8.5	11	no
Zm00001d003213	539	697	1106	328	431	480	43.18	58.533	81.049	25.624	37.047	40.736	0.729904762563284	0.00430457462943767	0.0442358237208607	437.8	725.4	yes
Zm00001d003214	710	733	887	756	514	715	56.878	61.557	65	59.061	44.181	60.68	0.0766708214545403	0.627168809353847	0.853514911974711	691.8	729.7	no
Zm00001d003220	1055	810	885	873	601	628	84.517	68.023	64.854	68.201	51.659	53.296	0.244342843558426	0.170327420591567	0.485103339116514	731.3	866.8	no
Zm00001d003222	996	902	1053	815	722	805	79.79	75.749	77.165	63.67	62.059	68.318	0.175877729359327	0.138222490595704	0.435521647001183	820.3	926.6	no
Zm00001d003223	100	92	126	94	62	96	8.011	7.726	9.233	7.344	5.329	8.147	0.177590712187421	0.470869688249148	0.767263910312178	87.8	99.4	no
Zm00001d003224	24	34	51	34	26	49	1.923	2.855	3.737	2.656	2.235	4.158	-0.171878043850582	0.669636358477129	0.874376901182849	38.2	33.8	no
Zm00001d003226	12	22	16	13	19	19	0.961	1.848	1.173	1.016	1.633	1.612	-0.189710975861657	0.710681018714529	0.892477991405622	18.1	15.8	no
Zm00001d003227	92	85	87	79	49	69	7.37	7.138	6.375	6.172	4.212	5.856	0.275798077473955	0.287247607998593	0.623487946021567	68.5	83.2	no
Zm00001d003228	128	170	148	87	112	85	10.254	14.276	10.846	6.797	9.627	7.214	0.491014972620862	0.0481996572212489	0.234496382768713	100.2	140.7	no
Zm00001d003229	9	7	11	13	15	10	0.721	0.588	0.806	1.016	1.289	0.849	-0.660595597801987	0.264743233923617	0.60168916800822	13.4	8.4	no
Zm00001d003239	4	7	11	8	11	8	0.32	0.588	0.806	0.625	0.946	0.679	-0.47654578818489	0.496324465491938	0.781414437888706	9.5	6.8	no
Zm00001d003242	634	607	701	757	671	711	50.79	50.975	51.37	59.139	57.676	60.34	-0.297078512635184	0.0110722086694936	0.087206374129799	749	609.6	no
Zm00001d003245	65	73	87	75	72	71	5.207	6.13	6.375	5.859	6.189	6.026	-0.11632644582091	0.633809197711005	0.857179702085995	76.5	70.4	no
Zm00001d003246	218	229	264	276	252	222	17.464	19.231	19.346	21.562	21.661	18.84	-0.235584361546332	0.149978352438785	0.454235851404733	262.6	223	no
Zm00001d003247	1419	1204	1693	729	725	930	113.677	101.111	124.065	56.951	62.317	78.926	0.687617792233302	4.13467306135859e-05	0.00113026528575198	837.8	1348.9	yes
Zm00001d003248	186	193	292	234	252	287	14.901	16.208	21.398	18.281	21.661	24.357	-0.379370602583964	0.0679036876640973	0.289737076379929	272	208.7	no
Zm00001d003249	258	250	284	213	191	169	20.669	20.995	20.812	16.64	16.417	14.342	0.310433552705787	0.0601652878904798	0.269317172736044	200.5	248.7	no
Zm00001d003250	219	173	221	213	183	178	17.544	14.528	16.195	16.64	15.73	15.106	-0.062115953673772	0.726932199476139	0.899233319195671	200.7	192.3	no
Zm00001d003251	55	48	87	73	62	66	4.406	4.031	6.375	5.703	5.329	5.601	-0.251102429786699	0.376272323038529	0.700289469402944	70.3	58.9	no
Zm00001d003252	502	209	228	269	119	133	40.215	17.552	16.708	21.015	10.229	11.287	0.732433100398987	0.05432953236464	0.253513144889499	179.3	298.2	no
Zm00001d003254	117	75	132	114	98	88	9.373	6.298	9.673	8.906	8.424	7.468	-0.0529937687587725	0.833446755862756	0.944464067652602	104.9	101	no
Zm00001d003256	472	394	435	405	328	338	37.812	33.088	31.877	31.64	28.193	28.685	0.129460980412456	0.399347025021401	0.717171721319577	374.1	409.6	no
Zm00001d003257	345	297	393	362	261	284	27.638	24.942	28.8	28.28	22.434	24.102	0.0353790562715628	0.827826334955005	0.942794302130221	316	324	no
Zm00001d003258	267	236	320	252	199	256	21.39	19.819	23.45	19.687	17.105	21.726	0.0588491562053372	0.731190809533447	0.901300753653696	247.2	257.4	no
Zm00001d003259	428	428	490	394	345	350	34.287	35.943	35.908	30.78	29.654	29.703	0.148333352738077	0.262132970685287	0.598708009162596	381.1	422.4	no
Zm00001d003261	186	178	251	183	152	151	14.901	14.948	18.394	14.296	13.065	12.815	0.177212082504887	0.337305291722083	0.668441283525073	169.8	191.9	no
Zm00001d003262	114	144	191	134	116	142	9.133	12.093	13.997	10.468	9.971	12.051	0.0292617515351649	0.896246669174895	0.96590460727628	137.3	139.9	no
Zm00001d003264	190	144	181	325	285	260	15.221	12.093	13.264	25.39	24.497	22.065	-0.912386929847396	4.15539200434502e-07	2.36640197872142e-05	304.3	161.7	yes
Zm00001d003265	3077	3139	3585	3170	3085	3456	246.5	263.61	262.713	247.649	265.171	293.299	-0.148416811196597	0.204165920275983	0.529957772652153	3408.9	3075.3	no
Zm00001d003266	120	178	222	139	106	143	9.613	14.948	16.268	10.859	9.111	12.136	0.258508579658987	0.29429913209459	0.629984079639982	135.6	162.1	no
Zm00001d003267	2543	2369	2740	2265	1879	2176	203.721	198.946	200.791	176.948	161.509	184.67	0.120077179174368	0.265017124897725	0.601723481000854	2210.6	2402.6	no
Zm00001d003268	314	358	411	495	379	417	25.155	30.064	30.119	38.671	32.577	35.389	-0.409106738308437	0.00660627696465704	0.0604294125248579	450.5	339.4	no
Zm00001d003271	331	528	632	777	639	668	26.517	44.341	46.314	60.701	54.925	56.691	-0.646846475070863	0.00212156300478821	0.0256632053682126	728.3	465	yes
Zm00001d003272	32	51	66	26	62	65	2.564	4.283	4.837	2.031	5.329	5.516	-0.230854204960274	0.593182539475058	0.836709500730394	54.6	46.4	no
Zm00001d003275	16	20	22	9	18	12	1.282	1.68	1.612	0.703	1.547	1.018	0.398097493291946	0.444422278042769	0.750988449117238	13.9	18.2	no
Zm00001d003276	8	15	12	15	16	30	0.641	1.26	0.879	1.172	1.375	2.546	-0.962513715312854	0.0825365302720414	0.325569811331391	21.5	11	no
Zm00001d003277	25	36	39	29	26	41	2.003	3.023	2.858	2.266	2.235	3.48	-0.103830192815406	0.784724833603982	0.92482809249646	33.7	31.3	no
Zm00001d003281	2	9	8	8	6	7	0.16	0.756	0.586	0.625	0.516	0.594	-0.302082630189706	0.705035813890025	0.889831406137483	7.3	5.9	no
Zm00001d003283	659	489	456	904	545	426	52.793	41.066	33.416	70.623	46.845	36.153	-0.354254505331408	0.183811417321056	0.503528191301681	648.8	507.9	no
Zm00001d003284	394	384	334	333	268	295	31.564	32.248	24.476	26.015	23.036	25.036	0.166306012922848	0.340131187654625	0.671046902386416	313.1	351.8	no
Zm00001d003287	795	578	385	474	452	229	63.688	48.54	28.213	37.03	38.852	19.434	0.473742639205359	0.149928782567024	0.454235851404733	403.9	561.1	no
Zm00001d003288	1293	1099	1039	1190	998	844	103.583	92.293	76.139	92.966	85.783	71.627	0.0337584163281622	0.848296453983681	0.949925618134458	1059	1084.4	no
Zm00001d003289	8	7	9	9	7	1	0.641	0.588	0.66	0.703	0.602	0.085	0.348021234299904	0.676115979148169	0.877498620673877	5.9	7.5	no
Zm00001d003291	305	372	453	365	287	334	24.434	31.24	33.196	28.515	24.669	28.345	0.036499460953184	0.829388343649006	0.943515091837722	344.4	353.2	no
Zm00001d003292	55	56	59	50	39	33	4.406	4.703	4.324	3.906	3.352	2.801	0.327259137422928	0.274826528979345	0.611788860935915	42.5	53.5	no
Zm00001d003293	99	82	123	84	70	69	7.931	6.886	9.014	6.562	6.017	5.856	0.284811115712918	0.231020361985206	0.562877355548303	77.9	94.9	no
Zm00001d003294	69	63	82	71	45	55	5.528	5.291	6.009	5.547	3.868	4.668	0.170100451862635	0.528934872215326	0.801360925435564	59.4	67	no
Zm00001d003297	21	24	21	12	28	22	1.682	2.015	1.539	0.937	2.407	1.867	-0.0812988693509118	0.86697808009252	0.957474785732902	22.1	20.8	no
Zm00001d003301	92	116	41	89	48	32	7.37	9.742	3.005	6.953	4.126	2.716	0.456251952861073	0.324896797791868	0.657241297005717	58.2	80.2	no
Zm00001d003302	511	453	537	404	389	417	40.936	38.042	39.352	31.562	33.436	35.389	0.15100233146917	0.275765333982668	0.612330683251576	424.6	471.2	no
Zm00001d003304	70	104	39	54	64	48	5.608	8.734	2.858	4.219	5.501	4.074	0.225975867294797	0.575338060837288	0.82787907273728	58.5	68.5	no
Zm00001d003306	10	18	15	20	10	14	0.801	1.512	1.099	1.562	0.86	1.188	-0.17525127207298	0.746016933503215	0.907445317111151	15.2	13.5	no
Zm00001d003308	398	348	472	439	403	429	31.884	29.225	34.589	34.296	34.64	36.408	-0.224606433791523	0.116991646647224	0.397917514915236	445.4	380.9	no
Zm00001d003309	2292	1919	2625	1472	1750	1957	183.613	161.156	192.363	114.997	150.421	166.084	0.228322936267728	0.186562431332708	0.507584463368324	1826	2138.6	no
Zm00001d003310	1026	991	1136	1428	1179	1145	82.193	83.223	83.248	111.559	101.341	97.172	-0.405523677803121	0.000552908018197689	0.00916291581115321	1310.9	989.8	yes
Zm00001d003311	1348	1470	1730	1928	1850	1769	107.989	123.449	126.777	150.621	159.016	150.129	-0.448831642439685	0.000168693378574783	0.00349863646308861	1945.1	1424.7	yes
Zm00001d003313	48	36	58	44	30	37	3.845	3.023	4.25	3.437	2.579	3.14	0.19591492118103	0.54833866346231	0.813516055477034	38.7	44.3	no
Zm00001d003314	12	11	19	20	11	19	0.961	0.924	1.392	1.562	0.946	1.612	-0.412324286788738	0.426833509457086	0.739381935828273	17.4	13	no
Zm00001d003315	15	11	22	11	10	5	1.202	0.924	1.612	0.859	0.86	0.424	0.715487880911921	0.23267569846222	0.564958463705867	9.1	14.9	no
Zm00001d003317	1842	2546	2471	3128	4521	3574	147.564	213.81	181.078	244.368	388.602	303.314	-0.880754619375033	2.66982436507917e-05	0.000785386983469609	3970.1	2156	yes
Zm00001d003319	61	82	95	90	100	75	4.887	6.886	6.962	7.031	8.595	6.365	-0.321239997246528	0.223899553352916	0.55323731321684	93.2	74.4	no
Zm00001d003320	13	7	16	12	4	12	1.041	0.588	1.173	0.937	0.344	1.018	0.20537696879772	0.756111444467791	0.912402454346222	9.7	11.2	no
Zm00001d003321	10	16	34	6	8	9	0.801	1.344	2.492	0.469	0.688	0.764	1.18837630335452	0.0617273647143424	0.273249755546556	8.1	18.4	no
Zm00001d003322	189	179	226	152	82	154	15.141	15.032	16.562	11.875	7.048	13.069	0.46269539764969	0.0586512478799329	0.265226587666832	134.8	186	no
Zm00001d003328	159	171	232	144	159	171	12.738	14.36	17.001	11.25	13.667	14.512	0.0746526427045136	0.716642146295998	0.894238031617788	166.8	175.3	no
Zm00001d003329	487	520	639	494	431	543	39.014	43.669	46.827	38.593	37.047	46.083	0.002695283173899	0.985795798133939	0.9955121629359	514.3	515.1	no
Zm00001d003331	43	41	50	28	23	22	3.445	3.443	3.664	2.187	1.977	1.867	0.719105954124488	0.0360646201049786	0.195980889810259	25.5	42	no
Zm00001d003333	332	301	293	297	270	271	26.597	25.278	21.471	23.202	23.208	22.999	-0.00744097732886776	0.963876813963387	0.988042691764754	293.5	292.2	no
Zm00001d003334	56	99	83	106	103	105	4.486	8.314	6.082	8.281	8.853	8.911	-0.555819666570969	0.0401158024904858	0.208945617710492	110.2	75	no
Zm00001d003345	879	792	933	950	711	758	70.417	66.511	68.371	74.217	61.114	64.329	-0.0458111992794081	0.727262255059774	0.899324972408607	843.5	817.5	no
Zm00001d003346	274	357	467	562	604	660	21.95	29.98	34.222	43.905	51.917	56.012	-0.907223482420277	3.94499556275169e-06	0.000156591504332735	642.4	342.2	yes
Zm00001d003347	29	21	32	30	20	23	2.323	1.764	2.345	2.344	1.719	1.952	0.0117417931999717	0.976404495139654	0.992424019457911	25.4	25.6	no
Zm00001d003349	9	20	29	16	27	20	0.721	1.68	2.125	1.25	2.321	1.697	-0.308554953845808	0.559287211234196	0.819050798313587	22.4	17.9	no
Zm00001d003352	556	448	469	526	376	373	44.541	37.623	34.369	41.093	32.319	31.655	0.0643646029501575	0.722278533429645	0.896955756706502	443.9	464.6	no
Zm00001d003354	41	25	33	22	12	16	3.285	2.099	2.418	1.719	1.031	1.358	0.839235455625827	0.0544807392186512	0.253944822758368	17.3	31.1	no
Zm00001d003356	43	27	20	30	29	8	3.445	2.267	1.466	2.344	2.493	0.679	0.290691666052858	0.600690990020226	0.840827438447219	23.4	28.7	no
Zm00001d003358	336	316	142	115	165	65	26.917	26.537	10.406	8.984	14.183	5.516	1.06464910129159	0.00876166573379539	0.0738870685781725	121.9	255	no
Zm00001d003363	3	14	9	14	33	26	0.24	1.176	0.66	1.094	2.837	2.207	-1.66482315343748	0.00945927628785352	0.0785270599034931	26.1	8.2	no
Zm00001d003367	35	26	44	32	23	33	2.804	2.183	3.224	2.5	1.977	2.801	0.0918366370521661	0.803346305153622	0.933158282548641	30.7	32.7	no
Zm00001d003368	264	275	384	187	125	176	21.149	23.094	28.14	14.609	10.744	14.937	0.758960758229914	0.000160669758491481	0.00337308008741967	170	287.8	yes
Zm00001d003369	880	628	790	543	551	614	70.497	52.739	57.892	42.421	47.361	52.108	0.26739217554775	0.121996641030393	0.407420179510192	600.1	722.2	no
Zm00001d003370	9	7	7	10	3	12	0.721	0.588	0.513	0.781	0.258	1.018	-0.25941345025287	0.72543957275419	0.898794086382558	8.6	7.3	no
Zm00001d003372	179	167	215	214	165	180	14.34	14.024	15.755	16.718	14.183	15.276	-0.152142301287409	0.383925719768459	0.705584037178627	195.1	175.6	no
Zm00001d003373	24	35	43	45	41	37	1.923	2.939	3.151	3.516	3.524	3.14	-0.433816050163295	0.209006677036101	0.535688827273785	43.1	31.8	no
Zm00001d003376	124	91	111	69	53	71	9.934	7.642	8.134	5.39	4.556	6.026	0.60250566741866	0.0168104698968673	0.116854455139865	67.4	102.5	no
Zm00001d003378	1007	1226	1706	1513	1362	1552	80.671	102.958	125.018	118.2	117.07	131.713	-0.338991824251423	0.0499204835439058	0.240185348778876	1551.3	1226.1	no
Zm00001d003379	382	435	415	203	155	168	30.602	36.531	30.412	15.859	13.323	14.258	1.07863725079525	1.34354311877987e-10	2.33416277338749e-08	183.5	388.1	yes
Zm00001d003380	1471	1691	2553	1740	3395	3242	117.843	142.008	187.087	135.934	291.817	275.138	-0.747387548202525	0.00782334309384254	0.0681557596929051	2981.2	1775.5	no
Zm00001d003381	307	322	392	360	434	413	24.594	27.041	28.726	28.124	37.304	35.05	-0.410946608085167	0.017983360738981	0.122264257903053	425.5	319.7	no
Zm00001d003382	520	453	512	476	459	373	41.657	38.042	37.52	37.186	39.453	31.655	0.0266415778302321	0.866088322820261	0.95707677040619	458.4	466.9	no
Zm00001d003386	18	20	28	29	19	36	1.442	1.68	2.052	2.266	1.633	3.055	-0.509787626531178	0.231276672811688	0.563273632895206	29.3	20.6	no
Zm00001d003390	21	27	27	41	26	30	1.682	2.267	1.979	3.203	2.235	2.546	-0.51993166481324	0.171487168695109	0.487094897656744	33.7	23.6	no
Zm00001d003392	11	16	17	14	29	17	0.881	1.344	1.246	1.094	2.493	1.443	-0.625648872919255	0.234155817365451	0.566586795568771	21.4	13.8	no
Zm00001d003393	825	727	850	823	720	681	66.091	61.053	62.289	64.295	61.887	57.794	-0.0446356302017781	0.725426248011063	0.898794086382558	778	754.4	no
Zm00001d003394	570	510	621	572	465	531	45.663	42.829	45.508	44.686	39.969	45.064	-0.0391150574587609	0.764018397436288	0.915821262863608	548.1	533.5	no
Zm00001d003395	1627	1339	1391	1243	905	1021	130.34	112.448	101.934	97.107	77.789	86.649	0.314243110867344	0.0434683291239319	0.219814754315673	1104.7	1374.1	no
Zm00001d003398	13	12	23	25	28	23	1.041	1.008	1.685	1.953	2.407	1.952	-0.838658262823198	0.0647646004319369	0.281444860495865	26.7	14.8	no
Zm00001d003399	212	366	483	232	399	378	16.983	30.736	35.395	18.124	34.296	32.08	-0.118672709095862	0.700736352663581	0.887922260813034	358.3	329.6	no
Zm00001d003400	95	101	141	111	83	115	7.61	8.482	10.333	8.672	7.134	9.76	-0.0377006196201694	0.872107452836612	0.959205966909262	107.9	105.1	no
Zm00001d003401	1574	1705	2472	1338	1106	1454	126.094	143.184	181.151	104.528	95.066	123.396	0.392187335688558	0.022472569964658	0.142308469335096	1364.3	1790.2	no
Zm00001d003404	4	13	9	16	11	10	0.32	1.092	0.66	1.25	0.946	0.849	-0.65370924139729	0.315905510132314	0.650298429627997	12.9	8.2	no
Zm00001d003406	8	12	11	12	12	2	0.641	1.008	0.806	0.937	1.031	0.17	0.1014929840765	0.890707777080727	0.96416240012731	9.1	9.8	no
Zm00001d003411	2	9	5	4	6	8	0.16	0.756	0.366	0.312	0.516	0.679	-0.329099648241956	0.70732234728239	0.890975151723223	6.4	5.1	no
Zm00001d003414	25	51	43	79	58	39	2.003	4.283	3.151	6.172	4.985	3.31	-0.710775953721321	0.0621524984197035	0.274464798349265	61.2	37.4	no
Zm00001d003415	117	103	138	119	80	100	9.373	8.65	10.113	9.297	6.876	8.487	0.104448621766946	0.636918196105243	0.858561853983096	104.1	112	no
Zm00001d003422	14	19	21	21	6	5	1.122	1.596	1.539	1.641	0.516	0.424	0.626043806960788	0.324920006452708	0.657241297005717	10.9	16.9	no
Zm00001d003423	861	838	1067	1013	836	855	68.975	70.374	78.191	79.138	71.858	72.561	-0.126473486440219	0.299427861052716	0.634853380329049	945	865.6	no
Zm00001d003425	28	32	46	31	19	41	2.243	2.687	3.371	2.422	1.633	3.48	0.0564763484705276	0.888245882938123	0.963300992601506	31.8	33	no
Zm00001d003426	107	106	92	126	102	105	8.572	8.902	6.742	9.843	8.767	8.911	-0.273640781005679	0.223506580313511	0.552885912403676	116.3	96.5	no
Zm00001d003427	471	430	490	421	301	378	37.732	36.111	35.908	32.89	25.872	32.08	0.18719217767832	0.217731570855412	0.545922862503503	383.6	437	no
Zm00001d003428	363	305	334	318	227	233	29.08	25.614	24.476	24.843	19.512	19.774	0.217903551991614	0.218350943657487	0.546732519497468	270.9	315.5	no
Zm00001d003429	5	3	3	0	16	11	0.401	0.252	0.22	0	1.375	0.934	-1.49503180192494	0.177812565964974	0.496339069625132	9.9	3.5	no
Zm00001d003430	94	80	83	112	87	99	7.53	6.718	6.082	8.75	7.478	8.402	-0.363771165546414	0.113256129176161	0.39069019826013	104.1	81	no
Zm00001d003432	446	391	401	831	880	643	35.729	32.836	29.386	64.92	75.64	54.569	-1.0828232302014	2.18706394764891e-09	2.57033618357268e-07	826.5	390.3	yes
Zm00001d003434	2260	1981	2071	2362	2332	2227	181.05	166.362	151.766	184.526	200.447	188.998	-0.288170314378645	0.0278707493375083	0.164784516736563	2428.5	1988.9	no
Zm00001d003435	124	96	115	132	85	88	9.934	8.062	8.427	10.312	7.306	7.468	-0.01145595816662	0.962188682617742	0.987449798566561	105.9	105.3	no
Zm00001d003436	6	10	14	114	62	66	0.481	0.84	1.026	8.906	5.329	5.601	-3.16177660465282	1.14293880024188e-13	3.91456539082843e-11	83.7	9.3	yes
Zm00001d003438	853	931	984	759	648	711	68.334	78.184	72.109	59.295	55.699	60.34	0.230839636152082	0.0567929515947988	0.260246753533123	741.1	869.9	no
Zm00001d003439	7	10	11	2	4	9	0.561	0.84	0.806	0.156	0.344	0.764	0.725058534914348	0.365119893257286	0.691491097725574	5.3	8.8	no
Zm00001d003446	909	785	932	1072	1030	854	72.82	65.923	68.298	83.748	88.533	72.476	-0.328985888746406	0.0212777167984609	0.13705034664197	1035.9	824.6	no
Zm00001d003447	62	97	105	103	210	199	4.967	8.146	7.695	8.047	18.051	16.888	-1.13990979230194	0.000739340579570793	0.0114610639140809	182.3	82.6	yes
Zm00001d003448	144	93	141	106	76	81	11.536	7.81	10.333	8.281	6.533	6.874	0.368054974082929	0.13691246408408	0.433498816904152	91.6	118.3	no
Zm00001d003451	7	16	14	11	17	11	0.561	1.344	1.026	0.859	1.461	0.934	-0.244477983462876	0.678816532539626	0.878380093244685	13.8	11.6	no
Zm00001d003457	508	499	446	456	403	400	40.696	41.905	32.683	35.624	34.64	33.947	0.058469489223508	0.713569933181424	0.893156074933463	440.7	459.3	no
Zm00001d003459	9	14	8	0	8	6	0.721	1.176	0.586	0	0.688	0.509	0.966407846781525	0.296951901968369	0.632549022448604	5.1	9.9	no
Zm00001d003460	745	594	600	674	473	508	59.682	49.883	43.969	52.655	40.657	43.112	0.0862837623877652	0.632046051821369	0.856470465195296	576.2	612.2	no
Zm00001d003462	352	351	447	274	218	314	28.199	29.477	32.757	21.406	18.738	26.648	0.351636780750197	0.0483237000392625	0.234668970719327	282	359.8	no
Zm00001d003463	4	17	11	42	49	38	0.32	1.428	0.806	3.281	4.212	3.225	-2.16997354049662	1.29839856860863e-05	0.000431151048232575	45.4	10.1	yes
Zm00001d003464	691	622	740	687	558	584	55.356	52.235	54.228	53.67	47.963	49.562	0.0115520583205483	0.926564189573708	0.976456107473831	639	644.3	no
Zm00001d003468	37	56	52	50	50	44	2.964	4.703	3.811	3.906	4.298	3.734	-0.147844362220891	0.634806308291831	0.857682720674484	50.5	45.6	no
Zm00001d003470	327	276	275	266	259	237	26.196	23.178	20.152	20.781	22.262	20.113	0.0517616478256063	0.771502609530027	0.919457003318406	267.2	277.1	no
Zm00001d003471	747	834	804	859	686	732	59.843	70.038	58.918	67.107	58.965	62.122	-0.0829142256512988	0.538705564509488	0.807789490545034	795.3	751.3	no
Zm00001d003472	75	82	67	53	60	51	6.008	6.886	4.91	4.141	5.157	4.328	0.29641012463502	0.289642222448797	0.625432070900649	57.7	70.9	no
Zm00001d003476	504	407	461	471	333	370	40.376	34.179	33.783	36.796	28.623	31.401	0.0771608672597073	0.64391442841779	0.862160640082459	408.9	431.8	no
Zm00001d003477	35	54	70	36	26	18	2.804	4.535	5.13	2.812	2.235	1.528	0.830776813715238	0.0332778313163335	0.185889097346015	27.8	49.5	no
Zm00001d003491	407	395	371	362	262	320	32.605	33.172	27.187	28.28	22.52	27.157	0.167862065263173	0.320085403882466	0.653110430475074	329.2	370.3	no
Zm00001d003492	112	214	133	140	152	100	8.972	17.971	9.746	10.937	13.065	8.487	0.0812209105415975	0.793289635871584	0.929695609148562	137.7	145.7	no
Zm00001d003493	63	65	62	104	101	72	5.047	5.459	4.543	8.125	8.681	6.11	-0.697243944215607	0.0080890413231615	0.0697356223382944	97	59.9	no
Zm00001d003495	312	268	205	332	281	202	24.994	22.506	15.023	25.937	24.153	17.143	-0.191521244088276	0.448009210575243	0.753227266728013	284.5	249.4	no
Zm00001d003499	92	168	110	129	170	89	7.37	14.108	8.061	10.078	14.612	7.553	-0.222140089209727	0.50536114870172	0.786295901104792	136.9	117.4	no
Zm00001d003500	220	266	315	364	297	333	17.624	22.338	23.084	28.437	25.529	28.261	-0.4710139216521	0.0045036983666549	0.0457332352141259	347.5	250.6	yes
Zm00001d003501	35	30	33	45	32	26	2.804	2.519	2.418	3.516	2.751	2.207	-0.219611962085191	0.5434401028536	0.810158964427003	35.8	30.8	no
Zm00001d003502	17	20	19	10	11	11	1.362	1.68	1.392	0.781	0.946	0.934	0.649344512491218	0.204585684789916	0.530024091114127	11.3	17.6	no
Zm00001d003504	362	356	303	526	467	401	29	29.896	22.204	41.093	40.141	34.032	-0.5951397148513	0.00107134086577203	0.0153989192187557	487.6	323.1	yes
Zm00001d003505	75	138	88	173	285	176	6.008	11.589	6.449	13.515	24.497	14.937	-1.23561531633023	0.000163880249704628	0.00341952044096472	224.8	95.5	yes
Zm00001d003508	259	211	140	296	267	233	20.749	17.72	10.259	23.124	22.95	19.774	-0.520142478111407	0.0502170481298929	0.240713424117974	278.6	194.5	no
Zm00001d003509	888	1078	1165	1072	977	1065	71.138	90.529	85.373	83.748	83.978	90.383	-0.151747970002727	0.26191632548232	0.598498275203833	1091.3	982.2	no
Zm00001d003510	110	141	122	352	286	201	8.812	11.841	8.94	27.499	24.583	17.058	-1.3151776647933	4.52662198752163e-08	3.71663569009696e-06	292.5	117.7	yes
Zm00001d003511	50	50	70	72	65	78	4.006	4.199	5.13	5.625	5.587	6.62	-0.503750139798796	0.0581931742280394	0.263889039553101	75.4	53	no
Zm00001d003512	83	133	146	118	133	137	6.649	11.169	10.699	9.218	11.432	11.627	-0.26883144878169	0.292119918044759	0.627943403158721	136.6	113.2	no
Zm00001d003515	2	5	2	11	10	7	0.16	0.42	0.147	0.859	0.86	0.594	-1.77900488845907	0.0352414955448193	0.193152955357234	9.8	2.9	no
Zm00001d003518	528	518	570	477	382	408	42.298	43.501	41.77	37.265	32.835	34.626	0.197599176905282	0.132503797587507	0.42572749224879	442.6	507.8	no
Zm00001d003520	4	4	6	7	7	6	0.32	0.336	0.44	0.547	0.602	0.509	-0.680856231103882	0.39011652512389	0.709962326540554	7	4.4	no
Zm00001d003521	7	4	17	7	4	0	0.561	0.336	1.246	0.547	0.344	0	1.17217498552483	0.249915439436875	0.584835608114167	3.8	8.5	no
Zm00001d003522	4	8	4	3	13	4	0.32	0.672	0.293	0.234	1.117	0.339	-0.496448557751416	0.584076113556847	0.832286765083234	7.2	5.1	no
Zm00001d003524	233	222	161	321	283	214	18.666	18.643	11.798	25.077	24.325	18.161	-0.548375244677025	0.0234335358876837	0.146345147931028	285.9	195.8	no
Zm00001d003525	61	63	86	54	65	61	4.887	5.291	6.302	4.219	5.587	5.177	0.0517929610293982	0.849784046858932	0.95051149409177	63.4	65.5	no
Zm00001d003533	556	1008	636	636	764	449	44.541	84.651	46.607	49.686	65.669	38.105	0.101860517018874	0.719847368230578	0.895978644654143	650.8	698.5	no
Zm00001d003534	25	32	36	26	34	26	2.003	2.687	2.638	2.031	2.922	2.207	-0.0547404451768735	0.885166555704152	0.962176024702458	30.4	29.1	no
Zm00001d003538	75	90	131	34	83	82	6.008	7.558	9.6	2.656	7.134	6.959	0.377877618736096	0.321693990054107	0.654721002678032	71.1	92	no
Zm00001d003539	1470	1178	1405	1564	1258	1263	117.762	98.927	102.96	122.184	108.131	107.187	-0.163752651874891	0.231110833597105	0.563033489865279	1426.6	1273.7	no
Zm00001d003540	360	356	407	421	356	397	28.84	29.896	29.825	32.89	30.6	33.692	-0.220843391563336	0.102305045017182	0.369781842419834	410.7	352.5	no
Zm00001d003543	14	20	17	14	4	14	1.122	1.68	1.246	1.094	0.344	1.188	0.534598651204488	0.369083479640636	0.694566438334714	11	16.1	no
Zm00001d003544	101	77	89	39	37	43	8.091	6.466	6.522	3.047	3.18	3.649	1.00946251460956	0.00029915278295468	0.00551282703408028	41.8	84	yes
Zm00001d003546	42	27	44	34	33	39	3.365	2.267	3.224	2.656	2.837	3.31	-0.0729604383289225	0.834155404752345	0.94464796590146	37.2	35.3	no
Zm00001d003549	12	13	18	7	11	7	0.961	1.092	1.319	0.547	0.946	0.594	0.608073468671582	0.307226286199986	0.642399398450264	8.9	13.4	no
Zm00001d003552	304	316	403	459	427	397	24.354	26.537	29.532	35.858	36.703	33.692	-0.489669325650624	0.000979103958089388	0.0144012376657626	449.5	319.9	yes
Zm00001d003553	9	14	15	20	28	26	0.721	1.176	1.099	1.562	2.407	2.207	-1.1319234192031	0.0186807782142666	0.12541961185533	26.2	11.9	no
Zm00001d003556	465	419	512	475	388	443	37.251	35.187	37.52	37.108	33.35	37.596	-0.0608151605396598	0.651844803426296	0.866847077200624	456.6	437.8	no
Zm00001d003559	7	13	16	0	6	8	0.561	1.092	1.173	0	0.516	0.679	1.16043618479752	0.197407752964881	0.522953272039892	5.1	11.2	no
Zm00001d003563	111	131	154	191	191	200	8.892	11.001	11.285	14.921	16.417	16.973	-0.719462967292998	0.000177483052332834	0.0036399967319758	204.4	124	yes
Zm00001d003566	231	227	286	201	163	208	18.506	19.063	20.958	15.703	14.011	17.652	0.219388935912099	0.203655849251269	0.52966491280678	200.1	232.9	no
Zm00001d003571	35	44	43	51	40	29	2.804	3.695	3.151	3.984	3.438	2.461	-0.126439460344613	0.711300591352212	0.892572275449175	41.8	38.4	no
Zm00001d003572	77	64	95	81	47	69	6.169	5.375	6.962	6.328	4.04	5.856	0.105163931777224	0.703898262465714	0.88961395232958	68.4	73.7	no
Zm00001d003581	6	8	7	12	22	14	0.481	0.672	0.513	0.937	1.891	1.188	-1.36256728291138	0.02717023217387	0.162233880036225	17.1	6.6	no
Zm00001d003583	455	595	579	1323	1078	1151	36.45	49.967	42.43	103.356	92.659	97.682	-1.27733066569804	1.37036092529071e-17	1.05981945754338e-14	1241.3	512.3	yes
Zm00001d003584	497	339	343	265	141	187	39.815	28.469	25.135	20.703	12.12	15.87	0.858557747589233	0.000745289567040186	0.0115428406781579	205.3	372.9	yes
Zm00001d003588	54	74	60	91	77	95	4.326	6.214	4.397	7.109	6.619	8.062	-0.635096901513858	0.0161720765632635	0.113969881129995	92.1	59.4	no
Zm00001d003589	99	130	150	126	96	101	7.931	10.917	10.992	9.843	8.252	8.572	0.0732655113700915	0.744587310739515	0.906949183304367	112.7	118.6	no
Zm00001d003590	180	263	289	260	191	222	14.42	22.086	21.178	20.312	16.417	18.84	-0.0351144258373413	0.865855549485591	0.956939418195595	234.7	229.1	no
Zm00001d003593	13	21	14	25	20	22	1.041	1.764	1.026	1.953	1.719	1.867	-0.626864895349085	0.176192439367584	0.493859907324911	23.4	15.2	no
Zm00001d003598	72	141	205	63	30	85	5.768	11.841	15.023	4.922	2.579	7.214	1.06212881875561	0.0104217911889633	0.0838183306794349	61.9	129.3	no
Zm00001d003600	8	4	7	9	17	9	0.641	0.336	0.513	0.703	1.461	0.764	-1.05792168931373	0.127191764331209	0.417671901087624	12.4	5.9	no
Zm00001d003601	1222	1023	1130	895	660	723	97.895	85.91	82.808	69.92	56.73	61.359	0.419007754805054	0.00403535615430886	0.0421191396602328	794.2	1062.4	yes
Zm00001d003602	384	509	579	435	498	479	30.762	42.745	42.43	33.983	42.805	40.651	-0.109028791110312	0.555344370186692	0.81748518912175	497.2	460.7	no
Zm00001d003603	120	137	85	298	209	160	9.613	11.505	6.229	23.281	17.965	13.579	-1.09243122450827	0.000150692768370645	0.00321714970764578	231.7	109	yes
Zm00001d003606	10	13	8	6	9	4	0.801	1.092	0.586	0.469	0.774	0.339	0.554565781048899	0.432532610427806	0.7432604167866	6.7	9.9	no
Zm00001d003607	111	132	177	121	147	107	8.892	11.085	12.971	9.453	12.635	9.081	-0.0096879845381686	0.968169090686944	0.989676628575739	132.1	130.9	no
Zm00001d003611	705	692	683	691	515	527	56.478	58.113	50.051	53.983	44.267	44.725	0.11696960929684	0.43158805931977	0.742510937715818	604.1	655.7	no
Zm00001d003612	17	25	27	21	19	34	1.362	2.099	1.979	1.641	1.633	2.885	-0.264736631967688	0.551110338325543	0.815235894058311	26	21.6	no
Zm00001d003613	80	129	176	166	166	192	6.409	10.833	12.898	12.968	14.268	16.294	-0.619826017751277	0.0206680523553322	0.134395594038267	184.1	119.6	no
Zm00001d003614	62	105	65	175	240	137	4.967	8.818	4.763	13.671	20.629	11.627	-1.40449681429294	1.32966221735141e-05	0.000439705540151726	194.9	73.7	yes
Zm00001d003615	552	642	666	453	561	537	44.221	53.914	48.805	35.39	48.221	45.573	0.096192361406366	0.580814755128874	0.830750134483638	547.1	584.5	no
Zm00001d003616	431	444	564	486	422	439	34.528	37.287	41.331	37.968	36.273	37.256	-0.066150194005291	0.629858642515208	0.85542746016553	471.4	450	no
Zm00001d003617	39	44	55	25	33	42	3.124	3.695	4.03	1.953	2.837	3.564	0.29297401925161	0.408833443257012	0.725681631901004	35.3	43.1	no
Zm00001d003618	149	142	177	131	143	144	11.936	11.925	12.971	10.234	12.292	12.221	-0.00206871986062031	0.991503346362495	0.997168886523051	147	146.6	no
Zm00001d003621	385	364	422	398	284	301	30.843	30.568	30.925	31.093	24.411	25.545	0.101304766655366	0.515462097776802	0.792599011941946	342.4	367.6	no
Zm00001d003624	21	43	36	116	109	141	1.682	3.611	2.638	9.062	9.369	11.966	-2.0302570482072	6.23203592163713e-11	1.14933124016346e-08	128.5	31.5	yes
Zm00001d003630	227	190	264	195	209	218	18.185	15.956	19.346	15.234	17.965	18.501	-0.036524903001101	0.841570868062311	0.947700062025794	218.8	212.9	no
Zm00001d003632	1871	1873	2025	2061	1609	1639	149.887	157.292	148.395	161.011	138.301	139.097	-0.0313079144214509	0.790157669031321	0.927719398385207	1852.8	1813.4	no
Zm00001d003640	47	32	49	43	42	41	3.765	2.687	3.591	3.359	3.61	3.48	-0.140618939728479	0.659730167674057	0.870660964645884	44.2	40	no
Zm00001d003643	2985	1832	2043	1984	1417	1470	239.13	153.849	149.714	154.996	121.798	124.754	0.353064181013359	0.0998871798735797	0.364758516153633	1696.3	2167	no
Zm00001d003644	547	472	630	445	385	446	43.82	39.638	46.167	34.765	33.093	37.851	0.208585471175635	0.141237784162571	0.44073615453568	446.8	516.1	no
Zm00001d003645	150	227	433	82	139	206	12.017	19.063	31.731	6.406	11.948	17.483	0.717614173536066	0.0683003959162589	0.290491749528527	151.6	249	no
Zm00001d003646	3	6	5	7	10	8	0.24	0.504	0.366	0.547	0.86	0.679	-1.00177461659919	0.192323400368208	0.516170773964825	8.8	4.4	no
Zm00001d003648	454	704	1016	609	803	943	36.37	59.121	74.454	47.577	69.022	80.029	-0.303088421797772	0.264408690822093	0.60135812066752	832.2	674.2	no
Zm00001d003649	42	43	32	45	41	39	3.365	3.611	2.345	3.516	3.524	3.31	-0.241916194781366	0.467264705166349	0.765254452454803	43.8	37.1	no
Zm00001d003652	137	146	179	141	137	154	10.975	12.261	13.117	11.015	11.776	13.069	-0.0667622498775697	0.728728266726387	0.900116444861675	151.6	144.6	no
Zm00001d003653	6041	5328	6052	4790	3828	4215	483.947	447.44	443.498	374.208	329.035	357.713	0.288522261892638	0.00996131383902707	0.0811493371697839	4483.3	5476.2	no
Zm00001d003654	260	198	255	189	160	170	20.829	16.628	18.687	14.765	13.753	14.427	0.301312105407311	0.0943762556087292	0.352497971317331	181.5	223.7	no
Zm00001d003655	142	142	205	176	128	117	11.376	11.925	15.023	13.75	11.002	9.929	0.0564781621991298	0.796920774410538	0.93118537421524	146.6	152.4	no
Zm00001d003657	12	11	4	9	5	5	0.961	0.924	0.293	0.703	0.43	0.424	0.388902109946943	0.611419766742098	0.84590162448211	6.6	8.7	no
Zm00001d003658	82	66	81	54	50	51	6.569	5.543	5.936	4.219	4.298	4.328	0.405031082564921	0.121833072239425	0.407100753580516	54.3	71.9	no
Zm00001d003659	1509	1484	1693	1549	1320	1342	120.887	124.625	124.065	121.012	113.46	113.891	-0.00187097756952435	0.985741110600031	0.9955121629359	1472.8	1471	no
Zm00001d003660	135	174	222	297	223	219	10.815	14.612	16.268	23.202	19.168	18.586	-0.636364795901502	0.00214815061080261	0.0258673585605186	257.6	165.6	yes
Zm00001d003663	239	212	250	192	185	232	19.146	17.804	18.32	15	15.902	19.689	0.0423712484179064	0.81607480387732	0.938208181785688	213.8	220.1	no
Zm00001d003664	673	559	545	619	482	458	53.914	46.944	39.938	48.358	41.43	38.869	0.0446408946993152	0.799402889550498	0.932273775511878	543.8	561.3	no
Zm00001d003666	13	9	14	60	40	37	1.041	0.756	1.026	4.687	3.438	3.14	-2.07992251959817	8.31557188682114e-07	4.3425953530572e-05	47.6	11.2	yes
Zm00001d003667	132	144	153	161	129	131	10.575	12.093	11.212	12.578	11.088	11.118	-0.126562896120801	0.505721181290768	0.786753962847717	147	134.8	no
Zm00001d003668	9	27	12	17	67	25	0.721	2.267	0.879	1.328	5.759	2.122	-1.35829803309257	0.0352096994235121	0.193152955357234	39.3	15.3	no
Zm00001d003669	494	450	513	452	769	580	39.575	37.791	37.593	35.311	66.099	49.223	-0.480926539883284	0.0385794619106186	0.204316898455286	639.2	457.8	no
Zm00001d003670	424	465	566	288	273	345	33.967	39.05	41.477	22.499	23.466	29.279	0.518680289502397	0.00210055590438647	0.025512070824552	318	455.3	yes
Zm00001d003671	43	80	70	43	48	65	3.445	6.718	5.13	3.359	4.126	5.516	0.14453280869238	0.674062400865585	0.876485847746632	55	60.7	no
Zm00001d003672	816	854	1083	1151	980	935	65.37	71.718	79.364	89.919	84.236	79.35	-0.316022676430225	0.016254228816285	0.11440798829669	1071.9	860.9	no
Zm00001d003673	421	372	451	324	222	329	33.727	31.24	33.05	25.312	19.082	27.921	0.354271693522286	0.0463096816768555	0.228875410884892	305.2	390.3	no
Zm00001d003674	92	103	82	80	105	73	7.37	8.65	6.009	6.25	9.025	6.195	-0.0537698046016266	0.845824839737084	0.949010939482279	91	87.7	no
Zm00001d003675	4	6	7	9	5	5	0.32	0.504	0.513	0.703	0.43	0.424	-0.311207130613133	0.692056908677057	0.884022253560639	6.6	5.3	no
Zm00001d003676	488	352	578	120	86	150	39.094	29.561	42.357	9.375	7.392	12.73	1.82895058662337	1.44902293606422e-14	6.81182841022346e-12	124.4	442.1	yes
Zm00001d003678	443	391	540	404	329	422	35.489	32.836	39.572	31.562	28.279	35.814	0.0884373817870367	0.576458455854092	0.82852295900137	404.1	429.4	no
Zm00001d003679	457	401	541	436	395	383	36.61	33.676	39.645	34.062	33.952	32.504	0.0425061433834693	0.764836747634413	0.916023629959789	425.1	437.6	no
Zm00001d003680	2269	2134	2287	2293	1684	2095	181.771	179.211	167.594	179.136	144.748	177.796	-0.00961998983378919	0.940825088940881	0.980707891624244	2118.5	2104.9	no
Zm00001d003683	4095	3872	4623	4962	3825	4169	328.052	325.166	338.779	387.645	328.777	353.809	-0.195635729294444	0.0717645701492463	0.299692428453895	4521.9	3948.7	no
Zm00001d003684	217	169	202	190	214	174	17.384	14.192	14.803	14.843	18.394	14.767	-0.136576029350632	0.49395585972983	0.779683971797621	203.3	184.8	no
Zm00001d003685	342	299	384	330	262	315	27.398	25.11	28.14	25.781	22.52	26.733	0.0185857280292079	0.90330566664866	0.968272583030762	317	321.1	no
Zm00001d003689	3	6	13	5	7	7	0.24	0.504	0.953	0.391	0.602	0.594	0.0160344644591851	0.984024111210228	0.994920198554298	6.7	6.7	no
Zm00001d003690	115	148	166	149	140	158	9.213	12.429	12.165	11.64	12.034	13.409	-0.221516753064588	0.28003202198428	0.6165075966091	156.8	134.4	no
Zm00001d003709	55	83	100	58	114	110	4.406	6.97	7.328	4.531	9.799	9.335	-0.430799956997043	0.21805146066724	0.546324983749302	100.4	74.3	no
Zm00001d003710	62	69	84	59	51	88	4.967	5.795	6.156	4.609	4.384	7.468	-0.0451114268934907	0.879537263951131	0.960997579352803	69.5	67.3	no
Zm00001d003712	333	419	238	177	214	125	26.677	35.187	17.441	13.828	18.394	10.608	0.797701042668431	0.00729240342362505	0.064970409543445	181.7	315.8	no
Zm00001d003713	233	207	244	246	172	213	18.666	17.384	17.881	19.218	14.784	18.077	-0.0354761948800128	0.83995929229177	0.947567273949552	219.9	214.8	no
Zm00001d003715	75	58	69	85	61	69	6.008	4.871	5.056	6.64	5.243	5.856	-0.240927504638939	0.354122494003102	0.682812191871028	74.9	63.5	no
Zm00001d003718	13	19	29	19	24	26	1.041	1.596	2.125	1.484	2.063	2.207	-0.357124980112196	0.438061377711064	0.746326301207132	24.4	18.9	no
Zm00001d003725	304	395	505	298	273	319	24.354	33.172	37.007	23.281	23.466	27.072	0.268167269784295	0.161561604674223	0.471545622488622	312	375.5	no
Zm00001d003728	15	10	15	14	19	8	1.202	0.84	1.099	1.094	1.633	0.679	-0.203614266641736	0.721058894797126	0.896558637168183	14.5	12.5	no
Zm00001d003729	14	11	23	24	13	11	1.122	0.924	1.685	1.875	1.117	0.934	-0.158991410935097	0.767761023641588	0.918041618993447	16.6	14.8	no
Zm00001d003730	1170	1062	1507	789	617	728	93.729	89.186	110.435	61.639	53.034	61.783	0.647050611294286	4.57740904830636e-06	0.000177291408615743	745.4	1167.2	yes
Zm00001d003742	219	217	226	202	161	139	17.544	18.223	16.562	15.781	13.839	11.796	0.24882525693455	0.186042614191563	0.506918021961895	175.1	208.3	no
Zm00001d003743	44	41	64	33	44	65	3.525	3.443	4.69	2.578	3.782	5.516	-0.109647130298793	0.762153098753404	0.915412839067037	50.2	46.4	no
Zm00001d003745	13	17	20	33	34	22	1.041	1.428	1.466	2.578	2.922	1.867	-0.994592193840376	0.0216963429986757	0.13867497291209	31.2	15.6	no
Zm00001d003750	97	192	192	125	194	185	7.771	16.124	14.07	9.765	16.675	15.7	-0.244300648115483	0.431840515540616	0.742510937715818	178.6	150.6	no
Zm00001d003751	113	161	157	208	236	204	9.052	13.521	11.505	16.25	20.285	17.313	-0.751095936746461	0.000479642222696932	0.00814406677702474	228	135.4	yes
Zm00001d003754	12	4	10	3	0	2	0.961	0.336	0.733	0.234	0	0.17	2.23582736458493	0.038030813226955	0.202349921685807	1.7	8.1	no
Zm00001d003755	28	23	37	14	12	17	2.243	1.932	2.711	1.094	1.031	1.443	0.866375086548612	0.0501885469604292	0.240713424117974	15.1	27.4	no
Zm00001d003756	42	52	47	49	58	79	3.365	4.367	3.444	3.828	4.985	6.704	-0.561161906369943	0.0808601126366932	0.322355528243716	65.6	44.5	no
Zm00001d003757	5	14	13	19	28	16	0.401	1.176	0.953	1.484	2.407	1.358	-1.14870267868684	0.0433670806964148	0.21949034403558	22.3	10	no
Zm00001d003760	1	4	4	1	32	17	0.08	0.336	0.293	0.078	2.751	1.443	-2.6930492955675	0.0104413764536182	0.0838214112732905	18.3	2.8	no
Zm00001d003762	174	183	265	67	71	114	13.939	15.368	19.42	5.234	6.103	9.675	1.12848318783899	3.38538878740033e-05	0.000960604213105693	88.8	193.7	yes
Zm00001d003763	17	18	25	20	11	25	1.362	1.512	1.832	1.562	0.946	2.122	-0.0597237425504107	0.901294512889749	0.967642791662934	19.5	18.7	no
Zm00001d003765	14	19	13	9	14	14	1.122	1.596	0.953	0.703	1.203	1.188	0.156419102082336	0.775470854329197	0.920528481088404	13.1	14.6	no
Zm00001d003770	27	47	40	50	35	46	2.163	3.947	2.931	3.906	3.008	3.904	-0.350213855791989	0.314969697158775	0.649582665753259	45.7	35.9	no
Zm00001d003773	874	744	1061	918	814	816	70.017	62.48	77.751	71.717	69.967	69.251	-0.0913738374773889	0.499603393935642	0.783141438544839	892	836.9	no
Zm00001d003774	18	16	17	17	6	11	1.442	1.344	1.246	1.328	0.516	0.934	0.44730887673969	0.418846656472004	0.733512854981946	11.7	16.1	no
Zm00001d003775	7	9	11	13	9	12	0.561	0.756	0.806	1.016	0.774	1.018	-0.49030347284966	0.415676187101233	0.731063791523133	11.9	8.4	no
Zm00001d003776	4	4	2	5	6	9	0.32	0.336	0.147	0.391	0.516	0.764	-1.14991988044622	0.194387879778362	0.518923217646836	7.1	3.2	no
Zm00001d003778	49	70	64	47	43	39	3.925	5.879	4.69	3.672	3.696	3.31	0.349857922217747	0.244125858845074	0.579038134726023	45.2	57.6	no
Zm00001d003779	102	152	164	109	95	90	8.171	12.765	12.018	8.515	8.166	7.638	0.348120026303977	0.144124462084358	0.444599006208631	102.8	130.9	no
Zm00001d003780	4	9	4	4	6	6	0.32	0.756	0.293	0.312	0.516	0.509	-0.0625634689602895	0.941038874756918	0.980760173113245	5.7	5.4	no
Zm00001d003784	13	115	90	52	192	138	1.041	9.658	6.595	4.062	16.503	11.712	-1.00632554372861	0.288983921389655	0.625312285618477	137.3	68.3	no
Zm00001d003785	16	36	53	100	158	168	1.282	3.023	3.884	7.812	13.581	14.258	-2.21279575391734	1.36585178838084e-08	1.31484520836037e-06	151	32.4	yes
Zm00001d003786	215	189	250	205	149	178	17.224	15.872	18.32	16.015	12.807	15.106	0.141305150059497	0.429926346973829	0.741492278879041	185.5	204.7	no
Zm00001d003794	6	12	25	12	15	4	0.481	1.008	1.832	0.937	1.289	0.339	0.278678509741156	0.696625244724753	0.885744073094822	10.9	13.1	no
Zm00001d003797	76	46	75	68	28	48	6.088	3.863	5.496	5.312	2.407	4.074	0.306907419198274	0.392489971005326	0.711542218439687	49.7	61.6	no
Zm00001d003800	2094	2112	2413	1458	1566	1609	167.751	177.363	176.828	113.903	134.605	136.551	0.350632714003829	0.00625563094635078	0.0581348061048401	1629.4	2077.1	no
Zm00001d003801	65	56	53	144	35	30	5.207	4.703	3.884	11.25	3.008	2.546	-0.366437590738078	0.474472484075251	0.769732571500895	70.7	55	no
Zm00001d003807	307	312	315	282	242	277	24.594	26.201	23.084	22.031	20.801	23.508	0.0681095929998023	0.657682674019439	0.869492886688653	280.4	294.1	no
Zm00001d003812	481	532	725	460	449	585	38.533	44.677	53.129	35.936	38.594	49.647	0.0471888563346391	0.80066428545764	0.932882647803222	524.9	541.9	no
Zm00001d003813	755	680	717	666	639	674	60.483	57.106	52.543	52.03	54.925	57.2	-0.0349090241335701	0.796483373527093	0.93106344426144	694.3	677.7	no
Zm00001d003817	1069	1048	1367	1416	1040	1193	85.638	88.01	100.176	110.622	89.393	101.246	-0.224122209507778	0.0944927587695451	0.352546512838445	1272.5	1089.4	no
Zm00001d003822	1274	920	1128	880	850	807	102.061	77.261	82.661	68.748	73.062	68.487	0.231518521526924	0.14460607865333	0.445106013058621	889.7	1044.6	no
Zm00001d003823	203	162	170	91	41	39	16.262	13.605	12.458	7.109	3.524	3.31	1.51480297986044	1.50568914898583e-06	7.02929196882697e-05	58.8	168.7	yes
Zm00001d003829	54	80	77	31	38	57	4.326	6.718	5.643	2.422	3.266	4.837	0.578107878604942	0.0938250226461788	0.351216578175053	44.5	66.3	no
Zm00001d003830	641	868	566	440	467	261	51.351	72.894	41.477	34.374	40.141	22.15	0.686277556899815	0.0111008298836967	0.0873170963119763	409.8	659.5	no
Zm00001d003833	131	178	128	75	109	105	10.494	14.948	9.38	5.859	9.369	8.911	0.438688662955858	0.118994609293299	0.401762910954763	102.3	138.5	no
Zm00001d003836	460	461	502	402	371	421	36.851	38.714	36.787	31.405	31.889	35.729	0.0953482982600008	0.48831600188123	0.776600441951373	418.6	447.2	no
Zm00001d003839	18	29	48	21	30	36	1.442	2.435	3.518	1.641	2.579	3.055	-0.0621168207145324	0.890483973607951	0.96416240012731	30.8	29.3	no
Zm00001d003840	92	177	207	229	247	228	7.37	14.864	15.169	17.89	21.231	19.35	-0.737030652696809	0.00664545002824285	0.0606489015710401	247.5	148.3	no
Zm00001d003841	9	7	3	13	8	5	0.721	0.588	0.22	1.016	0.688	0.424	-0.57344565892268	0.458258792735641	0.760576076376743	9	6.1	no
Zm00001d003846	358	327	426	428	405	391	28.68	27.461	31.218	33.437	34.812	33.183	-0.302295284352308	0.0330631864126824	0.185195324121459	429.1	347.7	no
Zm00001d003847	204	248	269	235	236	255	16.343	20.827	19.713	18.359	20.285	21.641	-0.172107234561227	0.326822017492947	0.65894860561714	255	226.2	no
Zm00001d003848	55	87	83	100	73	95	4.406	7.306	6.082	7.812	6.275	8.062	-0.405420293514147	0.132165559397201	0.425306489107211	93.5	70.7	no
Zm00001d003850	1898	1999	3137	1455	1476	2037	152.05	167.874	229.883	113.669	126.869	172.873	0.322784531366406	0.123475942905967	0.410013220518322	1747.3	2184.9	no
Zm00001d003851	792	648	678	616	450	505	63.448	54.418	49.685	48.124	38.68	42.858	0.285220163576171	0.0801426066374949	0.320503585343443	547.7	667.9	no
Zm00001d003852	59	96	121	90	113	106	4.727	8.062	8.867	7.031	9.713	8.996	-0.33963551663421	0.242849541869693	0.578055897088804	109	85.9	no
Zm00001d003855	446	386	303	416	292	285	35.729	32.416	22.204	32.499	25.099	24.187	0.0589043753717368	0.794243246320067	0.930201765552191	345.5	360.4	no
Zm00001d003857	10476	7131	7466	7021	6303	6064	839.237	598.854	547.118	548.5	541.773	514.632	0.22312818806657	0.227500730343723	0.558330434025055	6787.6	7923.2	no
Zm00001d003861	1560	1555	1220	824	894	723	124.972	130.587	89.403	64.373	76.844	61.359	0.680086805105902	0.000395801171274899	0.00695698906254817	857.9	1374.6	yes
Zm00001d003864	288	299	358	318	224	259	23.072	25.11	26.235	24.843	19.254	21.98	0.0844304240091264	0.604851906985488	0.842414573601549	279	296	no
Zm00001d003866	135	159	113	93	120	95	10.815	13.353	8.281	7.265	10.315	8.062	0.249358347435499	0.347433773358565	0.676868031960563	108.7	129.2	no
Zm00001d003872	610	580	647	698	639	655	48.867	48.708	47.413	54.53	54.925	55.588	-0.273968693645981	0.0230494146401367	0.144638750364049	697.9	577.3	no
Zm00001d003875	27	26	31	34	33	39	2.163	2.183	2.272	2.656	2.837	3.31	-0.496791128140191	0.157550259607289	0.46583212328172	37.2	26.3	no
Zm00001d003877	22	41	34	49	40	34	1.762	3.443	2.492	3.828	3.438	2.885	-0.493161765083436	0.182443659706946	0.502233004785728	42.9	30.6	no
Zm00001d003878	495	492	482	472	389	358	39.655	41.318	35.322	36.874	33.436	30.382	0.120107670818645	0.435008713358094	0.744920662211656	425.8	463.1	no
Zm00001d003879	1935	1728	2231	2153	1817	1775	155.014	145.116	163.491	168.198	156.18	150.638	-0.121877004577462	0.296169133667209	0.631850874613369	2008.4	1845.6	no
Zm00001d003884	451	556	440	427	405	333	36.13	46.692	32.244	33.358	34.812	28.261	0.165297673716286	0.386591462628038	0.707305427083883	408.1	457.9	no
Zm00001d003888	35	40	41	44	34	24	2.804	3.359	3.005	3.437	2.922	2.037	0.0352021689845523	0.920917197018463	0.9745207020685	35.5	36.5	no
Zm00001d003889	32	34	41	49	31	37	2.564	2.855	3.005	3.828	2.665	3.14	-0.281443771407795	0.400625813880353	0.717737902352467	40.7	33.5	no
Zm00001d003890	41	48	36	37	36	21	3.285	4.031	2.638	2.891	3.094	1.782	0.264925817257193	0.481721185978368	0.773566243155989	32.9	39.6	no
Zm00001d003894	604	662	793	540	531	640	48.387	55.594	58.112	42.186	45.642	54.315	0.101948768220934	0.511080931380135	0.789609829220179	601	644.6	no
Zm00001d003895	268	258	439	124	126	130	21.47	21.667	32.17	9.687	10.83	11.033	1.1677285918337	1.18661596362748e-07	8.36885616845669e-06	133.5	299.3	yes
Zm00001d003896	4713	4658	5814	7289	6739	6460	377.561	391.174	426.057	569.437	579.249	548.239	-0.594325692921857	2.08273780953143e-08	1.86319548445956e-06	7177.8	4753.9	yes
Zm00001d003897	3	5	14	4	6	4	0.24	0.42	1.026	0.312	0.516	0.339	0.448185413173469	0.609287579989556	0.844285026910372	5	6.7	no
Zm00001d003902	153	125	157	173	128	114	12.257	10.497	11.505	13.515	11.002	9.675	-0.0840608516620737	0.694530764394349	0.885005318966491	144.5	136.5	no
Zm00001d003904	462	367	431	402	333	351	37.011	30.82	31.584	31.405	28.623	29.788	0.0609358126456122	0.693132119824382	0.884351156020944	379.6	396.2	no
Zm00001d003905	516	489	536	485	354	468	41.337	41.066	39.279	37.89	30.428	39.718	0.0861405951929376	0.570301704791528	0.824518083119875	456.1	484.5	no
Zm00001d003911	2407	2474	3133	2226	1947	2304	192.826	207.764	229.59	173.901	167.354	195.533	0.144128204064525	0.244493957388368	0.579524115362451	2268.6	2506.7	no
Zm00001d003913	38	35	49	21	21	33	3.044	2.939	3.591	1.641	1.805	2.801	0.534130597947791	0.156535819018958	0.464368298969408	26.4	38.1	no
Zm00001d003917	1728	1513	1848	1914	1505	1623	138.431	127.06	135.424	149.527	129.362	137.739	-0.141256498054635	0.228763315483948	0.559732297792876	1760.5	1596.5	no
Zm00001d003922	625	611	791	661	648	612	50.069	51.311	57.965	51.639	55.699	51.938	-0.0872100478269225	0.512697564195276	0.790359615951663	673.9	634	no
Zm00001d003923	1400	1145	1195	1423	1098	1051	112.155	96.156	87.571	111.169	94.378	89.195	-0.0794189786709975	0.618964290891476	0.849953577631525	1245.8	1179.5	no
Zm00001d003924	763	703	347	515	517	280	61.124	59.037	25.429	40.233	44.439	23.763	0.338292443281393	0.314833145006658	0.649524537607316	459.5	581.2	no
Zm00001d003925	1153	782	927	1030	787	631	92.367	65.671	67.932	80.466	67.646	53.551	0.0798670282971456	0.703205573929339	0.88908485837145	852.7	901.5	no
Zm00001d003927	14	27	28	37	41	21	1.122	2.267	2.052	2.891	3.524	1.782	-0.685202804285121	0.125930390730405	0.414893653670669	34.8	21.6	no
Zm00001d003928	633	519	562	598	486	512	50.71	43.585	41.184	46.717	41.774	43.452	-0.0473449078141232	0.752809843397042	0.910994144732691	557.7	540	no
Zm00001d003930	13	3	6	1	6	8	1.041	0.252	0.44	0.078	0.516	0.679	0.373428613012612	0.69677657742435	0.885795558818007	5.4	6.9	no
Zm00001d003931	249	169	132	166	129	100	19.948	14.192	9.673	12.968	11.088	8.487	0.344676702727931	0.252539419396708	0.587828405828744	137.6	175	no
Zm00001d003934	10	10	7	9	8	4	0.801	0.84	0.513	0.703	0.688	0.339	0.220895531663917	0.753557446839485	0.911511634342165	7.3	8.6	no
Zm00001d003935	433	422	554	453	391	462	34.688	35.439	40.598	35.39	33.608	39.208	-0.0531314525885628	0.713095874143382	0.89299036951434	457.3	440.5	no
Zm00001d003937	146	162	213	145	115	154	11.696	13.605	15.609	11.328	9.885	13.069	0.168798035924143	0.415318960247129	0.730862600699128	144.8	162.6	no
Zm00001d003938	42	63	47	36	51	32	3.365	5.291	3.444	2.812	4.384	2.716	0.194800965143379	0.588773490447684	0.833974030100627	42.1	48.1	no
Zm00001d003939	1041	1226	928	1056	1128	838	83.395	102.958	68.005	82.498	96.957	71.118	-0.0680545564452948	0.733097460416843	0.901862376870484	1061.4	1012.6	no
Zm00001d003941	698	687	909	698	852	824	55.917	57.694	66.613	54.53	73.233	69.93	-0.222559587584262	0.184664338641219	0.505067883480868	837.1	716.9	no
Zm00001d003945	205	376	449	441	409	449	16.423	31.576	32.903	34.452	35.156	38.105	-0.504430178872258	0.0413804255268251	0.213537602670175	455.4	320.9	no
Zm00001d003947	686	614	745	595	527	515	54.956	51.563	54.595	46.483	45.298	43.706	0.163102219961555	0.194305706594984	0.518877179284332	573	641.5	no
Zm00001d003948	416	539	608	485	424	478	33.326	45.265	44.555	37.89	36.445	40.566	0.0113206394501814	0.944530801282904	0.981540720417737	485.7	489.4	no
Zm00001d003949	17	14	24	8	12	13	1.362	1.176	1.759	0.625	1.031	1.103	0.558954668363011	0.296501470399259	0.632078683865286	11.7	17.1	no
Zm00001d003950	530	549	692	482	477	530	42.459	46.104	50.711	37.655	41	44.979	0.0844524038710671	0.562424414049401	0.820639468960382	522.9	554	no
Zm00001d003957	91	96	134	80	88	90	7.29	8.062	9.82	6.25	7.564	7.638	0.144793154975349	0.543626927072166	0.810361787160723	90.8	100.1	no
Zm00001d003958	449	385	494	424	280	375	35.97	32.332	36.201	33.124	24.067	31.825	0.146710134330471	0.386525494979452	0.707252295730848	375.7	416.1	no
Zm00001d003962	1108	1317	1660	1205	1445	1508	88.762	110.6	121.647	94.138	124.205	127.979	-0.19992456792658	0.266366390002513	0.602779266500796	1466	1275.8	no
Zm00001d003972	4	10	20	18	3	8	0.32	0.84	1.466	1.406	0.258	0.679	0.0762630114766322	0.923976659525307	0.975315476252333	9.8	10.4	no
Zm00001d003974	148	203	266	184	174	198	11.856	17.048	19.493	14.375	14.956	16.804	-0.0195727983870371	0.929422595204458	0.977426053595755	195.1	192.2	no
Zm00001d003975	235	238	244	224	260	298	18.826	19.987	17.881	17.499	22.348	25.29	-0.287498392205277	0.138518144998167	0.436109327161005	275.6	225.7	no
Zm00001d003978	20	48	42	5	7	10	1.602	4.031	3.078	0.391	0.602	0.849	2.15636136577125	0.000122188695208906	0.00269748984128316	7.8	34.5	yes
Zm00001d003981	174	200	199	174	207	134	13.939	16.796	14.583	13.593	17.793	11.372	-0.00709317801815971	0.974945105221545	0.991571242425085	181.3	180.3	no
Zm00001d003982	128	189	247	110	106	121	10.254	15.872	18.1	8.594	9.111	10.269	0.57176103826003	0.0220009538383375	0.140173496751034	118.3	175.5	no
Zm00001d003983	132	116	132	142	99	136	10.575	9.742	9.673	11.093	8.51	11.542	-0.14013640319278	0.509106930593676	0.789047451455734	131.5	119.5	no
Zm00001d003984	154	132	227	127	164	138	12.337	11.085	16.635	9.922	14.097	11.712	0.0775035110285266	0.748960313999132	0.908989482476255	151.4	159.3	no
Zm00001d003986	53	62	56	44	56	56	4.246	5.207	4.104	3.437	4.813	4.753	-0.0282013370800838	0.924643733290762	0.97559008518444	55.1	53.9	no
Zm00001d003993	759	958	1077	786	707	752	60.804	80.452	78.924	61.404	60.77	63.82	0.154483522132689	0.29423304359559	0.629898849915552	786.4	875.1	no
Zm00001d003996	43	33	40	41	27	27	3.445	2.771	2.931	3.203	2.321	2.291	0.139296223370801	0.691521801598122	0.883943015211931	33	36.5	no
Zm00001d003999	104	113	110	46	39	53	8.331	9.49	8.061	3.594	3.352	4.498	1.09066695464267	2.27379138252204e-05	0.000684851110502086	48.3	103	yes
Zm00001d004004	93	91	95	82	69	82	7.45	7.642	6.962	6.406	5.931	6.959	0.105614741850566	0.64529727033479	0.863077516898654	81.5	87.8	no
Zm00001d004006	877	921	885	1088	1025	978	70.257	77.345	64.854	84.998	88.104	83	-0.35757422407779	0.00615790878028829	0.057556502810778	1083.4	845.8	no
Zm00001d004007	481	814	930	1630	1406	1710	38.533	68.359	68.152	127.34	120.852	145.122	-1.25836503135849	6.25379665691937e-09	6.634282072993e-07	1662	694.6	yes
Zm00001d004009	1541	1321	1647	1617	990	1142	123.45	110.936	120.694	126.325	85.095	96.918	0.119409862425821	0.477157304762076	0.771431484420031	1301.3	1414.1	no
Zm00001d004012	549	542	626	513	386	451	43.981	45.517	45.874	40.077	33.179	38.275	0.192933289155111	0.153317859728262	0.459934395268404	471.1	538.8	no
Zm00001d004013	9	17	19	10	15	15	0.721	1.428	1.392	0.781	1.289	1.273	-0.00459634286945867	0.993372387954654	0.997742061215452	14.2	14	no
Zm00001d004015	15	13	14	16	24	13	1.202	1.092	1.026	1.25	2.063	1.103	-0.500714868739524	0.331154811148489	0.663009305889516	18.8	13.2	no
Zm00001d004019	983	1023	1209	1120	915	1127	78.749	85.91	88.597	87.497	78.649	95.645	-0.134436881650808	0.289606154186429	0.625429067942382	1106	1007.5	no
Zm00001d004020	312	296	332	259	217	248	24.994	24.858	24.329	20.234	18.652	21.047	0.221133559824725	0.141696539453435	0.441306122810614	253.3	295.3	no
Zm00001d004021	178	135	150	159	171	141	14.26	11.337	10.992	12.422	14.698	11.966	-0.181997463699679	0.395658448819378	0.714148494934798	165.5	145.9	no
Zm00001d004022	681	525	469	519	382	345	54.555	44.089	34.369	40.546	32.835	29.279	0.289505183976186	0.184454560255735	0.504659436657533	433.9	530.7	no
Zm00001d004023	453	382	446	421	380	329	36.29	32.08	32.683	32.89	32.663	27.921	0.0254799149669413	0.870320228264085	0.958648416659047	395.5	402.6	no
Zm00001d004025	145	142	165	159	123	99	11.616	11.925	12.091	12.422	10.572	8.402	0.0939245839074505	0.663796043642186	0.872689531124302	132.8	141.8	no
Zm00001d004033	519	471	510	374	270	277	41.577	39.554	37.373	29.218	23.208	23.508	0.555542640041292	0.000488471050726357	0.00825888112917095	320.8	472	yes
Zm00001d004036	108	123	135	103	64	81	8.652	10.329	9.893	8.047	5.501	6.874	0.4111965680076	0.078812352650502	0.317514057266978	86.2	114.8	no
Zm00001d004048	29	26	41	10	16	17	2.323	2.183	3.005	0.781	1.375	1.443	0.980876589918074	0.0297414241904337	0.172693302244042	15.2	29.9	no
Zm00001d004051	304	254	237	267	187	185	24.354	21.331	17.368	20.859	16.074	15.7	0.17474130115992	0.406047183077913	0.722769412301802	222.3	251.4	no
Zm00001d004052	2119	2030	2596	2909	2109	2267	169.754	170.477	190.238	227.259	181.279	192.393	-0.266202215915971	0.0414550287190056	0.213784537220512	2538.5	2110.9	no
Zm00001d004053	1049	1099	1343	1180	1120	1128	84.036	92.293	98.417	92.185	96.269	95.73	-0.136838635774839	0.251586508662917	0.587149473882355	1202	1092.9	no
Zm00001d004055	1174	726	833	797	570	707	94.05	60.969	61.043	62.264	48.994	60.001	0.253901381408284	0.231982315912292	0.563674472889145	723.1	862.6	no
Zm00001d004070	1317	1065	1105	1360	772	900	105.506	89.438	80.976	106.247	66.357	76.38	0.0657289252516857	0.74471847618108	0.906986590576162	1050.5	1100	no
Zm00001d004071	12	14	30	15	5	9	0.961	1.176	2.198	1.172	0.43	0.764	0.785918112051296	0.20226619230598	0.528523230576622	10	17.2	no
Zm00001d004075	1909	2367	2219	6092	5792	4453	152.931	198.778	162.611	475.924	497.85	377.911	-1.48400898677989	3.29217826059584e-19	3.75857018084692e-16	5721.7	2045.6	yes
Zm00001d004079	42	43	37	28	28	32	3.365	3.611	2.711	2.187	2.407	2.716	0.318429141269788	0.358571320968559	0.686193423418118	30.9	38.6	no
Zm00001d004086	1035	1248	1234	1277	1486	1190	82.914	104.806	90.429	99.763	127.729	100.991	-0.330806222872565	0.0455447193143769	0.226495466824764	1391.6	1106.3	no
Zm00001d004089	292	237	226	569	559	397	23.392	19.903	16.562	44.452	48.049	33.692	-1.16377394555452	4.05020688771118e-08	3.37165660183596e-06	534.4	238.7	yes
Zm00001d004090	240	205	228	216	152	153	19.227	17.216	16.708	16.875	13.065	12.985	0.22150939687825	0.248662053428122	0.58337136754362	181.3	211.8	no
Zm00001d004091	331	299	429	291	231	279	26.517	25.11	31.438	22.734	19.856	23.678	0.240241728289544	0.148116646089773	0.451653970344781	279.9	330.5	no
Zm00001d004094	198	224	345	172	199	180	15.862	18.811	25.282	13.437	17.105	15.276	0.29873557398603	0.182019984675017	0.501947220218948	194	238.2	no
Zm00001d004099	42	47	81	22	21	43	3.365	3.947	5.936	1.719	1.805	3.649	0.802389626255138	0.0513182590489986	0.244457631770264	30.3	52.6	no
Zm00001d004118	728	612	743	624	499	605	58.32	51.395	54.448	48.749	42.891	51.344	0.114144227605232	0.412475652796597	0.728092912682101	604	653.9	no
Zm00001d004119	1042	839	965	954	759	825	83.475	70.458	70.716	74.529	65.24	70.015	0.0137375097508779	0.922051107674068	0.974569530848948	886.5	895.3	no
Zm00001d004120	208	178	261	222	215	204	16.663	14.948	19.126	17.343	18.48	17.313	-0.152681434105517	0.391814064762848	0.711405651027983	224.8	201.9	no
Zm00001d004121	9	20	12	8	14	19	0.721	1.68	0.879	0.625	1.203	1.612	-0.160799777909698	0.791540092653615	0.928798609340036	14.6	13	no
Zm00001d004123	696	644	642	628	502	493	55.757	54.082	47.047	49.061	43.149	41.839	0.140369207499546	0.342349292221576	0.67255906063355	566.6	625	no
Zm00001d004125	1895	1660	2093	1522	1405	1652	151.809	139.405	153.378	118.903	120.767	140.2	0.140858561994894	0.266195396868601	0.602671268288814	1605.8	1770.2	no
Zm00001d004130	11	10	22	2	3	5	0.881	0.84	1.612	0.156	0.258	0.424	1.91660371663662	0.0134123242790555	0.100049929866321	3.5	13.2	no
Zm00001d004132	69	48	74	34	37	47	5.528	4.031	5.423	2.656	3.18	3.989	0.526849598938145	0.0962931274403488	0.356379705214937	41.5	59.7	no
Zm00001d004133	204	196	285	238	160	209	16.343	16.46	20.885	18.593	13.753	17.737	0.0146799544228391	0.940675944614104	0.980645715203649	211.4	213.5	no
Zm00001d004136	354	292	306	330	244	269	28.359	24.522	22.424	25.781	20.973	22.829	0.0284363239254275	0.871280702348937	0.958769511639642	293.9	300.2	no
Zm00001d004138	196	583	718	428	789	592	15.702	48.96	52.616	33.437	67.818	50.241	-0.469889611240393	0.414418793859221	0.730135992267403	643.1	464.2	no
Zm00001d004139	877	805	890	755	655	757	70.257	67.603	65.22	58.983	56.3	64.244	0.0918062024933335	0.464278393086456	0.763734931645665	758.8	808.8	no
Zm00001d004140	214	194	254	171	145	176	17.144	16.292	18.613	13.359	12.463	14.937	0.267313048525212	0.129936142792156	0.422416020728805	172.2	207.2	no
Zm00001d004143	286	286	325	309	259	271	22.912	24.018	23.816	24.14	22.262	22.999	-0.0596554420914309	0.682117518206519	0.879288194926637	293.4	281.6	no
Zm00001d004152	581	503	606	489	414	482	46.544	42.241	44.408	38.202	35.585	40.906	0.130103161485505	0.339718694431787	0.670681464015324	484.7	530.5	no
Zm00001d004153	437	356	402	393	254	308	35.008	29.896	29.459	30.702	21.833	26.139	0.17776490619221	0.325955007872121	0.658043641756777	332.1	376.1	no
Zm00001d004154	72	92	96	58	57	63	5.768	7.726	7.035	4.531	4.899	5.347	0.386340984446812	0.132106917931112	0.425193094025831	62.5	81.6	no
Zm00001d004159	482	324	313	344	241	241	38.613	27.209	22.937	26.874	20.715	20.453	0.300519772356129	0.204548913798701	0.530024091114127	287.4	354.4	no
Zm00001d004164	2	7	22	9	8	14	0.16	0.588	1.612	0.703	0.688	1.188	-0.2101991650675	0.793316687923068	0.929695609148562	10.9	9.3	no
Zm00001d004165	20	15	21	12	16	16	1.602	1.26	1.539	0.937	1.375	1.358	0.179718567402026	0.711260487573717	0.892572275449175	15.5	17.5	no
Zm00001d004167	20	38	19	46	33	28	1.602	3.191	1.392	3.594	2.837	2.376	-0.606748529290858	0.16360641304227	0.474694785198401	37.2	24.6	no
Zm00001d004169	817	679	647	736	629	566	65.45	57.022	47.413	57.498	54.066	48.035	0.00431548944872286	0.980188657098386	0.993700497016103	675	677.3	no
Zm00001d004171	79	107	83	50	47	63	6.329	8.986	6.082	3.906	4.04	5.347	0.598340768753129	0.0377521507699453	0.201403608079537	56.2	85.1	no
Zm00001d004172	963	864	935	1053	730	746	77.146	72.558	68.518	82.263	62.747	63.311	-0.0184364061356065	0.905917436697253	0.968511078686469	879.9	869.2	no
Zm00001d004176	54	63	94	99	82	71	4.326	5.291	6.888	7.734	7.048	6.026	-0.421636887000046	0.122076711574091	0.4076161727216	88	65.6	no
Zm00001d004190	60	51	73	37	39	48	4.807	4.283	5.35	2.891	3.352	4.074	0.402013329290799	0.181312506985735	0.500707934026507	43.6	57.5	no
Zm00001d004193	581	521	717	520	440	526	46.544	43.753	52.543	40.624	37.82	44.64	0.128884142929516	0.371687810378776	0.696351899181929	520.1	568.5	no
Zm00001d004196	434	373	474	289	216	245	34.768	31.324	34.735	22.577	18.566	20.792	0.617039379701686	6.77316807382526e-05	0.00168976799760625	261.6	401.5	yes
Zm00001d004198	2246	1638	2134	1110	892	998	179.928	137.557	156.382	86.716	76.672	84.697	0.849246913625752	1.33350316796657e-08	1.29436188064771e-06	1048.3	1888.8	yes
Zm00001d004200	243	236	305	231	209	251	19.467	19.819	22.351	18.046	17.965	21.302	0.0190518595615492	0.909294842697505	0.970025089155144	242.2	245.2	no
Zm00001d004203	3	7	5	7	7	8	0.24	0.588	0.366	0.547	0.602	0.679	-0.707928119150448	0.364617905073131	0.691220087832976	7.7	4.7	no
Zm00001d004215	1085	1009	1251	1047	911	896	86.92	84.735	91.675	81.795	78.305	76.041	0.0701448313138683	0.541501151255332	0.809247014734875	998.5	1048.2	no
Zm00001d004222	18	19	28	8	12	19	1.442	1.596	2.052	0.625	1.031	1.612	0.5585260410222	0.286820859996679	0.623159802713866	13.8	20.2	no
Zm00001d004259	53	56	73	37	40	47	4.246	4.703	5.35	2.891	3.438	3.989	0.386133338405701	0.196735616190785	0.522051621269957	43.6	56.9	no
Zm00001d004260	20	29	31	29	21	27	1.602	2.435	2.272	2.266	1.805	2.291	-0.100972527386062	0.798782284850193	0.931912665658559	26.9	25.1	no
Zm00001d004270	319	330	325	274	236	275	25.555	27.713	23.816	21.406	20.285	23.338	0.158185208602507	0.313564438317189	0.648364178104003	274.8	306.9	no
Zm00001d004298	55	60	80	53	48	67	4.406	5.039	5.863	4.141	4.126	5.686	0.0490314836855875	0.863866361372363	0.955710212445314	58.9	60.9	no
Zm00001d004300	782	697	843	810	649	718	62.646	58.533	61.776	63.279	55.785	60.934	-0.0625066826291396	0.612449424182207	0.846456156382568	760.6	728.5	no
Zm00001d004305	8	9	6	12	11	8	0.641	0.756	0.44	0.937	0.946	0.679	-0.575771780311047	0.373909054952716	0.698250801776233	10.8	7.3	no
Zm00001d004331	3	12	5	9	9	19	0.24	1.008	0.366	0.703	0.774	1.612	-1.034182369703	0.169059684559289	0.483272437976505	13	6.4	no
Zm00001d004333	14	20	30	27	11	16	1.122	1.68	2.198	2.109	0.946	1.358	0.0915153539819683	0.856643978720371	0.953041270989369	18.6	19.8	no
Zm00001d004335	177	263	258	120	171	163	14.18	22.086	18.907	9.375	14.698	13.833	0.450612347432911	0.0717305375814266	0.299606208800471	160.6	219.2	no
Zm00001d004339	146	164	208	162	110	137	11.696	13.773	15.243	12.656	9.455	11.627	0.183890177760323	0.372425062327973	0.696970640021322	142.4	161.9	no
Zm00001d004340	168	189	195	180	197	213	13.459	15.872	14.29	14.062	16.933	18.077	-0.257770852455584	0.173524273905455	0.490017016122885	207.6	173.5	no
Zm00001d004343	301	263	309	252	184	215	24.113	22.086	22.644	19.687	15.816	18.246	0.27100654928942	0.101765867356413	0.368555388197885	227	274.2	no
Zm00001d004348	2	11	6	7	3	2	0.16	0.924	0.44	0.547	0.258	0.17	0.53851748118511	0.581245972381901	0.83078784688522	4.1	6	no
Zm00001d004354	94	75	94	60	42	58	7.53	6.298	6.888	4.687	3.61	4.922	0.562950438520646	0.0326891217283628	0.183713477130215	55.8	82.5	no
Zm00001d004357	46	89	63	30	24	42	3.685	7.474	4.617	2.344	2.063	3.564	0.895572091369089	0.0193074251646545	0.128510693593168	33.6	62.6	no
Zm00001d004358	23	22	32	18	21	18	1.843	1.848	2.345	1.406	1.805	1.528	0.264500025338	0.530301836105367	0.802377745378038	20.1	24	no
Zm00001d004361	657	517	454	646	570	566	52.633	43.417	33.27	50.467	48.994	48.035	-0.274556241973594	0.158056089154785	0.466559312667566	623.7	515.9	no
Zm00001d004366	2269	1445	1076	1307	1148	966	181.771	121.35	78.851	102.106	98.676	81.981	0.35190950910554	0.197683077308525	0.523381887379198	1196.2	1527	no
Zm00001d004371	4	8	5	11	6	7	0.32	0.672	0.366	0.859	0.516	0.594	-0.634173376388681	0.400460340081814	0.717734064834566	8.3	5.4	no
Zm00001d004372	708	455	511	532	424	428	56.718	38.21	37.447	41.561	36.445	36.323	0.128208402915862	0.532599921441384	0.804199717631766	483.2	528.4	no
Zm00001d004375	184	100	123	81	65	66	14.74	8.398	9.014	6.328	5.587	5.601	0.79313877141722	0.00620080940027772	0.0578853161218858	74	128.4	no
Zm00001d004383	599	604	759	718	672	646	47.986	50.723	55.62	56.092	57.762	54.824	-0.21605488206242	0.0917254706003741	0.345927911991281	713.5	614	no
Zm00001d004384	9	12	2	16	13	13	0.721	1.008	0.147	1.25	1.117	1.103	-0.988994844011723	0.15608788185724	0.46356616998704	14.7	7.5	no
Zm00001d004386	285	280	299	248	240	238	22.831	23.514	21.911	19.374	20.629	20.198	0.0937220704982113	0.54199455911648	0.809343756468637	254.7	271.7	no
Zm00001d004392	164	144	214	180	104	155	13.138	12.093	15.682	14.062	8.939	13.154	0.0938340260515596	0.682998739613391	0.87960372524249	152.5	162.8	no
Zm00001d004396	676	529	601	524	369	461	54.155	44.425	44.042	40.936	31.717	39.124	0.267591369150372	0.113051776222394	0.390437386190131	471.9	568.5	no
Zm00001d004400	349	245	316	281	220	223	27.959	20.575	23.157	21.952	18.91	18.925	0.177073602913683	0.345436680030791	0.675796109810286	252.7	285.8	no
Zm00001d004401	4612	5347	4158	8796	15098	8184	369.47	449.035	304.704	687.168	1297.746	694.549	-1.34826839385069	3.91079316112362e-07	2.26476488014345e-05	11385.3	4471.8	yes
Zm00001d004407	4	3	9	5	4	5	0.32	0.252	0.66	0.391	0.344	0.424	0.0114890319395162	0.989540555836497	0.996230571352146	4.9	4.9	no
Zm00001d004409	118	118	126	175	134	119	9.453	9.91	9.233	13.671	11.518	10.099	-0.392108439491586	0.0613280233428576	0.27223465277634	149.2	113.8	no
Zm00001d004410	396	337	422	384	282	305	31.724	28.301	30.925	29.999	24.239	25.884	0.0969206599181931	0.535326169525229	0.805848295339378	338.5	362.2	no
Zm00001d004413	1088	951	1006	2724	2184	2292	87.16	79.864	73.721	212.806	187.725	194.514	-1.39106328141999	5.38390995324665e-27	2.15132068548481e-23	2514.8	959.2	yes
Zm00001d004415	194	207	230	255	257	227	15.541	17.384	16.855	19.921	22.09	19.265	-0.388255080720831	0.020127214848983	0.132205472877909	259.3	198.1	no
Zm00001d004416	50	51	81	40	41	51	4.006	4.283	5.936	3.125	3.524	4.328	0.290053408113	0.353972055097149	0.682577014473912	46.4	56.5	no
Zm00001d004418	103	66	89	117	113	104	8.251	5.543	6.522	9.14	9.713	8.826	-0.530988949050583	0.0297841064450051	0.172754945272379	117.1	81	no
Zm00001d004426	7	13	11	8	6	12	0.561	1.092	0.806	0.625	0.516	1.018	0.0986565017608293	0.880201158552756	0.961033929204844	9.1	9.8	no
Zm00001d004428	258	243	273	263	263	277	20.669	20.407	20.006	20.546	22.606	23.508	-0.212847170142399	0.17639037521975	0.494066212410781	282	243.2	no
Zm00001d004435	20	23	36	19	14	17	1.602	1.932	2.638	1.484	1.203	1.443	0.493668232180579	0.266063671425426	0.602618716628733	17.4	24.5	no
Zm00001d004436	46	47	65	67	49	36	3.685	3.947	4.763	5.234	4.212	3.055	-0.10101958146896	0.751919098570909	0.910899661887972	52.9	49.3	no
Zm00001d004437	7	24	6	9	14	5	0.561	2.015	0.44	0.703	1.203	0.424	0.267724495112434	0.72899941634691	0.900246124235065	9.9	12	no
Zm00001d004438	183	227	226	252	231	247	14.66	19.063	16.562	19.687	19.856	20.962	-0.35573255428285	0.0391650808241297	0.206007637726746	255.8	200	no
Zm00001d004446	21	18	24	8	13	8	1.682	1.512	1.759	0.625	1.117	0.679	0.948846496824986	0.0718824290019224	0.299970398264295	10.3	19.7	no
Zm00001d004448	120	205	246	178	193	157	9.613	17.216	18.027	13.906	16.589	13.324	-0.0586318210788477	0.822193398146303	0.940321626804141	185.6	178	no
Zm00001d004457	4	8	9	6	11	9	0.32	0.672	0.66	0.469	0.946	0.764	-0.486541259724691	0.497377950861568	0.782178565530654	9.2	6.6	no
Zm00001d004458	235	241	307	224	219	230	18.826	20.239	22.497	17.499	18.824	19.519	0.0538496598905765	0.743729091886129	0.906595548206103	236.2	244.9	no
Zm00001d004460	287	263	328	303	247	254	22.992	22.086	24.036	23.671	21.231	21.556	-0.0301350603842378	0.842418007700826	0.947947607933319	280.9	275.1	no
Zm00001d004463	646	665	724	709	643	640	51.751	55.846	53.056	55.389	55.269	54.315	-0.126023008855558	0.292608879368885	0.628347310057836	697.7	639.4	no
Zm00001d004465	52	53	66	69	48	64	4.166	4.451	4.837	5.39	4.126	5.431	-0.238165650960374	0.385539415310417	0.706797120774239	63.1	53.5	no
Zm00001d004466	923	836	951	821	663	715	73.942	70.206	69.69	64.139	56.988	60.68	0.147903202023578	0.223902467159249	0.55323731321684	768.3	851.6	no
Zm00001d004467	71	104	98	99	135	105	5.688	8.734	7.182	7.734	11.604	8.911	-0.478746671075167	0.0750157233179064	0.307533012538626	119.8	85.8	no
Zm00001d004468	95	89	109	86	46	60	7.61	7.474	7.988	6.719	3.954	5.092	0.46198840118639	0.0834594883485898	0.32716178088996	66.5	91.8	no
Zm00001d004469	61	56	62	50	37	42	4.887	4.703	4.543	3.906	3.18	3.564	0.320336949920927	0.261283571887641	0.597789622698976	45	56.3	no
Zm00001d004472	266	607	387	216	344	256	21.309	50.975	28.36	16.875	29.568	21.726	0.466128274375009	0.148662653149082	0.452480272851243	289.2	399.4	no
Zm00001d004473	1564	1210	1463	1110	920	924	125.293	101.614	107.211	86.716	79.078	78.417	0.366981551961713	0.00962444191538835	0.0792203892191458	1032.4	1331.6	no
Zm00001d004475	154	192	210	166	141	176	12.337	16.124	15.389	12.968	12.12	14.937	0.0440304863176997	0.821310268160762	0.939856199230645	169.1	174.3	no
Zm00001d004477	179	221	268	253	170	191	14.34	18.559	19.639	19.765	14.612	16.21	-0.0334469178424114	0.868082985369351	0.957953888301495	213.6	208.8	no
Zm00001d004478	145	125	150	204	182	195	11.616	10.497	10.992	15.937	15.644	16.549	-0.625927217285101	0.000433156623422335	0.00748733240558795	203.5	131.9	yes
Zm00001d004480	14	18	23	4	12	10	1.122	1.512	1.685	0.312	1.031	0.849	0.895750011560439	0.137291837050951	0.43405414300839	9.3	17.2	no
Zm00001d004482	202	180	265	194	139	167	16.182	15.116	19.42	15.156	11.948	14.173	0.211575925098031	0.272239291382203	0.608732400034251	174.3	201.8	no
Zm00001d004483	9	18	23	43	28	42	0.721	1.512	1.685	3.359	2.407	3.564	-1.33769691145738	0.00227216638042263	0.0269946427010072	39.4	15.5	yes
Zm00001d004489	342	317	373	283	231	312	27.398	26.621	27.334	22.109	19.856	26.478	0.163965441443913	0.320823608828012	0.65382153633932	289.1	323.9	no
Zm00001d004491	34	39	31	95	84	79	2.724	3.275	2.272	7.422	7.22	6.704	-1.46055131665548	2.66621806954154e-07	1.67336592191776e-05	90.3	32.9	yes
Zm00001d004495	36	45	30	10	15	24	2.884	3.779	2.198	0.781	1.289	2.037	1.02496956998887	0.0297017485444255	0.172546503841192	17.4	35.3	no
Zm00001d004498	660	541	618	578	449	467	52.873	45.433	45.288	45.155	38.594	39.633	0.133307411931668	0.371683734244985	0.696351899181929	521.4	572.2	no
Zm00001d004505	20	13	19	20	15	21	1.602	1.092	1.392	1.562	1.289	1.782	-0.264125631095839	0.57167611143082	0.825360398142473	19.6	16.3	no
Zm00001d004506	11	24	23	7	17	13	0.881	2.015	1.685	0.547	1.461	1.103	0.468597135097509	0.418934947120118	0.733564516301842	13.2	18.2	no
Zm00001d004509	363	393	365	110	162	251	29.08	33.004	26.748	8.594	13.925	21.302	0.933375960804828	0.00145552679725273	0.0194951145051029	185.3	353.6	yes
Zm00001d004512	169	182	210	191	172	180	13.539	15.284	15.389	14.921	14.784	15.276	-0.112356001799743	0.510456888042714	0.789562189481163	190.2	175.9	no
Zm00001d004513	173	117	121	117	63	87	13.859	9.826	8.867	9.14	5.415	7.383	0.485969991720746	0.0866402743086569	0.334438991555313	92.5	129.9	no
Zm00001d004517	624	495	609	520	409	502	49.989	41.57	44.628	40.624	35.156	42.603	0.117506182459291	0.441227677177915	0.74870362802325	500.1	542.6	no
Zm00001d004521	375	327	496	421	414	412	30.041	27.461	36.348	32.89	35.585	34.965	-0.227106230016925	0.163762084325474	0.474923910935435	437.6	373.4	no
Zm00001d004523	96	97	87	103	120	80	7.691	8.146	6.375	8.047	10.315	6.789	-0.269580353435985	0.297939153272178	0.633252765930892	106.6	88.5	no
Zm00001d004524	378	328	202	456	288	167	30.282	27.545	14.803	35.624	24.755	14.173	-0.121794434322291	0.726579354204997	0.899233319195671	315.1	289.9	no
Zm00001d004525	342	246	196	248	168	184	27.398	20.659	14.363	19.374	14.44	15.615	0.253757104072557	0.333353126901837	0.66481979842231	208.7	249.3	no
Zm00001d004534	16	20	23	27	36	46	1.282	1.68	1.685	2.109	3.094	3.904	-1.05640770187456	0.0108903671769322	0.0862273953325463	38.5	18.5	no
Zm00001d004539	12	12	14	1	8	4	0.961	1.008	1.026	0.078	0.688	0.339	1.35946011851732	0.0835822272675434	0.327432009597934	4.7	11.9	no
Zm00001d004541	466	431	482	467	360	374	37.331	36.195	35.322	36.483	30.944	31.74	0.0476261080083795	0.737734559532787	0.904299098358739	419.1	433.4	no
Zm00001d004543	1348	868	826	1021	877	734	107.989	72.894	60.53	79.763	75.382	62.292	0.0676486211797907	0.77029214472494	0.919272296136563	919.8	964.2	no
Zm00001d004545	389	208	204	215	222	118	31.163	17.468	14.949	16.796	19.082	10.014	0.385635997867689	0.245962067535641	0.581265704205716	194.5	254.2	no
Zm00001d004546	146	120	147	148	158	151	11.696	10.077	10.772	11.562	13.581	12.815	-0.307924560408926	0.118723833486611	0.401524038346945	160.7	129.7	no
Zm00001d004547	31	51	58	33	28	35	2.483	4.283	4.25	2.578	2.407	2.97	0.381173877868152	0.284375509855394	0.621391072619674	33.6	43.7	no
Zm00001d004551	542	558	594	676	527	566	43.42	46.86	43.529	52.811	45.298	48.035	-0.214419882210353	0.101448357003563	0.367736195759585	617.5	532.6	no
Zm00001d004552	1049	996	1074	1156	838	957	84.036	83.643	78.704	90.31	72.03	81.217	-0.0690771153180755	0.601963891806059	0.841128587600551	1028.7	981.1	no
Zm00001d004553	394	446	496	485	516	460	31.564	37.455	36.348	37.89	44.353	39.039	-0.292167917743025	0.054278658733892	0.253472330794842	513.4	419.1	no
Zm00001d004554	153	115	155	129	83	112	12.257	9.658	11.359	10.078	7.134	9.505	0.232114051293178	0.307507609776273	0.642461607180516	112.7	132.6	no
Zm00001d004557	74	88	117	67	48	84	5.928	7.39	8.574	5.234	4.126	7.129	0.323719404553636	0.260887710210373	0.597286368630032	69.6	87	no
Zm00001d004559	1223	1013	1152	1162	878	893	97.975	85.071	84.42	90.779	75.468	75.786	0.0589103783576774	0.683591300530983	0.879808653461982	1022.7	1065.8	no
Zm00001d004561	184	180	147	221	130	137	14.74	15.116	10.772	17.265	11.174	11.627	-0.0665204271312041	0.788103604263087	0.926640462596925	169.1	161.9	no
Zm00001d004564	1502	1783	1911	1724	1458	1609	120.326	149.734	140.041	134.684	125.322	136.551	-0.0395626020760149	0.751933898161621	0.910899661887972	1676.1	1630.8	no
Zm00001d004568	710	629	798	713	616	630	56.878	52.823	58.478	55.702	52.948	53.466	-0.0335130455016589	0.78652922514755	0.92572597805167	685.4	669.6	no
Zm00001d004573	663	595	737	725	704	645	53.113	49.967	54.008	56.639	60.512	54.739	-0.21724287951427	0.0942582854177621	0.352439549733444	727.3	625.4	no
Zm00001d004586	165	187	265	184	171	174	13.218	15.704	19.42	14.375	14.698	14.767	0.0534483663065373	0.788083723357204	0.926640462596925	185.4	192.1	no
Zm00001d004589	7	5	2	4	13	7	0.561	0.42	0.147	0.312	1.117	0.594	-0.938638817967584	0.281686832229394	0.618277195156982	8.6	4.5	no
Zm00001d004591	1503	1556	1837	1804	1722	1838	120.406	130.671	134.618	140.933	148.014	155.985	-0.293928239157641	0.00956506261962727	0.0790221834271412	1881.6	1534.5	no
Zm00001d004611	41	64	80	29	62	51	3.285	5.375	5.863	2.266	5.329	4.328	0.193578256042661	0.619816070450979	0.850351408728354	50.6	57.6	no
Zm00001d004614	10	10	6	3	3	5	0.801	0.84	0.44	0.234	0.258	0.424	1.09683455207752	0.180885156806945	0.499967908052398	3.9	8.3	no
Zm00001d004616	1234	1094	1147	1034	1014	907	98.856	91.873	84.054	80.779	87.158	76.974	0.0788947592648215	0.56830787902043	0.823462002247282	1036.4	1094.8	no
Zm00001d004635	33	38	40	13	28	24	2.644	3.191	2.931	1.016	2.407	2.037	0.597698655887807	0.158446051994379	0.467233952796806	23.2	34.9	no
Zm00001d004639	18	24	34	13	18	15	1.442	2.015	2.492	1.016	1.547	1.273	0.547795747425166	0.240805261445386	0.575480056602007	16.3	23.6	no
Zm00001d004640	3	3	6	6	7	12	0.24	0.252	0.44	0.469	0.602	1.018	-1.238926703021	0.12944837652412	0.421674568908392	8.8	3.7	no
Zm00001d004644	43	68	65	68	68	79	3.445	5.711	4.763	5.312	5.845	6.704	-0.449454988393772	0.11827328072045	0.400487991138141	75.5	55.3	no
Zm00001d004649	19	15	41	5	7	11	1.522	1.26	3.005	0.391	0.602	0.934	1.50947545746906	0.0131803213884637	0.098811196150224	8.1	23	no
Zm00001d004650	117	103	137	97	88	100	9.373	8.65	10.04	7.578	7.564	8.487	0.163020494495156	0.442892411221452	0.749898764336835	99.9	111.7	no
Zm00001d004651	218	245	243	165	178	162	17.464	20.575	17.807	12.89	15.3	13.748	0.324536692713038	0.0734464478096143	0.303948329686129	177.5	222.2	no
Zm00001d004652	6	14	9	15	4	8	0.481	1.176	0.66	1.172	0.344	0.679	-0.0197998839208276	0.97806380221036	0.992805777467013	9.2	9.2	no
Zm00001d004655	612	465	538	546	471	406	49.028	39.05	39.425	42.655	40.485	34.456	0.030762287240409	0.858503852753618	0.953814048555358	497.4	508.3	no
Zm00001d004659	1153	1033	1225	1320	1124	1154	92.367	86.75	89.77	103.122	96.613	97.936	-0.233179706505195	0.0381448689638202	0.202731818534159	1258.4	1070.7	no
Zm00001d004664	76	133	28	56	54	24	6.088	11.169	2.052	4.375	4.642	2.037	0.711741556318845	0.187512775171177	0.509245444577363	46.9	76.9	no
Zm00001d004667	1248	1096	1184	1187	1017	1021	99.978	92.041	86.765	92.732	87.416	86.649	-0.0227802282233034	0.856345364073575	0.952797480214589	1128	1110.6	no
Zm00001d004669	940	914	986	965	774	809	75.304	76.757	72.255	75.388	66.529	68.657	0.00441639393130417	0.9706678904073	0.99039607712676	890	893.1	no
Zm00001d004670	7	8	6	9	4	2	0.561	0.672	0.44	0.703	0.344	0.17	0.359163347119182	0.669077753870192	0.874352906636011	5.1	6.7	no
Zm00001d004676	14	10	34	24	37	22	1.122	0.84	2.492	1.875	3.18	1.867	-0.719757218004279	0.170617419632758	0.485650295736099	29.4	17.7	no
Zm00001d004682	13	13	12	9	7	10	1.041	1.092	0.879	0.703	0.602	0.849	0.396563137384758	0.501977709836195	0.784365718240817	9.1	12	no
Zm00001d004689	7	23	7	32	20	1	0.561	1.932	0.513	2.5	1.719	0.085	-0.619198934503314	0.492515863423575	0.779337688503655	18.2	11.9	no
Zm00001d004690	14	13	16	11	16	16	1.122	1.092	1.173	0.859	1.375	1.358	-0.169105088860613	0.744246781272325	0.906672590498171	15.2	13.5	no
Zm00001d004698	80	113	74	140	139	73	6.409	9.49	5.423	10.937	11.948	6.195	-0.541281447764675	0.0969400323559417	0.357620989017049	123.2	84.8	no
Zm00001d004700	18	33	22	18	32	46	1.442	2.771	1.612	1.406	2.751	3.904	-0.559325205714324	0.251338215303907	0.5867984917627	34.1	23.1	no
Zm00001d004702	723	709	836	652	687	670	57.92	59.541	61.263	50.936	59.051	56.861	0.011390333943635	0.931136583184822	0.978059624532017	706.1	711.3	no
Zm00001d004705	10	12	5	7	11	2	0.801	1.008	0.366	0.547	0.946	0.17	0.290207753140907	0.721262878675555	0.896558637168183	7.1	8.7	no
Zm00001d004706	465	810	598	400	483	390	37.251	68.023	43.822	31.249	41.516	33.098	0.40123117083947	0.096609103970118	0.357102569861869	448.5	592.3	no
Zm00001d004707	330	340	415	353	262	339	26.436	28.553	30.412	27.577	22.52	28.77	0.028581159636112	0.857302903123344	0.953371597244185	333	339.7	no
Zm00001d004708	237	227	266	339	281	323	18.986	19.063	19.493	26.484	24.153	27.412	-0.526180584398456	0.000443727785020037	0.00763290232678688	329.8	229	yes
Zm00001d004709	156	148	191	111	103	144	12.497	12.429	13.997	8.672	8.853	12.221	0.303199618918088	0.161008555264017	0.470705758284752	125.7	154.9	no
Zm00001d004713	32	31	28	46	37	26	2.564	2.603	2.052	3.594	3.18	2.207	-0.406532502014285	0.271834099837633	0.608290325145348	38	28.8	no
Zm00001d004716	330	373	424	340	362	351	26.436	31.324	31.071	26.562	31.116	29.788	-0.0661631953432109	0.673508893995939	0.876200500133851	370.2	353.3	no
Zm00001d004721	340	508	260	680	770	650	27.238	42.661	19.053	53.123	66.185	55.163	-1.06274021876957	8.22557720869071e-05	0.00197011202375984	738.9	354	yes
Zm00001d004726	885	963	1033	954	823	834	70.898	80.872	75.7	74.529	70.741	70.779	-0.0135990541435911	0.90825444632737	0.969562329164197	913.4	905	no
Zm00001d004728	1802	1958	1594	3988	4233	3502	144.359	164.431	116.81	311.554	363.847	297.203	-1.2811041379239	7.1065779555998e-14	2.7480678465404e-11	4118.2	1694.9	yes
Zm00001d004729	3805	4696	3654	13008	13966	12761	304.82	394.365	267.77	1016.221	1200.445	1082.984	-1.85995953714058	4.15999268794182e-27	1.9947164938681e-23	13967.8	3848.2	yes
Zm00001d004730	589	723	529	2121	2897	2332	47.185	60.717	38.766	165.698	249.011	197.909	-2.15371815289183	4.78850356505536e-23	1.1307171076816e-19	2596.9	583.8	yes
Zm00001d004731	759	691	653	1068	1088	858	60.804	58.029	47.853	83.435	93.519	72.816	-0.671404497034537	7.8214862554345e-05	0.00189797705439314	1057.5	664.2	yes
Zm00001d004733	834	741	786	758	639	722	66.812	62.228	57.599	59.217	54.925	61.274	0.0036888227705697	0.97789013305234	0.992805777467013	741.4	743.5	no
Zm00001d004734	1088	658	661	703	778	717	87.16	55.258	48.439	54.92	66.873	60.849	-0.0203515297886955	0.931480643532856	0.978068954088391	773.2	762.5	no
Zm00001d004737	561	515	726	397	344	424	44.942	43.249	53.202	31.015	29.568	35.983	0.464096149402233	0.00294263150866229	0.0329825107153709	408.1	562.6	yes
Zm00001d004738	79	53	81	21	17	17	6.329	4.451	5.936	1.641	1.461	1.443	1.79352552743853	3.11985357741763e-07	1.92284034752153e-05	19.2	66.6	yes
Zm00001d004739	709	699	786	728	622	676	56.798	58.701	57.599	56.873	53.464	57.37	-0.0412762369073309	0.723747209534367	0.89784949542515	708.9	689	no
Zm00001d004740	1192	928	1051	1108	897	891	95.492	77.932	77.019	86.56	77.101	75.616	-0.0192449957069066	0.898452171453052	0.966561415953372	1011.4	998.3	no
Zm00001d004744	44	29	24	29	18	10	3.525	2.435	1.759	2.266	1.547	0.849	0.638214947121402	0.197611511776355	0.523333259122733	19.7	30.8	no
Zm00001d004751	311	187	219	250	189	187	24.914	15.704	16.049	19.531	16.245	15.87	0.050591346960734	0.831588349296121	0.943790589846344	218.2	226.3	no
Zm00001d004753	11	27	24	8	18	21	0.881	2.267	1.759	0.625	1.547	1.782	0.221623722232808	0.699305294674234	0.887081716392315	16.8	19.5	no
Zm00001d004754	5	10	6	8	4	4	0.401	0.84	0.44	0.625	0.344	0.339	0.260245732166894	0.745922324904583	0.907445317111151	5.5	6.7	no
Zm00001d004758	110	134	208	96	165	192	8.812	11.253	15.243	7.5	14.183	16.294	-0.195121403278036	0.54316650208188	0.809902163530883	160.9	140.2	no
Zm00001d004762	15	19	17	2	7	7	1.202	1.596	1.246	0.156	0.602	0.594	1.50128644164201	0.0246175027766825	0.151684561570538	5.7	16.1	no
Zm00001d004768	4258	3621	3414	3775	4691	3549	341.11	304.088	250.182	294.913	403.214	301.192	-0.246762881701129	0.194426493083406	0.518968511653824	4235.4	3569.6	no
Zm00001d004771	5	14	20	6	10	5	0.401	1.176	1.466	0.469	0.86	0.424	0.704645054968411	0.328416138397572	0.660274793969123	7.4	12	no
Zm00001d004772	225	244	281	271	231	260	18.025	20.491	20.592	21.171	19.856	22.065	-0.18137731871634	0.247381139353899	0.582259886050386	266.7	235.1	no
Zm00001d004775	32	62	78	45	66	64	2.564	5.207	5.716	3.516	5.673	5.431	-0.207295851918507	0.575097129172188	0.827707628280899	61.9	53.5	no
Zm00001d004779	253	252	274	299	257	287	20.268	21.163	20.079	23.359	22.09	24.357	-0.269623775872066	0.0724488835088022	0.301451229108562	295.1	244.8	no
Zm00001d004782	269	271	364	280	214	258	21.55	22.758	26.674	21.874	18.394	21.896	0.105027910536575	0.531060844705234	0.802988379907164	262.6	282.3	no
Zm00001d004784	8	15	24	20	17	14	0.641	1.26	1.759	1.562	1.461	1.188	-0.290498323475011	0.586764231449296	0.833216147217839	17.8	14.5	no
Zm00001d004785	731	590	703	583	560	520	58.561	49.548	51.517	45.546	48.135	44.131	0.125571541528301	0.384121199020682	0.705748007243531	583.1	636	no
Zm00001d004790	2322	2411	2794	2532	2336	2507	186.017	202.473	204.748	197.807	200.79	212.761	-0.131073285451821	0.213816337304179	0.541204033879015	2585.1	2360.3	no
Zm00001d004804	711	481	310	776	440	363	56.959	40.394	22.717	60.623	37.82	30.807	-0.186013544717084	0.579202260716311	0.829909571464408	545.7	480	no
Zm00001d004807	356	317	361	259	236	263	28.519	26.621	26.455	20.234	20.285	22.32	0.290753842021658	0.0557474401038374	0.257079666808814	265.7	325	no
Zm00001d004810	82	98	138	151	197	224	6.569	8.23	10.113	11.797	16.933	19.01	-1.02624916874278	7.79223607397577e-05	0.00189399459356613	202.1	99	yes
Zm00001d004812	385	362	425	339	278	256	30.843	30.4	31.145	26.484	23.895	21.726	0.270057787821054	0.075338635745603	0.308230085747673	304.9	367.8	no
Zm00001d004814	34	54	53	22	17	56	2.724	4.535	3.884	1.719	1.461	4.753	0.406415465524044	0.397727414353768	0.715757030526565	33.4	44.3	no
Zm00001d004817	157	159	326	59	42	79	12.577	13.353	23.89	4.609	3.61	6.704	1.65334093181248	3.84979824668146e-07	2.24026487777155e-05	62.9	197.8	yes
Zm00001d004818	125	154	179	122	109	116	10.014	12.933	13.117	9.531	9.369	9.845	0.239195105375282	0.242262443781674	0.577565471381496	121.5	143.3	no
Zm00001d004819	10	4	12	6	13	12	0.801	0.336	0.879	0.469	1.117	1.018	-0.445018952936545	0.522130956135936	0.796804016762761	11.1	8	no
Zm00001d004821	3684	2603	2604	3064	2869	2409	295.127	218.597	190.824	239.368	246.604	204.444	-0.0554596162469029	0.774752222863828	0.920338103090418	2921.6	2811.7	no
Zm00001d004837	3463	4435	4936	5544	4806	5481	277.423	372.446	361.716	433.113	413.099	465.154	-0.463178653629649	0.00113903510946013	0.0161396966603467	5542.7	4020.5	yes
Zm00001d004839	1670	1533	1566	1773	1218	1409	133.785	128.74	114.758	138.512	104.693	119.577	-0.0280713346642775	0.849446360795664	0.950414247716821	1531.9	1502.9	no
Zm00001d004840	11	12	15	6	15	10	0.881	1.008	1.099	0.469	1.289	0.849	0.112394186700522	0.854234999051901	0.951774519112805	11.1	11.9	no
Zm00001d004841	2840	2797	3117	3318	2344	2729	227.514	234.889	228.418	259.211	201.478	231.601	-0.0885934970302203	0.482174338884523	0.773566243155989	2923.5	2749.9	no
Zm00001d004843	65	78	67	91	67	60	5.207	6.55	4.91	7.109	5.759	5.092	-0.199030349624115	0.462662264894042	0.762883617664006	75.9	66.3	no
Zm00001d004848	26	46	63	93	67	74	2.083	3.863	4.617	7.265	5.759	6.28	-0.95789774136602	0.00361834352644505	0.0387085540105608	81.5	41.9	yes
Zm00001d004851	152	168	210	157	125	108	12.177	14.108	15.389	12.265	10.744	9.166	0.284369784536956	0.169365982179458	0.483882266276698	136	165.7	no
Zm00001d004855	578	507	590	454	413	398	46.304	42.577	43.236	35.468	35.499	33.777	0.248197170792614	0.0657150451030167	0.284030684396038	443	526.2	no
Zm00001d004856	277	234	289	270	225	230	22.191	19.651	21.178	21.093	19.34	19.519	-0.0142451762220173	0.928651326446579	0.97706655336625	253.4	251	no
Zm00001d004857	264	280	340	207	258	224	21.149	23.514	24.916	16.171	22.176	19.01	0.189958081104087	0.310770273120542	0.645363126727155	243	276.8	no
Zm00001d004861	491	491	625	539	457	556	39.334	41.234	45.801	42.108	39.281	47.186	-0.111379942244615	0.431879667422193	0.742510937715818	543.3	502.7	no
Zm00001d004868	194	227	326	184	165	223	15.541	19.063	23.89	14.375	14.183	18.925	0.213949944764923	0.330963722243535	0.66288596198245	200.6	232.4	no
Zm00001d004875	104	127	173	95	76	121	8.331	10.665	12.678	7.422	6.533	10.269	0.301064182735804	0.249243114368834	0.584068386960491	102.3	125.8	no
Zm00001d004876	34	24	45	30	28	32	2.724	2.015	3.298	2.344	2.407	2.716	0.0247377238694285	0.946649000495797	0.982488233493778	31.6	32	no
Zm00001d004877	74	54	58	71	44	52	5.928	4.535	4.25	5.547	3.782	4.413	0.0121477585172893	0.967674924338201	0.989566705223726	58	58.7	no
Zm00001d004881	86	129	144	215	258	199	6.89	10.833	10.553	16.796	22.176	16.888	-1.07407651525824	7.83660100184765e-06	0.000282530088750823	236.7	112.3	yes
Zm00001d004882	143	168	220	58	56	63	11.456	14.108	16.122	4.531	4.813	5.347	1.41781316725604	1.65078961599011e-09	2.00901934230269e-07	62.1	165.7	yes
Zm00001d004885	388	481	504	304	295	383	31.083	40.394	36.934	23.749	25.357	32.504	0.321985186985899	0.0788773181156444	0.317615670443832	344.9	431	no
Zm00001d004889	15	11	13	2	4	6	1.202	0.924	0.953	0.156	0.344	0.509	1.53393438092131	0.037540060101194	0.200718764702526	4.3	12.3	no
Zm00001d004894	4	11	11	9	21	23	0.32	0.924	0.806	0.703	1.805	1.952	-1.21179019838451	0.0619222700143018	0.273845792295307	18.9	8.1	no
Zm00001d004895	34	35	20	41	73	31	2.724	2.939	1.466	3.203	6.275	2.631	-0.859532576319032	0.0587777941952504	0.265435602906598	51.5	28.4	no
Zm00001d004896	737	610	709	677	616	639	59.041	51.227	51.956	52.889	52.948	54.23	-0.0666366276937128	0.620733107335463	0.850877309930734	676.9	646.4	no
Zm00001d004897	32	63	63	22	44	36	2.564	5.291	4.617	1.719	3.782	3.055	0.4518455542517	0.277260167020201	0.613823511668548	36.3	49.5	no
Zm00001d004898	101	71	103	121	83	75	8.091	5.963	7.548	9.453	7.134	6.365	-0.17313021489886	0.508662417453039	0.788823969475073	97	86.1	no
Zm00001d004899	3	6	5	16	36	19	0.24	0.504	0.366	1.25	3.094	1.612	-2.52082388207005	0.000139723742546282	0.00300977244164161	25.3	4.4	yes
Zm00001d004908	852	658	697	784	897	558	68.254	55.258	51.077	61.248	77.101	47.356	-0.177378866124385	0.417017312758698	0.731917282092956	787.3	696.2	no
Zm00001d004913	101	95	95	95	72	81	8.091	7.978	6.962	7.422	6.189	6.874	0.0810406388525392	0.72423428389453	0.898035529163246	86.5	91.7	no
Zm00001d004916	107	81	105	50	52	66	8.572	6.802	7.695	3.906	4.47	5.601	0.639776637743263	0.0163632417943077	0.114911752202264	59.1	91.9	no
Zm00001d004917	43	41	84	42	37	54	3.445	3.443	6.156	3.281	3.18	4.583	0.157010464375791	0.658831269176828	0.870178475017323	46.6	51.8	no
Zm00001d004918	27	25	37	46	30	35	2.163	2.099	2.711	3.594	2.579	2.97	-0.475910282798808	0.180550806916691	0.499467496531913	38.6	27.7	no
Zm00001d004921	121	146	75	333	280	141	9.693	12.261	5.496	26.015	24.067	11.966	-1.26701053105131	0.000336372545739591	0.00607002329119377	262.7	109.4	yes
Zm00001d004924	44	58	69	62	37	35	3.525	4.871	5.056	4.844	3.18	2.97	0.200582089837004	0.541732564114256	0.809313286970021	46.4	53.4	no
Zm00001d004925	435	462	469	381	297	378	34.848	38.798	34.369	29.765	25.529	32.08	0.219323037106864	0.149214114730963	0.453115995440953	369	429.9	no
Zm00001d004927	1330	1147	1482	1663	1446	1514	106.547	96.324	108.603	129.918	124.291	128.488	-0.383402722695141	0.000886349437670721	0.0132482716759074	1617.9	1240.2	yes
Zm00001d004929	284	539	757	424	484	475	22.751	45.265	55.474	33.124	41.602	40.312	0.0083307571116557	0.97656963816398	0.992453338374522	487	489.5	no
Zm00001d004930	708	533	686	557	536	482	56.718	44.761	50.271	43.514	46.072	40.906	0.13153282742871	0.401881911358657	0.718869269606089	552.2	604.8	no
Zm00001d004931	1593	1348	1631	1134	1061	1026	127.616	113.204	119.522	88.591	91.198	87.073	0.346662372905767	0.00438469082938716	0.0448285554944807	1128.8	1435.3	yes
Zm00001d004933	116	130	164	106	95	133	9.293	10.917	12.018	8.281	8.166	11.287	0.130914646027968	0.566450095064241	0.822371383623905	117.2	128.1	no
Zm00001d004934	305	256	291	252	214	231	24.434	21.499	21.325	19.687	18.394	19.604	0.135431848473726	0.401921407739492	0.718869269606089	243.8	268	no
Zm00001d004936	6333	6139	7841	8215	6452	7514	507.34	515.546	574.599	641.779	554.58	637.688	-0.285678816106108	0.0118853464648542	0.0918012826980925	7748.4	6356.3	no
Zm00001d004948	8	8	1	5	8	4	0.641	0.672	0.073	0.391	0.688	0.339	-0.129859217468362	0.889519457480765	0.963898650242524	6	5.5	no
Zm00001d004955	203	230	276	129	113	162	16.262	19.315	20.226	10.078	9.713	13.748	0.648366317612183	0.00182653439331068	0.0229633781225084	141.7	221.9	yes
Zm00001d004956	887	794	1113	943	635	832	71.058	66.679	81.562	73.67	54.581	70.609	0.0560761689220076	0.726051338847284	0.898972963257141	839.4	872.7	no
Zm00001d004957	95	144	160	283	290	158	7.61	12.093	11.725	22.109	24.927	13.409	-1.03687893991528	0.000262571206855059	0.00494901311662739	256.2	124.8	yes
Zm00001d004959	231	235	318	313	233	252	18.506	19.735	23.303	24.452	20.027	21.386	-0.184731303251559	0.283638819032168	0.6204033104914	278.3	244.8	no
Zm00001d004960	1107	990	1116	1093	758	810	88.682	83.139	81.782	85.388	65.154	68.742	0.124402443859432	0.398019458007184	0.71590752603004	926.1	1010.1	no
Zm00001d004966	6	8	11	0	7	3	0.481	0.672	0.806	0	0.602	0.255	1.11117242157786	0.26605207237945	0.602618716628733	3.7	7.8	no
Zm00001d004972	69	112	164	85	102	110	5.528	9.406	12.018	6.64	8.767	9.335	0.0332812886596519	0.914314916820032	0.971968234662013	104.7	106.9	no
Zm00001d004976	1540	1513	1761	1816	1621	1676	123.37	127.06	129.048	141.871	139.333	142.237	-0.24537773714073	0.0153672189158076	0.110242092611157	1790.4	1510.3	no
Zm00001d004977	13	21	29	12	13	16	1.041	1.764	2.125	0.937	1.117	1.358	0.445464147233906	0.379910728410341	0.702856469150643	14.4	19.6	no
Zm00001d004978	49	59	62	42	40	49	3.925	4.955	4.543	3.281	3.438	4.158	0.216303361009592	0.462778200202876	0.763022305884323	46	53.4	no
Zm00001d004979	635	587	731	579	489	569	50.87	49.296	53.569	45.233	42.032	48.289	0.0954633850737522	0.458353487664107	0.760576076376743	572.8	611.9	no
Zm00001d004982	414	368	455	422	331	368	33.166	30.904	33.343	32.968	28.451	31.231	-0.0137606902073815	0.922556849362502	0.974589136966996	391.5	387.9	no
Zm00001d004983	180	156	163	124	122	112	14.42	13.101	11.945	9.687	10.486	9.505	0.324083256795498	0.104298440270752	0.37383093220082	125.6	157.3	no
Zm00001d004986	1397	1134	1447	1404	1297	1378	111.914	95.232	106.038	109.684	111.483	116.946	-0.196466418550336	0.120364051807734	0.40427615828106	1429.7	1247.5	no
Zm00001d004992	328	311	380	347	251	258	26.276	26.117	27.847	27.109	21.575	21.896	0.0981131048366981	0.542564656128083	0.809766014682153	298.2	319.4	no
Zm00001d004993	287	225	266	216	174	166	22.992	18.895	19.493	16.875	14.956	14.088	0.332467186118722	0.0693365583673903	0.293492935532871	194.1	244.6	no
Zm00001d004997	1570	995	1304	1176	858	794	125.773	83.559	95.559	91.872	73.749	67.384	0.304584140794083	0.130479140345408	0.423215814769235	984.7	1216.4	no
Zm00001d004998	151	137	194	159	155	133	12.097	11.505	14.217	12.422	13.323	11.287	-0.0564238074499075	0.774610972004688	0.920327967382546	156.7	150.5	no
Zm00001d004999	19	10	24	13	27	21	1.522	0.84	1.759	1.016	2.321	1.782	-0.3933730127414	0.454665141119587	0.758494644797778	21.7	16.4	no
Zm00001d005001	56	79	65	75	53	63	4.486	6.634	4.763	5.859	4.556	5.347	-0.0797963267404251	0.776723085914706	0.92089096968807	66.6	63.2	no
Zm00001d005002	2295	1686	2025	1857	1532	1705	183.854	141.588	148.395	145.074	131.683	144.698	0.0848294880118644	0.570965919976245	0.824831762559079	1781.1	1889.2	no
Zm00001d005003	1	17	7	12	13	9	0.08	1.428	0.513	0.937	1.117	0.764	-0.585869157017269	0.479182234111067	0.772167372563085	11.9	8	no
Zm00001d005004	632	595	685	585	449	485	50.63	49.967	50.198	45.702	38.594	41.16	0.178825480976158	0.172790102259484	0.48898048886581	530.1	600.3	no
Zm00001d005006	213	217	230	215	150	142	17.064	18.223	16.855	16.796	12.893	12.051	0.232648009363454	0.231629785220345	0.563568460880417	176.3	207.5	no
Zm00001d005007	9	7	14	18	6	8	0.721	0.588	1.026	1.406	0.516	0.679	-0.241177949311823	0.716450299718371	0.894164286087867	10.9	9.3	no
Zm00001d005008	185	159	246	104	90	101	14.82	13.353	18.027	8.125	7.736	8.572	0.833748205704163	6.52134900274327e-05	0.00164751677914404	103.3	183.8	yes
Zm00001d005010	31	38	51	43	43	54	2.483	3.191	3.737	3.359	3.696	4.583	-0.391219030155045	0.231925153252033	0.563669400980727	49.2	37.4	no
Zm00001d005012	29	37	47	31	16	35	2.323	3.107	3.444	2.422	1.375	2.97	0.3054848707795	0.447676604535704	0.753038510351232	28.5	35.3	no
Zm00001d005013	12	17	23	12	10	14	0.961	1.428	1.685	0.937	0.86	1.188	0.363458655159621	0.489998193001703	0.777513685530905	12.6	16.2	no
Zm00001d005015	63	54	109	65	42	71	5.047	4.535	7.988	5.078	3.61	6.026	0.172906696630592	0.597476587624101	0.838965748406222	62.1	69.8	no
Zm00001d005016	186	266	392	91	99	125	14.901	22.338	28.726	7.109	8.51	10.608	1.24143588621626	6.01848348521333e-06	0.000223710296989131	110.9	261.8	yes
Zm00001d005018	3	8	7	4	3	6	0.24	0.672	0.513	0.312	0.258	0.509	0.311009548891895	0.72246826021435	0.897047209901183	4.6	5.6	no
Zm00001d005019	1773	1728	1882	1925	1665	1652	142.036	145.116	137.915	150.386	143.115	140.2	-0.116111677755926	0.276512490021046	0.613066512354345	1833.8	1692.3	no
Zm00001d005023	2771	2748	3199	3039	2579	2556	221.986	230.774	234.427	237.415	221.677	216.919	-0.0636637715413044	0.534317090903109	0.805146557393231	2858.1	2734.8	no
Zm00001d005026	38	52	36	31	25	28	3.044	4.367	2.638	2.422	2.149	2.376	0.44077976218043	0.226212878677883	0.556537071965341	29.4	40	no
Zm00001d005027	602	540	571	490	461	497	48.227	45.349	41.844	38.28	39.625	42.179	0.0870452241272691	0.53563427302809	0.805888402626197	507.8	539.5	no
Zm00001d005028	224	268	259	215	229	242	17.945	22.506	18.98	16.796	19.684	20.538	-0.0287592487715568	0.873713791655335	0.959235895964947	241.2	236.4	no
Zm00001d005029	382	440	571	405	327	312	30.602	36.951	41.844	31.64	28.107	26.478	0.254741567782981	0.133682238676533	0.427563918018341	364.5	434.8	no
Zm00001d005030	76	56	60	73	30	28	6.088	4.703	4.397	5.703	2.579	2.376	0.424582762575252	0.279418558808687	0.615990666173528	44.9	60.6	no
Zm00001d005035	419	483	577	429	377	394	33.566	40.562	42.283	33.515	32.405	33.437	0.140379477717945	0.338100154952309	0.669249604935733	420.1	462.8	no
Zm00001d005036	663	758	973	689	588	727	53.113	63.656	71.303	53.827	50.541	61.698	0.0919157704681413	0.558827075157586	0.818744512965832	701.7	747.6	no
Zm00001d005037	100	115	107	165	149	160	8.011	9.658	7.841	12.89	12.807	13.579	-0.711786834473731	0.000354036609197244	0.00633434903395815	166.1	101.5	yes
Zm00001d005039	329	236	239	240	256	164	26.356	19.819	17.514	18.749	22.004	13.918	0.133115951528675	0.58964693921136	0.8346687942134	231.7	254.1	no
Zm00001d005040	1	8	12	5	2	2	0.08	0.672	0.879	0.391	0.172	0.17	1.05723839903796	0.315913485292066	0.650298429627997	3.1	6.4	no
Zm00001d005043	4	6	12	8	11	12	0.32	0.504	0.879	0.625	0.946	1.018	-0.682882924464068	0.323208864567898	0.65591099780052	11	6.8	no
Zm00001d005047	202	226	283	127	142	180	16.182	18.979	20.739	9.922	12.206	15.276	0.492993907723691	0.0236194418793866	0.147122919994361	158.2	222.3	no
Zm00001d005051	295	301	327	669	332	333	23.633	25.278	23.963	52.264	28.537	28.261	-0.666581796625204	0.0072159471517098	0.0646013192540114	460	290	no
Zm00001d005052	19	23	29	23	15	26	1.522	1.932	2.125	1.797	1.289	2.207	-0.00946378222651451	0.982540177237258	0.994632218362011	22.3	22.2	no
Zm00001d005059	11	21	17	26	9	18	0.881	1.764	1.246	2.031	0.774	1.528	-0.247677116243953	0.65001085035919	0.8659226614081	18.2	15.4	no
Zm00001d005062	494	569	621	437	582	481	39.575	47.784	45.508	34.14	50.026	40.821	-0.00254675854978105	0.989131980704022	0.996115581264758	529.7	528.4	no
Zm00001d005063	31	41	36	36	15	28	2.483	3.443	2.638	2.812	1.289	2.376	0.312628946234812	0.442270767646519	0.749718232878321	27.3	34.1	no
Zm00001d005064	50	64	70	51	33	57	4.006	5.375	5.13	3.984	2.837	4.837	0.228868555575926	0.462586283186547	0.762810794373579	49.2	57.7	no
Zm00001d005065	1335	1219	1612	1086	1000	1115	106.948	102.37	118.129	84.841	85.955	94.626	0.216235593067926	0.0812700146964916	0.322972146009463	1122.2	1303.2	no
Zm00001d005071	101	69	100	56	26	39	8.091	5.795	7.328	4.375	2.235	3.31	1.01111307726161	0.00160069228236374	0.0208681878573522	41.8	84.6	yes
Zm00001d005072	7	10	9	7	1	8	0.561	0.84	0.66	0.547	0.086	0.679	0.5628997111824	0.493021288593264	0.779453284374426	5.5	8.2	no
Zm00001d005080	51	59	73	47	50	61	4.086	4.955	5.35	3.672	4.298	5.177	0.0449147919656335	0.876772356909147	0.959736169076692	55.6	57.2	no
Zm00001d005081	127	104	135	101	84	98	10.174	8.734	9.893	7.89	7.22	8.317	0.212746861817646	0.318599867967131	0.652021496757316	99	114.7	no
Zm00001d005082	66	72	64	96	78	75	5.287	6.046	4.69	7.5	6.704	6.365	-0.450611961310608	0.0715520886324758	0.299173583007256	87	63.8	no
Zm00001d005083	59	67	89	30	41	44	4.727	5.627	6.522	2.344	3.524	3.734	0.728645034280208	0.0206320137695881	0.134224042855744	40.7	67.1	no
Zm00001d005085	1163	1017	1195	1133	912	1004	93.168	85.407	87.571	88.513	78.391	85.206	-0.00761409188453063	0.949554784984865	0.983632937679064	1065.4	1060	no
Zm00001d005089	450	311	369	419	222	280	36.05	26.117	27.041	32.733	19.082	23.763	0.157244639929938	0.505004545987532	0.786206740546135	318.7	355.8	no
Zm00001d005090	1949	1366	1590	1387	1043	1159	156.135	114.715	116.517	108.356	89.651	98.361	0.303117746114741	0.0776459450025519	0.314506087419527	1252	1545.1	no
Zm00001d005092	407	373	414	419	409	382	32.605	31.324	30.338	32.733	35.156	32.419	-0.176940111425739	0.212812800934615	0.539742611066051	424.4	375.4	no
Zm00001d005094	158	129	151	157	130	113	12.657	10.833	11.065	12.265	11.174	9.59	-0.0219682167476429	0.915419480908862	0.972409299410916	139.7	137.7	no
Zm00001d005097	9	11	20	11	16	6	0.721	0.924	1.466	0.859	1.375	0.509	0.0928576320051831	0.882249712926683	0.96167023720924	11.7	12.3	no
Zm00001d005099	161	151	179	161	119	128	12.898	12.681	13.117	12.578	10.229	10.863	0.113529854256102	0.547560232194211	0.812971194996806	142.2	154	no
Zm00001d005100	1057	904	1086	830	832	857	84.677	75.917	79.583	64.842	71.514	72.731	0.113464650996661	0.384855325852907	0.706501258600569	884.5	956.6	no
Zm00001d005102	606	569	670	593	508	590	48.547	47.784	49.098	46.327	43.665	50.071	-0.0319871527634964	0.800920932563281	0.932967476843578	591.9	578.9	no
Zm00001d005105	478	396	443	384	358	346	38.293	33.256	32.464	29.999	30.772	29.364	0.120239838788771	0.427752223234163	0.739975694468513	381.3	414.5	no
Zm00001d005106	652	585	807	671	477	689	52.232	49.128	59.138	52.42	41	58.473	-0.00527003839564421	0.975122499398748	0.99162546331375	641.1	638.7	no
Zm00001d005107	1332	1200	1538	1322	1195	1285	106.707	100.775	112.707	103.278	102.716	109.054	-0.0632765552222843	0.580087384915909	0.830594049183409	1332	1274.6	no
Zm00001d005108	658	596	742	630	473	516	52.713	50.051	54.375	49.217	40.657	43.791	0.147223413457006	0.277324963129448	0.613823511668548	564.7	625.6	no
Zm00001d005109	87	126	158	112	164	148	6.97	10.581	11.578	8.75	14.097	12.56	-0.372456907634818	0.177741070142945	0.49619727022323	150.1	115.7	no
Zm00001d005110	785	751	878	758	629	610	62.887	63.068	64.341	59.217	54.066	51.769	0.118106570236899	0.340119505490224	0.671046902386416	697.8	757.5	no
Zm00001d005114	77	62	90	86	66	74	6.169	5.207	6.595	6.719	5.673	6.28	-0.140099439130675	0.57165732159398	0.825360398142473	78.9	71.6	no
Zm00001d005118	495	344	293	398	340	198	39.655	28.889	21.471	31.093	29.225	16.804	0.137867743021168	0.637781014590972	0.858965234362919	326.5	359.5	no
Zm00001d005127	500	534	643	448	411	452	40.055	44.845	47.12	34.999	35.327	38.36	0.193198481058009	0.158339643202592	0.467051297463353	459.5	525.1	no
Zm00001d005135	485	388	446	367	270	299	38.854	32.584	32.683	28.671	23.208	25.375	0.345334828831848	0.0367596994267677	0.198177681349337	326.3	415	no
Zm00001d005137	199	183	245	152	152	138	15.942	15.368	17.954	11.875	13.065	11.712	0.340026905922814	0.0621210266155035	0.274433685849769	155.1	196	no
Zm00001d005140	392	332	394	405	333	353	31.403	27.881	28.873	31.64	28.623	29.958	-0.11943978792055	0.411767228290444	0.727281516005849	381.3	351.2	no
Zm00001d005143	7	13	7	15	10	6	0.561	1.092	0.513	1.172	0.86	0.509	-0.331229014706518	0.62289033081432	0.851850682394012	10.7	8.6	no
Zm00001d005144	517	441	523	448	370	385	41.417	37.035	38.326	34.999	31.803	32.674	0.145183221238166	0.298080936662831	0.63337994876309	420.5	465.2	no
Zm00001d005146	10283	12753	16390	8059	11726	13026	823.776	1070.983	1201.08	629.591	1007.906	1105.474	0.082665455537297	0.715876185543005	0.893787023387468	11615.8	12300.3	no
Zm00001d005147	56	52	55	46	36	26	4.486	4.367	4.03	3.594	3.094	2.207	0.444332749973738	0.169909564166696	0.484542509027187	37.6	51.3	no
Zm00001d005148	31	39	36	11	5	9	2.483	3.275	2.638	0.859	0.43	0.764	1.93850847228197	6.91126332060813e-05	0.00171812447170999	8.6	33.4	yes
Zm00001d005149	48	67	70	44	28	51	3.845	5.627	5.13	3.437	2.407	4.328	0.434217517112052	0.187459782298523	0.509159202515813	42.9	58	no
Zm00001d005151	530	580	629	651	558	644	42.459	48.708	46.094	50.858	47.963	54.654	-0.248428523550281	0.0570136200428717	0.260461421594483	648.6	546.1	no
Zm00001d005156	254	270	283	252	144	216	20.348	22.674	20.739	19.687	12.377	18.331	0.253596291829486	0.21733052134265	0.545487777344015	212.5	253.7	no
Zm00001d005157	329	306	456	260	278	313	26.356	25.698	33.416	20.312	23.895	26.563	0.185551077070692	0.318677677188199	0.652125069186333	299.4	340	no
Zm00001d005158	6	7	6	13	9	12	0.481	0.588	0.44	1.016	0.774	1.018	-0.987774902612846	0.128441337676725	0.41970574768972	11.9	6	no
Zm00001d005159	1202	1309	1475	1617	1326	1474	96.293	109.928	108.09	126.325	113.976	125.094	-0.304604899757253	0.00801297586231862	0.0692241887979713	1544.2	1250.3	no
Zm00001d005161	63	59	82	50	56	48	5.047	4.955	6.009	3.906	4.813	4.074	0.238067889763565	0.388729695652588	0.708983773328528	54.2	63.7	no
Zm00001d005164	734	579	549	622	572	413	58.801	48.624	40.231	48.592	49.166	35.05	0.066497550267019	0.752747682120001	0.910994144732691	562.2	588.9	no
Zm00001d005168	1039	919	1146	1053	856	960	83.235	77.177	83.98	82.263	73.577	81.472	-0.0435186999922187	0.715671993893468	0.893751226877586	1002.8	973.1	no
Zm00001d005169	88	46	43	33	22	28	7.05	3.863	3.151	2.578	1.891	2.376	0.956361945560656	0.0189259340864664	0.126710212153877	28.9	56.3	no
Zm00001d005170	332	362	427	495	405	394	26.597	30.4	31.291	38.671	34.812	33.437	-0.364247255610053	0.013195958206045	0.0988974985901622	452	351.1	no
Zm00001d005173	201	233	238	268	231	222	16.102	19.567	17.441	20.937	19.856	18.84	-0.256102735234658	0.12441152134785	0.411984285126339	252.2	211.3	no
Zm00001d005174	8	2	9	3	7	5	0.641	0.168	0.66	0.234	0.602	0.424	0.146538871035348	0.868759658578004	0.958029198951642	5.4	5.9	no
Zm00001d005177	158	180	157	219	231	126	12.657	15.116	11.505	17.109	19.856	10.693	-0.370534436765183	0.160350242566722	0.46970016726288	202	156.3	no
Zm00001d005178	86	60	83	72	54	65	6.89	5.039	6.082	5.625	4.642	5.516	0.106139994837537	0.689056182053322	0.882709913042596	66.7	71.8	no
Zm00001d005179	1857	1887	2122	2222	2111	2181	148.765	158.468	155.503	173.589	181.451	185.094	-0.310807052909573	0.00305220038483986	0.0340197602168924	2284.4	1841.5	yes
Zm00001d005182	139	117	160	118	97	143	11.135	9.826	11.725	9.218	8.338	12.136	0.054765583736556	0.807298830367937	0.934493180752936	125.4	130.1	no
Zm00001d005185	476	352	467	427	338	373	38.133	29.561	34.222	33.358	29.053	31.655	0.0308688868140253	0.849887994899514	0.95051149409177	397.5	406.2	no
Zm00001d005188	643	449	433	492	404	352	51.511	37.707	31.731	38.436	34.726	29.873	0.147063887840477	0.501163130882322	0.783782522041988	435.7	482.8	no
Zm00001d005190	12	44	31	28	50	34	0.961	3.695	2.272	2.187	4.298	2.885	-0.534430235237732	0.289220382218062	0.625312285618477	39.8	27.4	no
Zm00001d005193	489	491	388	707	767	618	39.174	41.234	28.433	55.233	65.927	52.448	-0.76229720834708	9.48441085904744e-05	0.00220765777034624	735.2	433.7	yes
Zm00001d005195	483	604	681	574	632	695	38.693	50.723	49.905	44.842	54.323	58.982	-0.272204676668686	0.118174645318483	0.400487991138141	669.1	553.8	no
Zm00001d005196	22	43	21	27	13	19	1.762	3.611	1.539	2.109	1.117	1.612	0.41956724572888	0.396456361775318	0.714987308076069	20.4	27.5	no
Zm00001d005199	1419	1342	1849	1279	1131	1376	113.677	112.7	135.497	99.919	97.215	116.777	0.118383792367547	0.395935437877866	0.714316511635325	1326.6	1439.7	no
Zm00001d005200	2526	2273	2690	2767	1838	1999	202.359	190.884	197.127	216.166	157.985	169.649	0.0336221931156597	0.81979304363997	0.939419664528643	2296.2	2350.8	no
Zm00001d005203	235	394	539	325	358	357	18.826	33.088	39.499	25.39	30.772	30.297	-0.0120350066472963	0.962617163643204	0.987605749987819	365.9	362.6	no
Zm00001d005205	977	749	952	813	572	607	78.268	62.9	69.764	63.514	49.166	51.514	0.276792144436787	0.0888201466984614	0.33881670916398	693.5	840.6	no
Zm00001d005208	488	748	397	350	365	215	39.094	62.816	29.093	27.343	31.374	18.246	0.67575818689857	0.0239467789789878	0.148621285534878	326.2	521.2	no
Zm00001d005228	810	758	906	829	560	625	64.889	63.656	66.393	64.764	48.135	53.042	0.146538081464409	0.323278466743015	0.655996719438322	700.7	776	no
Zm00001d005229	194	145	225	123	162	168	15.541	12.177	16.488	9.609	13.925	14.258	0.140768182601757	0.550771638197586	0.815210338079353	160	176	no
Zm00001d005231	5177	4270	4690	4816	4332	4505	414.732	358.59	343.689	376.239	372.356	382.324	-0.103349013761688	0.415699944747333	0.731063791523133	4782	4451.6	no
Zm00001d005238	1623	1342	1612	1781	1418	1346	130.019	112.7	118.129	139.137	121.884	114.231	-0.142257712606513	0.302487739971381	0.638168595709758	1586.3	1437.6	no
Zm00001d005240	274	249	284	234	218	239	21.95	20.911	20.812	18.281	18.738	20.283	0.0658196977470372	0.676044744218673	0.877498620673877	242.3	253.6	no
Zm00001d005241	183	224	348	150	120	176	14.66	18.811	25.502	11.718	10.315	14.937	0.586567350471224	0.0185819798589674	0.124930725496002	156.1	234.2	no
Zm00001d005244	295	344	356	301	268	294	23.633	28.889	26.088	23.515	23.036	24.951	0.0486035738550889	0.752086052020286	0.910945897604646	302.3	312.7	no
Zm00001d005246	6	6	9	7	16	8	0.481	0.504	0.66	0.547	1.375	0.679	-0.747206900776002	0.286297481093756	0.623143038781327	11.1	6.5	no
Zm00001d005248	1219	1067	1273	1085	1007	966	97.655	89.605	93.287	84.763	86.556	81.981	0.0605432555902286	0.610580393715356	0.845237308119733	1071.4	1117.3	no
Zm00001d005250	1586	1553	1570	1751	1705	1618	127.055	130.419	115.052	136.793	146.553	137.314	-0.262908258403612	0.0316800812274513	0.180239664790732	1779.8	1483.4	no
Zm00001d005251	11	9	10	10	11	5	0.881	0.756	0.733	0.781	0.946	0.424	0.0498158384084258	0.938755844697491	0.98008497546692	9.1	9.4	no
Zm00001d005252	155	247	368	220	216	248	12.417	20.743	26.968	17.187	18.566	21.047	-0.00853061965400162	0.974613583868446	0.991490029697442	240.2	238.5	no
Zm00001d005253	588	428	415	415	338	301	47.105	35.943	30.412	32.421	29.053	25.545	0.298151124065331	0.154976246911319	0.461898381892242	367.9	452.7	no
Zm00001d005256	1016	924	1033	990	979	931	81.392	77.597	75.7	77.342	84.15	79.011	-0.122565536567093	0.321392404933263	0.654238047790592	1017.6	934.6	no
Zm00001d005257	76	71	114	98	117	99	6.088	5.963	8.354	7.656	10.057	8.402	-0.441998856025304	0.0815358002751498	0.323485158298315	110.6	81.1	no
Zm00001d005264	627	525	653	610	478	493	50.229	44.089	47.853	47.655	41.086	41.839	0.0367731828525429	0.793744318538401	0.929835827077014	551.8	566.3	no
Zm00001d005265	6	9	4	14	10	19	0.481	0.756	0.293	1.094	0.86	1.612	-1.31781848299607	0.0455204299559779	0.226421640704268	15	6.1	no
Zm00001d005269	297	282	326	253	202	239	23.793	23.682	23.89	19.765	17.363	20.283	0.227458907831699	0.13990844178487	0.438239411449031	242.6	284.1	no
Zm00001d005270	91	94	145	157	149	150	7.29	7.894	10.626	12.265	12.807	12.73	-0.636394939575472	0.00366777609470254	0.0390995695288988	159.9	102.6	yes
Zm00001d005271	1035	706	649	844	747	616	82.914	59.289	47.56	65.936	64.208	52.278	-0.0270853978694182	0.904671952313844	0.968336213418338	771.8	757.7	no
Zm00001d005275	91	98	104	62	72	82	7.29	8.23	7.621	4.844	6.189	6.959	0.276895206137021	0.26520276706151	0.601877730054875	76.1	92.1	no
Zm00001d005276	7915	8595	10531	9551	7891	8937	634.075	721.799	771.725	746.151	678.269	758.454	-0.124608659116672	0.284059664838063	0.620927285238199	9224.6	8461.2	no
Zm00001d005277	12	2	12	7	4	9	0.961	0.168	0.879	0.547	0.344	0.764	0.207205605725978	0.800380844467002	0.93280603616563	7	8	no
Zm00001d005279	63	99	68	171	122	169	5.047	8.314	4.983	13.359	10.486	14.342	-1.14836278805401	1.9061398534056e-05	0.000591965064577712	161.2	72.9	yes
Zm00001d005281	806	674	796	677	658	642	64.569	56.602	58.332	52.889	56.558	54.484	0.0444346856582165	0.741015552392752	0.905681993269036	693.5	715.1	no
Zm00001d005287	39	30	30	40	41	32	3.124	2.519	2.198	3.125	3.524	2.716	-0.344226676682648	0.327543262170979	0.659460002565436	39.7	31.3	no
Zm00001d005293	690	683	1004	509	402	498	55.276	57.358	73.574	39.764	34.554	42.264	0.588811257083972	0.000335985347721237	0.00607002329119377	492.5	740.4	yes
Zm00001d005295	735	754	1017	873	737	772	58.881	63.32	74.527	68.201	63.349	65.517	-0.0900424258160694	0.510037670698595	0.789402093256317	833	782.3	no
Zm00001d005297	427	315	396	227	197	211	34.207	26.453	29.019	17.734	16.933	17.907	0.68547419062306	8.03053448688113e-05	0.00193111398518531	222.3	357.5	yes
Zm00001d005298	83	135	195	72	79	83	6.649	11.337	14.29	5.625	6.79	7.044	0.639926747384955	0.0350617943523941	0.192585786105392	82.3	128	no
Zm00001d005300	119	96	126	103	84	83	9.533	8.062	9.233	8.047	7.22	7.044	0.179866964537907	0.413193438391297	0.728887696669218	94.3	106.9	no
Zm00001d005301	353	364	376	334	297	297	28.279	30.568	27.554	26.093	25.529	25.205	0.0815309676614128	0.569492311916312	0.824043586106198	324.9	343.9	no
Zm00001d005302	171	172	206	182	153	161	13.699	14.444	15.096	14.218	13.151	13.664	-0.0115641243923388	0.946558656505237	0.982488233493778	173.4	172	no
Zm00001d005303	951	712	881	931	788	811	76.185	59.793	64.561	72.732	67.732	68.827	-0.146687600891064	0.320965127022494	0.653852688966473	884.8	799.3	no
Zm00001d005306	1231	772	635	1072	740	481	98.616	64.832	46.534	83.748	63.607	40.821	0.076557074002875	0.805064459878339	0.933834265111189	795.6	839.2	no
Zm00001d005308	323	179	171	159	120	115	25.876	15.032	12.531	12.422	10.315	9.76	0.635792131765327	0.0315818450746728	0.179808771233741	137.3	213.7	no
Zm00001d005312	168	152	197	157	125	140	13.459	12.765	14.436	12.265	10.744	11.881	0.134659285729396	0.463604515379171	0.763464417569007	147.4	161.8	no
Zm00001d005313	63	78	93	52	70	71	5.047	6.55	6.815	4.062	6.017	6.026	0.106070201383639	0.708646718452088	0.891577922743975	68.2	73.2	no
Zm00001d005315	14706	13974	15067	10916	9170	9974	1178.105	1173.521	1104.129	852.788	788.206	846.46	0.388224946087696	0.000110198141630094	0.0024807515920953	10513.7	13760.5	yes
Zm00001d005317	227	194	235	193	117	153	18.185	16.292	17.221	15.078	10.057	12.985	0.354081475164466	0.0809745017733751	0.322432100982672	160.8	205.9	no
Zm00001d005323	245	278	302	215	182	206	19.627	23.346	22.131	16.796	15.644	17.483	0.295296800507733	0.0699205869976233	0.295053057906336	211	259	no
Zm00001d005324	27	33	28	19	19	17	2.163	2.771	2.052	1.484	1.633	1.443	0.525056584632358	0.201222026504232	0.527532533251881	19.3	27.8	no
Zm00001d005328	579	571	657	565	534	618	46.384	47.952	48.146	44.139	45.9	52.448	-0.086749570164799	0.51898371074884	0.794650304330275	602.4	567.1	no
Zm00001d005329	152	156	161	186	130	160	12.177	13.101	11.798	14.531	11.174	13.579	-0.170911061935184	0.373800809951128	0.69823719661693	165.9	147.6	no
Zm00001d005334	1646	1934	2448	2555	2154	2456	131.862	162.415	179.393	199.604	185.147	208.433	-0.412936060983304	0.00376245565954118	0.0398722825162101	2506.9	1882.6	yes
Zm00001d005338	1590	1364	1444	1587	1260	1114	127.376	114.547	105.818	123.981	108.303	94.542	0.00362492364455825	0.981477060532757	0.994281303101031	1381.8	1385.7	no
Zm00001d005343	834	584	636	705	511	563	66.812	49.044	46.607	55.077	43.923	47.78	0.0633413476573591	0.739641261771592	0.904871357948201	620	648.2	no
Zm00001d005344	688	549	684	528	483	466	55.116	46.104	50.124	41.249	41.516	39.548	0.221155697391702	0.121245521786102	0.406042936837798	517.3	603	no
Zm00001d005346	138	184	198	155	152	160	11.055	15.452	14.51	12.109	13.065	13.579	-0.00692121892529595	0.972610703590639	0.990738336841071	163.9	163	no
Zm00001d005347	1852	1749	1809	2151	1847	1683	148.365	146.879	132.566	168.042	158.759	142.831	-0.221480712900199	0.0860357331751514	0.332987885424322	1986.1	1703.8	no
Zm00001d005348	254	258	283	201	179	225	20.348	21.667	20.739	15.703	15.386	19.095	0.236158829971382	0.163944382418281	0.47499425600388	212.1	249.8	no
Zm00001d005349	31	29	37	17	16	16	2.483	2.435	2.711	1.328	1.375	1.358	0.82401265262407	0.0414687065509626	0.2138090837762	17.2	30.4	no
Zm00001d005350	448	351	408	317	290	306	35.889	29.477	29.899	24.765	24.927	25.969	0.246934112655277	0.124651869686699	0.412495317562263	319.9	379.7	no
Zm00001d005351	242	229	196	258	234	145	19.387	19.231	14.363	20.156	20.113	12.306	-0.0777825638831649	0.755244407218957	0.912190663127178	222.6	211.1	no
Zm00001d005355	20	24	40	32	41	38	1.602	2.015	2.931	2.5	3.524	3.225	-0.582232288337779	0.133544879491009	0.427341267823565	39.2	26	no
Zm00001d005356	83	111	117	105	113	106	6.649	9.322	8.574	8.203	9.713	8.996	-0.222081645006041	0.335431512094161	0.666608960747472	113.9	97.5	no
Zm00001d005358	1379	1316	1543	1486	1441	1420	110.472	110.516	113.073	116.09	123.861	120.511	-0.197256847512212	0.0725828139312113	0.301851338074725	1524.9	1329.8	no
Zm00001d005359	76	69	107	47	37	56	6.088	5.795	7.841	3.672	3.18	4.753	0.681539751846706	0.0183001419441149	0.123869537862833	49	78.5	no
Zm00001d005361	517	435	416	474	391	391	41.417	36.531	30.485	37.03	33.608	33.183	-0.0230929791457672	0.892867241742268	0.964864553529849	438.9	432.3	no
Zm00001d005368	223	213	220	196	173	160	17.865	17.888	16.122	15.312	14.87	13.579	0.157358646430735	0.365261445566449	0.691562518149815	185.1	206.6	no
Zm00001d005370	371	271	331	323	236	277	29.721	22.758	24.256	25.234	20.285	23.508	0.0684462479232313	0.707660827385373	0.891053517841206	291.5	305.9	no
Zm00001d005372	828	614	752	722	646	614	66.331	51.563	55.108	56.405	55.527	52.108	-0.00876288840776066	0.955074048878973	0.985481977162739	693.8	689.7	no
Zm00001d005373	943	877	1228	1087	965	1050	75.544	73.649	89.989	84.919	82.946	89.11	-0.190476509801072	0.148587502987038	0.452423848630205	1086.4	951.6	no
Zm00001d005381	27	22	24	27	19	27	2.163	1.848	1.759	2.109	1.633	2.291	-0.150875940026329	0.708450174241212	0.891577922743975	25.5	23	no
Zm00001d005383	15	5	10	2	5	3	1.202	0.42	0.733	0.156	0.43	0.255	1.41145948712751	0.100386332275828	0.365786950142943	3.6	9.4	no
Zm00001d005391	1697	1800	1535	2877	3016	2304	135.947	151.162	112.487	224.759	259.24	195.533	-0.854967727088946	8.85944783198891e-07	4.50011147821894e-05	2877.8	1591.3	yes
Zm00001d005392	1961	1132	1084	1431	1541	1198	157.097	95.064	79.437	111.794	132.456	101.67	-0.14471433827349	0.571938720081836	0.825590391592631	1465.1	1325.4	no
Zm00001d005393	403	322	362	425	326	363	32.285	27.041	26.528	33.202	28.021	30.807	-0.185454719450062	0.255361890830789	0.590825965833076	388.8	342.2	no
Zm00001d005394	2478	1713	1785	2298	2199	1830	198.514	143.856	130.807	179.526	189.015	155.306	-0.231659503802538	0.232175890699846	0.564083311393054	2217	1888.3	no
Zm00001d005395	249	225	300	227	193	203	19.948	18.895	21.984	17.734	16.589	17.228	0.152511343615173	0.347359297481789	0.676868031960563	217.9	242.1	no
Zm00001d005396	172	179	207	178	218	213	13.779	15.032	15.169	13.906	18.738	18.077	-0.293450651926066	0.133206058533382	0.426826254001732	214.8	175	no
Zm00001d005399	90	99	100	83	67	54	7.21	8.314	7.328	6.484	5.759	4.583	0.35135266960663	0.160676716277796	0.470299630418772	71.2	90.9	no
Zm00001d005402	133	119	168	172	135	150	10.655	9.993	12.311	13.437	11.604	12.73	-0.282070815721754	0.146416072440898	0.448202928596851	159.6	131.2	no
Zm00001d005403	507	472	638	491	454	455	40.616	39.638	46.753	38.358	39.023	38.614	0.0438871774114241	0.750572640378195	0.91044670139475	490.6	505.4	no
Zm00001d005406	519	524	625	504	406	427	41.577	44.005	45.801	39.374	34.898	36.238	0.162360444642673	0.215556631186497	0.543253467118286	467.1	522.8	no
Zm00001d005421	1433	1852	2033	1098	1472	1418	114.798	155.529	148.981	85.779	126.525	120.341	0.242470171262387	0.213213071258734	0.540186345073248	1409.1	1666.5	no
Zm00001d005423	148	116	123	135	110	127	11.856	9.742	9.014	10.547	9.455	10.778	-0.0936660318310065	0.662622480986675	0.872158879036811	130.1	122.1	no
Zm00001d005424	324	358	370	295	248	256	25.956	30.064	27.114	23.046	21.317	21.726	0.242799733316784	0.104948882563324	0.374650008852845	279.4	330.8	no
Zm00001d005430	47	74	44	57	89	44	3.765	6.214	3.224	4.453	7.65	3.734	-0.358396651602202	0.355360558511299	0.683585248370365	67.3	52.5	no
Zm00001d005431	148	140	165	118	102	127	11.856	11.757	12.091	9.218	8.767	10.778	0.226101433310874	0.250492977370507	0.585566413071168	121.5	142.1	no
Zm00001d005432	11	16	12	5	10	9	0.881	1.344	0.879	0.391	0.86	0.764	0.536726262679466	0.395403268726116	0.713947384222671	8.5	12.3	no
Zm00001d005433	6	4	11	2	4	10	0.481	0.336	0.806	0.156	0.344	0.849	0.195039386649426	0.825738533924102	0.941935031843184	5.7	6.5	no
Zm00001d005437	4	2	3	5	9	10	0.32	0.168	0.22	0.391	0.774	0.849	-1.58733680050494	0.0691466027652016	0.292983812602758	8.5	2.8	no
Zm00001d005442	457	498	519	529	450	472	36.61	41.821	38.033	41.327	38.68	40.057	-0.13180658873596	0.318496469625445	0.651969509730612	507.5	463.4	no
Zm00001d005445	101	107	117	77	81	86	8.091	8.986	8.574	6.015	6.962	7.299	0.252466276744301	0.260404970530163	0.596579949207897	85.8	102.1	no
Zm00001d005446	2	8	3	5	6	6	0.16	0.672	0.22	0.391	0.516	0.509	-0.531740163593135	0.558438251529529	0.818582876546954	6	4.2	no
Zm00001d005450	371	421	469	426	365	367	29.721	35.355	34.369	33.28	31.374	31.146	-0.0344021904631048	0.809206382955573	0.934974603920958	405	395.5	no
Zm00001d005451	415	351	411	361	348	305	33.246	29.477	30.119	28.202	29.912	25.884	0.0573683698863579	0.711466260499984	0.892572275449175	355.5	369.8	no
Zm00001d005453	976	917	1119	1042	908	976	78.188	77.009	82.002	81.404	78.047	82.83	-0.117267533782431	0.292564833253689	0.628347310057836	1024.2	944.1	no
Zm00001d005454	113	161	186	121	139	127	9.052	13.521	13.63	9.453	11.948	10.778	0.0801335712456501	0.732627292656411	0.901683895086908	136.3	143.8	no
Zm00001d005456	208	230	292	249	218	250	16.663	19.315	21.398	19.453	18.738	21.217	-0.137146889385092	0.421401753598476	0.735309680203136	251.1	228.1	no
Zm00001d005459	548	397	306	513	304	302	43.901	33.34	22.424	40.077	26.13	25.63	0.0365164121901525	0.894974979347607	0.965724536080016	387.7	398	no
Zm00001d005460	1540	1224	1142	1329	1101	949	123.37	102.79	83.687	103.825	94.636	80.538	0.0663857200099923	0.724592963367097	0.898294446286062	1179.9	1235.9	no
Zm00001d005461	463	372	442	386	309	372	37.091	31.24	32.39	30.155	26.56	31.57	0.105200333660984	0.502702165867464	0.784741508524383	373	401.4	no
Zm00001d005462	327	270	276	297	231	229	26.196	22.674	20.226	23.202	19.856	19.434	0.0587362035940724	0.746668935274524	0.907824317825788	264.1	275.4	no
Zm00001d005466	82	43	66	74	52	50	6.569	3.611	4.837	5.781	4.47	4.243	-0.0325236549995719	0.919471808377726	0.973821600712062	61.2	59.9	no
Zm00001d005468	326	282	326	273	249	277	26.116	23.682	23.89	21.328	21.403	23.508	0.067851458948091	0.661246379343337	0.871447996083801	280	293.5	no
Zm00001d005470	142	168	119	167	231	150	11.376	14.108	8.72	13.047	19.856	12.73	-0.50800447030809	0.0618106854642899	0.273566768323122	193.6	136.2	no
Zm00001d005472	18	38	30	7	21	10	1.442	3.191	2.198	0.547	1.805	0.849	1.00112182271257	0.0781925203360854	0.316044874545682	13.6	27.1	no
Zm00001d005473	154	122	160	122	84	137	12.337	10.245	11.725	9.531	7.22	11.627	0.190346746901181	0.418874848698971	0.733512854981946	119.7	136.7	no
Zm00001d005478	1886	1921	2246	1363	1348	1636	151.088	161.323	164.59	106.481	115.867	138.842	0.314000438509989	0.0247281515681823	0.152209867483227	1527.1	1898	no
Zm00001d005479	87	54	58	53	52	59	6.97	4.535	4.25	4.141	4.47	5.007	0.126595179433013	0.683740607001083	0.879808653461982	57.6	62.9	no
Zm00001d005480	180	172	223	141	134	151	14.42	14.444	16.342	11.015	11.518	12.815	0.269143187735816	0.143201524932109	0.443407595707512	149.5	179.9	no
Zm00001d005481	10	2	7	5	4	5	0.801	0.168	0.513	0.391	0.344	0.424	0.278969045038253	0.751678771479648	0.910848755220417	4.9	5.9	no
Zm00001d005482	32	39	42	42	22	31	2.564	3.275	3.078	3.281	1.891	2.631	0.102895214100349	0.776559416340941	0.92089096968807	32.9	35.5	no
Zm00001d005484	49	54	36	44	21	33	3.925	4.535	2.638	3.437	1.805	2.801	0.3748579303523	0.327726402530972	0.659717926169611	33.9	44.2	no
Zm00001d005485	1089	1034	1198	1299	973	1019	87.24	86.834	87.791	101.481	83.634	86.479	-0.138970920915859	0.271325651101812	0.607671137487808	1147.5	1042.5	no
Zm00001d005489	1683	1172	1446	1161	764	995	134.826	98.423	105.965	90.701	65.669	84.442	0.412073790695509	0.0254222223469829	0.155206972439245	1016.4	1352.8	no
Zm00001d005495	119	142	164	154	153	157	9.533	11.925	12.018	12.031	13.151	13.324	-0.289811023388782	0.13902188563769	0.437113197275255	162.9	133.1	no
Zm00001d005497	291	237	283	287	185	188	23.312	19.903	20.739	22.421	15.902	15.955	0.150921977767383	0.450526782955485	0.755446889170356	229.2	254.8	no
Zm00001d005498	498	361	351	346	339	303	39.895	30.316	25.722	27.03	29.139	25.715	0.143132533802495	0.487014477817646	0.775619244431916	346.5	382.8	no
Zm00001d005501	162	141	148	110	134	118	12.978	11.841	10.846	8.594	11.518	10.014	0.156541235741817	0.471971049571531	0.767967748895875	127.6	142.1	no
Zm00001d005502	916	741	903	811	672	712	73.381	62.228	66.173	63.358	57.762	60.425	0.0669634771485127	0.617624781356473	0.84936486931469	767.3	803.9	no
Zm00001d005503	557	653	776	532	482	522	44.622	54.838	56.866	41.561	41.43	44.3	0.208154412636732	0.150363084270458	0.454769136543992	538.2	621.5	no
Zm00001d005504	142	113	119	177	116	115	11.376	9.49	8.72	13.828	9.971	9.76	-0.268173204363297	0.256765685567829	0.592317647598259	141.7	118	no
Zm00001d005506	263	333	366	344	388	335	21.069	27.965	26.821	26.874	33.35	28.43	-0.315227163964133	0.0818182171463591	0.323855333677392	375.4	301.5	no
Zm00001d005507	737	718	845	745	615	642	59.041	60.297	61.923	58.201	52.862	54.484	0.0438122006906984	0.711340866268366	0.892572275449175	699.7	721.4	no
Zm00001d005513	879	837	931	969	810	856	70.417	70.29	68.225	75.701	69.623	72.646	-0.147831450453886	0.196944081804241	0.522254178249446	921.3	831.8	no
Zm00001d005516	242	216	267	158	187	196	19.387	18.139	19.566	12.343	16.074	16.634	0.255676361776614	0.180810212617979	0.499876020239396	190.7	227.3	no
Zm00001d005520	64	65	51	55	49	56	5.127	5.459	3.737	4.297	4.212	4.753	0.0222710139593822	0.938930009875666	0.980181441555738	56.1	57.1	no
Zm00001d005528	35	38	44	41	42	42	2.804	3.191	3.224	3.203	3.61	3.564	-0.257485438728608	0.411985200665541	0.727409391451486	43.9	36.7	no
Zm00001d005529	7	4	7	7	6	7	0.561	0.336	0.513	0.547	0.516	0.594	-0.313906609811963	0.676925239485322	0.877776327279226	7	5.6	no
Zm00001d005530	36	22	28	98	57	75	2.884	1.848	2.052	7.656	4.899	6.365	-1.5637380843601	2.69259131217401e-06	0.00011425641895464	79.8	27.1	yes
Zm00001d005532	29	37	48	30	29	32	2.323	3.107	3.518	2.344	2.493	2.716	0.158490376716652	0.653743647466487	0.867584314471764	31.9	35.5	no
Zm00001d005535	99	113	142	78	54	78	7.931	9.49	10.406	6.094	4.642	6.62	0.594450474090245	0.0155662254540158	0.111186587617867	73.2	110.6	no
Zm00001d005536	31	30	26	9	15	26	2.483	2.519	1.905	0.703	1.289	2.207	0.636415180959109	0.200921486228266	0.527149554861312	17.8	27.5	no
Zm00001d005538	391	331	369	370	301	346	31.323	27.797	27.041	28.905	25.872	29.364	-0.051456278055056	0.737045641344508	0.904108897237008	355.5	343.3	no
Zm00001d005539	486	348	319	410	254	297	38.934	29.225	23.377	32.03	21.833	25.205	0.129027504657924	0.586145172000515	0.832896089976145	333.7	365.4	no
Zm00001d005542	2496	1565	1884	1440	1213	1216	199.956	131.427	138.062	112.497	104.263	103.198	0.469878717774325	0.0138163710056805	0.102205336273123	1352.7	1873.7	no
Zm00001d005544	23	46	42	30	48	32	1.843	3.863	3.078	2.344	4.126	2.716	-0.15806519353697	0.698899895581351	0.886752475159839	39	34.8	no
Zm00001d005546	1489	1401	1690	1372	1110	1336	119.285	117.654	123.845	107.184	95.41	113.382	0.105333003387286	0.369921894272457	0.695037731905199	1335	1436.1	no
Zm00001d005547	181	205	274	167	165	169	14.5	17.216	20.079	13.047	14.183	14.342	0.22967702082613	0.231891998096236	0.563669400980727	175.9	205.9	no
Zm00001d005550	72	76	87	69	55	74	5.768	6.382	6.375	5.39	4.728	6.28	0.0896962078293223	0.721041546087882	0.896558637168183	69.3	73.7	no
Zm00001d005554	159	133	150	186	142	127	12.738	11.169	10.992	14.531	12.206	10.778	-0.191529901390656	0.356843546690051	0.684645008954384	158.6	139.1	no
Zm00001d005558	1130	1047	1221	1360	1149	1218	90.525	87.926	89.476	106.247	98.762	103.368	-0.289378424231015	0.00776714908027003	0.0679377596495709	1303.5	1066.7	no
Zm00001d005563	209	202	261	246	165	190	16.743	16.964	19.126	19.218	14.183	16.125	0.00674142361427729	0.970807647305832	0.990430355070524	209.1	210.2	no
Zm00001d005573	1163	1133	1315	1068	943	1068	93.168	95.148	96.365	83.435	81.055	90.638	0.0714452520599982	0.525584176785305	0.799500569768991	1078.4	1133.1	no
Zm00001d005578	10	9	15	9	5	5	0.801	0.756	1.099	0.703	0.43	0.424	0.681535324681356	0.310002649927591	0.64455064886081	6.6	10.6	no
Zm00001d005579	551	436	544	331	343	357	44.141	36.615	39.865	25.859	29.482	30.297	0.408431858639466	0.010587347722636	0.0846669985490985	362.3	480.6	no
Zm00001d005584	343	339	414	456	360	427	27.478	28.469	30.338	35.624	30.944	36.238	-0.339066219018637	0.0172235750265251	0.118958284331509	434.3	343.3	no
Zm00001d005586	232	189	216	209	178	177	18.586	15.872	15.829	16.328	15.3	15.021	0.0219479526342737	0.901533106561645	0.967642791662934	197.2	200.4	no
Zm00001d005587	424	396	410	399	282	288	33.967	33.256	30.045	31.171	24.239	24.442	0.197962410321366	0.236832672157411	0.570287584517154	337.3	387.4	no
Zm00001d005590	298	368	510	159	184	256	23.873	30.904	37.373	12.422	15.816	21.726	0.794856819308652	0.00143361599046184	0.0192268787246773	211.2	366	yes
Zm00001d005591	152	154	180	96	63	76	12.177	12.933	13.191	7.5	5.415	6.45	0.89576548962501	3.14940648539267e-05	0.000906446824577302	81.7	152.4	yes
Zm00001d005593	14	21	10	36	32	33	1.122	1.764	0.733	2.812	2.751	2.801	-1.30732776481341	0.0033584878288564	0.0364672761308117	35.4	14.4	yes
Zm00001d005594	360	344	330	436	466	410	28.84	28.889	24.183	34.062	40.055	34.795	-0.499309517078088	0.00253554464466509	0.029395397899345	461.1	326.3	yes
Zm00001d005598	24	16	28	26	16	16	1.923	1.344	2.052	2.031	1.375	1.358	0.0734557123268975	0.870713886155696	0.958648416659047	20.1	21.2	no
Zm00001d005599	232	206	228	194	224	230	18.586	17.3	16.708	15.156	19.254	19.519	-0.122730621548583	0.511460369178527	0.789794672414344	228.3	209.5	no
Zm00001d005600	13	11	17	21	60	32	1.041	0.924	1.246	1.641	5.157	2.716	-1.65616581512883	0.00161296731255535	0.0209371366099159	40.5	12.8	yes
Zm00001d005602	6	6	4	17	18	16	0.481	0.504	0.293	1.328	1.547	1.358	-1.82432243375225	0.00317383241539266	0.0351052145215611	17.9	5.1	yes
Zm00001d005609	89	220	236	165	208	200	7.13	18.475	17.294	12.89	17.879	16.973	-0.248941159421559	0.447755659992025	0.75306502618792	202.2	170	no
Zm00001d005612	41	55	54	44	49	47	3.285	4.619	3.957	3.437	4.212	3.989	-0.0617047533679816	0.83903405279304	0.946939764426546	49.3	47.1	no
Zm00001d005614	326	367	378	370	376	382	26.116	30.82	27.7	28.905	32.319	32.419	-0.234277926957542	0.12151763085819	0.406556684318324	396.2	336.7	no
Zm00001d005616	38	32	38	23	27	35	3.044	2.687	2.785	1.797	2.321	2.97	0.181719199560371	0.62261378335479	0.851698223431235	30	33.9	no
Zm00001d005622	13	19	50	11	21	27	1.041	1.596	3.664	0.859	1.805	2.291	0.260914099311547	0.654954726825281	0.868368485386117	21	25	no
Zm00001d005624	133	192	270	93	115	143	10.655	16.124	19.786	7.265	9.885	12.136	0.57973260464941	0.0420172045612792	0.215340418844948	123.9	184.8	no
Zm00001d005627	268	334	370	281	304	313	21.47	28.049	27.114	21.952	26.13	26.563	-0.0510673984459368	0.773366389696514	0.919914613758979	315.9	304.6	no
Zm00001d005628	139	143	192	109	112	137	11.135	12.009	14.07	8.515	9.627	11.627	0.236439812116212	0.274062607017952	0.610743298937731	125.9	148	no
Zm00001d005631	177	132	166	121	89	109	14.18	11.085	12.165	9.453	7.65	9.25	0.421279366422111	0.0494364433039286	0.238526610628233	111.3	149.2	no
Zm00001d005632	90	126	138	137	123	135	7.21	10.581	10.113	10.703	10.572	11.457	-0.31904242910924	0.148652616053575	0.452480272851243	138.4	110.9	no
Zm00001d005636	3775	2756	3163	3498	3081	2932	302.417	231.446	231.789	273.273	264.827	248.829	-0.124378986594814	0.425118825331628	0.738064635086114	3328	3053.3	no
Zm00001d005638	526	514	696	526	544	551	42.138	43.165	51.004	41.093	46.759	46.762	-0.0696354083226326	0.639313956291965	0.859668178652146	569.6	542.2	no
Zm00001d005641	439	427	495	421	346	369	35.169	35.859	36.274	32.89	29.74	31.316	0.104771792471126	0.42966929972123	0.741453015714079	397.1	427.1	no
Zm00001d005642	4350	3990	4767	4458	3574	3917	348.481	335.076	349.332	348.271	307.202	332.423	-0.0217975177357223	0.83380561655165	0.944506952838451	4174.6	4112.3	no
Zm00001d005645	621	575	618	597	659	605	49.749	48.288	45.288	46.639	56.644	51.344	-0.197325256574114	0.181007081907991	0.500131933703365	654.6	570.8	no
Zm00001d005647	1013	989	971	980	1017	908	81.152	83.055	71.156	76.56	87.416	77.059	-0.122390104444116	0.387208725121379	0.707810744399048	1020.3	937.3	no
Zm00001d005648	323	295	410	262	213	275	25.876	24.774	30.045	20.468	18.308	23.338	0.29212743039857	0.0859846892455242	0.332926828918192	262.4	321.1	no
Zm00001d005649	2065	1692	1920	1556	1059	1164	165.428	142.092	140.7	121.559	91.026	98.785	0.441431765128828	0.00467758962020756	0.0470802733604015	1314.9	1786.1	yes
Zm00001d005650	80	100	121	86	71	109	6.409	8.398	8.867	6.719	6.103	9.25	0.0150165696603857	0.953995079068956	0.984971879793214	93.2	94.1	no
Zm00001d005652	16	20	38	28	16	30	1.282	1.68	2.785	2.187	1.375	2.546	-0.171053895698812	0.713473886265773	0.893156074933463	25.7	22.8	no
Zm00001d005653	283	301	314	239	248	270	22.671	25.278	23.01	18.671	21.317	22.914	0.086465416774443	0.599628856137849	0.840350073730273	266.1	282.4	no
Zm00001d005654	108	200	164	223	532	464	8.652	16.796	12.018	17.421	45.728	39.378	-1.54871899169541	1.09933088129311e-05	0.000373688882253266	435.3	148.7	yes
Zm00001d005656	32	33	36	71	170	171	2.564	2.771	2.638	5.547	14.612	14.512	-2.21113640192335	1.18040505567142e-08	1.16943021527778e-06	147.1	31.7	yes
Zm00001d005657	82	96	212	18	37	63	6.569	8.062	15.536	1.406	3.18	5.347	1.51508007032633	0.00111109861011124	0.0158280387269263	42	119.7	yes
Zm00001d005658	35	55	67	22	97	107	2.804	4.619	4.91	1.719	8.338	9.081	-0.727657905548379	0.160835795649595	0.470650335737708	81.2	48.9	no
Zm00001d005661	111	87	127	43	39	52	8.892	7.306	9.307	3.359	3.352	4.413	1.11385441909979	3.15870415094735e-05	0.000906907707373375	47	101.6	yes
Zm00001d005662	276	284	294	320	307	262	22.11	23.85	21.545	24.999	26.388	22.235	-0.213853130892471	0.183257395208268	0.502968018309277	311.6	268.7	no
Zm00001d005663	2	23	15	12	24	20	0.16	1.932	1.099	0.937	2.063	1.697	-0.659131971067903	0.361610478682507	0.689122211562585	19.9	12.6	no
Zm00001d005664	48	83	75	66	100	68	3.845	6.97	5.496	5.156	8.595	5.771	-0.352897888964405	0.279192561009989	0.61567712014482	82.8	64.8	no
Zm00001d005666	55	50	45	50	68	59	4.406	4.199	3.298	3.906	5.845	5.007	-0.398451457674027	0.19589243144597	0.520851840292462	62.5	47.4	no
Zm00001d005671	87	54	57	72	56	57	6.97	4.535	4.177	5.625	4.813	4.837	-0.0472849893217671	0.876919742834747	0.959736169076692	64.6	62.6	no
Zm00001d005672	453	374	464	353	264	315	36.29	31.408	34.003	27.577	22.692	26.733	0.316099940866383	0.0426061141486523	0.217336507811476	325.2	405.1	no
Zm00001d005674	516	412	479	512	372	403	41.337	34.599	35.102	39.999	31.975	34.201	-0.0204816554810428	0.899753747288915	0.967207471265952	448.5	442.5	no
Zm00001d005675	1186	1104	1220	1130	894	863	95.011	92.713	89.403	88.279	76.844	73.24	0.130766008345185	0.314028080881765	0.648533313734198	1007.5	1103.5	no
Zm00001d005678	267	333	270	304	342	341	21.39	27.965	19.786	23.749	29.397	28.94	-0.3371923933413	0.0858507179283259	0.332622973873887	347.4	275.1	no
Zm00001d005680	23	32	26	62	54	62	1.843	2.687	1.905	4.844	4.642	5.262	-1.28831833191159	6.98122848843859e-05	0.00173086818004463	62.3	25.6	yes
Zm00001d005681	49	61	63	46	50	28	3.925	5.123	4.617	3.594	4.298	2.376	0.320879093899175	0.332617107717788	0.664153840054465	43.5	54.3	no
Zm00001d005682	11	17	14	13	13	7	0.881	1.428	1.026	1.016	1.117	0.594	0.195432993441286	0.733314989166889	0.901904908793045	11.6	13.3	no
Zm00001d005684	296	297	358	375	355	349	23.713	24.942	26.235	29.296	30.514	29.618	-0.34331668937927	0.0158301494504188	0.112552738159488	378.3	298	no
Zm00001d005685	31	21	27	11	16	22	2.483	1.764	1.979	0.859	1.375	1.867	0.522018417626749	0.267441523219084	0.603692858004861	17.4	24.8	no
Zm00001d005687	320	258	331	279	194	239	25.635	21.667	24.256	21.796	16.675	20.283	0.199422780079307	0.256163802829242	0.591555304645643	248.1	285.1	no
Zm00001d005688	17	24	13	18	10	9	1.362	2.015	0.953	1.406	0.86	0.764	0.418181803890276	0.451656491803211	0.756388962767672	12.8	17.2	no
Zm00001d005693	12	8	15	11	15	18	0.961	0.672	1.099	0.859	1.289	1.528	-0.506568504245192	0.363472455344535	0.690557515754798	15.6	10.9	no
Zm00001d005694	107	128	207	205	189	193	8.572	10.749	15.169	16.015	16.245	16.379	-0.58363407460935	0.012682870082912	0.0961036062698533	205.7	137	no
Zm00001d005695	1983	1787	1806	1648	1437	1357	158.859	150.07	132.346	128.746	123.517	115.164	0.177873322364925	0.183693210234921	0.503377329953772	1553.9	1758.1	no
Zm00001d005696	372	367	485	384	283	330	29.801	30.82	35.541	29.999	24.325	28.006	0.137568499141091	0.378338773989372	0.701244504535902	347.7	382.5	no
Zm00001d005698	118	165	105	181	218	140	9.453	13.857	7.695	14.14	18.738	11.881	-0.622908996884372	0.0275670596806531	0.163756257642135	189.8	123.4	no
Zm00001d005699	233	328	429	419	474	405	18.666	27.545	31.438	32.733	40.743	34.371	-0.56558552323735	0.00884055558237049	0.0743956636429399	456.7	308.3	no
Zm00001d005705	228	213	288	184	175	199	18.265	17.888	21.105	14.375	15.042	16.888	0.22058474267227	0.207199009364755	0.533289989213097	195.8	227.8	no
Zm00001d005707	340	355	435	331	252	302	27.238	29.813	31.877	25.859	21.661	25.63	0.194996035399094	0.203714223118046	0.52966491280678	309	353.7	no
Zm00001d005708	48	54	58	23	25	32	3.845	4.535	4.25	1.797	2.149	2.716	0.837980864696149	0.0127462855074589	0.0964153875580852	28.2	50.2	no
Zm00001d005711	105	89	117	103	77	72	8.412	7.474	8.574	8.047	6.619	6.11	0.148443106959642	0.525061062302075	0.799005964372722	87.8	97.4	no
Zm00001d005713	423	404	420	465	405	402	33.887	33.927	30.778	36.327	34.812	34.116	-0.18172025045686	0.190734971507442	0.513790061569248	445.1	392.6	no
Zm00001d005714	8	11	12	6	6	9	0.641	0.924	0.879	0.469	0.516	0.764	0.398265924820353	0.547564498719851	0.812971194996806	7.4	9.7	no
Zm00001d005715	601	542	642	191	182	183	48.146	45.517	47.047	14.921	15.644	15.531	1.52365378645542	7.4186101520979e-26	2.22326472995684e-22	195	560.3	yes
Zm00001d005716	86	79	91	103	74	88	6.89	6.634	6.669	8.047	6.361	7.468	-0.202420272178256	0.379607199926879	0.70263626764714	92.4	80.4	no
Zm00001d005717	9	1	4	6	5	7	0.721	0.084	0.293	0.469	0.43	0.594	-0.516811208119766	0.577836307638637	0.829189553352095	6.3	4.4	no
Zm00001d005719	7	1	6	6	5	7	0.561	0.084	0.44	0.469	0.43	0.594	-0.532568863678616	0.552602403832975	0.815752886638482	6.3	4.3	no
Zm00001d005726	787	1015	572	778	622	499	63.047	85.239	41.917	60.78	53.464	42.348	0.192950718702611	0.453137930434992	0.757451181809592	662.2	757.4	no
Zm00001d005727	79	80	77	51	39	65	6.329	6.718	5.643	3.984	3.352	5.516	0.454587976200634	0.113812853551483	0.391992984326507	54.2	74.4	no
Zm00001d005732	1294	959	1080	1347	1108	1066	103.663	80.536	79.144	105.231	95.238	90.468	-0.22845253045704	0.160237373439069	0.469512663195936	1230	1050.1	no
Zm00001d005733	7	16	14	17	25	12	0.561	1.344	1.026	1.328	2.149	1.018	-0.713188659414619	0.21059221557221	0.537293643539825	19.1	11.6	no
Zm00001d005735	56	34	50	30	60	32	4.486	2.855	3.664	2.344	5.157	2.716	0.0203730177783351	0.95978786336948	0.986745884403229	43.4	43.9	no
Zm00001d005736	298	221	310	283	334	269	23.873	18.559	22.717	22.109	28.709	22.829	-0.263930954914554	0.17785535355815	0.496400710309271	312	259.6	no
Zm00001d005737	1	5	13	3	0	8	0.08	0.42	0.953	0.234	0	0.679	0.590245219842785	0.632004717433218	0.856470465195296	3.8	5.7	no
Zm00001d005740	397	455	749	813	986	878	31.804	38.21	54.888	63.514	84.751	74.513	-0.926459520834012	2.66012628631109e-05	0.000783495426465704	943.6	496	yes
Zm00001d005741	1	2	4	10	4	12	0.08	0.168	0.293	0.781	0.344	1.018	-2.05750337796439	0.0305245933808751	0.176036382037097	9	2.1	no
Zm00001d005742	2	13	10	9	12	5	0.16	1.092	0.733	0.703	1.031	0.424	-0.222020952959412	0.780852314411195	0.922895451713502	9.2	7.8	no
Zm00001d005743	870	851	1091	703	780	885	69.696	71.466	79.95	54.92	67.045	75.107	0.078294845750267	0.625134292277399	0.852682178833171	833.7	879.7	no
Zm00001d005748	21	28	82	84	61	71	1.682	2.351	6.009	6.562	5.243	6.026	-0.913941934631724	0.0368354331744617	0.198427304440372	75.3	39.8	no
Zm00001d005751	126	129	115	109	81	100	10.094	10.833	8.427	8.515	6.962	8.487	0.204672762689755	0.360405167245861	0.688119286829619	101.2	116.9	no
Zm00001d005752	282	407	517	422	380	402	22.591	34.179	37.886	32.968	32.663	34.116	-0.165513527895444	0.414229939791464	0.729856897662992	421.7	375.8	no
Zm00001d005754	297	313	384	317	246	255	23.793	26.285	28.14	24.765	21.145	21.641	0.123940957067652	0.429629339360887	0.741453015714079	285.5	311.1	no
Zm00001d005756	554	485	570	511	406	442	44.381	40.73	41.77	39.921	34.898	37.511	0.0896637017881432	0.509167473746835	0.789047451455734	474.7	505.3	no
Zm00001d005757	21	25	36	10	19	18	1.682	2.099	2.638	0.781	1.633	1.528	0.620470876886222	0.192220542407855	0.515952474723278	16.7	25.5	no
Zm00001d005760	97	83	87	64	47	28	7.771	6.97	6.375	5	4.04	2.376	0.797453663670689	0.01280384038389	0.096653675441991	48.3	84.1	no
Zm00001d005762	735	612	790	649	553	550	58.881	51.395	57.892	50.702	47.533	46.677	0.128525068101563	0.336957016876431	0.668228173867268	612.7	669.7	no
Zm00001d005764	49	93	123	68	116	133	3.925	7.81	9.014	5.312	9.971	11.287	-0.44882216147037	0.228382912163002	0.559407470280749	112.6	82.3	no
Zm00001d005765	329	293	377	290	227	222	26.356	24.606	27.627	22.656	19.512	18.84	0.278493659893659	0.0827607815086731	0.32613243535017	257.9	312.9	no
Zm00001d005766	136	247	206	64	124	106	10.895	20.743	15.096	5	10.658	8.996	0.829263840504937	0.0117749343034288	0.0911246126290201	104.6	185.6	no
Zm00001d005769	112	127	148	95	75	73	8.972	10.665	10.846	7.422	6.447	6.195	0.51461824677201	0.0195751552305997	0.129716513724054	84.8	121.2	no
Zm00001d005772	34	52	73	29	55	44	2.724	4.367	5.35	2.266	4.728	3.734	0.123816278727614	0.752329608299289	0.910994144732691	45.5	49.4	no
Zm00001d005775	8	13	16	8	24	11	0.641	1.092	1.173	0.625	2.063	0.934	-0.409350179827531	0.518620679675735	0.794297355003561	15.4	11.5	no
Zm00001d005776	108	121	184	154	144	139	8.652	10.161	13.484	12.031	12.377	11.796	-0.252011673671832	0.258663200344784	0.594578161866365	153.1	128.3	no
Zm00001d005779	2124	1919	2172	1846	1697	2036	170.155	161.156	159.167	144.215	145.865	172.789	-0.00232015333506173	0.985491022107856	0.9955121629359	1956.5	1953.3	no
Zm00001d005781	134	144	202	31	49	64	10.735	12.093	14.803	2.422	4.212	5.431	1.55636683050658	4.7832653797321e-07	2.66076073037302e-05	51.1	149.6	yes
Zm00001d005782	28	53	35	32	73	36	2.243	4.451	2.565	2.5	6.275	3.055	-0.451393829862817	0.318976426556303	0.65231478868811	50.3	36.8	no
Zm00001d005783	272	326	259	216	223	192	21.79	27.377	18.98	16.875	19.168	16.294	0.291166036735103	0.145583273537724	0.447195257279555	221.6	271.2	no
Zm00001d005785	1021	1403	1571	1004	1206	1180	81.793	117.822	115.125	78.435	103.661	100.143	0.0658162484877695	0.726788089724743	0.899233319195671	1195	1250.4	no
Zm00001d005789	726	583	766	838	365	563	58.16	48.96	56.133	65.467	31.374	47.78	0.0933528160301214	0.700363598566386	0.887719655068946	609.2	650.3	no
Zm00001d005790	51	31	52	62	63	74	4.086	2.603	3.811	4.844	5.415	6.28	-0.737152763346705	0.0158468419383111	0.112604634105219	69.9	41.9	no
Zm00001d005791	1106	1067	1383	1173	733	958	88.602	89.605	101.348	91.638	63.005	81.302	0.159552860885514	0.326012204367105	0.658043641756777	995.6	1112.3	no
Zm00001d005794	746	763	796	661	636	605	59.762	64.076	58.332	51.639	54.667	51.344	0.12060072754389	0.339279274473734	0.67042121532249	667	725.1	no
Zm00001d005795	1040	992	1036	977	1098	1175	83.315	83.307	75.919	76.326	94.378	99.718	-0.244408519296074	0.110502937162831	0.385297835729912	1144.3	965.9	no
Zm00001d005798	115	166	176	79	85	93	9.213	13.94	12.898	6.172	7.306	7.893	0.665670019142053	0.00614171717415765	0.0574961613629167	90.4	143.2	no
Zm00001d005803	8	16	6	7	12	16	0.641	1.344	0.44	0.547	1.031	1.358	-0.371358727252159	0.584895601016981	0.832387662403914	12.4	9.6	no
Zm00001d005808	37	48	60	38	49	30	2.964	4.031	4.397	2.969	4.212	2.546	0.138341092168262	0.691212809272148	0.88383077878932	41.3	45.3	no
Zm00001d005811	10	9	9	5	13	10	0.801	0.756	0.66	0.391	1.117	0.849	-0.173603684640357	0.79486219742945	0.930521313088341	10	8.8	no
Zm00001d005812	319	336	453	346	282	327	25.555	28.217	33.196	27.03	24.239	27.751	0.0513936455104999	0.750396348570993	0.910278914035092	333.9	345.8	no
Zm00001d005813	2158	2302	1060	1170	975	398	172.878	193.319	77.678	91.404	83.806	33.777	0.99994032831789	0.0806152124039922	0.321686481504681	885.2	1770.5	no
Zm00001d005814	9	6	10	3	3	2	0.721	0.504	0.733	0.234	0.258	0.17	1.47948275458846	0.0909406523622688	0.344026512551782	2.8	7.8	no
Zm00001d005816	32	42	67	44	32	58	2.564	3.527	4.91	3.437	2.751	4.922	-0.0985192447140369	0.790498042489938	0.928028134790729	46.9	43.7	no
Zm00001d005817	765	597	678	601	547	612	61.285	50.135	49.685	46.952	47.017	51.938	0.057916930779074	0.706211722452666	0.890338024567531	616.8	642.2	no
Zm00001d005818	3247	2730	3387	2625	2045	2202	260.119	229.262	248.204	205.072	175.778	186.876	0.292191927063199	0.0162988786845903	0.114594022423182	2398.9	2937.8	no
Zm00001d005819	136	134	192	103	126	132	10.895	11.253	14.07	8.047	10.83	11.202	0.181760208039412	0.426069510637031	0.738826596088732	127.3	144	no
Zm00001d005821	7	5	10	4	6	1	0.561	0.42	0.733	0.312	0.516	0.085	0.821177393601049	0.36247108458204	0.689975724720477	3.9	6.8	no
Zm00001d005822	23	17	26	41	27	25	1.843	1.428	1.905	3.203	2.321	2.122	-0.648409926860772	0.107537315174572	0.380043750932168	32.3	20.6	no
Zm00001d005823	13	16	2	10	4	4	1.041	1.344	0.147	0.781	0.344	0.339	0.69397278199906	0.429753841373858	0.741453015714079	6.2	10.1	no
Zm00001d005824	48	34	59	28	35	37	3.845	2.855	4.324	2.187	3.008	3.14	0.321526269134207	0.35673182692235	0.684485438212353	35.3	43.9	no
Zm00001d005826	356	377	393	383	326	335	28.519	31.66	28.8	29.921	28.021	28.43	-0.0450529599757556	0.748538743999643	0.908838035344025	365.1	354.1	no
Zm00001d005828	34	38	30	38	33	35	2.724	3.191	2.198	2.969	2.837	2.97	-0.203976821917892	0.554514157117329	0.817015543073253	37.1	32.3	no
Zm00001d005831	795	685	853	654	720	717	63.688	57.526	62.509	51.092	61.887	60.849	-0.00724361863663231	0.960469680118064	0.986937067310985	735.7	731.6	no
Zm00001d005833	81	107	135	116	122	144	6.489	8.986	9.893	9.062	10.486	12.221	-0.412119301217267	0.0904146708275403	0.342989198273778	134.4	100.8	no
Zm00001d005834	156	115	202	133	131	176	12.497	9.658	14.803	10.39	11.26	14.937	-0.0691244815963532	0.776627318057212	0.92089096968807	154.6	147.1	no
Zm00001d005843	72	103	170	79	70	114	5.768	8.65	12.458	6.172	6.017	9.675	0.210705466524861	0.521525370959522	0.796443559627608	92.3	106.6	no
Zm00001d005846	229	213	247	173	139	183	18.345	17.888	18.1	13.515	11.948	15.531	0.320800899887916	0.0722064718444256	0.300860299351773	173.1	216.3	no
Zm00001d005847	224	175	187	185	134	153	17.945	14.696	13.704	14.453	11.518	12.985	0.165070205527668	0.416650961702578	0.731649220451132	164.5	184.8	no
Zm00001d005848	644	538	607	645	577	593	51.591	45.181	44.482	50.389	49.596	50.326	-0.17571112550906	0.200212081397646	0.526612560609312	635.6	562.8	no
Zm00001d005849	501	660	675	922	723	711	40.135	55.426	49.465	72.029	62.145	60.34	-0.512513524082846	0.00154829202124373	0.0203656932336612	822.1	576.5	yes
Zm00001d005851	12	13	20	11	12	10	0.961	1.092	1.466	0.859	1.031	0.849	0.276515508450478	0.6115646428221	0.84590162448211	11.6	14	no
Zm00001d005852	51	51	80	42	40	56	4.086	4.283	5.863	3.281	3.438	4.753	0.227536050249998	0.467844922817051	0.765461856038797	48.5	56.6	no
Zm00001d005856	232	246	345	272	289	297	18.586	20.659	25.282	21.249	24.841	25.205	-0.23155618495581	0.205800461665982	0.531561526133678	301.7	256.5	no
Zm00001d005858	472	434	524	393	303	409	37.812	36.447	38.399	30.702	26.044	34.71	0.215521800607231	0.165262645534306	0.477055355157504	386.2	448.5	no
Zm00001d005860	3182	3232	3706	3032	2843	2641	254.912	271.42	271.58	236.868	244.37	224.133	0.0896450933712275	0.401266496100137	0.718312868214798	2984.1	3175.2	no
Zm00001d005864	150	205	215	166	143	214	12.017	17.216	15.755	12.968	12.292	18.161	-0.0362659367071192	0.874427728922785	0.959235895964947	183.4	178.8	no
Zm00001d005865	58	60	90	56	47	69	4.646	5.039	6.595	4.375	4.04	5.856	0.106065459165807	0.715634319308458	0.893750732167541	60.3	64.7	no
Zm00001d005866	745	590	695	674	540	516	59.682	49.548	50.93	52.655	46.416	43.791	0.0792509197484668	0.607605887401689	0.843492024501334	603.9	638.3	no
Zm00001d005874	91	107	203	144	209	211	7.29	8.986	14.876	11.25	17.965	17.907	-0.687242863762279	0.0251854454263717	0.154335689049348	199.6	123.6	no
Zm00001d005878	2	10	8	2	9	6	0.16	0.84	0.586	0.156	0.774	0.509	0.045856215469651	0.960182163043188	0.986922646048639	6.1	6.3	no
Zm00001d005881	110	80	95	86	37	69	8.812	6.718	6.962	6.719	3.18	5.856	0.430413952918927	0.17219331951448	0.487982841059061	66.3	89.7	no
Zm00001d005884	40	46	39	34	28	32	3.204	3.863	2.858	2.656	2.407	2.716	0.261696416338124	0.43713962749665	0.745672244773205	32.9	39.5	no
Zm00001d005885	6	9	9	39	39	27	0.481	0.756	0.66	3.047	3.352	2.291	-2.2883545816272	2.60985306089162e-06	0.0001111389469536	36.8	7.5	yes
Zm00001d005888	1633	1134	960	1302	1050	742	130.82	95.232	70.35	101.716	90.253	62.971	0.133851655730476	0.604024451359158	0.841897925779653	1078.5	1183.7	no
Zm00001d005890	17	11	27	13	20	34	1.362	0.924	1.979	1.016	1.719	2.885	-0.476037719056837	0.379405543631791	0.702521463436222	23.8	17	no
Zm00001d005892	9	67	65	13	59	110	0.721	5.627	4.763	1.016	5.071	9.335	-0.571205377038332	0.594166740523198	0.837364692508227	65.3	43.9	no
Zm00001d005894	384	427	414	452	418	448	30.762	35.859	30.338	35.311	35.929	38.02	-0.26039562143889	0.0717157339781867	0.299596571201782	462	385.9	no
Zm00001d005895	115	131	172	104	103	153	9.213	11.001	12.604	8.125	8.853	12.985	0.0455978210519006	0.856082337377547	0.952593244157927	126.6	130.4	no
Zm00001d005897	59	74	78	70	58	55	4.727	6.214	5.716	5.469	4.985	4.668	0.0497971704663232	0.849702428829624	0.95051149409177	63.9	66.2	no
Zm00001d005898	10	7	8	6	4	7	0.801	0.588	0.586	0.469	0.344	0.594	0.405440271284751	0.579084810926573	0.829909571464408	5.9	7.9	no
Zm00001d005899	252	204	245	243	179	205	20.188	17.132	17.954	18.984	15.386	17.398	0.00897221010677096	0.959608414516733	0.986685501400442	218.7	220.2	no
Zm00001d005902	415	303	330	300	269	233	33.246	25.446	24.183	23.437	23.122	19.774	0.235488933544104	0.227158399513805	0.557929012164465	280.6	330.6	no
Zm00001d005905	9	15	14	10	27	10	0.721	1.26	1.026	0.781	2.321	0.849	-0.48905647450967	0.432959430244525	0.743482687580829	16.8	11.9	no
Zm00001d005908	56	53	59	97	75	63	4.486	4.451	4.324	7.578	6.447	5.347	-0.635585011800028	0.0176768663529955	0.12091380051728	81.9	52.8	no
Zm00001d005909	128	126	140	103	126	123	10.254	10.581	10.259	8.047	10.83	10.439	-0.00184556005359006	0.993191885750245	0.997721938120632	124.1	123.8	no
Zm00001d005912	43	61	54	56	47	47	3.445	5.123	3.957	4.375	4.04	3.989	-0.0771735928250589	0.795248244371145	0.930594235284481	52.4	49.8	no
Zm00001d005917	277	234	276	201	166	157	22.191	19.651	20.226	15.703	14.268	13.324	0.432760337402954	0.0125589985184949	0.0955323545231526	183.1	247.3	no
Zm00001d005919	13	46	43	115	140	112	1.041	3.863	3.151	8.984	12.034	9.505	-2.01790763020661	2.3320458444308e-07	1.50297847097388e-05	129.3	31.9	yes
Zm00001d005920	56	39	92	58	53	67	4.486	3.275	6.742	4.531	4.556	5.686	-0.108684677533784	0.743626553856523	0.906595548206103	62.4	57.7	no
Zm00001d005923	114	152	130	93	85	73	9.133	12.765	9.527	7.265	7.306	6.195	0.506711939302847	0.0330366659670311	0.185139179862323	87.9	125	no
Zm00001d005924	342	270	316	333	322	301	27.398	22.674	23.157	26.015	27.677	25.545	-0.200037610290555	0.224064427857073	0.553466377279346	335.3	291.9	no
Zm00001d005925	1255	1071	1134	1298	1186	1005	100.539	89.941	83.101	101.403	101.942	85.291	-0.164058505987128	0.275472063365155	0.611975789397664	1221.3	1090.2	no
Zm00001d005926	388	348	431	469	369	397	31.083	29.225	31.584	36.64	31.717	33.692	-0.237504665567202	0.091223755916868	0.344749298251405	431.2	365.9	no
Zm00001d005928	223	268	297	239	207	212	17.865	22.506	21.765	18.671	17.793	17.992	0.101807312827154	0.543341752794826	0.810062715207758	230.2	247	no
Zm00001d005932	17	18	8	29	32	11	1.362	1.512	0.586	2.266	2.751	0.934	-0.879328522724729	0.129132419230963	0.42098854379417	25.3	13.8	no
Zm00001d005933	65	78	77	92	129	85	5.207	6.55	5.643	7.187	11.088	7.214	-0.642149304047157	0.0209401418057894	0.135576532485498	108.1	69.2	no
Zm00001d005934	74	76	75	60	66	64	5.928	6.382	5.496	4.687	5.673	5.431	0.0855837927347411	0.73780226896625	0.904335858817272	66.8	70.9	no
Zm00001d005935	8	9	14	9	14	20	0.641	0.756	1.026	0.703	1.203	1.697	-0.6532935858977	0.274469880287931	0.611221937572278	15.2	9.6	no
Zm00001d005936	175	178	149	194	228	130	14.019	14.948	10.919	15.156	19.598	11.033	-0.289900017353849	0.266783887522348	0.602887970155944	194.2	158.9	no
Zm00001d005939	51	39	67	18	21	19	4.086	3.275	4.91	1.406	1.805	1.612	1.26432756401699	0.000668704152964874	0.0105129062736609	20.4	48.8	yes
Zm00001d005940	166	187	158	197	142	96	13.298	15.704	11.578	15.39	12.206	8.147	0.0935570515845798	0.725449646219175	0.898794086382558	151.1	161.5	no
Zm00001d005944	321	324	343	353	330	366	25.715	27.209	25.135	27.577	28.365	31.061	-0.243633762523641	0.0948991344272945	0.353478393233693	367.9	310.7	no
Zm00001d005945	1926	1286	1591	944	1146	1111	154.293	107.997	116.591	73.748	98.504	94.287	0.421583462312528	0.0319263732365171	0.181039450885879	1128.6	1511.4	no
Zm00001d005948	5	8	10	1	5	7	0.401	0.672	0.733	0.078	0.43	0.594	0.632900626133861	0.474021439824245	0.769585176786987	4.7	7.2	no
Zm00001d005950	64	75	109	74	68	61	5.127	6.298	7.988	5.781	5.845	5.177	0.120856212690688	0.652214744126732	0.866930808449499	71.1	77.1	no
Zm00001d005951	224	300	386	222	278	295	17.945	25.194	28.287	17.343	23.895	25.036	0.0177992885021438	0.938025072966055	0.979897409519639	280.6	283.7	no
Zm00001d005958	283	251	307	225	237	229	22.671	21.079	22.497	17.578	20.371	19.434	0.12072992424801	0.45925167961579	0.760576076376743	242.8	263.8	no
Zm00001d005959	11	18	23	10	9	15	0.881	1.512	1.685	0.781	0.774	1.273	0.443458063058049	0.422461614472055	0.736113729239391	11.9	16.2	no
Zm00001d005961	186	130	137	100	92	105	14.901	10.917	10.04	7.812	7.908	8.911	0.457512659000206	0.0568768597310855	0.260409548951502	104.1	143.1	no
Zm00001d005962	17	24	14	24	31	26	1.362	2.015	1.026	1.875	2.665	2.207	-0.710346409917991	0.113695049559267	0.391756081227857	28.6	17.5	no
Zm00001d005964	8	25	27	29	28	22	0.641	2.099	1.979	2.266	2.407	1.867	-0.563967161733382	0.25748171248432	0.593424136853634	27.7	18.7	no
Zm00001d005965	147	275	320	341	278	323	11.776	23.094	23.45	26.64	23.895	27.412	-0.509150379002939	0.0450786413155489	0.225299234008815	329.4	231.3	no
Zm00001d005966	810	1051	1317	677	702	908	64.889	88.262	96.511	52.889	60.34	77.059	0.302542098496463	0.131154546821874	0.423606393648719	804.5	991.8	no
Zm00001d005968	7	3	10	12	1	2	0.561	0.252	0.733	0.937	0.086	0.17	0.287175775203399	0.778035107127596	0.921300684976571	5	6.2	no
Zm00001d005969	253	378	221	300	251	187	20.268	31.744	16.195	23.437	21.575	15.87	0.0735225237369751	0.788072637947888	0.926640462596925	257.6	271.3	no
Zm00001d005970	15	53	49	29	36	40	1.202	4.451	3.591	2.266	3.094	3.395	-0.01542365754144	0.973992626162242	0.991359508055179	37.1	36.6	no
Zm00001d005972	84	136	135	125	131	124	6.729	11.421	9.893	9.765	11.26	10.523	-0.260814692648318	0.288165505449818	0.624456109856278	133.5	111.4	no
Zm00001d005975	644	652	733	784	688	771	51.591	54.754	53.715	61.248	59.137	65.432	-0.302241615516031	0.0114383908097	0.0892588089605139	785.5	637	no
Zm00001d005976	406	426	461	350	272	310	32.525	35.775	33.783	27.343	23.38	26.309	0.318892812682815	0.0258688832386198	0.157133639636663	325.4	406.2	no
Zm00001d005978	442	765	648	1237	1135	790	35.409	64.244	47.486	96.638	97.559	67.045	-0.920649782585466	0.000112792491766632	0.00252965387287651	1105.9	584.3	yes
Zm00001d005980	424	403	404	408	417	382	33.967	33.843	29.606	31.874	35.843	32.419	-0.127530420539892	0.404198128420307	0.720976226089178	423.8	388	no
Zm00001d005981	277	218	234	239	194	207	22.191	18.307	17.148	18.671	16.675	17.567	0.0378759626163396	0.836421944325224	0.945875897968561	223.6	229.8	no
Zm00001d005984	3	18	10	2	13	5	0.24	1.512	0.733	0.156	1.117	0.424	0.447449402044942	0.623010364763829	0.851902149168208	7.3	9.8	no
Zm00001d005989	49	54	65	20	60	56	3.925	4.535	4.763	1.562	5.157	4.753	0.115984251040382	0.786747226031588	0.925846205473289	48.7	52.6	no
Zm00001d005995	369	416	540	276	172	275	29.561	34.935	39.572	21.562	14.784	23.338	0.716168465687724	0.000542265180488414	0.00900956874720009	251.7	413.7	yes
Zm00001d005996	3	5	4	5	6	10	0.24	0.42	0.293	0.391	0.516	0.849	-0.969259968923295	0.248281276220119	0.583264697222494	7.4	3.8	no
Zm00001d005997	378	272	336	317	242	202	30.282	22.842	24.623	24.765	20.801	17.143	0.224492431085832	0.278011693782163	0.614429420946474	265.1	310	no
Zm00001d005998	774	576	721	831	605	649	62.006	48.372	52.836	64.92	52.003	55.078	-0.160004242715755	0.327438063246154	0.659414327284883	726.6	650.6	no
Zm00001d006001	1145	688	786	711	522	533	91.727	57.777	57.599	55.545	44.868	45.234	0.425890341668167	0.0543528115291498	0.25353169300386	615.4	827	no
Zm00001d006002	33	28	33	17	28	38	2.644	2.351	2.418	1.328	2.407	3.225	0.00846094608509495	0.984089159062216	0.994920198554298	29.5	29.5	no
Zm00001d006008	25417	29817	40151	41130	44456	44084	2036.168	2503.999	2942.317	3213.189	3821.207	3741.264	-0.617037767200028	0.000141168827014647	0.00303544630284857	45603.7	29733.5	yes
Zm00001d006010	10	32	31	12	16	25	0.801	2.687	2.272	0.937	1.375	2.122	0.287357641387813	0.608950872896171	0.844160853208932	18.7	22.8	no
Zm00001d006011	147	206	203	128	86	140	11.776	17.3	14.876	10	7.392	11.881	0.498965428697037	0.0398796533091406	0.208258481395479	123.5	174.7	no
Zm00001d006016	257	443	293	289	370	249	20.588	37.203	21.471	22.577	31.803	21.132	-0.0239231240953606	0.930211268469909	0.977633862913391	320.2	315	no
Zm00001d006017	32	59	47	139	126	116	2.564	4.955	3.444	10.859	10.83	9.845	-1.61804421923758	7.12305893608612e-09	7.42501469533325e-07	133.4	43.5	yes
Zm00001d006019	96	96	104	93	76	83	7.691	8.062	7.621	7.265	6.533	7.044	0.0776804396414403	0.723973413285556	0.897897810952419	88.1	93	no
Zm00001d006020	7	11	8	2	9	8	0.561	0.924	0.586	0.156	0.774	0.679	0.27708857951383	0.724280709612184	0.89804664940795	6.8	8.2	no
Zm00001d006022	411	427	481	694	471	537	32.925	35.859	35.248	54.217	40.485	45.573	-0.517741007967758	0.000778906642410939	0.0120169155417003	592.3	414	yes
Zm00001d006024	50	54	78	66	39	50	4.006	4.535	5.716	5.156	3.352	4.243	0.0742130979945277	0.80684578551529	0.934345801096156	53.8	56.7	no
Zm00001d006025	82	62	96	73	78	92	6.569	5.207	7.035	5.703	6.704	7.808	-0.18699739801505	0.473459728178998	0.769311893127176	85.5	74.9	no
Zm00001d006026	35	36	58	27	42	42	2.804	3.023	4.25	2.109	3.61	3.564	0.0341354962751753	0.926347175163419	0.976456107473831	39.3	40	no
Zm00001d006028	20	30	22	17	20	15	1.602	2.519	1.612	1.328	1.719	1.273	0.31582559564056	0.487318254525858	0.775793834811252	18.3	22.8	no
Zm00001d006029	356	362	304	348	402	238	28.519	30.4	22.278	27.187	34.554	20.198	-0.103468193294971	0.663217438148134	0.872366525152462	347.4	323.5	no
Zm00001d006030	690	566	659	604	478	579	55.276	47.532	48.292	47.186	41.086	49.138	0.0521630609713107	0.721793415437449	0.89677137042612	580.5	602.1	no
Zm00001d006031	17	20	39	34	24	29	1.362	1.68	2.858	2.656	2.063	2.461	-0.36685792117153	0.388249303940913	0.708662128814876	30.3	23.4	no
Zm00001d006032	38	34	42	63	69	58	3.044	2.855	3.078	4.922	5.931	4.922	-0.89986450789915	0.00210927075697286	0.0255876303410595	66.8	35.7	yes
Zm00001d006034	565	378	403	514	354	374	45.262	31.744	29.532	40.155	30.428	31.74	-0.0245203652763534	0.909752111102928	0.970099073887082	432.2	425.2	no
Zm00001d006036	2927	2334	2719	2505	2120	2103	234.483	196.007	199.252	195.698	182.224	178.475	0.093253874342888	0.48207770780055	0.773566243155989	2352.4	2509.7	no
Zm00001d006037	16	7	21	2	5	3	1.282	0.588	1.539	0.156	0.43	0.255	1.94599902268382	0.0140431961639162	0.103372928470952	3.6	13.6	no
Zm00001d006040	724	798	791	784	760	763	58	67.015	57.965	61.248	65.326	64.753	-0.15261475415695	0.243191788078833	0.578114760057821	809.3	728.2	no
Zm00001d006041	1146	972	1091	1046	994	911	91.807	81.627	79.95	81.716	85.439	77.314	-0.0350791473376201	0.79339558644081	0.929695609148562	1034.3	1009.5	no
Zm00001d006043	76	53	67	24	17	26	6.088	4.451	4.91	1.875	1.461	2.207	1.39490624376823	5.43902689394983e-05	0.00141432396727166	23.4	61.6	yes
Zm00001d006044	15	10	7	7	9	6	1.202	0.84	0.513	0.547	0.774	0.509	0.393441107164337	0.563010938308917	0.820660041120603	7.8	10.2	no
Zm00001d006045	5	8	23	15	9	6	0.401	0.672	1.685	1.172	0.774	0.509	0.0806653432408534	0.91091709558299	0.970632771848986	10.4	10.9	no
Zm00001d006046	2385	2155	2643	2247	2034	2299	191.064	180.975	193.682	175.542	174.832	195.109	-0.0338501442756421	0.762101106402545	0.915399500300653	2306	2252.3	no
Zm00001d006049	1756	1290	1508	1580	1411	1266	140.674	108.333	110.508	123.434	121.282	107.441	-0.0555473145462813	0.729021001127165	0.900246124235065	1489.6	1433.5	no
Zm00001d006051	118	118	109	128	101	99	9.453	9.91	7.988	10	8.681	8.402	-0.0748791249817885	0.730910036753232	0.901047312379614	114.5	108.9	no
Zm00001d006052	587	467	586	509	402	431	47.025	39.218	42.943	39.764	34.554	36.578	0.134845688376727	0.361988397056245	0.689549644003137	468.6	514.7	no
Zm00001d006053	155	212	168	253	386	331	12.417	17.804	12.311	19.765	33.179	28.091	-1.02236451827932	4.97852113273885e-05	0.00131309179491104	343.6	169.2	yes
Zm00001d006054	11	22	15	19	28	27	0.881	1.848	1.099	1.484	2.407	2.291	-0.785760256545845	0.105805978229163	0.376644146702922	26.2	15.2	no
Zm00001d006055	246	272	288	282	202	248	19.707	22.842	21.105	22.031	17.363	21.047	-0.0126351772386779	0.94008324266064	0.980503441471907	255.2	253.2	no
Zm00001d006057	1118	1000	1181	1512	1355	1367	89.564	83.979	86.545	118.122	116.469	116.013	-0.517514857570111	3.14067819473693e-06	0.000129377594018588	1482.6	1035.7	yes
Zm00001d006059	933	1127	1109	1555	1294	1285	74.743	94.644	81.269	121.481	111.226	109.054	-0.535659694873101	7.69008959175826e-05	0.00187940772642614	1444.8	996.9	yes
Zm00001d006060	3	6	5	4	4	8	0.24	0.504	0.366	0.312	0.344	0.679	-0.353494358924612	0.685799433199311	0.881021575250911	5.6	4.4	no
Zm00001d006061	143	143	166	149	144	148	11.456	12.009	12.165	11.64	12.377	12.56	-0.12478681023726	0.495216469253898	0.78062429599655	154.7	141.8	no
Zm00001d006063	60	51	74	23	12	16	4.807	4.283	5.423	1.797	1.031	1.358	1.7038349330611	3.66216143553869e-06	0.000148061248595346	17.7	57.8	yes
Zm00001d006064	1230	1056	1188	1386	790	918	98.536	88.682	87.058	108.278	67.904	77.908	0.02684468235376	0.8865356213829	0.962666217998153	1072.1	1092.7	no
Zm00001d006065	342	342	383	502	371	432	27.398	28.721	28.067	39.218	31.889	36.662	-0.442951954709406	0.00221701581770999	0.0265234302542899	455.2	335.1	yes
Zm00001d006066	7	11	11	10	7	11	0.561	0.924	0.806	0.781	0.602	0.934	-0.104982244974219	0.86755161213911	0.95771168489354	9.8	9.1	no
Zm00001d006069	159	123	101	156	149	71	12.738	10.329	7.401	12.187	12.807	6.026	-0.114166685806073	0.732113955652894	0.901547829622334	131.5	121.6	no
Zm00001d006070	500	458	547	520	454	465	40.055	38.462	40.085	40.624	39.023	39.463	-0.0928775743858709	0.466427881127797	0.764528931210921	503.6	472.2	no
Zm00001d006071	349	344	387	326	229	234	27.959	28.889	28.36	25.468	19.684	19.859	0.302910793937005	0.0677015197133166	0.289175830238155	274.6	339.2	no
Zm00001d006078	481	421	408	760	614	537	38.533	35.355	29.899	59.373	52.776	45.573	-0.690270934084517	7.72887597675074e-05	0.00188504375933468	666.9	413.6	yes
Zm00001d006079	378	334	388	345	236	276	30.282	28.049	28.433	26.952	20.285	23.423	0.210312816490017	0.200849943355719	0.527019524127544	298.4	345.6	no
Zm00001d006080	323	371	464	248	230	286	25.876	31.156	34.003	19.374	19.77	24.272	0.434314223655153	0.0145250123679078	0.105830764726042	268	361.9	no
Zm00001d006084	1671	1498	1754	2024	1830	1630	133.865	125.8	128.535	158.12	157.297	138.333	-0.312348493512379	0.0110639898371243	0.0871702781285094	1919.5	1545.9	no
Zm00001d006085	1661	1375	1632	1602	1383	1360	133.064	115.471	119.595	125.153	118.875	115.419	-0.0515710462886511	0.680107953750403	0.878625104363885	1519.9	1466.6	no
Zm00001d006088	5	9	13	10	9	12	0.401	0.756	0.953	0.781	0.774	1.018	-0.371188579918353	0.563474144463126	0.820784532079923	10.9	8.4	no
Zm00001d006089	431	337	472	239	232	244	34.528	28.301	34.589	18.671	19.942	20.707	0.630221163139973	0.000144713707517708	0.0031060977061209	250.9	388	yes
Zm00001d006090	422	438	498	364	318	350	33.807	36.783	36.494	28.437	27.334	29.703	0.237991005317202	0.0786286477501996	0.317040334646996	361.3	426.1	no
Zm00001d006091	39	28	60	48	29	31	3.124	2.351	4.397	3.75	2.493	2.631	0.0698088976754998	0.852617784786525	0.951571856186721	37.5	39.3	no
Zm00001d006094	9	30	24	78	99	59	0.721	2.519	1.759	6.094	8.51	5.007	-2.07044834019348	1.40504217135211e-06	6.63107993271002e-05	83.2	19.8	yes
Zm00001d006096	271	307	309	369	326	331	21.71	25.782	22.644	28.827	28.021	28.091	-0.364831853317217	0.0147220808689702	0.106821405291122	359.2	279	no
Zm00001d006097	62	75	86	81	109	103	4.967	6.298	6.302	6.328	9.369	8.741	-0.564440609626308	0.0324525547008519	0.182769555779404	103.5	69.8	no
Zm00001d006098	37	68	72	76	67	78	2.964	5.711	5.276	5.937	5.759	6.62	-0.4826033635528	0.113002242484605	0.39032254193465	77.4	55.4	no
Zm00001d006099	19	20	40	13	12	22	1.522	1.68	2.931	1.016	1.031	1.867	0.567120099788087	0.257521699404204	0.593424136853634	16.5	24.3	no
Zm00001d006100	3846	3125	3786	4044	3008	2921	308.105	262.434	277.443	315.928	258.552	247.896	-0.0408272802806953	0.778887021319002	0.922001212908747	3475.2	3378.5	no
Zm00001d006101	0	11	4	8	12	11	0	0.924	0.293	0.625	1.031	0.934	-1.19816325751037	0.203702965328463	0.52966491280678	11	4.8	no
Zm00001d006102	657	621	618	688	514	551	52.633	52.151	45.288	53.748	44.181	46.762	-0.0335158139873946	0.820253648291318	0.939710207515171	611.3	597.8	no
Zm00001d006103	335	291	427	206	147	222	26.837	24.438	31.291	16.093	12.635	18.84	0.710927422984833	0.000356661439363871	0.00637655332494318	200.8	328.6	yes
Zm00001d006106	308	329	324	396	352	330	24.674	27.629	23.743	30.937	30.256	28.006	-0.318728495101734	0.0349608147270689	0.192200305682521	377.3	302.7	no
Zm00001d006107	2341	1392	1486	1709	1142	1120	187.539	116.899	108.896	133.512	98.16	95.051	0.258444406427305	0.280368374611999	0.616851590467347	1380	1651.1	no
Zm00001d006108	236	206	312	259	237	265	18.906	17.3	22.864	20.234	20.371	22.49	-0.180602102810873	0.306922428015331	0.642084260726057	266.7	235	no
Zm00001d006109	261	199	248	192	201	178	20.909	16.712	18.174	15	17.277	15.106	0.149652910693312	0.424066828746441	0.737487466937176	200.6	222.4	no
Zm00001d006111	11	14	15	6	6	5	0.881	1.176	1.099	0.469	0.516	0.424	1.07477701427898	0.096066043758863	0.355978887035354	6	12.5	no
Zm00001d006112	589	538	711	549	496	542	47.185	45.181	52.103	42.889	42.634	45.998	0.0490656238996864	0.711466473488464	0.892572275449175	556	575	no
Zm00001d006113	864	872	1024	1081	995	838	69.215	73.23	75.04	84.451	85.525	71.118	-0.237181746947783	0.0803469208480657	0.320982733898115	1020.2	865.4	no
Zm00001d006115	67	74	94	85	95	86	5.367	6.214	6.888	6.64	8.166	7.299	-0.346113007211001	0.155165406201086	0.462138835400826	93.6	73.4	no
Zm00001d006116	3	9	11	1	7	6	0.24	0.756	0.806	0.078	0.602	0.509	0.513861443500062	0.57866680063751	0.829827895547582	5.1	7.1	no
Zm00001d006118	240	180	208	184	178	167	19.227	15.116	15.243	14.375	15.3	14.173	0.0915633205589048	0.634985947871372	0.857786942252738	185.5	197.7	no
Zm00001d006119	303	284	339	292	196	280	24.273	23.85	24.842	22.812	16.847	23.763	0.117071393136427	0.510735971832927	0.789609829220179	267.6	290.5	no
Zm00001d006124	501	333	421	392	389	365	40.135	27.965	30.851	30.624	33.436	30.976	-0.0268144891862234	0.88684486226472	0.962666217998153	402.1	394.7	no
Zm00001d006125	272	345	493	407	377	431	21.79	28.973	36.128	31.796	32.405	36.578	-0.302775942732944	0.13350002049754	0.427309095006121	426.1	345.1	no
Zm00001d006126	29	35	39	21	20	23	2.323	2.939	2.858	1.641	1.719	1.952	0.525569035888694	0.166365946886366	0.479401872187576	22.5	32.3	no
Zm00001d006127	260	245	290	224	186	224	20.829	20.575	21.252	17.499	15.988	19.01	0.169100121752193	0.291506540220468	0.627219002368499	221.8	249.4	no
Zm00001d006128	270	257	297	255	226	233	21.63	21.583	21.765	19.921	19.426	19.774	0.0492847188348812	0.743227601146708	0.906398175771521	250	258.7	no
Zm00001d006130	214	339	341	275	260	241	17.144	28.469	24.989	21.484	22.348	20.453	0.044177711362423	0.833662730857437	0.944464067652602	272	280.4	no
Zm00001d006131	937	979	1117	1149	1114	1099	75.064	82.215	81.855	89.763	95.754	93.269	-0.309440242220278	0.00768022405966961	0.0675469809993648	1179.4	951.5	no
Zm00001d006132	320	409	596	303	293	389	25.635	34.347	43.676	23.671	25.185	33.013	0.251730977512538	0.267280375387949	0.603507911087406	346	411.6	no
Zm00001d006133	159	126	129	89	49	55	12.738	10.581	9.453	6.953	4.212	4.668	0.962651134513282	0.000423206077962226	0.0073364900355346	66.8	130.7	yes
Zm00001d006148	31	40	50	39	47	46	2.483	3.359	3.664	3.047	4.04	3.904	-0.295847415041632	0.369935407706039	0.695037731905199	46.5	37.8	no
Zm00001d006153	792	1008	593	863	1062	599	63.448	84.651	43.456	67.42	91.284	50.835	-0.220985154599641	0.427832101063602	0.740009712358406	888.9	762.8	no
Zm00001d006154	122	156	183	139	122	147	9.773	13.101	13.41	10.859	10.486	12.475	0.0138063561458591	0.947547161694747	0.98284343694867	142.9	144.2	no
Zm00001d006158	2057	1403	1698	1502	1204	1678	164.787	117.822	124.432	117.34	103.49	142.406	0.081878073750321	0.663540648914492	0.872544179022183	1533.9	1623.6	no
Zm00001d006159	278	215	263	206	150	196	22.271	18.055	19.273	16.093	12.893	16.634	0.301148339561244	0.111734837768304	0.387788467790257	192.6	237.5	no
Zm00001d006160	2006	1772	2158	2194	1670	1661	160.702	148.811	158.141	171.401	143.545	140.964	-0.0493057967656044	0.702609025097963	0.889034661088983	1926.6	1862.2	no
Zm00001d006162	131	121	137	130	110	119	10.494	10.161	10.04	10.156	9.455	10.099	-0.0398086079299167	0.837875366183685	0.94632233793425	125.6	122.2	no
Zm00001d006165	36	46	46	52	33	41	2.884	3.863	3.371	4.062	2.837	3.48	-0.126605219257517	0.694772114620862	0.885037878983852	43.8	40.2	no
Zm00001d006166	667	527	674	525	466	498	53.434	44.257	49.392	41.014	40.055	42.264	0.168555234577404	0.236117721074189	0.569280205425752	521.4	586	no
Zm00001d006167	538	409	413	443	349	304	43.099	34.347	30.265	34.608	29.998	25.799	0.167463042094197	0.403028502140857	0.719800978756485	382.2	429.6	no
Zm00001d006168	150	175	212	158	139	142	12.017	14.696	15.536	12.343	11.948	12.051	0.129335606910177	0.493922154316096	0.779683971797621	153.7	168	no
Zm00001d006169	6	4	18	1	4	31	0.481	0.336	1.319	0.078	0.344	2.631	-0.590341715059622	0.572653892707421	0.826025935723507	12.8	8.5	no
Zm00001d006170	6	13	13	21	14	20	0.481	1.092	0.953	1.641	1.203	1.697	-0.93683834402382	0.0846176085373576	0.330246974553662	19.2	10	no
Zm00001d006171	76	53	75	76	31	45	6.088	4.451	5.496	5.937	2.665	3.819	0.283920381610446	0.412499938809634	0.728092912682101	52.3	63.9	no
Zm00001d006175	76	75	100	69	54	83	6.088	6.298	7.328	5.39	4.642	7.044	0.122919005210364	0.641446578876796	0.860645360177546	72.1	78.4	no
Zm00001d006176	155	143	157	152	115	141	12.417	12.009	11.505	11.875	9.885	11.966	0.00481257293140567	0.980029679547913	0.993623358868406	142.4	143.1	no
Zm00001d006177	635	717	929	653	624	563	50.87	60.213	68.078	51.014	53.636	47.78	0.143804230856095	0.349690564124158	0.678859394858191	645	712.2	no
Zm00001d006179	18	27	29	7	15	19	1.442	2.267	2.125	0.547	1.289	1.612	0.674427739864513	0.199143141504622	0.52555640401827	14.6	23.2	no
Zm00001d006180	20	21	25	21	15	32	1.602	1.764	1.832	1.641	1.289	2.716	-0.202532369212139	0.653567686152383	0.867479669794795	23.8	20.7	no
Zm00001d006181	216	196	229	188	132	163	17.304	16.46	16.781	14.687	11.346	13.833	0.256107753814136	0.158157316585749	0.466685743402256	168.3	201.3	no
Zm00001d006182	175	149	160	147	106	125	14.019	12.513	11.725	11.484	9.111	10.608	0.207582737508096	0.304652042891174	0.639640284177037	131.8	152.4	no
Zm00001d006183	389	329	400	375	301	313	31.163	27.629	29.313	29.296	25.872	26.563	0.0221762595656087	0.881684990453316	0.961416137838762	345.4	350.9	no
Zm00001d006184	340	365	552	192	254	316	27.238	30.652	40.451	15	21.833	26.818	0.538947716275062	0.029085097105328	0.169771562998509	269.3	390.8	no
Zm00001d006185	1019	988	1202	813	699	844	81.633	82.971	88.084	63.514	60.082	71.627	0.285868505783008	0.0225549994734774	0.142529286340701	825	1005.6	no
Zm00001d006192	374	375	382	390	273	331	29.961	31.492	27.993	30.468	23.466	28.091	0.038441818702516	0.810047233809075	0.935558736913383	346.3	356.1	no
Zm00001d006193	16	36	85	86	278	199	1.282	3.023	6.229	6.719	23.895	16.888	-2.27498059844242	0.00336764449364067	0.0365170858141271	202	41.7	yes
Zm00001d006194	480	373	504	470	408	422	38.453	31.324	36.934	36.718	35.07	35.814	-0.0975038241208961	0.515304582661212	0.792458458582589	454.9	425.1	no
Zm00001d006195	101	134	173	190	237	292	8.091	11.253	12.678	14.843	20.371	24.781	-0.994545815493575	0.000103430884306033	0.002357181987868	253.8	127.2	yes
Zm00001d006196	343	386	438	347	289	315	27.478	32.416	32.097	27.109	24.841	26.733	0.137646751825773	0.347679484093674	0.676868031960563	332.6	365.9	no
Zm00001d006198	172	181	205	185	124	138	13.779	15.2	15.023	14.453	10.658	11.712	0.169069437900394	0.382909865246272	0.705197727706205	155.5	175.1	no
Zm00001d006199	499	404	424	367	323	302	39.975	33.927	31.071	28.671	27.763	25.63	0.269056237189846	0.109134573579988	0.382921323222629	347.1	418.5	no
Zm00001d006203	149	98	112	89	68	74	11.936	8.23	8.208	6.953	5.845	6.28	0.487948050368429	0.0588254679545077	0.265600865199496	80.6	113.2	no
Zm00001d006204	149	132	153	131	140	157	11.936	11.085	11.212	10.234	12.034	13.324	-0.141793163756159	0.482434304478719	0.773669729088782	150.6	136.3	no
Zm00001d006205	96	122	147	181	138	120	7.691	10.245	10.772	14.14	11.862	10.184	-0.423221313125156	0.0654547159934116	0.283564267778681	153	114.1	no
Zm00001d006207	33	36	46	69	73	73	2.644	3.023	3.371	5.39	6.275	6.195	-1.06848801801882	0.000176141606542513	0.00362047323946359	75.6	35.9	yes
Zm00001d006209	145	372	551	246	328	379	11.616	31.24	40.378	19.218	28.193	32.164	-0.0307107593139512	0.934158435791276	0.978910252745648	336.8	329.5	no
Zm00001d006210	92	60	68	69	56	54	7.37	5.039	4.983	5.39	4.813	4.583	0.148526806811173	0.605925236866228	0.842836029081162	62.5	69.4	no
Zm00001d006211	16	17	13	23	21	14	1.282	1.428	0.953	1.797	1.805	1.188	-0.481035868362749	0.321858393732419	0.654883855105425	20.3	14.6	no
Zm00001d006212	189	173	228	175	140	201	15.141	14.528	16.708	13.671	12.034	17.058	0.0323482983404946	0.870154054481122	0.95859933089173	180.6	184.6	no
Zm00001d006213	1154	1542	1942	1215	1268	1292	92.448	129.495	142.312	94.919	108.991	109.648	0.125402479413306	0.484528216518089	0.774592517904993	1326.7	1446.8	no
Zm00001d006214	506	407	488	334	403	387	40.536	34.179	35.761	26.093	34.64	32.843	0.15282746999821	0.390773967734976	0.71046447042513	396.2	440.2	no
Zm00001d006217	272	217	220	154	173	188	21.79	18.223	16.122	12.031	14.87	15.955	0.304060233231754	0.150211134055032	0.454577599362611	181.3	223.8	no
Zm00001d006219	600	525	622	540	430	528	48.066	44.089	45.581	42.186	36.961	44.81	0.0666899051409706	0.633153033559793	0.856729696900845	523.6	548.6	no
Zm00001d006220	1379	1374	1530	1527	1506	1416	110.472	115.387	112.12	119.293	129.448	120.171	-0.214398544839904	0.0596728498241637	0.267960071545546	1561	1345.3	no
Zm00001d006221	1125	939	936	929	733	741	90.124	78.856	68.591	72.576	63.005	62.886	0.174386554777707	0.270434757395309	0.60691503403094	838.8	947	no
Zm00001d006226	65	68	104	74	67	67	5.207	5.711	7.621	5.781	5.759	5.686	0.0201299050774944	0.938629346088517	0.980053451170297	72.8	73.7	no
Zm00001d006227	621	526	596	675	600	558	49.749	44.173	43.676	52.733	51.573	47.356	-0.22701884304686	0.106375160130931	0.377605043550352	641.5	548.2	no
Zm00001d006231	6	7	6	9	5	1	0.481	0.588	0.44	0.703	0.43	0.085	0.209558596142419	0.815023942452562	0.937565799685255	5.1	6	no
Zm00001d006232	34	39	56	40	47	33	2.724	3.275	4.104	3.125	4.04	2.801	-0.0676513935720686	0.84271875239675	0.948152521878647	42.2	40.1	no
Zm00001d006235	1417	1145	1445	1095	891	970	113.517	96.156	105.891	85.544	76.586	82.321	0.28301378697486	0.029140840741966	0.170029607395628	1033.1	1257.1	no
Zm00001d006236	968	925	913	1508	1254	921	77.547	77.68	66.906	117.809	107.787	78.162	-0.538986637225936	0.00358392044361842	0.0384621721735683	1285.1	884.8	yes
Zm00001d006237	303	317	391	274	204	224	24.273	26.621	28.653	21.406	17.535	19.01	0.369589442805659	0.0219405306816531	0.139825683969334	244.8	316.4	no
Zm00001d006238	1164	1012	1057	1152	1004	877	93.249	84.987	77.458	89.997	86.299	74.428	-0.0582695887459794	0.695098347843154	0.885117000719121	1060.5	1018.8	no
Zm00001d006242	725	361	395	509	270	288	58.08	30.316	28.946	39.764	23.208	24.442	0.346615011755623	0.264042178316225	0.600950372615482	368.8	469.3	no
Zm00001d006243	240	231	291	279	234	274	19.227	19.399	21.325	21.796	20.113	23.253	-0.206358017097437	0.188407759722784	0.510692599135527	275.4	238.6	no
Zm00001d006244	192	153	211	154	116	134	15.381	12.849	15.462	12.031	9.971	11.372	0.303378976417822	0.118331119010538	0.40054835276447	141	174	no
Zm00001d006246	1030	927	1133	1028	885	914	82.514	77.848	83.028	80.31	76.07	77.568	-0.0294703467061994	0.795766865266696	0.930749858267589	989.1	969	no
Zm00001d006247	96	88	105	86	51	55	7.691	7.39	7.695	6.719	4.384	4.668	0.442021355054659	0.0910076790635334	0.344095427463841	66.6	90.7	no
Zm00001d006249	413	374	444	446	314	363	33.086	31.408	32.537	34.843	26.99	30.807	-0.0191273777938171	0.90048604397057	0.967429328920703	391.2	386.3	no
Zm00001d006250	1493	1208	1302	1341	773	993	119.605	101.447	95.412	104.763	66.443	84.273	0.226421460715969	0.233790572905201	0.566130117323975	1077.7	1261.4	no
Zm00001d006251	1115	1136	1376	1223	1146	1090	89.323	95.4	100.835	95.544	98.504	92.505	-0.0931310605779411	0.423494378695151	0.736759141514856	1212.2	1136.1	no
Zm00001d006254	97	148	222	123	99	100	7.771	12.429	16.268	9.609	8.51	8.487	0.364964864883768	0.193369033387934	0.517817779009908	112.5	144.7	no
Zm00001d006255	76	84	87	81	83	68	6.088	7.054	6.375	6.328	7.134	5.771	-0.0679275246528313	0.779143590134516	0.922194291739485	81.4	77.7	no
Zm00001d006256	1199	1382	808	2208	2133	1220	96.052	116.059	59.211	172.495	183.342	103.537	-0.848488367166913	0.00238418482433662	0.0279105620915383	1946.2	1081.1	yes
Zm00001d006257	111	166	179	155	178	195	8.892	13.94	13.117	12.109	15.3	16.549	-0.379892570915048	0.108680163665834	0.382165873260248	186	142.8	no
Zm00001d006262	18	20	28	33	31	24	1.442	1.68	2.052	2.578	2.665	2.037	-0.579439160332422	0.146819094956261	0.449092600354219	30.8	20.6	no
Zm00001d006267	307	294	355	358	276	305	24.594	24.69	26.015	27.968	23.724	25.884	-0.129646089184869	0.380490289513794	0.703347289471438	327.8	299.7	no
Zm00001d006269	181	213	262	188	154	184	14.5	17.888	19.2	14.687	13.237	15.615	0.157358947188681	0.397838506310615	0.715757030526565	184	205.1	no
Zm00001d006270	516	407	498	529	454	441	41.337	34.179	36.494	41.327	39.023	37.426	-0.158308426565405	0.290616220079681	0.626463214926305	498	446.3	no
Zm00001d006271	24	20	25	18	12	27	1.923	1.68	1.832	1.406	1.031	2.291	0.118477254940617	0.798910850240214	0.931926677762569	19.9	21.6	no
Zm00001d006274	139	140	187	141	95	141	11.135	11.757	13.704	11.015	8.166	11.966	0.147194453642463	0.500724900230508	0.783630819690076	131.4	145.6	no
Zm00001d006286	520	563	836	329	305	397	41.657	47.28	61.263	25.702	26.216	33.692	0.723447985363238	0.000207854080830311	0.0041188656404371	361.8	596.9	yes
Zm00001d006287	1160	1030	1203	1254	830	1032	92.928	86.498	88.157	97.966	71.342	87.582	-0.0257022576525645	0.86302594957363	0.955265334304145	1084.4	1065.6	no
Zm00001d006291	46	33	52	64	52	45	3.685	2.771	3.811	5	4.47	3.819	-0.457080087667281	0.138021759004077	0.435232365135176	56.2	40.9	no
Zm00001d006293	55	49	75	33	41	50	4.406	4.115	5.496	2.578	3.524	4.243	0.355384395678042	0.269183551408753	0.605751421534151	43.8	55.8	no
Zm00001d006294	24	26	30	20	26	28	1.923	2.183	2.198	1.562	2.235	2.376	-0.0547427424719465	0.89087432913023	0.96416240012731	26.1	25.1	no
Zm00001d006295	269	197	264	252	235	229	21.55	16.544	19.346	19.687	20.199	19.434	-0.131846327519119	0.458771941883286	0.760576076376743	250.9	228.9	no
Zm00001d006296	946	987	1265	1286	1226	1136	75.785	82.887	92.701	100.466	105.381	96.409	-0.354591523024883	0.00658903604667362	0.0603177316605575	1278.8	999.7	no
Zm00001d006297	348	253	204	198	141	94	27.878	21.247	14.949	15.468	12.12	7.977	0.76455972124912	0.0119575474734721	0.0922400903077523	150.4	255.8	no
Zm00001d006298	32	35	34	17	22	35	2.564	2.939	2.492	1.328	1.891	2.97	0.285155075316282	0.493474310025365	0.779570399558543	26.2	31.8	no
Zm00001d006306	112	116	152	110	86	109	8.972	9.742	11.139	8.594	7.392	9.25	0.156386746532543	0.466682386348973	0.764778551791977	106.6	118.7	no
Zm00001d006307	505	379	439	418	302	348	40.456	31.828	32.17	32.655	25.958	29.534	0.160594992437661	0.361428140106584	0.689066938328489	372.3	416.5	no
Zm00001d006308	112	89	101	91	88	75	8.972	7.474	7.401	7.109	7.564	6.365	0.0939426922644132	0.689273017406533	0.882709913042596	89	95.1	no
Zm00001d006309	273	352	388	405	323	408	21.87	29.561	28.433	31.64	27.763	34.626	-0.323390195968729	0.0634177256108669	0.277452549547543	397.2	317.4	no
Zm00001d006310	76	45	54	76	43	43	6.088	3.779	3.957	5.937	3.696	3.649	-0.0271057986653731	0.937367950132336	0.979897409519639	56.1	55.2	no
Zm00001d006311	36	42	68	42	24	41	2.884	3.527	4.983	3.281	2.063	3.48	0.283750888623383	0.437249649164443	0.745672244773205	37.2	45.2	no
Zm00001d006312	25	22	20	21	21	33	2.003	1.848	1.466	1.641	1.805	2.801	-0.317820269134691	0.46169920371557	0.762029354886465	26.4	21.2	no
Zm00001d006315	108	91	113	107	74	66	8.652	7.642	8.281	8.359	6.361	5.601	0.186522615472734	0.450733355132782	0.755627230215339	85.9	97.9	no
Zm00001d006316	68	45	66	50	56	51	5.448	3.779	4.837	3.906	4.813	4.328	0.0243047210616736	0.934362511014812	0.978951238980034	55.2	56.1	no
Zm00001d006317	295	245	288	323	234	241	23.633	20.575	21.105	25.234	20.113	20.453	-0.0967972915497825	0.577457708916594	0.828970856206467	278	260.2	no
Zm00001d006320	609	450	504	476	392	370	48.787	37.791	36.934	37.186	33.694	31.401	0.186985268090224	0.290736937264579	0.626554433340968	432.4	492.5	no
Zm00001d006321	2796	2421	2790	2224	1705	1916	223.989	203.313	204.455	173.745	146.553	162.605	0.302481195294256	0.0133640329641804	0.0997828372208735	2040.1	2516.5	no
Zm00001d006322	275	267	307	268	240	270	22.03	22.422	22.497	20.937	20.629	22.914	-0.0323419235274261	0.829985089133573	0.943515091837722	272.6	266.5	no
Zm00001d006323	871	752	1080	660	641	702	69.776	63.152	79.144	51.561	55.097	59.576	0.264664441756056	0.0699118644428196	0.295053057906336	703	844	no
Zm00001d006324	202	242	292	241	200	233	16.182	20.323	21.398	18.828	17.191	19.774	-0.034023586302676	0.847660890145629	0.949701847807909	235.8	230.2	no
Zm00001d006328	987	810	760	1070	742	688	79.069	68.023	55.694	83.591	63.778	58.388	-0.105183332579683	0.59640877170551	0.838497977314681	869.3	808.6	no
Zm00001d006329	750	634	581	675	574	548	60.083	53.243	42.576	52.733	49.338	46.507	-0.0162130657212023	0.925783529141198	0.976164209985853	628.2	621.6	no
Zm00001d006330	710	1061	1142	668	1108	972	56.878	89.102	83.687	52.186	95.238	82.49	-0.0956392140652431	0.703193711070274	0.88908485837145	975	912.1	no
Zm00001d006331	187	145	172	110	123	114	14.981	12.177	12.604	8.594	10.572	9.675	0.377656530254997	0.0737204836354516	0.304574977625358	122.1	158.5	no
Zm00001d006332	13	5	11	1	1	3	1.041	0.42	0.806	0.078	0.086	0.255	2.36788984239879	0.018893858411744	0.126530797603789	1.8	9.1	no
Zm00001d006333	215	174	147	164	112	115	17.224	14.612	10.772	12.812	9.627	9.76	0.318447903600097	0.19814883052719	0.52395656568081	136	170	no
Zm00001d006335	251	226	334	236	238	229	20.108	18.979	24.476	18.437	20.457	19.434	0.0374205957792316	0.831810934771967	0.943897536972639	246.8	252.9	no
Zm00001d006336	376	367	418	519	475	391	30.122	30.82	30.632	40.546	40.829	33.183	-0.411369278646159	0.00744966904745926	0.0659094917999342	484.7	364.5	no
Zm00001d006337	642	584	658	626	559	592	51.431	49.044	48.219	48.905	48.049	50.241	-0.0719220715273864	0.563388150447694	0.820784532079923	622.3	592.2	no
Zm00001d006340	246	267	272	218	217	234	19.707	22.422	19.933	17.031	18.652	19.859	0.0724755830073487	0.662098388306796	0.872091465754061	234.9	247	no
Zm00001d006341	41	59	51	92	78	63	3.285	4.955	3.737	7.187	6.704	5.347	-0.776254896952494	0.00713069228161174	0.0639096625987445	81.4	47.6	no
Zm00001d006342	208	247	315	274	236	248	16.663	20.743	23.084	21.406	20.285	21.047	-0.14062467285861	0.42514588838545	0.738064635086114	265.2	240.4	no
Zm00001d006343	12	12	14	6	8	10	0.961	1.008	1.026	0.469	0.688	0.849	0.496538657802658	0.415043323263265	0.730715164948255	8.5	11.9	no
Zm00001d006344	2167	1896	2125	2047	1614	1687	173.599	159.224	155.723	159.917	138.731	143.17	0.0594402328596741	0.628151343186961	0.854124798826418	1867.1	1946.1	no
Zm00001d006345	100	87	105	101	89	109	8.011	7.306	7.695	7.89	7.65	9.25	-0.192682139755447	0.381656891462871	0.704397201266269	104.8	91.6	no
Zm00001d006347	359	322	326	298	294	295	28.76	27.041	23.89	23.281	25.271	25.036	0.0281082779675255	0.86146833464269	0.954940578598412	311.3	317.5	no
Zm00001d006348	558	524	728	573	538	553	44.702	44.005	53.349	44.764	46.244	46.931	-0.0446588785337401	0.750681957986125	0.910533235997033	583.4	565.2	no
Zm00001d006350	407	338	484	418	373	377	32.605	28.385	35.468	32.655	32.061	31.995	-0.0898272129493731	0.553107435859369	0.815782228958679	409	384	no
Zm00001d006351	46	49	45	17	17	21	3.685	4.115	3.298	1.328	1.461	1.782	1.19334902178879	0.00131310731265694	0.0178385791315565	19.3	44.2	yes
Zm00001d006354	91	73	95	65	71	58	7.29	6.13	6.962	5.078	6.103	4.922	0.254055407325292	0.316397602212596	0.650778186495095	68.2	81.2	no
Zm00001d006355	34	43	53	40	21	28	2.724	3.611	3.884	3.125	1.805	2.376	0.394605060484905	0.278751577726631	0.615157315537185	30.8	40.6	no
Zm00001d006357	150	143	189	180	163	136	12.017	12.009	13.85	14.062	14.011	11.542	-0.152301139979471	0.432972066068969	0.743482687580829	167.6	150.7	no
Zm00001d006358	119	135	178	129	98	122	9.533	11.337	13.044	10.078	8.424	10.354	0.146349805465466	0.495062207433384	0.780592227679493	121.9	134.8	no
Zm00001d006360	672	629	735	522	617	532	53.834	52.823	53.862	40.78	53.034	45.149	0.119555643672587	0.442294668856349	0.749718232878321	588.6	639	no
Zm00001d006361	814	648	832	803	814	825	65.21	54.418	60.97	62.733	69.967	70.015	-0.252937660480079	0.0764087251528748	0.311306655217019	857.6	719.5	no
Zm00001d006364	65	108	83	149	121	130	5.207	9.07	6.082	11.64	10.401	11.033	-0.791801735938775	0.00190099062548158	0.0236024082060699	139.8	80.9	yes
Zm00001d006365	376	453	449	887	1197	948	30.122	38.042	32.903	69.295	102.888	80.454	-1.41349464714272	2.82864367080766e-13	8.47709150095171e-11	1071	402	yes
Zm00001d006368	57	83	82	89	100	81	4.566	6.97	6.009	6.953	8.595	6.874	-0.444773962563848	0.0922579510084428	0.347125608196393	95	69.7	no
Zm00001d006369	84	91	112	89	70	78	6.729	7.642	8.208	6.953	6.017	6.62	0.117644218518759	0.608813295523597	0.844095353649918	82.8	89.8	no
Zm00001d006370	237	210	235	231	198	211	18.986	17.636	17.221	18.046	17.019	17.907	-0.0630837720484981	0.698664708971602	0.886746799873006	223.9	214.5	no
Zm00001d006373	424	350	427	467	415	423	33.967	29.393	31.291	36.483	35.671	35.899	-0.277098442649381	0.0515215873142693	0.245085328543573	456.9	377.1	no
Zm00001d006374	2248	1871	1535	1348	1390	1031	180.088	157.125	112.487	105.309	119.477	87.498	0.439620249521046	0.0381735047501925	0.202839046184811	1322.5	1793.9	no
Zm00001d006375	18	18	28	16	8	6	1.442	1.512	2.052	1.25	0.688	0.509	0.939889459014392	0.088478482162923	0.338001679575281	10.3	19.9	no
Zm00001d006376	6	7	12	15	0	9	0.481	0.588	0.879	1.172	0	0.764	-0.0728734061091064	0.939024872114736	0.980237789391335	8.1	7.7	no
Zm00001d006377	437	442	587	572	531	578	35.008	37.119	43.016	44.686	45.642	49.053	-0.362719188919123	0.0108729974614135	0.0861363074463769	589.4	458	no
Zm00001d006382	172	153	168	192	179	173	13.779	12.849	12.311	15	15.386	14.682	-0.298030025646105	0.0935529233205622	0.350555723217869	190.6	155.1	no
Zm00001d006384	330	248	278	315	239	232	26.436	20.827	20.372	24.609	20.543	19.689	-0.0245212266931557	0.897905230244725	0.966432228737028	274	269.7	no
Zm00001d006388	802	991	1173	1039	847	1009	64.249	83.223	85.959	81.17	72.804	85.63	-0.125729225350928	0.407390341646911	0.72419244020054	1012.3	927.7	no
Zm00001d006389	208	196	247	198	225	256	16.663	16.46	18.1	15.468	19.34	21.726	-0.228560196374245	0.233994101729351	0.566324307385543	239.2	203.9	no
Zm00001d006397	546	292	177	235	145	46	43.74	24.522	12.971	18.359	12.463	3.904	1.14681066758771	0.132338645105937	0.425578717663893	146.9	325.3	no
Zm00001d006400	46	57	71	44	50	52	3.685	4.787	5.203	3.437	4.298	4.413	0.0843744101807951	0.776935403381373	0.920922980943827	51.4	54.3	no
Zm00001d006401	363	330	393	363	324	300	29.08	27.713	28.8	28.359	27.849	25.46	-0.0194778606624037	0.893344614284119	0.965119733573439	345.4	340.8	no
Zm00001d006402	48	62	89	58	47	62	3.845	5.207	6.522	4.531	4.04	5.262	0.0849810928991271	0.777197328829292	0.921118491209762	58.4	61.8	no
Zm00001d006408	409	378	563	410	405	436	32.765	31.744	41.257	32.03	34.812	37.002	-0.0604236016521971	0.713774837510498	0.893243121897598	439.2	420.7	no
Zm00001d006409	565	472	517	453	389	419	45.262	39.638	37.886	35.39	33.436	35.559	0.148483429088108	0.312138795831594	0.646690962293383	441.3	489.3	no
Zm00001d006410	1280	1054	1298	1349	1039	1023	102.541	88.514	95.119	105.388	89.307	86.819	-0.0619286111168823	0.658603545767575	0.870021489326002	1189.7	1140	no
Zm00001d006415	374	399	482	481	331	400	29.961	33.508	35.322	37.577	28.451	33.947	-0.103862419577966	0.514173142132292	0.791632486682616	422.1	392.9	no
Zm00001d006416	6	4	5	12	8	15	0.481	0.336	0.366	0.937	0.688	1.273	-1.37557580343431	0.0490530960021017	0.23705865282209	12.2	4.7	no
Zm00001d006417	39	43	39	55	36	38	3.124	3.611	2.858	4.297	3.094	3.225	-0.237036229318349	0.465307438137013	0.764200995473564	44.8	38.2	no
Zm00001d006419	34	46	60	40	24	38	2.724	3.863	4.397	3.125	2.063	3.225	0.297585659069172	0.401568444963226	0.718684382144724	35.5	43.6	no
Zm00001d006420	3	9	7	5	4	2	0.24	0.756	0.513	0.391	0.344	0.17	0.638998506151884	0.484388250820088	0.774552304245976	3.8	6	no
Zm00001d006421	948	756	803	875	651	682	75.945	63.488	58.845	68.357	55.957	57.879	0.0374868399441778	0.817986830362892	0.938795575799897	769.8	790.5	no
Zm00001d006422	623	479	557	552	454	463	49.909	40.226	40.818	43.124	39.023	39.293	0.0235463152481724	0.880553313824759	0.961189312984305	513.3	522	no
Zm00001d006428	725	678	723	621	536	590	58.08	56.938	52.982	48.514	46.072	50.071	0.129362754955802	0.307756995632685	0.642556298031318	611.5	669.1	no
Zm00001d006430	232	212	216	209	154	159	18.586	17.804	15.829	16.328	13.237	13.494	0.190895811157881	0.302755207855458	0.638443873084714	181.9	208	no
Zm00001d006433	2000	1426	1537	1541	1233	1254	160.221	119.754	112.633	120.387	105.982	106.423	0.154832096344795	0.376828223372288	0.700470648236893	1406.6	1566.3	no
Zm00001d006437	181	144	179	147	122	128	14.5	12.093	13.117	11.484	10.486	10.863	0.188506220600711	0.326085042457991	0.658043641756777	138.8	158.2	no
Zm00001d006438	1564	1401	1592	1435	1199	1199	125.293	117.654	116.664	112.106	103.06	101.755	0.0959287191245705	0.410495274083215	0.726801875499969	1339.8	1432.2	no
Zm00001d006439	2808	2241	2539	2586	2185	2089	224.95	188.197	186.061	202.025	187.811	177.287	-0.00601982167579936	0.965515881375896	0.988744081125021	2398	2388.2	no
Zm00001d006440	857	719	913	764	718	841	68.655	60.381	66.906	59.686	61.716	71.373	-0.0621923842035403	0.657312097905697	0.869369313581347	815	780.4	no
Zm00001d006443	105	108	121	113	78	115	8.412	9.07	8.867	8.828	6.704	9.76	-0.0271516855816473	0.904754426537262	0.968336213418338	106.7	104.9	no
Zm00001d006449	6	8	4	6	5	1	0.481	0.672	0.293	0.469	0.43	0.085	0.454385254020517	0.62708130557086	0.853514911974711	4.2	5.8	no
Zm00001d006453	266	291	290	319	305	301	21.309	24.438	21.252	24.921	26.216	25.545	-0.283228923044764	0.0648926910390587	0.281772088436602	324.4	266.6	no
Zm00001d006454	149	126	139	180	210	164	11.936	10.581	10.186	14.062	18.051	13.918	-0.58111952148933	0.00570333455553049	0.0543892972146266	195	130.3	no
Zm00001d006455	957	920	1070	1390	1453	1309	76.666	77.261	78.411	108.591	124.892	111.091	-0.656915850663181	1.95518895537479e-07	1.27977225492016e-05	1458.5	924.8	yes
Zm00001d006456	247	268	357	205	151	186	19.787	22.506	26.161	16.015	12.979	15.785	0.525336094894645	0.0043337088062405	0.044439978028065	189.1	272.2	yes
Zm00001d006457	714	666	804	664	547	602	57.199	55.93	58.918	51.874	47.017	51.09	0.111578871684947	0.356964367941005	0.684662398108892	633.8	684.9	no
Zm00001d006458	54	60	46	52	49	63	4.326	5.039	3.371	4.062	4.212	5.347	-0.185593328397308	0.540620772979027	0.809021322869776	57.6	50.7	no
Zm00001d006459	902	741	847	844	632	686	72.26	62.228	62.069	65.936	54.323	58.219	0.0541458041903267	0.710260235333287	0.892432016891546	754	783.2	no
Zm00001d006460	37	41	48	41	55	41	2.964	3.443	3.518	3.203	4.728	3.48	-0.28908384515103	0.372760573671048	0.697271963311491	48.4	39.5	no
Zm00001d006461	83	96	113	99	73	99	6.649	8.062	8.281	7.734	6.275	8.402	-0.0498483143847011	0.831800587422401	0.943897536972639	94.6	91.4	no
Zm00001d006463	180	314	412	515	722	718	14.42	26.369	30.192	40.233	62.059	60.934	-1.29518179442662	3.04979001392775e-06	0.000126502968138266	691.4	281.5	yes
Zm00001d006464	12	14	29	17	19	11	0.961	1.176	2.125	1.328	1.633	0.934	0.0440240749742776	0.934315448375879	0.978944710899909	16.5	16.9	no
Zm00001d006466	5	13	15	13	8	4	0.401	1.092	1.099	1.016	0.688	0.339	0.246790907273514	0.730015005085453	0.900568826924547	8.6	10.3	no
Zm00001d006467	232	268	252	342	149	131	18.586	22.506	18.467	26.718	12.807	11.118	0.148267191995493	0.634204787884377	0.857492656752083	213.5	237	no
Zm00001d006470	30	28	26	36	17	27	2.403	2.351	1.905	2.812	1.461	2.291	-0.0681647255994874	0.867578751880723	0.95771168489354	27.7	26.5	no
Zm00001d006471	60	49	32	59	34	29	4.807	4.115	2.345	4.609	2.922	2.461	0.0846809309212899	0.832806916611046	0.944324007572961	42.2	45	no
Zm00001d006472	618	625	659	718	575	557	49.508	52.487	48.292	56.092	49.424	47.271	-0.111292956042519	0.410250920803353	0.726570068424214	645.9	598.2	no
Zm00001d006473	191	170	271	173	149	167	15.301	14.276	19.859	13.515	12.807	14.173	0.202263107714917	0.30736057747052	0.642402724548252	171.2	196.6	no
Zm00001d006474	341	372	475	427	459	487	27.318	31.24	34.809	33.358	39.453	41.33	-0.377982230850987	0.02255369036777	0.142529286340701	482.9	371.2	no
Zm00001d006476	45	62	81	35	59	50	3.605	5.207	5.936	2.734	5.071	4.243	0.202922355377148	0.557451073902434	0.818433095527899	51.1	58.6	no
Zm00001d006478	20	17	53	10	16	13	1.602	1.428	3.884	0.781	1.375	1.103	1.00106248321292	0.0713331051824997	0.298831241787599	13.8	27.4	no
Zm00001d006479	519	493	513	386	463	447	41.577	41.402	37.593	30.155	39.797	37.935	0.0725901759844855	0.666259519530236	0.873923404132696	456.8	480.2	no
Zm00001d006480	854	839	1055	986	969	990	68.414	70.458	77.312	77.029	83.29	84.018	-0.264241082092538	0.0321770895871924	0.182027766114534	1033.6	860.2	no
Zm00001d006481	120	117	168	167	99	121	9.613	9.826	12.311	13.047	8.51	10.269	-0.0894672565263828	0.70188416737083	0.888613450531534	134.3	126.3	no
Zm00001d006488	2809	1944	1706	2736	2246	1870	225.03	163.255	125.018	213.744	193.054	158.701	-0.222815369194414	0.329696715234206	0.661825925731135	2391.6	2049.7	no
Zm00001d006489	1257	1302	1513	812	955	1028	100.699	109.341	110.875	63.436	82.087	87.243	0.374801731452083	0.0185877943640781	0.1249347826966	985.1	1276.8	no
Zm00001d006493	3971	2889	1633	2251	1403	800	318.119	242.615	119.668	175.854	120.595	67.893	0.820502215612372	0.118526429539246	0.400969542571387	1539.9	2719.6	no
Zm00001d006494	216	322	323	139	210	209	17.304	27.041	23.67	10.859	18.051	17.737	0.452811264743365	0.0785032397482953	0.316760546195935	197.6	270.2	no
Zm00001d006496	586	600	755	580	488	527	46.945	50.387	55.327	45.311	41.946	44.725	0.122785498666395	0.346674273643139	0.676572003018139	557.9	607.3	no
Zm00001d006497	680	704	830	813	645	749	54.475	59.121	60.823	63.514	55.441	63.565	-0.152287968074877	0.224878313465579	0.554705588469021	771.1	693.9	no
Zm00001d006499	156	198	232	190	108	157	12.497	16.628	17.001	14.843	9.283	13.324	0.213453545403219	0.357279549818431	0.684933408515663	157.9	183.3	no
Zm00001d006502	81	87	112	73	86	62	6.489	7.306	8.208	5.703	7.392	5.262	0.173122401774845	0.501227300388591	0.783831747884448	77.8	87.5	no
Zm00001d006503	12	17	14	15	19	24	0.961	1.428	1.026	1.172	1.633	2.037	-0.592772132489608	0.233383681565833	0.565750093362643	20.5	13.6	no
Zm00001d006504	71	86	83	62	38	74	5.688	7.222	6.082	4.844	3.266	6.28	0.314123552137851	0.297144449499738	0.632664470930507	60.7	75.5	no
Zm00001d006507	299	241	290	241	182	222	23.953	20.239	21.252	18.828	15.644	18.84	0.210673097711559	0.224890023771382	0.554705588469021	225.2	260.8	no
Zm00001d006508	134	148	161	132	96	126	10.735	12.429	11.798	10.312	8.252	10.693	0.169702248542677	0.404031721122601	0.720854631938917	123.5	139.1	no
Zm00001d006509	335	399	301	405	481	320	26.837	33.508	22.058	31.64	41.344	27.157	-0.372452819384218	0.104337621003343	0.373915465404358	424.5	328	no
Zm00001d006510	2546	2227	2638	3087	2156	2228	203.961	187.021	193.316	241.165	185.319	189.083	-0.16031734543285	0.263181676772617	0.600014436400147	2600.1	2327.1	no
Zm00001d006511	7	10	3	6	12	2	0.561	0.84	0.22	0.469	1.031	0.17	-0.145180681413557	0.871357152741866	0.958769511639642	7.1	6.5	no
Zm00001d006512	1200	1012	1144	1245	1021	1041	96.133	84.987	83.834	97.263	87.76	88.346	-0.130843091563849	0.31441564201856	0.648998279586309	1155.5	1055.6	no
Zm00001d006514	19	15	32	27	12	29	1.522	1.26	2.345	2.109	1.031	2.461	-0.207859430981804	0.672252745533816	0.875593635040985	23.6	20.4	no
Zm00001d006517	201	161	166	117	98	110	16.102	13.521	12.165	9.14	8.424	9.335	0.549724019963451	0.00899320760503225	0.0753625139219322	113.7	166.6	no
Zm00001d006520	25	36	32	17	24	10	2.003	3.023	2.345	1.328	2.063	0.849	0.705074953973235	0.13138934910916	0.423964958935681	18	29.3	no
Zm00001d006521	47	50	82	51	48	73	3.765	4.199	6.009	3.984	4.126	6.195	-0.117421885180892	0.716316516991339	0.894043859381923	60.4	55.5	no
Zm00001d006525	24	21	10	10	29	14	1.923	1.764	0.733	0.781	2.493	1.188	-0.10599418160949	0.861736389626109	0.954940578598412	19	17.6	no
Zm00001d006526	25	31	3	19	29	10	2.003	2.603	0.22	1.484	2.493	0.849	-0.0953816928321909	0.8983743157666	0.966561415953372	20.5	19.3	no
Zm00001d006527	76	51	64	56	57	53	6.088	4.283	4.69	4.375	4.899	4.498	0.044206392324909	0.877255360124069	0.959838531444995	58.3	60.1	no
Zm00001d006531	9	11	8	6	5	10	0.721	0.924	0.586	0.469	0.43	0.849	0.26535629327443	0.701548728575913	0.888470274555359	7.4	8.9	no
Zm00001d006533	468	370	444	357	302	364	37.492	31.072	32.537	27.89	25.958	30.891	0.169881031076669	0.288563869695073	0.624795579158191	358.1	402.9	no
Zm00001d006534	444	306	244	374	353	229	35.569	25.698	17.881	29.218	30.342	19.434	-0.0824137433893001	0.77073897903728	0.919280982161026	334.5	316.2	no
Zm00001d006540	14	31	29	59	49	35	1.122	2.603	2.125	4.609	4.212	2.97	-1.10514623297774	0.00616016626537879	0.057556502810778	49.9	23.2	no
Zm00001d006541	242	188	258	169	146	151	19.387	15.788	18.907	13.203	12.549	12.815	0.402354384988005	0.027034957178566	0.161798077472821	163.1	215.4	no
Zm00001d006547	1575	1711	2064	1609	1357	1484	126.174	143.688	151.253	125.7	116.641	125.942	0.105707116300956	0.371111986584786	0.695854044568188	1556.6	1674.8	no
Zm00001d006548	1505	1254	1564	1290	1245	1174	120.566	105.31	114.612	100.778	107.014	99.634	0.0605389251990264	0.63108705121469	0.856174289999558	1300.7	1356.2	no
Zm00001d006549	59	47	65	27	34	25	4.727	3.947	4.763	2.109	2.922	2.122	0.824671750357967	0.0127993553601185	0.0966502503177454	30.3	53.5	no
Zm00001d006551	384	704	601	510	660	529	30.762	59.121	44.042	39.843	56.73	44.894	-0.173053069148468	0.484268551099101	0.774511363456587	599.6	531.7	no
Zm00001d006552	507	591	587	464	462	428	40.616	49.632	43.016	36.249	39.711	36.323	0.158093356898581	0.282328580897589	0.619005736352966	475.1	530.1	no
Zm00001d006553	53	84	105	51	62	62	4.246	7.054	7.695	3.984	5.329	5.262	0.293079657576482	0.344661723976623	0.674882786045372	61.7	75.4	no
Zm00001d006555	830	842	929	826	734	824	66.492	70.71	68.078	64.529	63.091	69.93	-0.0316072927519153	0.788387520327127	0.926752364252404	835.1	817	no
Zm00001d006561	136	160	186	122	176	179	10.895	13.437	13.63	9.531	15.128	15.191	-0.158852644502301	0.513648769647844	0.79112997894816	168.8	150.9	no
Zm00001d006562	207	170	189	198	162	224	16.583	14.276	13.85	15.468	13.925	19.01	-0.199065197113409	0.316888626480792	0.651025767053808	204.4	178.2	no
Zm00001d006565	1079	912	1052	1192	885	866	86.439	76.589	77.092	93.122	76.07	73.495	-0.100871046757847	0.496791780235703	0.781688188695345	1025.5	956.6	no
Zm00001d006566	32	35	17	30	20	34	2.564	2.939	1.246	2.344	1.719	2.885	-0.13121872062251	0.770654411791873	0.919280982161026	29.3	26.9	no
Zm00001d006567	329	245	217	242	160	199	26.356	20.575	15.902	18.906	13.753	16.888	0.259532187382533	0.274322386955481	0.611006988782762	209.1	250.8	no
Zm00001d006570	55	37	40	60	48	71	4.406	3.107	2.931	4.687	4.126	6.026	-0.59044713700481	0.0659316635592339	0.284550843642759	62.7	41.7	no
Zm00001d006571	6	10	4	40	13	33	0.481	0.84	0.293	3.125	1.117	2.801	-2.22365096170794	0.000335968692986454	0.00607002329119377	29.6	6.4	yes
Zm00001d006573	1715	1488	1955	1494	1336	1423	137.389	124.961	143.265	116.715	114.836	120.765	0.116759762330162	0.316391931701686	0.650778186495095	1489.6	1614.9	no
Zm00001d006574	55	56	78	59	61	53	4.406	4.703	5.716	4.609	5.243	4.498	-0.0392695769561377	0.885988169471479	0.96241544359905	60.7	59	no
Zm00001d006578	373	253	310	517	285	266	29.881	21.247	22.717	40.389	24.497	22.575	-0.326837648368231	0.202781546886294	0.529075578113148	369.1	294.6	no
Zm00001d006580	393	309	416	351	301	344	31.483	25.949	30.485	27.421	25.872	29.194	0.00693813015299435	0.964807996579646	0.98858871205924	348.6	350.2	no
Zm00001d006581	145	269	378	109	151	184	11.616	22.59	27.7	8.515	12.979	15.615	0.64588270093613	0.0502210030214018	0.240713424117974	157.1	245.4	no
Zm00001d006582	214	130	109	125	89	70	17.144	10.917	7.988	9.765	7.65	5.941	0.542724901537011	0.098501827473103	0.361651043440681	98.7	144.1	no
Zm00001d006587	7	23	18	23	30	28	0.561	1.932	1.319	1.797	2.579	2.376	-0.920247160180607	0.0706425099836607	0.297288779508209	28.6	15.1	no
Zm00001d006588	142	157	105	129	101	90	11.376	13.185	7.695	10.078	8.681	7.638	0.199826482042672	0.449631632559868	0.754632018944546	111.6	128.5	no
Zm00001d006590	77	85	156	101	78	99	6.169	7.138	11.432	7.89	6.704	8.402	0.0194127388247905	0.945538889101305	0.982219646147509	97.1	98.2	no
Zm00001d006591	70	218	151	79	186	134	5.608	18.307	11.065	6.172	15.988	11.372	-0.0385097762602528	0.928443744341683	0.97706655336625	142.5	138.6	no
Zm00001d006593	306	344	423	270	241	293	24.514	28.889	30.998	21.093	20.715	24.866	0.253028361428842	0.129825826120752	0.422248081177369	281.8	335.6	no
Zm00001d006594	133	105	133	134	88	116	10.655	8.818	9.746	10.468	7.564	9.845	-0.0171680737098825	0.938741227212205	0.98008497546692	117.7	116.4	no
Zm00001d006595	1161	960	1028	1254	988	930	93.008	80.62	75.333	97.966	84.923	78.926	-0.158076319948869	0.305802094370471	0.640650577816501	1106.7	992.3	no
Zm00001d006596	76	97	90	95	107	70	6.088	8.146	6.595	7.422	9.197	5.941	-0.206752136872414	0.439011647062355	0.746959920401498	95.6	82.8	no
Zm00001d006597	130	139	141	138	117	131	10.414	11.673	10.333	10.781	10.057	11.118	-0.0671608138401312	0.727813399524157	0.899588918574608	135.1	129	no
Zm00001d006601	19	30	28	20	21	27	1.522	2.519	2.052	1.562	1.805	2.291	0.018301358412437	0.965426437363797	0.988744081125021	23.9	24.2	no
Zm00001d006602	987	939	983	904	862	962	79.069	78.856	72.035	70.623	74.093	81.642	-0.063816616036985	0.622726107996423	0.851723340704789	957.1	915.8	no
Zm00001d006603	61	56	34	25	18	23	4.887	4.703	2.492	1.953	1.547	1.952	1.05995661678849	0.00858015721668835	0.0726374538383133	23	48.2	no
Zm00001d006604	211	144	146	204	153	168	16.903	12.093	10.699	15.937	13.151	14.258	-0.211135943392944	0.364767201433782	0.691253220863915	183.1	158.4	no
Zm00001d006605	659	711	766	974	916	908	52.793	59.709	56.133	76.092	78.735	77.059	-0.547696808066552	5.21814159184615e-06	0.000197950861810936	980.8	671	yes
Zm00001d006606	207	227	253	237	266	266	16.583	19.063	18.54	18.515	22.864	22.575	-0.327156847279346	0.0625754848711017	0.275489663398522	270.7	215.6	no
Zm00001d006607	1941	1698	2086	1955	1758	1798	155.494	142.596	152.865	152.73	151.109	152.59	-0.103958409178158	0.340742764612066	0.671376379156335	1930.1	1795.7	no
Zm00001d006608	418	810	979	897	817	840	33.486	68.023	71.742	70.076	70.225	71.288	-0.380887251329987	0.131133980378698	0.423606393648719	894.8	687	no
Zm00001d006610	132	110	185	147	87	115	10.575	9.238	13.557	11.484	7.478	9.76	0.131639486346086	0.595374201261681	0.838222824314335	121.2	132.8	no
Zm00001d006612	248	341	302	307	222	228	19.867	28.637	22.131	23.984	19.082	19.35	0.0891535935266263	0.651936367313416	0.866847077200624	263.7	280.8	no
Zm00001d006613	1782	1628	1773	1928	1622	1596	142.757	136.718	129.928	150.621	139.419	135.447	-0.142055564289272	0.226013753534879	0.556400904412471	1798.9	1630.6	no
Zm00001d006614	522	680	683	855	817	671	41.818	57.106	50.051	66.795	70.225	56.946	-0.471141628478998	0.00493201323338963	0.0489309012877048	820.9	592.2	yes
Zm00001d006618	23	20	25	18	14	12	1.843	1.68	1.832	1.406	1.203	1.018	0.473075997209601	0.299460140902657	0.634853380329049	15.3	21.3	no
Zm00001d006619	241	189	185	206	148	134	19.307	15.872	13.557	16.093	12.721	11.372	0.192190267720204	0.398041598414199	0.71590752603004	169.8	194.4	no
Zm00001d006620	207	169	208	175	146	161	16.583	14.192	15.243	13.671	12.549	13.664	0.120689629993175	0.501346523015175	0.783918831614351	168.6	183.3	no
Zm00001d006621	475	535	352	544	478	359	38.052	44.929	25.795	42.499	41.086	30.467	-0.156528297399508	0.509259804653371	0.789047451455734	482.6	433.4	no
Zm00001d006623	5169	5442	6344	7235	6711	5430	414.091	457.013	464.896	565.218	576.843	460.826	-0.351900863299573	0.0101409229238622	0.0821935859025003	6783.4	5315	no
Zm00001d006624	29	18	22	30	26	24	2.323	1.512	1.612	2.344	2.235	2.037	-0.366139464358874	0.370427572767824	0.695349284145677	28	21.7	no
Zm00001d006625	73	90	117	81	73	90	5.848	7.558	8.574	6.328	6.275	7.638	0.0324774426529639	0.896922804517284	0.966285802026687	85.5	87.3	no
Zm00001d006626	24	38	37	20	23	17	1.923	3.191	2.711	1.562	1.977	1.443	0.560608336914451	0.173905839952813	0.490620998406572	21.1	31.1	no
Zm00001d006628	2497	2072	2472	2250	1822	1730	200.036	174.004	181.151	175.776	156.61	146.819	0.126507890416576	0.341991338319963	0.672309266466413	2025.9	2211.8	no
Zm00001d006629	118	90	100	89	80	85	9.453	7.558	7.328	6.953	6.876	7.214	0.124214112376089	0.596251119571366	0.838497977314681	89	97	no
Zm00001d006630	22	29	18	20	17	23	1.762	2.435	1.319	1.562	1.461	1.952	0.0576077707972	0.898023186940108	0.966515797579866	21	22	no
Zm00001d006631	21	15	10	13	13	15	1.682	1.26	0.733	1.016	1.117	1.273	0.0222823577607682	0.9674529813908	0.989534352766401	14.4	14.7	no
Zm00001d006632	32	23	28	32	19	12	2.564	1.932	2.052	2.5	1.633	1.018	0.256111114403132	0.57730218602079	0.828940522839339	21.8	26.1	no
Zm00001d006633	15	15	7	23	54	29	1.202	1.26	0.513	1.797	4.642	2.461	-1.67948199513076	0.00214440427466583	0.0258592898327409	37.9	11.9	yes
Zm00001d006638	86	84	89	149	79	57	6.89	7.054	6.522	11.64	6.79	4.837	-0.2729783154582	0.407763409168125	0.724479600919357	98.2	81.5	no
Zm00001d006639	23	46	28	50	50	17	1.843	3.863	2.052	3.906	4.298	1.443	-0.41246607231119	0.400330258304633	0.717654997970208	40.9	30.8	no
Zm00001d006640	168	176	217	179	156	168	13.459	14.78	15.902	13.984	13.409	14.258	-0.00313949588364475	0.985680874957958	0.9955121629359	176.1	175.6	no
Zm00001d006644	170	158	187	201	183	173	13.619	13.269	13.704	15.703	15.73	14.682	-0.271211185829895	0.11523895001953	0.394467993534872	195.1	161.6	no
Zm00001d006645	409	414	531	478	445	482	32.765	34.767	38.912	37.343	38.25	40.906	-0.217223512751956	0.121754519616563	0.407046598153758	492.6	423.4	no
Zm00001d006646	3	8	1	7	8	4	0.24	0.672	0.073	0.547	0.688	0.339	-0.78676858980719	0.413257105821353	0.728892747154193	6.7	3.9	no
Zm00001d006650	1210	967	1289	789	1119	1407	96.934	81.208	94.46	61.639	96.183	119.407	-0.111406201616189	0.632826721305913	0.85671409696177	1173.3	1085.8	no
Zm00001d006651	1292	1097	1220	937	971	983	103.503	92.125	89.403	73.201	83.462	83.424	0.161038240725453	0.248739667963044	0.58337136754362	1015.8	1135.7	no
Zm00001d006653	5	4	6	3	5	7	0.401	0.336	0.44	0.234	0.43	0.594	-0.17531809097151	0.838630153265908	0.946758913862152	5.3	4.7	no
Zm00001d006657	407	442	472	499	557	519	32.605	37.119	34.589	38.983	47.877	44.046	-0.416510502045052	0.00631915596183978	0.0585368013506313	554.2	415	no
Zm00001d006658	136	149	158	145	124	118	10.895	12.513	11.578	11.328	10.658	10.014	0.0399308343752104	0.835193472773837	0.945141296599299	135.3	139.2	no
Zm00001d006659	5	13	16	4	10	14	0.401	1.092	1.173	0.312	0.86	1.188	0.0893464923101346	0.901538179525855	0.967642791662934	10	10.6	no
Zm00001d006663	21	22	23	16	29	25	1.682	1.848	1.685	1.25	2.493	2.122	-0.255729552705471	0.564753750599255	0.82119846880763	24.9	20.8	no
Zm00001d006667	1356	1157	1182	1043	854	887	108.63	97.164	86.618	81.482	73.405	75.277	0.25996903213359	0.0689127883533157	0.292318489166798	972.9	1165.4	no
Zm00001d006670	264	215	230	194	181	184	21.149	18.055	16.855	15.156	15.558	15.615	0.188924665950039	0.296563009430173	0.632078683865286	195.9	223.5	no
Zm00001d006672	1	10	8	7	11	7	0.08	0.84	0.586	0.547	0.946	0.594	-0.568942752844156	0.498302840091318	0.782843411149699	8.9	6	no
Zm00001d006673	182	174	189	176	187	194	14.58	14.612	13.85	13.75	16.074	16.464	-0.191735527892438	0.288566071176471	0.624795579158191	195.9	171.4	no
Zm00001d006676	85	88	97	109	67	99	6.809	7.39	7.108	8.515	5.759	8.402	-0.176446765050497	0.471171089443846	0.76735302065323	95.7	84.8	no
Zm00001d006677	500	652	775	582	532	655	40.055	54.754	56.793	45.467	45.728	55.588	-0.0420120518759928	0.812323430906098	0.936545047173537	620.4	602.3	no
Zm00001d006678	279	299	325	333	337	228	22.351	25.11	23.816	26.015	28.967	19.35	-0.150608248150659	0.444041298561805	0.750609189383013	314.8	283.6	no
Zm00001d006679	846	927	850	1108	944	774	67.773	77.848	62.289	86.56	81.141	65.687	-0.255066843978678	0.12136817937725	0.406226734687919	987.3	827.6	no
Zm00001d006680	567	579	765	699	515	641	45.423	48.624	56.06	54.608	44.267	54.4	-0.116459269826536	0.439137782423002	0.747026483937532	647.3	597	no
Zm00001d006681	682	585	708	654	532	603	54.635	49.128	51.883	51.092	45.728	51.175	-0.0129401285413847	0.921325878364755	0.9745207020685	625.4	619.9	no
Zm00001d006682	68	86	120	56	59	77	5.448	7.222	8.794	4.375	5.071	6.535	0.339473036249356	0.240238827136046	0.575109923173909	67.6	85.2	no
Zm00001d006683	96	140	125	150	119	65	7.691	11.757	9.16	11.718	10.229	5.516	-0.0334831051729226	0.914688517089231	0.972109842106861	116.2	113.7	no
Zm00001d006684	37	34	32	33	39	23	2.964	2.855	2.345	2.578	3.352	1.952	-0.0392968295298156	0.916705848087888	0.973124760146429	33.4	32.5	no
Zm00001d006687	61	71	83	54	64	62	4.887	5.963	6.082	4.219	5.501	5.262	0.0896476886501883	0.73906164434319	0.904852249403132	63.4	67.3	no
Zm00001d006688	467	387	386	195	275	256	37.412	32.5	28.287	15.234	23.638	21.726	0.609529372773213	0.00571295252913352	0.0544171779443687	256.8	391.5	no
Zm00001d006695	9	8	7	6	0	2	0.721	0.672	0.513	0.469	0	0.17	1.47568184746755	0.144190212127301	0.444739526019818	2.7	7.6	no
Zm00001d006697	188	119	191	41	84	64	15.061	9.993	13.997	3.203	7.22	5.431	1.21456383644592	0.000180043161262521	0.00368619538110071	67.3	155.7	yes
Zm00001d006699	450	358	418	478	422	404	36.05	30.064	30.632	37.343	36.273	34.286	-0.24353331943709	0.113218973263888	0.390620935962254	456.3	385.6	no
Zm00001d006700	85	66	85	82	67	93	6.809	5.543	6.229	6.406	5.759	7.893	-0.194186123405191	0.442378323446263	0.749739378173236	84.7	74	no
Zm00001d006701	1375	1857	1902	1377	1609	1644	110.152	155.949	139.381	107.575	138.301	139.521	-0.0174102129771014	0.921881030152293	0.974569530848948	1631.4	1611.5	no
Zm00001d006702	432	340	415	370	309	311	34.608	28.553	30.412	28.905	26.56	26.394	0.107188658732519	0.494516191277046	0.780069630346455	346.1	372.9	no
Zm00001d006704	400	315	318	440	359	294	32.044	26.453	23.303	34.374	30.858	24.951	-0.226816169341212	0.259020999735611	0.595172366174169	381.4	326.2	no
Zm00001d006705	111	91	135	70	86	80	8.892	7.642	9.893	5.469	7.392	6.789	0.342690828105279	0.1628832769406	0.473808124805978	83.2	105.2	no
Zm00001d006708	1179	1649	2081	1611	1393	1589	94.45	138.481	152.498	125.856	119.735	134.853	-0.0710256539909314	0.698199064201317	0.886621585909825	1608	1530.5	no
Zm00001d006710	373	292	357	278	292	298	29.881	24.522	26.161	21.718	25.099	25.29	0.0742957987704258	0.662136628428411	0.872093922242001	305.1	321.1	no
Zm00001d006711	1707	2056	1826	1461	1486	1383	136.749	172.661	133.812	114.137	127.729	117.371	0.214009522702551	0.150968520281018	0.455852679312015	1520.3	1763.4	no
Zm00001d006713	38	114	136	62	102	91	3.044	9.574	9.966	4.844	8.767	7.723	-0.0140530838070525	0.973358768612631	0.991008853299127	90.5	89.4	no
Zm00001d006714	116	165	234	196	144	162	9.293	13.857	17.148	15.312	12.377	13.748	-0.12892478340392	0.600878873804785	0.840837623269113	175	159.9	no
Zm00001d006715	6	9	3	4	12	5	0.481	0.756	0.22	0.312	1.031	0.424	-0.379462030189272	0.656385682448968	0.869019791676526	7.5	5.8	no
Zm00001d006717	636	714	861	604	580	720	50.95	59.961	63.095	47.186	49.854	61.104	0.0502952923310435	0.752053677616842	0.910945897604646	668.5	691.9	no
Zm00001d006720	1	10	10	20	16	11	0.08	0.84	0.733	1.562	1.375	0.934	-1.32378955926371	0.0665457744440175	0.286468755790979	16.4	6.5	no
Zm00001d006721	2	8	4	17	25	18	0.16	0.672	0.293	1.328	2.149	1.528	-2.25945609381241	0.000737930879550458	0.0114510633250629	21.2	4.5	yes
Zm00001d006722	262	248	293	195	172	204	20.989	20.827	21.471	15.234	14.784	17.313	0.333095137991988	0.0409008426321938	0.211992460051346	200	251.9	no
Zm00001d006725	582	635	662	522	570	548	46.624	53.327	48.512	40.78	48.994	46.507	0.034883905318665	0.811262275042886	0.936237070623528	576.8	590.7	no
Zm00001d006726	46	74	83	41	66	55	3.685	6.214	6.082	3.203	5.673	4.668	0.148327331862992	0.661718248411867	0.871830247055806	57.4	63.4	no
Zm00001d006731	494	337	446	377	377	412	39.575	28.301	32.683	29.452	32.405	34.965	-0.0299625250236408	0.870342940421594	0.958648416659047	409.5	401	no
Zm00001d006737	870	770	895	901	725	793	69.696	64.664	65.587	70.389	62.317	67.299	-0.0863831649709015	0.482727770392517	0.77388153093685	845.2	796.3	no
Zm00001d006738	71	80	107	106	81	103	5.688	6.718	7.841	8.281	6.962	8.741	-0.330319398344898	0.167516551305346	0.480931238698435	101.3	80.5	no
Zm00001d006739	12	10	18	14	21	7	0.961	0.84	1.319	1.094	1.805	0.594	-0.250294790259455	0.675366145023698	0.877309227518461	14.9	12.4	no
Zm00001d006749	202	328	421	191	254	295	16.182	27.545	30.851	14.921	21.833	25.036	0.179724290107122	0.517546450082214	0.793683824789145	261.5	295.9	no
Zm00001d006750	9	15	19	12	16	21	0.721	1.26	1.392	0.937	1.375	1.782	-0.364524699870827	0.497538247096611	0.782349280129944	17.3	13.4	no
Zm00001d006751	623	532	586	557	407	490	49.909	44.677	42.943	43.514	34.984	41.585	0.110665575415683	0.466290042897812	0.764507672664444	507.1	548	no
Zm00001d006752	254	249	343	231	194	243	20.348	20.911	25.135	18.046	16.675	20.623	0.176775413205333	0.312868624414513	0.647645076009148	233.8	264.1	no
Zm00001d006753	11092	13376	19295	9838	10839	13628	888.586	1123.302	1413.962	768.572	931.664	1156.563	0.171743248851616	0.404799381554109	0.72156618384831	12081.2	13608	no
Zm00001d006755	4	4	5	7	13	9	0.32	0.336	0.366	0.547	1.117	0.764	-1.33301143751663	0.0785064094054742	0.316760546195935	10.3	4.1	no
Zm00001d006756	103	165	185	169	162	153	8.251	13.857	13.557	13.203	13.925	12.985	-0.260131040080619	0.271018015817145	0.607540845142183	169.7	141.6	no
Zm00001d006757	122	139	182	123	106	142	9.773	11.673	13.337	9.609	9.111	12.051	0.0907341667485787	0.679833416571604	0.878560203262476	130	138.3	no
Zm00001d006758	768	741	919	700	665	827	61.525	62.228	67.345	54.686	57.16	70.185	-0.0163345576569424	0.911328941981184	0.970726469877327	769.4	760.5	no
Zm00001d006759	516	485	438	538	531	437	41.337	40.73	32.097	42.03	45.642	37.087	-0.215947158538866	0.216939343907945	0.545129631780785	528.1	454.9	no
Zm00001d006760	15419	12073	13618	13639	11397	11527	1235.224	1013.877	997.944	1065.516	979.627	978.258	0.0181668507952874	0.894611277551208	0.965695529751135	12781.2	12943.5	no
Zm00001d006761	83	109	153	83	67	107	6.649	9.154	11.212	6.484	5.759	9.081	0.255093733028603	0.36802838669289	0.693645533109321	90	107.3	no
Zm00001d006762	380	423	505	513	446	463	30.442	35.523	37.007	40.077	38.336	39.293	-0.280793934028004	0.0445235320056698	0.223339880890333	497.6	409.5	no
Zm00001d006763	214	170	232	178	165	175	17.144	14.276	17.001	13.906	14.183	14.852	0.088170634223003	0.624513408225558	0.852616595708694	181.6	192.9	no
Zm00001d006769	364	307	367	293	254	282	29.16	25.782	26.894	22.89	21.833	23.932	0.167614179068626	0.269380710505303	0.605934698692606	290.2	326	no
Zm00001d006771	687	673	812	813	669	771	55.036	56.518	59.504	63.514	57.504	65.432	-0.210805273033744	0.0830193692723382	0.326249580371988	787.9	680.7	no
Zm00001d006773	8	6	4	9	4	5	0.641	0.504	0.293	0.703	0.344	0.424	-0.126731374493451	0.875235940212485	0.959244809855429	6.2	5.7	no
Zm00001d006774	23	18	27	7	8	8	1.843	1.512	1.979	0.547	0.688	0.679	1.39688596000927	0.00895872737255742	0.0751523753523668	8.1	21.2	no
Zm00001d006778	11	5	15	5	11	3	0.881	0.42	1.099	0.391	0.946	0.255	0.510867269661626	0.512914914104672	0.790359615951663	6.8	9.6	no
Zm00001d006780	902	809	969	839	597	752	72.26	67.939	71.01	65.545	51.315	63.82	0.140124313188057	0.318021772402611	0.651784236053394	762.9	841	no
Zm00001d006787	31	25	40	29	25	11	2.483	2.099	2.931	2.266	2.149	0.934	0.40129805959199	0.372040138643598	0.696732040402269	22.7	29.9	no
Zm00001d006788	46	59	85	87	65	50	3.685	4.955	6.229	6.797	5.587	4.243	-0.250408413252891	0.423379895126064	0.736666906687512	70.3	59	no
Zm00001d006789	747	705	750	744	605	609	59.843	59.205	54.961	58.123	52.003	51.684	0.0180316253439334	0.889301677007389	0.963863873139834	684	693	no
Zm00001d006790	596	541	715	550	411	549	47.746	45.433	52.396	42.968	35.327	46.592	0.135893205819987	0.376059250803275	0.700176192386415	527.3	579.4	no
Zm00001d006791	48	92	62	137	115	76	3.845	7.726	4.543	10.703	9.885	6.45	-0.841193219241653	0.011100834600997	0.0873170963119763	114.4	64	no
Zm00001d006793	73	120	98	123	139	96	5.848	10.077	7.182	9.609	11.948	8.147	-0.455810034922616	0.100901243874901	0.366920570590135	125.9	91.8	no
Zm00001d006794	146	144	194	163	124	173	11.696	12.093	14.217	12.734	10.658	14.682	-0.0877872074085359	0.666799617901796	0.874090447180454	160.8	151.2	no
Zm00001d006795	31	28	41	31	15	21	2.483	2.351	3.005	2.422	1.289	1.782	0.425595842795581	0.293530947633553	0.628901203709958	23.2	31.2	no
Zm00001d006796	119	265	137	229	173	96	9.533	22.254	10.04	17.89	14.87	8.147	-0.061294177455227	0.870697780911235	0.958648416659047	173.1	166.1	no
Zm00001d006797	182	196	259	215	193	202	14.58	16.46	18.98	16.796	16.589	17.143	-0.101649290964243	0.56418805012105	0.820885506685816	213.6	198.9	no
Zm00001d006798	614	730	904	696	633	740	49.188	61.305	66.246	54.373	54.409	62.801	-0.0455295483163791	0.770332846188357	0.919272296136563	725.3	702.5	no
Zm00001d006808	801	640	813	686	570	600	64.169	53.746	59.578	53.592	48.994	50.92	0.123904524245439	0.367738742205419	0.693396487957131	648.9	707.1	no
Zm00001d006810	282	214	198	259	244	179	22.591	17.971	14.51	20.234	20.973	15.191	-0.121017098383392	0.606314458828456	0.842836029081162	238.8	219.7	no
Zm00001d006816	44	26	36	18	18	11	3.525	2.183	2.638	1.406	1.547	0.934	1.01652444840672	0.020990654866286	0.135793564603132	16.5	33.3	no
Zm00001d006821	287	284	346	311	209	231	22.992	23.85	25.355	24.296	17.965	19.604	0.135887133693751	0.431261983454678	0.74241410816826	261.2	287.3	no
Zm00001d006822	167	197	233	120	147	156	13.378	16.544	17.075	9.375	12.635	13.239	0.327169566304411	0.130299252886536	0.422780428739302	149.2	186.8	no
Zm00001d006823	210	178	205	190	127	149	16.823	14.948	15.023	14.843	10.916	12.645	0.198901127362625	0.307550859879491	0.642461607180516	162.1	186.4	no
Zm00001d006825	35	36	46	32	20	27	2.804	3.023	3.371	2.5	1.719	2.291	0.411215817261373	0.250383828433478	0.58542542292692	27.5	36.6	no
Zm00001d006828	169	263	256	384	420	362	13.539	22.086	18.76	29.999	36.101	30.722	-0.92396709115758	1.05143363028795e-05	0.000360116018373623	410	216	yes
Zm00001d006834	260	255	339	260	228	244	20.829	21.415	24.842	20.312	19.598	20.707	0.0597373300770291	0.706467968199153	0.890373208094133	256.3	266.9	no
Zm00001d006835	298	304	408	235	227	275	23.873	25.53	29.899	18.359	19.512	23.338	0.287150755931844	0.103358947317727	0.371935735677817	258.8	315.4	no
Zm00001d006836	873	872	960	862	792	877	69.936	73.23	70.35	67.342	68.076	74.428	-0.0619817871057534	0.599932534434996	0.840641876860258	887.2	849.9	no
Zm00001d006837	846	842	885	709	552	731	67.773	70.71	64.854	55.389	47.447	62.038	0.216883103858772	0.12985826402809	0.422263919717001	696.3	809.5	no
Zm00001d006838	310	229	321	315	184	205	24.834	19.231	23.523	24.609	15.816	17.398	0.14087885149308	0.518184676949754	0.794035384754592	244	269.3	no
Zm00001d006839	151	136	141	153	106	141	12.097	11.421	10.333	11.953	9.111	11.966	-0.0508081257015763	0.80746447267895	0.934493180752936	139.4	134.9	no
Zm00001d006844	5355	4477	5251	4954	4543	4335	428.992	375.974	384.8	387.02	390.493	367.897	-0.0315861247149361	0.790632078728255	0.928140042477105	4844.8	4740	no
Zm00001d006845	169	135	258	137	114	151	13.539	11.337	18.907	10.703	9.799	12.815	0.309524349157836	0.205425124520452	0.531381233497786	140.7	174.1	no
Zm00001d006855	100	93	122	104	73	95	8.011	7.81	8.94	8.125	6.275	8.062	0.0548981388972301	0.808569053653063	0.934733741324662	94.8	98.5	no
Zm00001d006856	107	134	178	119	122	105	8.572	11.253	13.044	9.297	10.486	8.911	0.107132322724431	0.642020350437911	0.860769822001419	121.5	130.6	no
Zm00001d006860	1360	1216	748	1105	1019	565	108.95	102.118	54.814	86.326	87.588	47.95	0.174726836224854	0.558169516748845	0.818436631308705	939.8	1061	no
Zm00001d006861	124	120	153	172	170	159	9.934	10.077	11.212	13.437	14.612	13.494	-0.498693428789512	0.00778426782747751	0.0679826666644254	175.8	124.2	no
Zm00001d006864	299	299	407	228	199	272	23.953	25.11	29.825	17.812	17.105	23.084	0.357943521861101	0.0544855961738914	0.253944822758368	245	313.8	no
Zm00001d006865	292	227	322	186	145	169	23.392	19.063	23.597	14.531	12.463	14.342	0.591125869585272	0.00113084170994879	0.0160710906911809	174.6	263.1	yes
Zm00001d006866	1040	898	1240	821	592	818	83.315	75.413	90.869	64.139	50.885	69.421	0.351628030964768	0.0263544472589383	0.158915461024408	778.6	993.5	no
Zm00001d006868	899	962	1086	680	717	798	72.019	80.788	79.583	53.123	61.63	67.724	0.260934177077026	0.0707247399833888	0.297478182649429	771.9	924.5	no
Zm00001d006871	1029	1013	1291	1347	942	958	82.434	85.071	94.606	105.231	80.969	81.302	-0.116000982521499	0.440382449365447	0.748010571982756	1130	1042.8	no
Zm00001d006872	951	842	861	897	663	730	76.185	70.71	63.095	70.076	56.988	61.953	0.0665656313348291	0.652243785852249	0.866930808449499	798.5	836.7	no
Zm00001d006873	155	227	256	370	414	349	12.417	19.063	18.76	28.905	35.585	29.618	-0.996903779146227	2.07043307023262e-06	9.10800602914257e-05	398.5	199.5	yes
Zm00001d006874	14	31	24	15	11	14	1.122	2.603	1.759	1.172	0.946	1.188	0.636908333196312	0.211033206219292	0.537617800351453	14	21.8	no
Zm00001d006878	4	1	1	9	13	4	0.32	0.084	0.073	0.703	1.117	0.339	-2.26962506568599	0.0254404941783032	0.155278983687581	9.2	1.9	no
Zm00001d006879	45	64	26	72	86	30	3.605	5.375	1.905	5.625	7.392	2.546	-0.611813129062779	0.196518908116776	0.521707543140263	66.1	43.4	no
Zm00001d006880	81	81	92	75	68	71	6.489	6.802	6.742	5.859	5.845	6.026	0.0891337133031135	0.702425474057667	0.888876319040038	75	79.7	no
Zm00001d006881	75	58	115	92	107	92	6.008	4.871	8.427	7.187	9.197	7.808	-0.410464661748462	0.141189360775305	0.440642401013789	102.5	76.8	no
Zm00001d006883	89	134	61	98	116	85	7.13	11.253	4.47	7.656	9.971	7.214	-0.213178442536607	0.535971669095769	0.806035037067077	105.3	91	no
Zm00001d006884	54	47	91	46	32	51	4.326	3.947	6.669	3.594	2.751	4.328	0.402347809574048	0.23238246458745	0.564417950408683	45	59.4	no
Zm00001d006885	66	50	53	30	31	40	5.287	4.199	3.884	2.344	2.665	3.395	0.586419512997793	0.0751561139776659	0.307731626422854	35.5	53.3	no
Zm00001d006886	124	141	159	115	88	103	9.934	11.841	11.652	8.984	7.564	8.741	0.314555511175328	0.125823899446358	0.414770794613835	106.8	132.9	no
Zm00001d006888	386	343	392	346	319	355	30.923	28.805	28.726	27.03	27.42	30.128	-0.0214636845718842	0.882938704666771	0.96181267611273	357.6	352.3	no
Zm00001d006889	970	692	781	845	743	701	77.707	58.113	57.233	66.014	63.864	59.492	-0.0570214695470072	0.741015974138286	0.905681993269036	800.9	770	no
Zm00001d006894	50	53	66	47	32	40	4.006	4.451	4.837	3.672	2.751	3.395	0.349868464338418	0.243164282073038	0.578114760057821	41.4	52.9	no
Zm00001d006895	81	55	90	112	137	110	6.489	4.619	6.595	8.75	11.776	9.335	-0.839271960791557	0.00125017207137072	0.0171961419455612	126.5	70.5	yes
Zm00001d006896	289	309	330	317	282	288	23.152	25.949	24.183	24.765	24.239	24.442	-0.0911399111735228	0.531997682057407	0.803745946646061	310.6	291.6	no
Zm00001d006899	6121	5625	6466	6711	5474	5558	490.356	472.381	473.837	524.282	470.517	471.689	-0.115997618165087	0.271428111508902	0.607778927190242	6198.8	5720.2	no
Zm00001d006900	8082	4412	4401	5216	2662	2542	647.453	370.515	322.511	407.488	228.812	215.731	0.57612894262109	0.0570636486399617	0.260640307895424	3594.4	5359.1	no
Zm00001d006903	114	116	130	93	105	95	9.133	9.742	9.527	7.265	9.025	8.062	0.134555783251603	0.531868107770613	0.80371952029279	103.1	113	no
Zm00001d006904	683	746	826	876	717	772	54.715	62.648	60.53	68.436	61.63	65.517	-0.224328886755673	0.067453501129527	0.288527687703909	826.6	707.7	no
Zm00001d006905	83	75	100	59	46	47	6.649	6.298	7.328	4.609	3.954	3.989	0.604936304468302	0.0185933284548697	0.124936953392797	53	80.7	no
Zm00001d006906	511	530	578	525	477	471	40.936	44.509	42.357	41.014	41	39.972	-0.0206570277582325	0.870816854093595	0.958666272242352	515.9	508.6	no
Zm00001d006907	1404	1382	1863	1417	1204	1352	112.475	116.059	136.523	110.7	103.49	114.74	0.0631855987093437	0.617924162270946	0.849531456369923	1390.2	1452.1	no
Zm00001d006910	3802	4673	6016	3040	3529	3881	304.58	392.433	440.86	237.493	303.335	329.368	0.296219270684225	0.106807109301042	0.378409996378379	3682.4	4521.2	no
Zm00001d006913	43	75	77	33	34	54	3.445	6.298	5.643	2.578	2.922	4.583	0.522000575261266	0.147675847734229	0.450735639647121	42.6	61.1	no
Zm00001d006914	4	3	1	17	18	14	0.32	0.252	0.073	1.328	1.547	1.188	-2.7607130864142	0.000295412415312986	0.00546490174161175	17.2	2.6	yes
Zm00001d006915	2	3	2	22	24	21	0.16	0.252	0.147	1.719	2.063	1.782	-3.41682928557004	2.70586329018299e-06	0.000114616735657486	23.6	2.2	yes
Zm00001d006916	109	99	105	131	91	98	8.732	8.314	7.695	10.234	7.822	8.317	-0.179935381375115	0.419769415828727	0.733945072374748	111.4	98.5	no
Zm00001d006917	1472	1852	2257	1697	1859	2078	117.923	155.529	165.396	132.574	159.79	176.353	-0.185089481445602	0.290136033506901	0.626047286772383	1983	1743.8	no
Zm00001d006918	470	497	583	586	592	535	37.652	41.738	42.723	45.78	50.885	45.404	-0.306932999157272	0.0267403717177608	0.160636535187501	601.3	485.8	no
Zm00001d006920	13	23	16	12	7	8	1.041	1.932	1.173	0.937	0.602	0.679	0.80585972011227	0.161367364082974	0.471342903738951	9.4	16.5	no
Zm00001d006921	108	135	111	116	82	87	8.652	11.337	8.134	9.062	7.048	7.383	0.169234525362874	0.479646302471581	0.772401941278624	99.2	111.9	no
Zm00001d006922	255	235	248	186	144	186	20.428	19.735	18.174	14.531	12.377	15.785	0.364414657766014	0.0412701536000275	0.213106166823317	180.3	232.4	no
Zm00001d006928	101	156	144	118	77	94	8.091	13.101	10.553	9.218	6.619	7.977	0.324643754958745	0.200206350273074	0.526612560609312	100.5	126.1	no
Zm00001d006929	366	343	436	358	293	308	29.32	28.805	31.951	27.968	25.185	26.139	0.0973028127051803	0.496619153909875	0.781688188695345	335.1	358.5	no
Zm00001d006930	267	245	289	261	282	264	21.39	20.575	21.178	20.39	24.239	22.405	-0.173380123046644	0.285813230764215	0.622868077266961	283.7	251.4	no
Zm00001d006931	63	63	81	62	60	60	5.047	5.291	5.936	4.844	5.157	5.092	0.0226205873908972	0.929660186389824	0.977565159959171	63.8	64.7	no
Zm00001d006938	302	301	372	335	279	302	24.193	25.278	27.261	26.171	23.981	25.63	-0.0688835447455913	0.63557515591742	0.858224223535545	320.3	305.3	no
Zm00001d006939	159	168	176	138	156	164	12.738	14.108	12.898	10.781	13.409	13.918	-0.0267140982051705	0.892166906985229	0.96462981847979	161.3	158.2	no
Zm00001d006941	15	20	39	16	15	25	1.202	1.68	2.858	1.25	1.289	2.122	0.21791070665024	0.663160475127138	0.872366525152462	19.7	22.8	no
Zm00001d006942	292	278	324	401	360	386	23.392	23.346	23.743	31.327	30.944	32.759	-0.517856426002387	0.000199412479072647	0.00399737757758769	401.8	280.6	yes
Zm00001d006943	11	27	28	19	16	28	0.881	2.267	2.052	1.484	1.375	2.376	-0.0983522862869896	0.844882255942637	0.948878210314346	22.1	20.6	no
Zm00001d006944	166	188	137	148	123	131	13.298	15.788	10.04	11.562	10.572	11.118	0.145894971402599	0.51967356302157	0.79519872820029	140.5	155.8	no
Zm00001d006945	103	89	103	96	95	86	8.251	7.474	7.548	7.5	8.166	7.299	-0.0675271866306746	0.760739965593375	0.914864181185641	97.2	92.7	no
Zm00001d006947	375	873	290	743	1232	361	30.041	73.314	21.252	58.045	105.896	30.637	-0.742293782440921	0.30110682862245	0.63674009780714	828.1	495.1	no
Zm00001d006948	219	530	165	502	739	177	17.544	44.509	12.091	39.218	63.521	15.021	-0.76659764219418	0.326732917261122	0.658824364283886	501.1	294.6	no
Zm00001d006951	558	476	567	459	465	447	44.702	39.974	41.55	35.858	39.969	37.935	0.0633042824533883	0.655925170749685	0.868997786085573	481.4	502.8	no
Zm00001d007009	695	661	757	715	641	678	55.677	55.51	55.474	55.858	55.097	57.54	-0.102635967016533	0.381388275931774	0.704234743951347	712.4	663.5	no
Zm00001d007012	341	231	286	303	265	304	27.318	19.399	20.958	23.671	22.778	25.799	-0.178317463801186	0.351891768808178	0.680700754976283	305.4	269.9	no
Zm00001d007015	12	13	13	18	17	12	0.961	1.092	0.953	1.406	1.461	1.018	-0.461421593234172	0.371285695324535	0.69592146158712	16.5	12	no
Zm00001d007016	28	27	57	21	15	17	2.243	2.267	4.177	1.641	1.289	1.443	0.904963542553548	0.0390050194955796	0.205481288157882	18.5	34.5	no
Zm00001d007018	10	8	16	12	15	15	0.801	0.672	1.173	0.937	1.289	1.273	-0.483010095365409	0.387593915842959	0.708273623656683	14.8	10.5	no
Zm00001d007026	120	183	185	156	175	178	9.613	15.368	13.557	12.187	15.042	15.106	-0.225889380607063	0.324881044381465	0.657241297005717	179.2	153.1	no
Zm00001d007027	1204	851	856	1410	1047	894	96.453	71.466	62.729	110.153	89.995	75.871	-0.342593820250187	0.108764619418323	0.382185286999329	1166.7	920.4	no
Zm00001d007029	769	617	633	609	509	551	61.605	51.815	46.387	47.577	43.751	46.762	0.125772564580226	0.432753694190809	0.743427186745818	583.7	637.1	no
Zm00001d007031	1192	998	1195	998	751	749	95.492	83.811	87.571	77.967	64.552	63.565	0.28729315486636	0.0444735491975608	0.223252374793032	870.8	1063.1	no
Zm00001d007032	608	479	481	502	398	424	48.707	40.226	35.248	39.218	34.21	35.983	0.0979133360686389	0.574583167611388	0.827514353546166	462.4	495.2	no
Zm00001d007033	8	3	17	12	7	5	0.641	0.252	1.246	0.937	0.602	0.424	0.0426320108451507	0.956210467940625	0.985925434271131	8.3	8.5	no
Zm00001d007034	1095	1062	1079	1100	1089	1019	87.721	89.186	79.071	85.935	93.605	86.479	-0.143194001212829	0.26506860436362	0.601723481000854	1125.6	1019.4	no
Zm00001d007035	184	204	262	309	268	295	14.74	17.132	19.2	24.14	23.036	25.036	-0.586704244340164	0.00045845955427149	0.00785111986689927	305.2	203	yes
Zm00001d007037	594	1015	777	561	938	827	47.586	85.239	56.94	43.827	80.626	70.185	-0.130559812227289	0.63152019491316	0.856228958493639	825.4	753.9	no
Zm00001d007038	791	758	877	766	569	632	63.367	63.656	64.268	59.842	48.908	53.636	0.149961994345317	0.246747241850204	0.582145751166958	686	761.5	no
Zm00001d007039	547	468	553	502	460	425	43.82	39.302	40.525	39.218	39.539	36.068	0.0199821577010998	0.886643407156145	0.962666217998153	485.7	492.5	no
Zm00001d007042	747	718	701	722	818	661	59.843	60.297	51.37	56.405	70.311	56.097	-0.18079854217737	0.271344002532238	0.607671137487808	774.3	683.1	no
Zm00001d007043	649	626	786	645	527	614	51.992	52.571	57.599	50.389	45.298	52.108	0.047452487207663	0.711711890159607	0.892741400105744	624.5	645.3	no
Zm00001d007044	413	399	384	425	385	358	33.086	33.508	28.14	33.202	33.093	30.382	-0.117048973996838	0.447013599976177	0.752503234056232	408.9	377.3	no
Zm00001d007045	69	72	63	51	62	51	5.528	6.046	4.617	3.984	5.329	4.328	0.15820987265391	0.577248922429463	0.828913686825969	57.8	64.5	no
Zm00001d007048	347	339	412	403	330	365	27.798	28.469	30.192	31.483	28.365	30.976	-0.157744433016814	0.255853227480455	0.591252637569909	383.8	344.1	no
Zm00001d007050	112	89	107	146	73	77	8.972	7.474	7.841	11.406	6.275	6.535	-0.0813062902195774	0.777829387977631	0.921265712025088	102.1	96.8	no
Zm00001d007053	269	209	281	244	238	210	21.55	17.552	20.592	19.062	20.457	17.822	-0.0282271533020193	0.872904864634137	0.959235895964947	242.7	237.8	no
Zm00001d007058	302	304	316	248	190	202	24.193	25.53	23.157	19.374	16.331	17.143	0.375904676647006	0.0191012523274317	0.127670065388953	223.3	290.1	no
Zm00001d007059	3565	2683	2687	3191	3083	2480	285.594	225.315	196.907	249.29	264.999	210.469	-0.11980224739806	0.5148099840442	0.792067012875547	3067.8	2823.5	no
Zm00001d007060	209	213	230	197	175	234	16.743	17.888	16.855	15.39	15.042	19.859	-0.052217611288178	0.776817384566875	0.92089096968807	212.5	204.9	no
Zm00001d007062	276	251	331	301	230	252	22.11	21.079	24.256	23.515	19.77	21.386	-0.0256213620935709	0.872554928746823	0.959221524542184	273.2	268.4	no
Zm00001d007065	2246	2393	2792	2189	1926	2142	179.928	200.962	204.601	171.011	165.549	181.784	0.0881946992841659	0.422079085677422	0.735791905701752	2191.1	2329.1	no
Zm00001d007067	242	194	299	186	146	192	19.387	16.292	21.911	14.531	12.549	16.294	0.324534855829951	0.0992945080594365	0.363781453350396	183.2	229.2	no
Zm00001d007068	866	628	662	800	589	464	69.376	52.739	48.512	62.498	50.627	39.378	0.0775880381882332	0.724037285893142	0.897914117071392	644.7	680.7	no
Zm00001d007069	318	324	417	281	232	311	25.475	27.209	30.558	21.952	19.942	26.394	0.199738235772578	0.242358164517147	0.577596178084689	288.4	331.1	no
Zm00001d007070	277	220	158	109	99	69	22.191	18.475	11.578	8.515	8.51	5.856	1.10478274036599	0.000170247704619676	0.00352782084551144	96.9	208.6	yes
Zm00001d007072	27	15	20	17	18	22	2.163	1.26	1.466	1.328	1.547	1.867	-0.038009662993474	0.93482042162321	0.979088120225664	20.1	19.5	no
Zm00001d007073	20	36	27	32	50	38	1.602	3.023	1.979	2.5	4.298	3.225	-0.695934618633513	0.0851142920860165	0.331483942943835	42.5	26.2	no
Zm00001d007075	509	499	611	451	447	471	40.776	41.905	44.775	35.233	38.422	39.972	0.078635389377069	0.563348267874505	0.820784532079923	480.6	507.2	no
Zm00001d007076	10	25	27	26	58	40	0.801	2.099	1.979	2.031	4.985	3.395	-1.18814549394384	0.0161659094342711	0.113959917285108	44.2	19.3	no
Zm00001d007077	1039	586	555	827	628	653	83.235	49.212	40.671	64.608	53.98	55.418	-0.0878682592783125	0.735221557966529	0.903096682272877	735.2	692.1	no
Zm00001d007079	563	797	999	863	943	1098	45.102	66.931	73.208	67.42	81.055	93.184	-0.474203200450611	0.0229317192447678	0.144112180574917	1022.2	735.5	no
Zm00001d007080	136	101	104	90	111	87	10.895	8.482	7.621	7.031	9.541	7.383	0.0857846072822095	0.739754235377457	0.904877948631353	101.5	107.7	no
Zm00001d007081	464	576	572	599	841	796	37.171	48.372	41.917	46.796	72.288	67.554	-0.641201201628737	0.00170254453947155	0.0218514482515152	790.8	506.9	yes
Zm00001d007082	30	34	43	28	28	40	2.403	2.855	3.151	2.187	2.407	3.395	-0.0101291061862229	0.977694541012675	0.992805777467013	33.8	33.4	no
Zm00001d007083	5	19	8	19	26	30	0.401	1.596	0.586	1.484	2.235	2.546	-1.38017626571707	0.0193355462225267	0.12857959431838	26.5	10.2	no
Zm00001d007084	3099	2858	3719	2848	2737	2577	248.262	240.012	272.533	222.494	235.258	218.701	0.0815765107064038	0.478320358081497	0.771764016186311	2861.9	3027.9	no
Zm00001d007085	70	70	83	66	55	59	5.608	5.879	6.082	5.156	4.728	5.007	0.151469997678952	0.543752330867784	0.810422860409991	62.9	69.9	no
Zm00001d007089	558	562	821	556	463	572	44.702	47.196	60.164	43.436	39.797	48.544	0.119717699738413	0.468568005448818	0.765931542280999	556.8	604.6	no
Zm00001d007090	346	359	393	327	282	316	27.718	30.148	28.8	25.546	24.239	26.818	0.0908567340315021	0.521603175527903	0.796443559627608	323.8	344.9	no
Zm00001d007092	260	322	362	291	246	265	20.829	27.041	26.528	22.734	21.145	22.49	0.0763242623827623	0.645448090650649	0.863094559189744	280.5	295.7	no
Zm00001d007093	66	60	76	84	85	50	5.287	5.039	5.569	6.562	7.306	4.243	-0.277345297288041	0.341314686530685	0.67188687766773	76.7	63.3	no
Zm00001d007095	372	295	340	361	293	279	29.801	24.774	24.916	28.202	25.185	23.678	-0.0413383010656234	0.806560795365169	0.934195225010605	325.8	316.8	no
Zm00001d007096	624	658	718	597	500	551	49.989	55.258	52.616	46.639	42.977	46.762	0.123730529437757	0.318158448134134	0.651785763822598	576.4	628.2	no
Zm00001d007097	217	262	273	307	249	308	17.384	22.002	20.006	23.984	21.403	26.139	-0.355896435432006	0.0355723193462406	0.194491757428989	302.2	236.2	no
Zm00001d007100	6	16	26	14	8	12	0.481	1.344	1.905	1.094	0.688	1.018	0.325196590275532	0.605390607742378	0.842675326325099	11.8	14.8	no
Zm00001d007102	144	167	160	138	121	116	11.536	14.024	11.725	10.781	10.401	9.845	0.175764050041134	0.370636871711113	0.695444255867259	131.2	148.3	no
Zm00001d007103	241	179	221	204	130	168	19.307	15.032	16.195	15.937	11.174	14.258	0.204456628318641	0.329881561621635	0.661908377331032	174.6	201.4	no
[truncated: 3,096,873 more chars]
