# Supplementary material for: Understanding Callus Types in Maize by Genetic Mapping and Transcriptional Profiling
Source: Plants (Basel). 2025 Oct 15;14(20):3168. doi: 10.3390/plants14203168 (PMC12566775; doi:10.3390/plants14203168)
Supplement: Supplementary file 1 [file plants-14-03168-s001.zip › supplementary_files/Supplementary_Data_4.txt]

# Differential expressed genes between Type II and Type I calli
# The dataset presents differential expression analysis between Type I calli and Type II calli using DESeq2.
# Columns:
# 1. Gene: Gene name from the B73 reference version 4.
# 2. I-1, I-2: Raw expression counts for biological replicates of Type I calli.
# 3. II-1, II-2: Raw expression counts for biological replicates of Type II calli.
# 4. I-1.RPM, I-2.RPM: Expression values normalized to Reads Per Million (RPM) for replicates of Type I calli.
# 5. II-1.RPM, II-2.RPM: Expression values normalized to Reads Per Million (RPM) for replicates of Type II calli.
# 6. II_I.log2FC: Log2 fold change between Type II calli and Type I calli.
# 7. II_I.pval: P-value for testing differential expression between Type II calli and Type I calli.
# 8. II_I.qval: Adjusted p-value (q-value) after multiple testing correction.
# 9. I.mean: Average expression value for Type I calli (mean of I-1 and I-2).
# 10. II.mean: Average expression value for Type II calli (mean of II-1 and II-2).
# 11. II_I.sig: Significance flag indicating whether a differential expression is statistically significant (yes = significant, no = not significant).
Gene	I-1	I-2	II-1	II-2	I-1.RPM	I-2.RPM	II-1.RPM	II-2.RPM	II_I.log2FC	II_I.pval	II_I.qval	I.mean	II.mean	II_I.sig
ENSRNA049453693	15	9	11	16	1.108	0.639	0.912	1.125	0.347025113	0.695063429	0.924956328	11.2	14.2	no
ENSRNA049455651	21	23	6	6	1.551	1.632	0.497	0.422	-1.683199181	0.057564145	0.33129224	20.5	6.4	no
ENSRNA049456692	5	2	6	12	0.369	0.142	0.497	0.844	1.526899406	0.233120103	0.654699463	3.3	9.4	no
ENSRNA049457359	77	55	216	126	5.686	3.902	17.902	8.858	1.588338229	0.000249724	0.006677422	61.6	185.6	yes
ENSRNA049457503	25	36	77	116	1.846	2.554	6.382	8.155	1.838274342	8.39E-05	0.002749341	28.4	101.6	yes
ENSRNA049457531	573	381	1307	1496	42.314	27.032	108.321	105.169	1.740846191	1.89E-10	2.65E-08	445.6	1489.1	yes
ENSRNA049457749	9	6	12	18	0.665	0.426	0.995	1.265	1.175930481	0.210559813	0.62860093	7	15.8	no
ENSRNA049458826	248	234	158	169	18.314	16.602	13.095	11.881	-0.370108095	0.211668338	0.629703749	225	174.1	no
ENSRNA049458986	19	13	11	4	1.403	0.922	0.912	0.281	-0.870385103	0.376752496	0.778491588	14.9	8.2	no
ENSRNA049459101	42	30	29	12	3.102	2.128	2.403	0.844	-0.590300304	0.395349606	0.791179549	33.6	22.5	no
ENSRNA049459132	10	4	14	4	0.738	0.284	1.16	0.281	0.595741033	0.615763918	0.897270313	6.5	10	no
ENSRNA049461556	28	17	13	8	2.068	1.206	1.077	0.562	-0.892789512	0.27990517	0.701096619	21	11.4	no
ENSRNA049461747	30	26	17	33	2.215	1.845	1.409	2.32	0.004123446	0.994936447	0.999067292	26.1	26.1	no
ENSRNA049462331	13	18	19	5	0.96	1.277	1.575	0.352	-0.132339688	0.889160498	0.977431024	14.5	13.3	no
ENSRNA049463630	6	8	4	9	0.443	0.568	0.332	0.633	0.057646885	0.961486632	0.99225858	6.5	6.8	no
ENSRNA049463738	15	18	5	12	1.108	1.277	0.414	0.844	-0.793071254	0.391070544	0.788556266	15.4	8.8	no
ENSRNA049463761	31	48	24	43	2.289	3.406	1.989	3.023	-0.06621175	0.909458946	0.9818916	36.8	35.1	no
ENSRNA049463774	71	49	22	37	5.243	3.477	1.823	2.601	-0.851611698	0.113992247	0.472472145	56	31	no
ENSRNA049463813	25	37	19	26	1.846	2.625	1.575	1.828	-0.280769174	0.66037451	0.913454805	28.9	23.8	no
ENSRNA049463846	16	18	4	8	1.182	1.277	0.332	0.562	-1.331745369	0.168099548	0.572702086	15.9	6.3	no
ENSRNA049464622	17	16	28	4	1.255	1.135	2.321	0.281	0.207552056	0.830728747	0.964688405	15.4	17.9	no
ENSRNA049464979	4	14	9	7	0.295	0.993	0.746	0.492	0.034113551	0.975777992	0.994823258	8.4	8.6	no
ENSRNA049465399	13	9	10	1	0.96	0.639	0.829	0.07	-0.750523475	0.547615323	0.868716115	10.3	6.2	no
ENSRNA049465410	262	186	158	183	19.348	13.197	13.095	12.865	-0.208049838	0.520373282	0.857713112	209.2	181.1	no
ENSRNA049465449	9	9	9	3	0.665	0.639	0.746	0.211	-0.357847671	0.759949441	0.945009342	8.4	6.6	no
ENSRNA049466617	24	13	21	20	1.772	0.922	1.74	1.406	0.340793566	0.645469391	0.908076208	17.3	21.9	no
ENSRNA049469775	24	24	2	4	1.772	1.703	0.166	0.281	-2.824575814	0.005037985	0.066244546	22.4	3.1	no
ENSRNA049470937	21	23	21	14	1.551	1.632	1.74	0.984	-0.123328893	0.865685146	0.973303796	20.5	18.9	no
ENSRNA049471996	18	35	35	68	1.329	2.483	2.901	4.78	1.126121241	0.059751484	0.338287089	24.7	53.8	no
ENSRNA049472005	9	6	9	11	0.665	0.426	0.746	0.773	0.598809243	0.56402	0.874324511	7	10.6	no
ENSRNA049472011	14	11	7	3	1.034	0.78	0.58	0.211	-1.105282493	0.316401586	0.734090898	11.7	5.5	no
ENSRNA049472105	16	7	6	7	1.182	0.497	0.497	0.492	-0.638564866	0.551208261	0.869748779	10.8	6.9	no
ENSRNA049472638	147	131	74	70	10.855	9.294	6.133	4.921	-0.755102895	0.041549758	0.275176445	129.8	77	no
ENSRNA049474917	52	51	20	12	3.84	3.618	1.658	0.844	-1.478913311	0.016003269	0.150127083	48.1	17.4	no
ENSRNA049475223	238	209	180	77	17.575	14.828	14.918	5.413	-0.571936657	0.196224287	0.611253188	208.7	140.7	no
ENSRNA049475237	14	14	5	2	1.034	0.993	0.414	0.141	-1.784522324	0.117951973	0.4813742	13.1	3.8	no
ENSRNA049475307	35	29	8	14	2.585	2.058	0.663	0.984	-1.36701878	0.060499511	0.340259828	29.9	11.5	no
ENSRNA049475551	3	5	15	4	0.222	0.355	1.243	0.281	1.486956064	0.242432883	0.665948722	3.7	10.5	no
ENSRNA049475579	10	11	1	4	0.738	0.78	0.083	0.281	-1.913009795	0.15114723	0.546576865	9.8	2.6	no
ENSRNA049476041	14	22	18	17	1.034	1.561	1.492	1.195	0.154611104	0.838534891	0.96659566	16.8	18.7	no
ENSRNA049476045	12	11	4	4	0.886	0.78	0.332	0.281	-1.332559601	0.243704824	0.666819685	10.7	4.3	no
ENSRNA049476322	15	12	12	0	1.108	0.851	0.995	0	-0.903592937	0.493435905	0.846517134	12.6	6.8	no
ENSRNA049476471	10	10	7	6	0.738	0.709	0.58	0.422	-0.424474621	0.691772238	0.923621545	9.3	7	no
ENSRNA049476719	312	216	269	166	23.04	15.325	22.294	11.67	-0.067075671	0.858160494	0.97157682	246.6	235.7	no
ENSRNA049476973	13	8	4	6	0.96	0.568	0.332	0.422	-0.893158992	0.431778103	0.813725471	9.8	5.3	no
ENSRNA049476983	41	55	95	42	3.028	3.902	7.873	2.953	0.738715539	0.180514597	0.590676791	44.8	74.9	no
ENSRNA049477077	18	20	19	20	1.329	1.419	1.575	1.406	0.227900058	0.750099903	0.9415058	17.7	20.8	no
ENSRNA049477080	91	127	100	114	6.72	9.011	8.288	8.014	0.161341683	0.66547075	0.914561596	101.7	113.7	no
ENSRNA049477082	12	27	30	18	0.886	1.916	2.486	1.265	0.513430612	0.495123065	0.847689389	18.2	26	no
ENSRNA049477087	11	16	19	10	0.812	1.135	1.575	0.703	0.319514606	0.713378446	0.930096337	12.6	15.8	no
ENSRNA049477092	13	18	10	19	0.96	1.277	0.829	1.336	0.073514928	0.929414958	0.986729643	14.5	15.2	no
ENSRNA049477136	16	5	7	18	1.182	0.355	0.58	1.265	0.406727923	0.689631145	0.922957407	9.8	13	no
ENSRNA049477619	9	33	3	6	0.665	2.341	0.249	0.422	-2.048370808	0.05321109	0.317021077	19.6	4.7	no
ENSRNA049477741	27	33	36	21	1.994	2.341	2.984	1.476	0.138830046	0.827011389	0.963730952	28	30.9	no
ENSRNA049477899	14	6	9	2	1.034	0.426	0.746	0.141	-0.627426863	0.61037937	0.894728157	9.3	6.1	no
ENSRNA049478426	103	122	51	77	7.606	8.656	4.227	5.413	-0.636546181	0.112873283	0.469785534	105	67.4	no
ENSRNA049478482	6	3	7	16	0.443	0.213	0.58	1.125	1.513556105	0.187029586	0.599862161	4.2	12	no
ENSRNA049478881	11	7	12	6	0.812	0.497	0.995	0.422	0.21567343	0.838194171	0.966540361	8.4	9.8	no
ENSRNA049479014	42	21	5	23	3.102	1.49	0.414	1.617	-1.027806684	0.214405531	0.632731319	29.4	14.3	no
ENSRNA049479040	116	101	146	81	8.566	7.166	12.1	5.694	0.281341568	0.513837585	0.855599488	101.3	123.4	no
ENSRNA049479370	21	29	5	7	1.551	2.058	0.414	0.492	-1.876591351	0.030323381	0.227465302	23.3	6.3	no
ENSRNA049479819	21	22	39	44	1.551	1.561	3.232	3.093	1.136516218	0.049364226	0.304074276	20.1	44.1	no
ENSRNA049997133	2563	2474	1091	1199	189.267	175.528	90.419	84.29	-0.948451281	9.72E-06	0.000454889	2350.8	1218.2	yes
ZeamMp032	19	32	95	120	1.403	2.27	7.873	8.436	2.259716278	1.37E-06	8.09E-05	23.8	113.9	yes
ZeamMp044	211	154	630	610	15.581	10.926	52.213	42.883	1.958112613	8.85E-12	1.47E-09	170.4	662.4	yes
ZeamMp050	2898	1527	4186	5400	214.006	108.339	346.925	379.621	1.294961611	3.54E-05	0.001334645	2067.6	5073.1	yes
ZeamMp051	24	11	39	68	1.772	0.78	3.232	4.78	1.780635807	0.004413009	0.060338806	16.4	56.1	no
ZeamMp069	4	12	28	44	0.295	0.851	2.321	3.093	2.345938003	0.002538541	0.040569031	7.5	37.9	yes
ZeamMp073	578	515	1644	2348	42.683	36.539	136.25	165.065	2.045474665	3.93E-17	1.28E-14	510.2	2105.8	yes
ZeamMp088	18	29	24	83	1.329	2.058	1.989	5.835	1.333380639	0.045665857	0.291391099	21.9	55.1	no
ZeamMp091	65	73	176	221	4.8	5.179	14.586	15.536	1.707902814	5.39E-07	3.54E-05	64.4	210.3	yes
ZeamMp092	111	132	250	479	8.197	9.365	20.719	33.674	1.750301188	4.76E-07	3.21E-05	113.4	381.1	yes
ZeamMp093	2	4	6	23	0.148	0.284	0.497	1.617	2.41803223	0.045344813	0.290091737	2.8	14.9	no
ZeamMp094	160	156	418	646	11.815	11.068	34.643	45.414	1.92533734	3.06E-11	4.75E-09	147.5	559.9	yes
ZeamMp095	50	66	229	316	3.692	4.683	18.979	22.215	2.41174162	2.11E-12	3.76E-10	54.1	287.8	yes
ZeamMp097	107	53	286	267	7.902	3.76	23.703	18.77	1.983629623	3.58E-07	2.50E-05	74.8	295.7	yes
ZeamMp098	7	16	45	45	0.517	1.135	3.729	3.164	2.162380187	0.001232304	0.023259379	10.7	48	yes
ZeamMp101	5	13	19	41	0.369	0.922	1.575	2.882	1.900921929	0.019963423	0.174156288	8.4	31.3	no
ZeamMp127	0	5	20	18	0	0.355	1.658	1.265	3.126196525	0.008487048	0.096497697	2.3	20.3	no
ZeamMp134	5	3	22	19	0.369	0.213	1.823	1.336	2.555136015	0.008141258	0.09351281	3.7	22	no
ZeamMp136	19	51	76	184	1.403	3.618	6.299	12.935	2.051206008	0.000221535	0.006101969	32.6	135	yes
ZeamMp137	20	22	54	106	1.477	1.561	4.475	7.452	2.095137624	8.23E-05	0.0027034	19.6	83.6	yes
ZeamMp144	5	6	10	19	0.369	0.426	0.829	1.336	1.566738435	0.121280707	0.488822582	5.1	15.2	no
ZeamMp150	4	6	8	7	0.295	0.426	0.663	0.492	0.782959405	0.518741988	0.857000895	4.7	8	no
ZeamMp151	3	5	16	25	0.222	0.355	1.326	1.758	2.533098079	0.009162241	0.101679393	3.7	21.6	no
ZeamMp152	15	26	28	31	1.108	1.845	2.321	2.179	0.714670071	0.278705539	0.700151461	19.1	31.4	no
ZeamMp157	10	15	47	147	0.738	1.064	3.895	10.334	3.1041607	8.23E-07	5.13E-05	11.7	100.1	yes
ZeamMp159	15	12	24	59	1.108	0.851	1.989	4.148	1.777250167	0.010024174	0.108057277	12.6	43.1	no
ZeamMp161	25	49	76	172	1.846	3.477	6.299	12.092	1.905172197	0.000195578	0.005484841	34.5	129	yes
ZeamMp179	0	6	6	14	0	0.426	0.497	0.984	1.900183998	0.193640093	0.607726988	2.8	10.4	no
ZeamMp180	38	43	137	208	2.806	3.051	11.354	14.622	2.266081825	6.29E-09	6.94E-07	37.8	181.6	yes
ZeamMr002	19852	17229	53717	92237	1465.99	1222.383	4451.922	6484.272	2.144838414	2.95E-16	8.77E-14	17309.6	76549.8	yes
ZeamMr003	14	20	11	109	1.034	1.419	0.912	7.663	1.93934392	0.020949082	0.179843285	15.9	60.6	no
ZeamMr004	708	830	1986	4932	52.283	58.888	164.594	346.72	2.322940146	1.90E-11	3.09E-09	717.5	3589.6	yes
ZeamMt010	0	2	12	22	0	0.142	0.995	1.547	4.257414312	0.003053277	0.046365897	0.9	17.8	yes
ZeamMt017	10	7	6	5	0.738	0.497	0.497	0.352	-0.430891687	0.711046099	0.929389443	7.9	5.9	no
ZeamMt021	7	16	19	64	0.517	1.135	1.575	4.499	1.999335649	0.010368415	0.110705463	10.7	42.7	no
ZeamMt022	4	13	10	95	0.295	0.922	0.829	6.679	2.748658074	0.003589932	0.051930002	7.9	53.1	no
ZemaCp003	10	4	8	9	0.738	0.284	0.663	0.633	0.465924616	0.679346633	0.919348812	6.5	9	no
ZemaCp060	18	10	24	17	1.329	0.709	1.989	1.195	0.754472581	0.339551159	0.749902775	13.1	22.1	no
Zm00001d000001	11	15	0	18	0.812	1.064	0	1.265	-0.419812412	0.747131402	0.941177286	12.1	9	no
Zm00001d000002	306	266	163	161	22.597	18.872	13.509	11.318	-0.627401402	0.035243043	0.24949853	267	173	no
Zm00001d000004	182	165	202	253	13.44	11.707	16.741	17.786	0.573990056	0.054481876	0.320549345	162	241	no
Zm00001d000005	315	318	201	246	23.261	22.562	16.658	17.294	-0.317584132	0.24838273	0.670543998	295.4	237	no
Zm00001d000011	153	121	183	141	11.298	8.585	15.167	9.912	0.444822531	0.215468605	0.633232166	127.9	174.3	no
Zm00001d000012	4	22	8	18	0.295	1.561	0.663	1.265	0.165127008	0.872155317	0.974974806	12.1	13.5	no
Zm00001d000017	1	15	3	31	0.074	1.064	0.249	2.179	1.212189949	0.343722498	0.753870551	7.4	17.2	no
Zm00001d000021	3628	2612	3107	3831	267.913	185.319	257.5	269.32	0.335638013	0.176716655	0.584163265	2913.9	3677.1	no
Zm00001d000023	229	220	157	253	16.911	15.609	13.012	17.786	0.041750466	0.895118727	0.978976014	209.6	215.5	no
Zm00001d000027	100	87	121	124	7.385	6.173	10.028	8.717	0.580951459	0.106274778	0.457046291	87.3	130.6	no
Zm00001d000028	40	52	3	13	2.954	3.689	0.249	0.914	-2.368222311	0.001892319	0.032377789	42.9	8.2	yes
Zm00001d000029	1144	1073	1215	1047	84.48	76.128	100.696	73.604	0.228688528	0.356484486	0.764243689	1034.7	1212.8	no
Zm00001d000030	993	912	794	763	73.329	64.706	65.805	53.639	-0.096426211	0.686232766	0.921353818	889.2	831.9	no
Zm00001d000032	207	210	299	224	15.286	14.899	24.78	15.747	0.531990929	0.097889784	0.439498979	194.6	281.7	no
Zm00001d000034	333	275	280	334	24.591	19.511	23.206	23.48	0.198963247	0.472416975	0.835325714	283.8	325.8	no
Zm00001d000035	144	128	95	83	10.634	9.081	7.873	5.835	-0.41447575	0.258049628	0.681125856	127	95.4	no
Zm00001d000038	283	336	148	189	20.898	23.839	12.266	13.287	-0.694049811	0.018150035	0.163067084	288.8	178.4	no
Zm00001d000039	755	801	552	609	55.754	56.83	45.748	42.813	-0.233656144	0.316764695	0.734381658	726.1	617.5	no
Zm00001d000040	20	28	18	18	1.477	1.987	1.492	1.265	-0.222280308	0.751279805	0.941987828	22.4	19.2	no
Zm00001d000041	258	220	290	482	19.052	15.609	24.034	33.885	0.862129004	0.004970922	0.065607142	223.1	405.3	no
Zm00001d000042	116	153	79	99	8.566	10.855	6.547	6.96	-0.411455961	0.263778596	0.687974006	125.5	94.3	no
Zm00001d000045	230	288	133	180	16.985	20.433	11.023	12.654	-0.545858533	0.079506957	0.39374191	241.6	165.4	no
Zm00001d000046	187	235	201	162	13.809	16.673	16.658	11.389	-0.014976672	0.963932834	0.992622628	196.8	195	no
Zm00001d000052	215	174	154	138	15.877	12.345	12.763	9.701	-0.217326306	0.510609469	0.854295233	181.6	156.4	no
Zm00001d000053	324	315	229	336	23.926	22.349	18.979	23.621	-0.001011048	0.997159156	0.999349664	298.2	297.8	no
Zm00001d000055	13	22	8	6	0.96	1.561	0.663	0.422	-1.119914251	0.232281809	0.654239244	16.3	7.5	no
Zm00001d000065	47	33	40	33	3.471	2.341	3.315	2.32	0.066584253	0.904227018	0.981023983	37.4	39.2	no
Zm00001d000066	8	21	10	5	0.591	1.49	0.829	0.352	-0.733633349	0.474785414	0.836520232	13.5	8.2	no
Zm00001d000071	2	7	5	24	0.148	0.497	0.414	1.687	1.82796777	0.124294348	0.495312976	4.2	14.8	no
Zm00001d000072	87	109	72	73	6.425	7.733	5.967	5.132	-0.24250269	0.540781927	0.866346255	91.4	77.3	no
Zm00001d000074	162	126	171	205	11.963	8.94	14.172	14.412	0.569171167	0.079008779	0.392928722	134.5	199.5	no
Zm00001d000077	330	274	398	408	24.369	19.44	32.985	28.682	0.607580008	0.025046487	0.202097832	282	429.7	no
Zm00001d000080	390	367	291	282	28.8	26.038	24.117	19.825	-0.207850745	0.440973719	0.819382759	353.3	306.1	no
Zm00001d000085	197	184	210	179	14.548	13.055	17.404	12.584	0.229143646	0.469383517	0.833394726	177.8	208.6	no
Zm00001d000086	62	51	39	25	4.578	3.618	3.232	1.758	-0.612534003	0.257338454	0.680184445	52.8	34.6	no
Zm00001d000087	24	12	9	2	1.772	0.851	0.746	0.141	-1.479108411	0.164704062	0.567628705	16.8	6.1	no
Zm00001d000092	113	126	42	91	8.345	8.94	3.481	6.397	-0.682081223	0.117589306	0.480847235	111.5	69.3	no
Zm00001d000093	8	15	6	4	0.591	1.064	0.497	0.281	-0.995586897	0.374908239	0.777376858	10.7	5.4	no
Zm00001d000098	136	155	127	168	10.043	10.997	10.525	11.81	0.201249283	0.541005989	0.866380862	135.8	156	no
Zm00001d000099	445	482	429	589	32.861	34.198	35.554	41.407	0.31445221	0.219257232	0.638045356	432.5	537.7	no
Zm00001d000102	91	128	44	68	6.72	9.081	3.647	4.78	-0.790588538	0.064009772	0.351895897	102.1	58.9	no
Zm00001d000107	10	13	15	14	0.738	0.922	1.243	0.984	0.529724242	0.538238453	0.865096113	10.7	15.5	no
Zm00001d000110	448	447	361	373	33.083	31.714	29.919	26.222	-0.094692986	0.709083116	0.928866377	417.7	391.2	no
Zm00001d000112	2041	3292	1286	2076	150.72	233.565	106.58	145.943	-0.492825543	0.101081062	0.44575431	2486.4	1766.7	no
Zm00001d000113	20	21	20	24	1.477	1.49	1.658	1.687	0.287326093	0.674382468	0.917686839	19.1	23.3	no
Zm00001d000116	806	855	723	867	59.52	60.662	59.92	60.95	0.122119302	0.593604557	0.887735226	775	843.4	no
Zm00001d000117	29	34	15	20	2.142	2.412	1.243	1.406	-0.665745294	0.310912034	0.729645101	29.4	18.5	no
Zm00001d000120	961	817	952	920	70.966	57.965	78.899	64.676	0.268526029	0.27004241	0.694104432	830	1000	no
Zm00001d000122	187	186	116	132	13.809	13.197	9.614	9.28	-0.401546014	0.205955685	0.622769995	174.1	131.8	no
Zm00001d000123	211	219	205	183	15.581	15.538	16.99	12.865	0.049163547	0.87236755	0.974974806	200.7	207.8	no
Zm00001d000124	572	730	559	795	42.24	51.793	46.328	55.889	0.234601401	0.37560994	0.777617593	607.3	714.3	no
Zm00001d000126	2692	2376	2046	1221	198.793	168.575	169.567	85.836	-0.417436234	0.186188657	0.598667772	2365.7	1771.8	no
Zm00001d000133	1990	1585	1294	1500	146.953	112.454	107.243	105.45	-0.169792382	0.47026862	0.833567302	1669.1	1483.8	no
Zm00001d000135	164	172	137	178	12.111	12.203	11.354	12.513	0.088967858	0.77809379	0.950211725	156.8	166.7	no
Zm00001d000137	90	71	77	58	6.646	5.037	6.382	4.077	-0.051255178	0.906958959	0.981460015	75.2	72.7	no
Zm00001d000141	52	41	41	46	3.84	2.909	3.398	3.234	0.091060601	0.855840819	0.97152952	43.4	46.3	no
Zm00001d000143	114	153	79	109	8.418	10.855	6.547	7.663	-0.325583574	0.381590395	0.783190189	124.5	99.3	no
Zm00001d000147	15	25	18	22	1.108	1.774	1.492	1.547	0.185803015	0.79738252	0.956326456	18.6	21.2	no
Zm00001d000150	80	94	73	74	5.908	6.669	6.05	5.202	-0.051110882	0.898295232	0.979549329	81.2	78.4	no
Zm00001d000152	44	40	27	40	3.249	2.838	2.238	2.812	-0.148800086	0.783956295	0.952063229	39.2	35.3	no
Zm00001d000153	1004	848	724	983	74.141	60.165	60.003	69.105	0.061342267	0.803211564	0.958487589	864.6	901.9	no
Zm00001d000154	185	357	145	139	13.661	25.329	12.017	9.772	-0.736140934	0.051987713	0.312977688	252.6	151.7	no
Zm00001d000163	21	25	67	87	1.551	1.774	5.553	6.116	1.925518747	9.74E-05	0.003094602	21.5	81.5	yes
Zm00001d000165	25	52	17	20	1.846	3.689	1.409	1.406	-0.869441107	0.191015706	0.604279776	35.9	19.6	no
Zm00001d000166	425	487	369	548	31.385	34.552	30.582	38.524	0.184024455	0.497408769	0.848472307	425.5	483.1	no
Zm00001d000168	4241	3857	3921	3197	313.181	273.651	324.962	224.749	0.016299901	0.947684729	0.988702027	3779.8	3823.1	no
Zm00001d000169	1097	1133	742	701	81.009	80.385	61.495	49.28	-0.432328735	0.068037896	0.363872262	1040.6	771.4	no
Zm00001d000170	38	64	29	20	2.806	4.541	2.403	1.406	-0.851196444	0.151328149	0.546882635	47.6	26.5	no
Zm00001d000175	46	36	32	38	3.397	2.554	2.652	2.671	-0.043132868	0.936176261	0.987430805	38.3	37.1	no
Zm00001d000178	381	359	333	466	28.135	25.471	27.598	32.76	0.288932809	0.279681048	0.700819437	345.4	421.7	no
Zm00001d000179	158	189	202	154	11.668	13.409	16.741	10.826	0.241462566	0.481223206	0.839772571	161.9	191.6	no
Zm00001d000183	54	76	76	64	3.988	5.392	6.299	4.499	0.306990791	0.492598738	0.846182092	60.6	75.1	no
Zm00001d000184	1060	1750	721	1268	78.277	124.161	59.755	89.141	-0.329284489	0.305497138	0.724734647	1310	1042.4	no
Zm00001d000191	392	342	383	424	28.948	24.265	31.742	29.807	0.324916808	0.210776169	0.628690764	342.6	429.2	no
Zm00001d000195	42	41	27	27	3.102	2.909	2.238	1.898	-0.428287726	0.444796918	0.821717117	38.7	28.8	no
Zm00001d000196	34	35	42	74	2.511	2.483	3.481	5.202	0.919758597	0.074106844	0.380340216	32.2	60.8	no
Zm00001d000197	329	354	245	283	24.295	25.116	20.305	19.895	-0.184472615	0.490764643	0.844868599	318.7	280.4	no
Zm00001d000199	218	233	221	189	16.098	16.531	18.316	13.287	0.061878933	0.840782393	0.967747712	210.4	219.9	no
Zm00001d000202	293	265	368	419	21.637	18.802	30.499	29.456	0.68311785	0.009497226	0.104056747	260.5	418.2	no
Zm00001d000203	379	688	263	201	27.988	48.813	21.797	14.13	-0.995216446	0.005396254	0.069913602	497.4	249.7	no
Zm00001d000204	1096	1519	2755	2771	80.935	107.772	228.327	194.802	1.273343648	3.75E-07	2.61E-05	1219.5	2948.1	yes
Zm00001d000205	359	338	259	264	26.511	23.981	21.465	18.559	-0.222610347	0.410833012	0.800626665	325.3	278.9	no
Zm00001d000213	319	271	267	263	23.557	19.227	22.128	18.489	0.038241244	0.892837386	0.978495588	275.4	282.9	no
Zm00001d000220	57	53	48	50	4.209	3.76	3.978	3.515	0.023816323	0.959364805	0.99173963	51.3	52.2	no
Zm00001d000222	475	419	261	302	35.077	29.728	21.631	21.231	-0.480872553	0.067269298	0.361733631	417.3	299	no
Zm00001d000223	43	77	48	83	3.175	5.463	3.978	5.835	0.298654169	0.547197888	0.868611734	55.9	68.7	no
Zm00001d000224	1585	1655	1029	1038	117.046	117.421	85.281	72.972	-0.455622931	0.041385894	0.274854551	1511.9	1102.6	no
Zm00001d000226	357	329	287	241	26.363	23.342	23.786	16.942	-0.177720164	0.542258209	0.867198316	320.2	283.3	no
Zm00001d000227	1636	1520	1466	1572	120.812	107.843	121.498	110.512	0.134817377	0.537508088	0.865010902	1473	1617.4	no
Zm00001d000228	533	507	688	367	39.36	35.971	57.02	25.8	0.24097063	0.498253864	0.848990221	485.4	574	no
Zm00001d000230	103	80	80	63	7.606	5.676	6.63	4.429	-0.154771498	0.714106521	0.930151833	85.4	76.9	no
Zm00001d000233	29	30	18	60	2.142	2.128	1.492	4.218	0.550897772	0.403422243	0.79598247	27.5	40.2	no
Zm00001d000237	281	448	209	354	20.751	31.785	17.321	24.886	-0.201262029	0.555493069	0.871521127	339.9	295.4	no
Zm00001d000238	278	345	190	167	20.529	24.477	15.747	11.74	-0.604823823	0.048832903	0.302421478	290.6	191.3	no
Zm00001d000240	520	416	480	662	38.4	29.515	39.781	46.539	0.465219515	0.08212067	0.400102632	437	603.1	no
Zm00001d000241	626	598	486	589	46.228	42.428	40.278	41.407	-0.002827665	0.990581377	0.998596996	571.3	570.1	no
Zm00001d000247	296	319	1380	1458	21.858	22.633	114.371	102.498	2.397084261	8.03E-25	7.35E-22	287	1511.7	yes
Zm00001d000257	1276	1037	1138	1342	94.227	73.574	94.314	94.343	0.285683661	0.226129598	0.646875731	1079.9	1316.3	no
Zm00001d000270	494	413	736	849	36.48	29.302	60.998	59.685	0.991525438	5.61E-05	0.001971164	423.4	841.8	yes
Zm00001d000276	138	147	272	318	10.191	10.43	22.543	22.355	1.236061507	1.96E-05	0.000821919	133	313.2	yes
Zm00001d000277	62	58	174	183	4.578	4.115	14.421	12.865	1.763352972	5.44E-07	3.57E-05	56	190.2	yes
Zm00001d000279	31	17	59	46	2.289	1.206	4.89	3.234	1.330663338	0.021834064	0.184554981	22.4	56.5	no
Zm00001d000288	327	495	627	701	24.148	35.12	51.964	49.28	0.881255154	0.001908979	0.032527686	383.3	706.1	yes
Zm00001d000291	263	238	294	412	19.421	16.886	24.366	28.964	0.67298533	0.016723363	0.154861347	233.8	372.6	no
Zm00001d000293	116	174	100	69	8.566	12.345	8.288	4.851	-0.570762675	0.1679636	0.572475743	135.2	91.2	no
Zm00001d000294	893	769	794	1064	65.944	54.56	65.805	74.799	0.340413148	0.161072802	0.562461141	775.8	982.1	no
Zm00001d000295	1274	1042	1138	1460	94.08	73.929	94.314	102.638	0.347080586	0.14653309	0.536768578	1081.2	1375.2	no
Zm00001d000298	313	292	330	424	23.114	20.717	27.35	29.807	0.499549691	0.059973015	0.338531705	282.4	399.1	no
Zm00001d000299	458	356	378	272	33.821	25.258	31.328	19.122	-0.118082027	0.712054027	0.929651175	380.1	350.5	no
Zm00001d000300	2319	2589	1862	2213	171.249	183.687	154.318	155.574	-0.082701857	0.700957364	0.926633223	2289.9	2162.3	no
Zm00001d000301	93	113	51	66	6.868	8.017	4.227	4.64	-0.633083372	0.119011647	0.483834319	96.1	61.9	no
Zm00001d000302	1868	1573	1853	1629	137.944	111.603	153.572	114.519	0.215705912	0.383266941	0.784538221	1606.4	1865.7	no
Zm00001d000303	21	48	35	69	1.551	3.406	2.901	4.851	0.75922795	0.204525821	0.621093837	32.1	54.3	no
Zm00001d000304	8	17	9	32	0.591	1.206	0.746	2.25	0.861923711	0.333854199	0.746514183	11.6	21.1	no
Zm00001d000305	429	519	358	405	31.68	36.823	29.67	28.472	-0.125133556	0.629286822	0.901725711	442.2	405.5	no
Zm00001d000307	84	84	17	47	6.203	5.96	1.409	3.304	-1.234974766	0.02069731	0.178239263	78.4	33.1	no
Zm00001d000308	23	17	21	21	1.698	1.206	1.74	1.476	0.261828582	0.709548256	0.928932215	18.7	22.4	no
Zm00001d000310	354	834	276	347	26.141	59.172	22.874	24.394	-0.746068299	0.050740096	0.309250398	553.5	330	no
Zm00001d000311	230	214	184	205	16.985	15.183	15.249	14.412	-0.002807127	0.992346693	0.998858164	207.2	206.8	no
Zm00001d000312	17	40	15	27	1.255	2.838	1.243	1.898	-0.268190464	0.709818144	0.929088625	26.6	22	no
Zm00001d000313	345	366	268	373	25.477	25.967	22.211	26.222	0.029419238	0.913936644	0.982312152	331.8	338.4	no
Zm00001d000314	146	152	79	101	10.782	10.784	6.547	7.1	-0.544328887	0.118276865	0.482063099	139.1	95.3	no
Zm00001d000316	522	857	423	355	38.548	60.803	35.057	24.957	-0.623658406	0.050511672	0.308450784	642.9	417.5	no
Zm00001d000320	103	85	50	34	7.606	6.031	4.144	2.39	-0.956795815	0.039351735	0.266691948	87.8	45.4	no
Zm00001d000328	228	208	183	130	16.837	14.757	15.167	9.139	-0.271688454	0.431723023	0.813725471	203.5	168.8	no
Zm00001d000329	1104	843	1136	804	81.526	59.81	94.149	56.521	0.202772788	0.500550119	0.849855126	909.1	1046.6	no
Zm00001d000339	1402	1946	948	769	103.532	138.067	78.568	54.061	-0.759908884	0.006766287	0.082190097	1561.4	922.4	no
Zm00001d000345	287	288	296	307	21.194	20.433	24.532	21.582	0.259830891	0.335356997	0.747264794	268.3	321.4	no
Zm00001d000346	493	480	422	452	36.406	34.056	34.974	31.776	0.035033788	0.887158233	0.977029939	454.1	465.3	no
Zm00001d000349	147	155	145	202	10.855	10.997	12.017	14.201	0.379554146	0.23714079	0.659207638	140.9	183.2	no
Zm00001d000350	19	20	24	25	1.403	1.419	1.989	1.758	0.520064606	0.439602497	0.818235564	18.2	26.1	no
Zm00001d000357	530	1534	815	1627	39.138	108.836	67.545	114.378	0.407456548	0.613062852	0.895950779	961.3	1275	no
Zm00001d000358	165	137	102	51	12.185	9.72	8.453	3.585	-0.762082483	0.088516962	0.41625211	141	83.4	no
Zm00001d000360	9	5	5	14	0.665	0.355	0.414	0.984	0.594923303	0.596238803	0.888925423	6.5	9.8	no
Zm00001d000361	79	82	64	95	5.834	5.818	5.304	6.679	0.15905393	0.69501075	0.924956328	75.1	83.8	no
Zm00001d000364	58	58	30	43	4.283	4.115	2.486	3.023	-0.489135073	0.323447853	0.739230886	54.1	38.5	no
Zm00001d000370	79	86	84	103	5.834	6.102	6.962	7.241	0.36513834	0.33936258	0.74969879	77	99.1	no
Zm00001d000379	602	573	460	491	44.455	40.654	38.124	34.517	-0.115204925	0.634768969	0.903889397	548.4	506.4	no
Zm00001d000380	101	91	105	89	7.458	6.456	8.702	6.257	0.21374079	0.578305153	0.881764581	89.6	104.1	no
Zm00001d000381	622	885	639	570	45.932	62.79	52.959	40.071	-0.11870865	0.674017621	0.917686839	702.8	647.5	no
Zm00001d000382	30	34	40	19	2.215	2.412	3.315	1.336	0.102818592	0.873652127	0.975003344	29.9	32.2	no
Zm00001d000387	53	88	93	99	3.914	6.244	7.708	6.96	0.636659935	0.133549668	0.512806286	65.7	102.2	no
Zm00001d000390	139	108	110	105	10.265	7.663	9.117	7.382	-0.006476458	0.98583487	0.997451104	115.3	114.9	no
Zm00001d000391	115	130	93	136	8.492	9.223	7.708	9.561	0.080230158	0.822783982	0.962961882	114.3	120.7	no
Zm00001d000396	863	1161	944	1096	63.729	82.372	78.236	77.049	0.198584285	0.426866405	0.811026474	944	1083.3	no
Zm00001d000399	189	182	105	136	13.957	12.913	8.702	9.561	-0.44022875	0.173000069	0.581157736	173.1	127.5	no
Zm00001d000400	147	95	58	37	10.855	6.74	4.807	2.601	-1.141277481	0.014216821	0.137477497	113	51.4	no
Zm00001d000401	415	382	391	289	30.646	27.103	32.405	20.317	-0.02329042	0.938777892	0.987473098	372	366.4	no
Zm00001d000402	63	79	67	84	4.652	5.605	5.553	5.905	0.272720444	0.511760547	0.855022169	66.2	80	no
Zm00001d000403	251	402	231	346	18.535	28.522	19.145	24.324	-0.001788873	0.995672583	0.99915042	304.5	303.9	no
Zm00001d000407	22	27	24	25	1.625	1.916	1.989	1.758	0.191064533	0.767143889	0.947359627	22.9	26.1	no
Zm00001d000408	273	285	218	313	20.16	20.221	18.067	22.004	0.106132955	0.711367321	0.929442221	260.4	280.1	no
Zm00001d000411	10	16	9	6	0.738	1.135	0.746	0.422	-0.586949451	0.555443913	0.871521127	12.1	8.1	no
Zm00001d000418	65	25	141	160	4.8	1.774	11.686	11.248	1.927112199	4.64E-05	0.001687225	42.1	160	yes
Zm00001d000419	21	39	28	23	1.551	2.767	2.321	1.617	-0.033394551	0.959099087	0.991714491	28	27.4	no
Zm00001d000424	339	781	452	687	25.034	55.411	37.461	48.296	0.200792221	0.595959202	0.888783546	521.8	599.6	no
Zm00001d000428	1376	1134	1429	1442	101.612	80.456	118.432	101.373	0.386096974	0.102943255	0.450162655	1171.8	1531.5	no
Zm00001d000429	70	160	109	134	5.169	11.352	9.034	9.42	0.265407394	0.547699561	0.868716115	107.2	128.8	no
Zm00001d000430	95	72	87	82	7.015	5.108	7.21	5.765	0.211282656	0.601868951	0.890655017	78	90.4	no
Zm00001d000432	2897	2795	2369	2834	213.932	198.303	196.336	199.231	0.055318871	0.792512854	0.95457678	2656.5	2760.2	no
Zm00001d000434	80	86	49	200	5.908	6.102	4.061	14.06	0.72386402	0.181843374	0.592862965	77.5	127.6	no
Zm00001d000435	799	764	663	497	59.003	54.205	54.948	34.939	-0.224530715	0.424749195	0.809840929	729.5	624.7	no
Zm00001d000436	512	482	458	536	37.809	34.198	37.958	37.681	0.18592414	0.446271914	0.822777418	463.9	527.7	no
Zm00001d000439	285	289	271	289	21.046	20.504	22.46	20.317	0.154442474	0.568466895	0.877222671	267.9	298.2	no
Zm00001d000443	143	175	141	159	10.56	12.416	11.686	11.178	0.104119069	0.748157962	0.941372543	148.3	159.5	no
Zm00001d000447	18	25	14	19	1.329	1.774	1.16	1.336	-0.200097629	0.785303789	0.952500116	20.1	17.4	no
Zm00001d000452	760	843	308	361	56.123	59.81	25.526	25.378	-1.074345134	1.03E-05	0.000479096	747.9	355.1	yes
Zm00001d000458	84	130	60	78	6.203	9.223	4.973	5.483	-0.449676843	0.280398239	0.70125643	99.8	73	no
Zm00001d000482	40	43	22	47	2.954	3.051	1.823	3.304	-0.102007935	0.858805924	0.971766337	38.7	36	no
Zm00001d000500	28	24	39	18	2.068	1.703	3.232	1.265	0.353238169	0.603261205	0.891067265	24.3	31.1	no
Zm00001d000501	111	178	115	170	8.197	12.629	9.531	11.951	0.15757897	0.674502212	0.91772268	134.7	150.2	no
Zm00001d000502	70	104	110	88	5.169	7.379	9.117	6.186	0.389082098	0.34862405	0.757626859	81.1	106.4	no
Zm00001d000506	1984	1308	1900	2868	146.51	92.802	157.467	201.621	0.707643942	0.012950542	0.129115566	1537.6	2510.7	no
Zm00001d000508	20209	19349	8343	13402	1492.353	1372.796	691.446	942.162	-0.69191303	0.00470872	0.06318148	18462.2	11428.3	no
Zm00001d000522	660	600	364	226	48.738	42.57	30.167	15.888	-0.881621221	0.007287027	0.086557975	588.1	319.6	no
Zm00001d000523	210	144	105	91	15.508	10.217	8.702	6.397	-0.65575519	0.078000835	0.391223433	165.3	105.1	no
Zm00001d000526	576	358	211	153	42.535	25.4	17.487	10.756	-1.154468081	0.00109406	0.021317771	436.3	196.2	yes
Zm00001d000545	42	38	15	49	3.102	2.696	1.243	3.445	-0.172153701	0.788785846	0.953734464	37.3	33	no
Zm00001d000550	12	10	7	5	0.886	0.709	0.58	0.352	-0.672096768	0.530402883	0.862660688	10.3	6.5	no
Zm00001d000551	75	107	48	48	5.538	7.592	3.978	3.374	-0.729864641	0.099072283	0.442023014	84.9	51.2	no
Zm00001d000561	171	151	202	105	12.628	10.713	16.741	7.382	0.150697842	0.715897749	0.930684406	150.3	167.2	no
Zm00001d000617	15	6	7	10	1.108	0.426	0.58	0.703	-0.127771248	0.902629099	0.980656558	9.8	9	no
Zm00001d000619	35	34	45	63	2.585	2.412	3.729	4.429	0.825532083	0.101524949	0.447036818	32.2	57	no
Zm00001d000636	6	7	12	16	0.443	0.497	0.995	1.125	1.288452951	0.184680851	0.596807488	6.1	14.8	no
Zm00001d000640	14	14	5	22	1.034	0.993	0.414	1.547	0.090665801	0.923214063	0.984995167	13.1	13.8	no
Zm00001d000652	36	35	28	38	2.658	2.483	2.321	2.671	0.075362127	0.892642874	0.978447823	33.1	34.9	no
Zm00001d000675	21	43	5	24	1.551	3.051	0.414	1.687	-0.997692394	0.228426869	0.649079085	29.8	14.8	no
Zm00001d000679	79	73	101	113	5.834	5.179	8.371	7.944	0.681338079	0.07020317	0.37064208	70.9	113.8	no
Zm00001d000681	23	6	10	2	1.698	0.426	0.829	0.141	-1.03664617	0.378635573	0.780424551	13.6	6.7	no
Zm00001d000682	18	24	9	26	1.329	1.703	0.746	1.828	-0.107240825	0.891541603	0.978193746	19.6	18.1	no
Zm00001d000706	24	4	9	3	1.772	0.284	0.746	0.211	-0.998165717	0.403638184	0.79598247	13.1	6.6	no
Zm00001d000707	131	107	115	97	9.674	7.592	9.531	6.819	0.031906634	0.931860006	0.987003498	111.1	113.7	no
Zm00001d000709	39	15	27	16	2.88	1.064	2.238	1.125	-0.118744464	0.873982018	0.975003344	25.2	23.3	no
Zm00001d000738	38	103	35	67	2.806	7.308	2.901	4.71	-0.298014383	0.603820564	0.891354166	65.7	53.3	no
Zm00001d000745	8	8	2	12	0.591	0.568	0.166	0.844	-0.054764425	0.964327632	0.992623281	7.5	7.1	no
Zm00001d000764	21	5	24	33	1.551	0.355	1.989	2.32	1.309261901	0.107374928	0.459313354	12.2	30.1	no
Zm00001d000766	57	58	42	50	4.209	4.115	3.481	3.515	-0.136259987	0.770959879	0.948692252	53.7	48.8	no
Zm00001d000791	38	41	19	37	2.806	2.909	1.575	2.601	-0.328099418	0.578480678	0.881764581	36.9	29.3	no
Zm00001d000806	11	10	13	8	0.812	0.709	1.077	0.562	0.209298505	0.828011891	0.963991081	9.8	11.4	no
Zm00001d000808	13	6	5	2	0.96	0.426	0.414	0.141	-1.223734159	0.344317749	0.754260435	8.9	3.8	no
Zm00001d000824	101	71	59	139	7.458	5.037	4.89	9.772	0.360547235	0.438604746	0.817545787	80.3	102.9	no
Zm00001d000825	14	7	18	30	1.034	0.497	1.492	2.109	1.363679256	0.089804653	0.419750958	9.8	25.2	no
Zm00001d000838	15	7	12	13	1.108	0.497	0.995	0.914	0.371923451	0.68928122	0.922754255	10.3	13.3	no
Zm00001d000840	16	13	26	19	1.182	0.922	2.155	1.336	0.837694959	0.26135915	0.685644565	13.5	24.3	no
Zm00001d000842	42	30	29	42	3.102	2.128	2.403	2.953	0.157254866	0.780198007	0.951307909	33.6	37.4	no
Zm00001d000843	22	18	4	23	1.625	1.277	0.332	1.617	-0.429808377	0.636578662	0.904867	18.7	13.8	no
Zm00001d000849	16	11	7	27	1.182	0.78	0.58	1.898	0.477074462	0.596383996	0.888956752	12.6	17.5	no
Zm00001d000853	46	33	40	53	3.397	2.341	3.315	3.726	0.41604031	0.422678806	0.808720797	36.9	49.2	no
Zm00001d000892	18	5	14	34	1.329	0.355	1.16	2.39	1.216857945	0.166542629	0.569912568	10.8	24.9	no
Zm00001d000907	9	8	2	7	0.665	0.568	0.166	0.492	-0.764112439	0.544320258	0.867962433	7.9	4.6	no
Zm00001d000909	24	21	7	11	1.772	1.49	0.58	0.773	-1.145137338	0.163097038	0.564770639	21	9.5	no
Zm00001d000914	4	10	2	15	0.295	0.709	0.166	1.055	0.413223372	0.745132495	0.940927765	6.5	8.6	no
Zm00001d000919	63	70	40	99	4.652	4.966	3.315	6.96	0.221376358	0.655537374	0.911830297	62.1	72.1	no
Zm00001d000942	30	13	9	27	2.215	0.922	0.746	1.898	-0.105233676	0.898549452	0.979549329	20.1	18.6	no
Zm00001d000943	13	9	10	15	0.96	0.639	0.829	1.055	0.360776344	0.692250456	0.923910545	10.3	13.2	no
Zm00001d000967	226	187	167	303	16.689	13.267	13.841	21.301	0.353748183	0.298874966	0.719083259	192.8	246.1	no
Zm00001d000970	23	21	23	43	1.698	1.49	1.906	3.023	0.75324531	0.237034458	0.658986199	20.5	34.5	no
Zm00001d000978	397	352	160	229	29.317	24.974	13.26	16.099	-0.767509147	0.008029109	0.09248261	349.6	205.2	no
Zm00001d000986	13	12	0	3	0.96	0.851	0	0.211	-2.914891108	0.046594142	0.294651005	11.7	1.5	no
Zm00001d000992	10	16	9	27	0.738	1.135	0.746	1.898	0.623188314	0.474020992	0.836246816	12.1	18.6	no
Zm00001d001006	248	187	184	212	18.314	13.267	15.249	14.904	0.050538104	0.870873127	0.974974806	203.1	210.3	no
Zm00001d001012	11	7	4	6	0.812	0.497	0.332	0.422	-0.670887171	0.569226873	0.87751222	8.4	5.3	no
Zm00001d001016	40	47	47	27	2.954	3.335	3.895	1.898	-0.019979056	0.971882104	0.99429777	40.6	40.2	no
Zm00001d001022	52	51	45	27	3.84	3.618	3.729	1.898	-0.305556807	0.574203736	0.879763264	48.1	39	no
Zm00001d001023	7	20	7	6	0.517	1.419	0.58	0.422	-0.855070576	0.417867812	0.805764461	12.6	7	no
Zm00001d001063	4	6	11	12	0.295	0.426	0.912	0.844	1.391357565	0.19777546	0.612491901	4.7	12.2	no
Zm00001d001078	20	18	16	8	1.477	1.277	1.326	0.562	-0.447604133	0.592602928	0.887735226	17.7	13.1	no
Zm00001d001080	2084	1761	1433	1981	153.895	124.942	118.763	139.265	0.006469569	0.97829688	0.994991006	1795	1802.8	no
Zm00001d001082	46	35	36	27	3.397	2.483	2.984	1.898	-0.160414211	0.778106756	0.950211725	37.8	33.9	no
Zm00001d001083	465	315	341	392	34.338	22.349	28.261	27.558	0.096151344	0.744575745	0.940914695	364.3	389.4	no
Zm00001d001087	27	34	26	20	1.994	2.412	2.155	1.406	-0.205055863	0.747457077	0.941177286	28.5	24.8	no
Zm00001d001110	46	37	25	27	3.397	2.625	2.072	1.898	-0.485959601	0.39335018	0.790162641	38.8	27.7	no
Zm00001d001140	233	224	154	214	17.206	15.893	12.763	15.044	-0.133409427	0.658773207	0.913049812	213.3	194.3	no
Zm00001d001168	38	15	43	66	2.806	1.064	3.564	4.64	1.213315225	0.044474419	0.286876903	24.8	57.4	no
Zm00001d001172	153	106	131	142	11.298	7.521	10.857	9.983	0.264329765	0.459903318	0.829795054	121	145.3	no
Zm00001d001188	5	7	4	9	0.369	0.497	0.332	0.633	0.279782039	0.820909742	0.962961882	5.6	6.8	no
Zm00001d001206	8	13	9	10	0.591	0.922	0.746	0.703	0.044873735	0.963536254	0.992547542	9.8	10.1	no
Zm00001d001230	441	423	215	203	32.566	30.012	17.819	14.271	-0.852725882	0.001941353	0.032988319	403.2	223.5	yes
Zm00001d001240	119	66	65	43	8.788	4.683	5.387	3.023	-0.569509179	0.248590887	0.670764314	86.4	58.4	no
Zm00001d001250	21	16	20	20	1.551	1.135	1.658	1.406	0.303985292	0.673371382	0.917396566	17.3	21.3	no
Zm00001d001256	5	15	5	2	0.369	1.064	0.414	0.141	-1.293160501	0.321483208	0.73791208	9.3	3.8	no
Zm00001d001263	149	95	89	105	11.003	6.74	7.376	7.382	-0.146109841	0.708193489	0.928778633	114	103	no
Zm00001d001267	53	63	19	23	3.914	4.47	1.575	1.617	-1.279942432	0.019142127	0.169210921	54.1	22.3	no
Zm00001d001276	827	834	470	729	61.071	59.172	38.952	51.249	-0.296433923	0.254916286	0.677883617	775.1	630.8	no
Zm00001d001304	60	38	29	46	4.431	2.696	2.403	3.234	-0.212118014	0.695615886	0.925192305	45.8	39.4	no
Zm00001d001307	11	7	4	4	0.812	0.497	0.332	0.281	-0.979550248	0.425535019	0.810276121	8.4	4.3	no
Zm00001d001314	29	11	23	47	2.142	0.78	1.906	3.304	0.969528298	0.173768096	0.581454235	18.7	36.5	no
Zm00001d001358	23	18	7	13	1.698	1.277	0.58	0.914	-0.864890965	0.30045376	0.719777746	19.1	10.5	no
Zm00001d001364	4	13	7	9	0.295	0.922	0.58	0.633	0.097805906	0.930779969	0.986742773	7.9	8.5	no
Zm00001d001370	18	16	16	16	1.329	1.135	1.326	1.125	0.10429209	0.892134734	0.978271068	15.9	17.1	no
Zm00001d001384	39	30	7	34	2.88	2.128	0.58	2.39	-0.611020523	0.421186244	0.807750411	32.2	20.9	no
Zm00001d001393	6	16	10	34	0.443	1.135	0.829	2.39	1.149368397	0.205786745	0.622457782	10.2	22.6	no
Zm00001d001399	30	31	14	33	2.215	2.199	1.16	2.32	-0.214471109	0.746606066	0.941177286	28.5	24.4	no
Zm00001d001416	6	12	4	5	0.443	0.851	0.332	0.352	-0.81418422	0.502579837	0.851020494	8.4	4.8	no
Zm00001d001425	11	15	0	4	0.812	1.064	0	0.281	-2.561810773	0.067608959	0.362594669	12.1	2	no
Zm00001d001432	154	246	176	357	11.372	17.453	14.586	25.097	0.578095728	0.130219098	0.506904561	186.5	278.2	no
Zm00001d001440	24	29	18	31	1.772	2.058	1.492	2.179	0.059426449	0.927243182	0.986141116	24.7	25.7	no
Zm00001d001442	97	134	58	22	7.163	9.507	4.807	1.547	-1.301967092	0.015477521	0.146402419	107.7	43.9	no
Zm00001d001445	13	12	14	22	0.96	0.851	1.16	1.547	0.701129968	0.38427373	0.785036072	11.7	18.9	no
Zm00001d001456	108	76	84	58	7.975	5.392	6.962	4.077	-0.167656649	0.706740573	0.928602389	85.9	76.7	no
Zm00001d001471	239	218	208	223	17.649	15.467	17.238	15.677	0.105023727	0.716641712	0.9307507	213.3	229.5	no
Zm00001d001472	239	173	332	235	17.649	12.274	27.515	16.521	0.667760645	0.054764802	0.321311729	192.4	305.9	no
Zm00001d001476	219	161	74	51	16.172	11.423	6.133	3.585	-1.398887592	0.000480432	0.011261888	177.4	67.5	yes
Zm00001d001479	38	46	37	26	2.806	3.264	3.066	1.828	-0.209430184	0.711267438	0.929389443	39.2	34	no
Zm00001d001480	29	16	44	57	2.142	1.135	3.647	4.007	1.347197869	0.019821523	0.173478702	21	53.4	no
Zm00001d001482	68	36	40	55	5.022	2.554	3.315	3.867	0.047798396	0.927767713	0.986258311	48.6	50.2	no
Zm00001d001490	549	519	517	463	40.541	36.823	42.848	32.549	0.073573619	0.777355195	0.949973522	498.5	524.8	no
Zm00001d001500	20	20	33	73	1.477	1.419	2.735	5.132	1.567309276	0.009053181	0.10105155	18.7	55.2	no
Zm00001d001513	17	17	5	19	1.255	1.206	0.414	1.336	-0.354090955	0.695443736	0.925192305	15.9	12.3	no
Zm00001d001527	7	27	4	24	0.517	1.916	0.332	1.687	-0.142889296	0.889397541	0.97746297	15.8	14.2	no
Zm00001d001563	7	6	19	30	0.517	0.426	1.575	2.109	2.088437509	0.012929618	0.129071546	6.1	25.8	no
Zm00001d001564	36	39	55	63	2.658	2.767	4.558	4.429	0.841050905	0.080303501	0.395861649	35	62.7	no
Zm00001d001580	14	11	10	9	1.034	0.78	0.829	0.633	-0.200887763	0.829931233	0.96455453	11.7	10.2	no
Zm00001d001610	6	6	12	18	0.443	0.426	0.995	1.265	1.498613552	0.122745284	0.491755783	5.6	15.8	no
Zm00001d001620	5	3	11	8	0.369	0.213	0.912	0.562	1.451481996	0.225495406	0.646474239	3.7	10.2	no
Zm00001d001628	128	88	170	142	9.452	6.244	14.089	9.983	0.729898497	0.05121	0.310623444	100.9	167.4	no
Zm00001d001644	19	23	13	15	1.403	1.632	1.077	1.055	-0.397691825	0.599100282	0.889873534	19.6	14.9	no
Zm00001d001656	30	17	28	23	2.215	1.206	2.321	1.617	0.316310408	0.640244365	0.905986112	22	27.4	no
Zm00001d001672	9	2	10	5	0.665	0.142	0.829	0.352	0.662547087	0.607230953	0.892957458	5.1	8.2	no
Zm00001d001677	23	6	18	13	1.698	0.426	1.492	0.914	0.298375133	0.744196452	0.940895902	13.6	16.7	no
Zm00001d001688	15	8	16	20	1.108	0.568	1.326	1.406	0.828731701	0.320737414	0.737247053	10.7	19.1	no
Zm00001d001694	3	19	0	8	0.222	1.348	0	0.562	-1.338576443	0.381365692	0.783046801	10.2	4	no
Zm00001d001700	147	194	89	108	10.855	13.764	7.376	7.592	-0.606049092	0.082568322	0.401009884	159	104.5	no
Zm00001d001703	8	6	9	9	0.591	0.426	0.746	0.633	0.55405237	0.606672236	0.892364763	6.5	9.6	no
Zm00001d001709	250	215	209	201	18.461	15.254	17.321	14.13	0.012286403	0.96734676	0.99301183	217.1	219.1	no
Zm00001d001711	10	16	24	26	0.738	1.135	1.989	1.828	1.133615263	0.124603688	0.495965723	12.1	26.6	no
Zm00001d001714	26	43	39	35	1.92	3.051	3.232	2.461	0.298588548	0.602807309	0.890935596	32.2	39.6	no
Zm00001d001721	20	9	40	17	1.477	0.639	3.315	1.195	1.19861027	0.131401034	0.508545605	13.6	31.2	no
Zm00001d001725	36	44	12	20	2.658	3.122	0.995	1.406	-1.146500268	0.073917822	0.380159791	37.3	16.8	no
Zm00001d001747	222	182	227	230	16.394	12.913	18.813	16.169	0.36951138	0.220199591	0.639225826	188.6	243.7	no
Zm00001d001754	46	39	16	43	3.397	2.767	1.326	3.023	-0.370240673	0.548205544	0.86918529	39.7	30.5	no
Zm00001d001756	19	18	5	13	1.403	1.277	0.414	0.914	-0.878438442	0.325651316	0.740726286	17.3	9.3	no
Zm00001d001760	13	8	8	9	0.96	0.568	0.663	0.633	-0.118248275	0.906592802	0.981387502	9.8	9	no
Zm00001d001763	65	78	71	147	4.8	5.534	5.884	10.334	0.772006871	0.077543778	0.389642897	66.7	113.7	no
Zm00001d001765	1013	1028	628	854	74.806	72.936	52.047	60.036	-0.282244054	0.232813656	0.654490194	952.4	783	no
Zm00001d001766	999	2358	833	1120	73.772	167.298	69.037	78.736	-0.599472434	0.099848624	0.442736944	1564.1	1032.2	no
Zm00001d001767	175	216	150	186	12.923	15.325	12.432	13.076	-0.034359929	0.912655021	0.982228458	182.4	178	no
Zm00001d001769	78	399	153	104	5.76	28.309	12.68	7.311	-0.677609228	0.531756554	0.863243519	222	138.8	no
Zm00001d001770	109	87	46	73	8.049	6.173	3.812	5.132	-0.545570191	0.199278466	0.613844484	91.5	62.6	no
Zm00001d001771	80	81	34	28	5.908	5.747	2.818	1.968	-1.178367513	0.013668013	0.134112627	75.1	33.3	no
Zm00001d001772	15	21	14	31	1.108	1.49	1.16	2.179	0.485514689	0.514567842	0.855713606	16.8	23.4	no
Zm00001d001773	181	456	191	634	13.366	32.353	15.83	44.57	0.51816391	0.579233503	0.881802767	296.8	424.9	no
Zm00001d001774	776	1756	675	1163	57.304	124.587	55.942	81.759	-0.291277624	0.438079213	0.817123896	1179.8	963.9	no
Zm00001d001779	69	137	19	36	5.095	9.72	1.575	2.531	-1.733477192	0.001155026	0.02219069	96	28.8	yes
Zm00001d001780	516	518	444	490	38.105	36.752	36.798	34.447	0.041895964	0.863170383	0.972579821	482.5	496.8	no
Zm00001d001781	77	105	95	102	5.686	7.45	7.873	7.171	0.304647317	0.430099656	0.812711957	84.9	104.9	no
Zm00001d001784	89	127	68	138	6.572	9.011	5.636	9.701	0.096728471	0.821017242	0.962961882	100.7	107.5	no
Zm00001d001785	1751	1711	1272	1519	129.304	121.394	105.42	106.786	-0.125764018	0.560132229	0.872969594	1615.7	1480.7	no
Zm00001d001786	613	541	535	551	45.268	38.384	44.339	38.735	0.10371397	0.674773159	0.917838606	538.7	578.9	no
Zm00001d001787	1193	998	854	960	88.098	70.807	70.777	67.488	-0.085063545	0.717457292	0.930849598	1022.8	964.3	no
Zm00001d001788	925	741	780	878	68.307	52.573	64.644	61.724	0.180230914	0.461151246	0.830281422	777.8	881.3	no
Zm00001d001789	681	656	537	615	50.289	46.543	44.505	43.235	-0.02793726	0.905497296	0.981220729	624	612	no
Zm00001d001790	336	330	274	356	24.812	23.413	22.708	25.027	0.101490082	0.704287137	0.927994363	310.8	333.3	no
Zm00001d001791	37	25	2	3	2.732	1.774	0.166	0.211	-3.450920438	0.000510478	0.011853736	29	2.6	yes
Zm00001d001797	258	197	228	176	19.052	13.977	18.896	12.373	0.031478155	0.925468942	0.985414633	212.4	217.4	no
Zm00001d001798	326	280	239	232	24.074	19.866	19.808	16.31	-0.170051343	0.553089212	0.870590948	282.9	251.6	no
Zm00001d001799	454	358	318	264	33.526	25.4	26.355	18.559	-0.280274652	0.348553644	0.757626859	379.1	312.4	no
Zm00001d001800	337	281	290	307	24.886	19.937	24.034	21.582	0.140018048	0.613234628	0.896148811	288.5	318	no
Zm00001d001802	12	13	14	7	0.886	0.922	1.16	0.492	-0.035089861	0.970296149	0.993580361	11.7	11.4	no
Zm00001d001803	668	679	526	489	49.329	48.174	43.593	34.377	-0.212094529	0.395741565	0.791515167	628.6	542.9	no
Zm00001d001804	95	72	56	54	7.015	5.108	4.641	3.796	-0.409489027	0.34642993	0.75552044	78	58.8	no
Zm00001d001806	82	60	63	52	6.055	4.257	5.221	3.656	-0.105308901	0.8176427	0.962786764	66.3	61.7	no
Zm00001d001807	99	139	105	107	7.311	9.862	8.702	7.522	0.025689428	0.944916377	0.98798445	111	113.1	no
Zm00001d001808	694	607	495	701	51.249	43.066	41.024	49.28	0.055935573	0.827156738	0.963761449	607.3	631.1	no
Zm00001d001809	1775	1602	1588	1570	131.077	113.661	131.609	110.371	0.096685013	0.669311214	0.915446779	1576.3	1685.7	no
Zm00001d001811	172	176	132	133	12.702	12.487	10.94	9.35	-0.200898045	0.531127056	0.862903181	162.4	141.4	no
Zm00001d001812	64	57	36	71	4.726	4.044	2.984	4.991	-0.011131355	0.981866404	0.996485118	56.5	55.9	no
Zm00001d001813	104	101	120	151	7.68	7.166	9.945	10.615	0.585839296	0.089682284	0.419594195	95.7	143.5	no
Zm00001d001814	1278	1219	1333	1369	94.375	86.487	110.475	96.241	0.305647671	0.169613558	0.575329658	1165.4	1440.5	no
Zm00001d001817	257	223	206	224	18.978	15.822	17.073	15.747	0.030118307	0.917451761	0.983020975	224.1	228.8	no
Zm00001d001818	116	246	154	115	8.566	17.453	12.763	8.085	-0.221212026	0.605660954	0.89223196	168.7	144.9	no
Zm00001d001819	25	35	38	54	1.846	2.483	3.149	3.796	0.796069965	0.146249816	0.536271029	28	48.5	no
Zm00001d001820	55	75	29	46	4.062	5.321	2.403	3.234	-0.617465939	0.216522847	0.634981026	60.6	39.4	no
Zm00001d001824	72	132	38	72	5.317	9.365	3.149	5.062	-0.721649055	0.136090156	0.517368748	95.1	57.5	no
Zm00001d001825	573	779	537	475	42.314	55.269	44.505	33.393	-0.218590762	0.434749797	0.815089931	630.6	542.1	no
Zm00001d001826	75	72	95	71	5.538	5.108	7.873	4.991	0.379336064	0.370220384	0.773991795	68.6	89.4	no
Zm00001d001827	444	410	391	559	32.788	29.089	32.405	39.298	0.33088125	0.210645524	0.628632643	398.6	501.1	no
Zm00001d001828	534	525	407	463	39.434	37.248	33.731	32.549	-0.096344768	0.692901492	0.924194838	494.2	462.3	no
Zm00001d001830	131	114	130	153	9.674	8.088	10.774	10.756	0.393617708	0.24134641	0.66449128	114.4	150.2	no
Zm00001d001831	1589	1822	883	1211	117.341	129.269	73.181	85.133	-0.524595815	0.025958581	0.207017484	1591.4	1106	no
Zm00001d001832	131	402	146	380	9.674	28.522	12.1	26.714	0.135390899	0.883152289	0.976640253	248.2	272.6	no
Zm00001d001833	5	12	6	7	0.369	0.851	0.497	0.492	-0.198670331	0.862822921	0.972579821	7.9	6.9	no
Zm00001d001834	638	624	500	448	47.114	44.272	41.439	31.494	-0.215088876	0.40236263	0.79563838	589	507.6	no
Zm00001d001837	364	359	267	515	26.88	25.471	22.128	36.205	0.277832559	0.384264422	0.785036072	337.4	408.7	no
Zm00001d001839	7	10	6	11	0.517	0.709	0.497	0.773	0.17118553	0.872354604	0.974974806	7.9	8.9	no
Zm00001d001841	281	351	273	394	20.751	24.903	22.626	27.698	0.255489326	0.37668569	0.778483759	294.8	351.7	no
Zm00001d001842	21	24	20	24	1.551	1.703	1.658	1.687	0.153234651	0.81954824	0.962961882	21	23.3	no
Zm00001d001843	137	92	86	112	10.117	6.527	7.127	7.874	-0.028947786	0.940543771	0.987498314	107	104.8	no
Zm00001d001844	346	337	251	293	25.551	23.91	20.802	20.598	-0.142107862	0.593293173	0.887735226	318.8	288.8	no
Zm00001d001845	35	36	16	40	2.585	2.554	1.326	2.812	-0.183059189	0.771915174	0.949124525	33.1	29.1	no
Zm00001d001846	935	832	1142	1151	69.046	59.03	94.646	80.915	0.568396167	0.014693594	0.140984325	824.8	1223.2	no
Zm00001d001847	401	379	326	350	29.612	26.89	27.018	24.605	-0.01682847	0.948075868	0.988702027	364	359.9	no
Zm00001d001848	720	829	828	730	53.169	58.817	68.622	51.319	0.20747007	0.415679884	0.804031128	722.7	834.7	no
Zm00001d001849	107	182	201	208	7.902	12.913	16.658	14.622	0.693756898	0.052353707	0.313652529	134.7	218	no
Zm00001d001850	19	24	24	58	1.403	1.703	1.989	4.077	1.090369492	0.089688221	0.419594195	20.1	42.6	no
Zm00001d001852	141	192	477	429	10.412	13.622	39.532	30.159	1.64247015	5.18E-08	4.55E-06	155.3	485.1	yes
Zm00001d001855	82	129	100	64	6.055	9.152	8.288	4.499	-0.151908344	0.734614493	0.937204378	98.4	88.8	no
Zm00001d001856	1314	1321	1192	983	97.034	93.724	98.79	69.105	-0.074924687	0.767088169	0.947347384	1229.7	1167.8	no
Zm00001d001857	92	103	43	45	6.794	7.308	3.564	3.164	-0.957355111	0.024154995	0.197353661	91	46.9	no
Zm00001d001858	390	277	378	424	28.8	19.653	31.328	29.807	0.452938673	0.115369682	0.475866234	311.5	426.4	no
Zm00001d001859	235	239	224	272	17.354	16.957	18.565	19.122	0.250097474	0.373086831	0.776528651	221.2	263	no
Zm00001d001860	33	45	23	33	2.437	3.193	1.906	2.32	-0.298397456	0.606223526	0.89223196	36.4	29.5	no
Zm00001d001861	92	96	63	81	6.794	6.811	5.221	5.694	-0.201888275	0.607290738	0.892957458	87.7	76.2	no
Zm00001d001862	1053	2203	915	1334	77.76	156.301	75.833	93.78	-0.355768628	0.300597469	0.719866402	1517.3	1185.6	no
Zm00001d001864	366	327	261	182	27.028	23.2	21.631	12.795	-0.437889348	0.178967849	0.587999818	323.5	239.1	no
Zm00001d001865	27	62	46	48	1.994	4.399	3.812	3.374	0.27158694	0.628712195	0.901689033	41.5	50.1	no
Zm00001d001866	123	127	91	111	9.083	9.011	7.542	7.803	-0.122890602	0.726115306	0.934517897	116.7	107.1	no
Zm00001d001868	290	321	223	225	21.415	22.775	18.482	15.818	-0.255130885	0.363667132	0.769122637	285.1	239	no
Zm00001d001869	276	371	211	226	20.381	26.322	17.487	15.888	-0.375513104	0.204690929	0.621289776	301.8	232.7	no
Zm00001d001870	348	279	235	320	25.698	19.795	19.476	22.496	0.003150137	0.991325084	0.998844617	292.7	293.2	no
Zm00001d001871	669	653	516	531	49.403	46.33	42.765	37.329	-0.144845244	0.546328239	0.86856745	617	558.2	no
Zm00001d001877	374	326	408	441	27.618	23.129	33.814	31.002	0.467578064	0.07207884	0.37562521	326.8	451.9	no
Zm00001d001879	708	1034	579	594	52.283	73.361	47.986	41.758	-0.377568336	0.168485442	0.57335621	812.3	625.4	no
Zm00001d001880	658	650	672	890	48.591	46.117	55.694	62.567	0.436581985	0.067162403	0.361521023	610.4	825.9	no
Zm00001d001881	1731	1485	1292	1673	127.827	105.36	107.078	117.612	0.06378129	0.782347892	0.951927641	1501.3	1569	no
Zm00001d001882	1788	1621	1079	1829	132.037	115.009	89.425	128.579	-0.06017617	0.821541129	0.962961882	1591.2	1525.8	no
Zm00001d001883	1759	2582	1829	1873	129.895	183.191	151.583	131.672	-0.036485951	0.888603469	0.977198821	2024.3	1973.9	no
Zm00001d001884	543	518	464	442	40.098	36.752	38.455	31.073	-0.032948382	0.896716196	0.979296152	495.2	484.2	no
Zm00001d001885	15	17	4	3	1.108	1.206	0.332	0.211	-1.993883066	0.064539794	0.353511647	14.9	3.8	no
Zm00001d001887	2	2	18	2	0.148	0.142	1.492	0.141	2.579657215	0.08412884	0.405448809	1.9	11.2	no
Zm00001d001894	690	781	241	353	50.954	55.411	19.973	24.816	-1.131155087	2.10E-05	0.000871447	686.3	313.1	yes
Zm00001d001895	764	677	616	825	56.418	48.033	51.052	57.998	0.179767033	0.462810133	0.830720713	672.6	761.7	no
Zm00001d001896	1232	1143	920	789	90.978	81.095	76.247	55.467	-0.275005385	0.272878259	0.695556975	1108.5	916.4	no
Zm00001d001897	146	103	102	109	10.782	7.308	8.453	7.663	-0.049958011	0.893010248	0.97850474	116.3	112.3	no
Zm00001d001898	315	307	253	366	23.261	21.781	20.968	25.73	0.170109824	0.544264422	0.867962433	290.3	326.4	no
Zm00001d001899	1627	1285	1158	1691	120.147	91.17	95.972	118.877	0.143801936	0.573892979	0.879763264	1359.6	1501.8	no
Zm00001d001900	3189	2882	2217	2570	235.495	204.476	183.739	180.671	-0.156646767	0.463590226	0.830856467	2833.7	2542.1	no
Zm00001d001901	332	289	243	282	24.517	20.504	20.139	19.825	-0.056159535	0.83849134	0.96659566	289.9	278.8	no
Zm00001d001902	68	50	58	48	5.022	3.547	4.807	3.374	0.044147614	0.926335786	0.985791187	55.1	56.9	no
Zm00001d001903	457	509	453	600	33.748	36.113	37.543	42.18	0.305390505	0.226233471	0.646875731	450.7	556.8	no
Zm00001d001905	121	191	75	102	8.935	13.551	6.216	7.171	-0.636313871	0.099318198	0.442282892	145.5	93.5	no
Zm00001d001906	2	10	8	14	0.148	0.709	0.663	0.984	1.048048981	0.36539954	0.77030089	5.6	11.5	no
Zm00001d001907	716	1234	573	299	52.874	87.551	47.489	21.02	-0.938214992	0.016073521	0.150598589	909	474.8	no
Zm00001d001908	267	296	299	383	19.717	21.001	24.78	26.925	0.459166059	0.089934969	0.419958895	262.7	361	no
Zm00001d001909	128	119	89	147	9.452	8.443	7.376	10.334	0.106552326	0.772374695	0.94942879	115.3	123.9	no
Zm00001d001910	6	12	12	10	0.443	0.851	0.995	0.703	0.489998845	0.622319043	0.89947564	8.4	11.8	no
Zm00001d001913	9198	9704	6149	7446	679.235	688.491	509.613	523.455	-0.290882886	0.156956922	0.555578033	8820.1	7209.4	no
Zm00001d001914	439	350	306	210	32.418	24.832	25.36	14.763	-0.404335058	0.220629123	0.639812638	368.4	278.7	no
Zm00001d001915	420	983	453	873	31.015	69.743	37.543	61.372	0.084786226	0.832307066	0.964947265	653.7	693	no
Zm00001d001916	106	97	29	63	7.828	6.882	2.403	4.429	-0.977751039	0.035823503	0.252288571	94.8	47.9	no
Zm00001d001917	46	60	41	78	3.397	4.257	3.398	5.483	0.335001701	0.497415224	0.848472307	49.4	62.2	no
Zm00001d001923	148	162	113	143	10.929	11.494	9.365	10.053	-0.092800659	0.777950835	0.950202663	144.6	135.6	no
Zm00001d001924	73	100	78	121	5.391	7.095	6.464	8.506	0.377666391	0.350087856	0.759395647	80.7	104.7	no
Zm00001d001928	404	353	347	403	29.834	25.045	28.758	28.331	0.172667629	0.507593034	0.853281809	353.4	398.3	no
Zm00001d001929	1551	1421	1075	1442	114.535	100.819	89.093	101.373	-0.060076403	0.794079569	0.955133914	1387.2	1330.4	no
Zm00001d001932	247	203	183	313	18.24	14.403	15.167	22.004	0.310044494	0.343930201	0.754126668	210.1	260.2	no
Zm00001d001933	1679	1673	1377	1231	123.987	118.698	114.122	86.539	-0.16384429	0.488605869	0.8430236	1564.3	1396.7	no
Zm00001d001935	485	549	395	722	35.815	38.951	32.737	50.757	0.278388695	0.353980836	0.762982795	482.4	584.7	no
Zm00001d001936	48	33	21	25	3.545	2.341	1.74	1.758	-0.631493042	0.290223643	0.709113483	37.8	24.4	no
Zm00001d001937	233	226	209	260	17.206	16.035	17.321	18.278	0.214622415	0.451767389	0.825700317	214.2	248.5	no
Zm00001d001939	888	829	582	671	65.575	58.817	48.235	47.171	-0.267963843	0.247744856	0.669843746	801.4	665.5	no
Zm00001d001940	354	308	215	315	26.141	21.852	17.819	22.145	-0.144499564	0.617695474	0.898205054	309	279.4	no
Zm00001d001941	155	115	138	83	11.446	8.159	11.437	5.835	-0.076338755	0.854937567	0.971500139	126.1	119.8	no
Zm00001d001943	100	163	100	242	7.385	11.565	8.288	17.013	0.5364414	0.221797746	0.641900904	122.6	177.6	no
Zm00001d001944	15	6	3	3	1.108	0.426	0.249	0.211	-1.618359638	0.207018804	0.623833831	9.8	3.2	no
Zm00001d001945	664	603	245	201	49.034	42.782	20.305	14.13	-1.305740422	3.81E-06	0.000196926	591.4	239.5	yes
Zm00001d001946	732	756	437	679	54.055	53.638	36.217	47.734	-0.241220407	0.359251183	0.76615745	694.4	587.1	no
Zm00001d001947	391	374	353	440	28.874	26.535	29.256	30.932	0.235144688	0.358539553	0.765903227	357	420.1	no
Zm00001d001949	114	159	99	116	8.418	11.281	8.205	8.155	-0.157581981	0.663060992	0.913920472	127.3	114.1	no
Zm00001d001951	1207	1036	806	1006	89.132	73.503	66.799	70.722	-0.125097836	0.593953091	0.887821346	1047.1	960	no
Zm00001d001952	205	231	208	231	15.138	16.389	17.238	16.239	0.198512495	0.493925671	0.846695452	203.4	233.5	no
Zm00001d001953	552	560	400	496	40.763	39.732	33.151	34.869	-0.127936131	0.601048297	0.890608567	518.9	474.8	no
Zm00001d001959	567	637	486	654	41.871	45.195	40.278	45.976	0.101490527	0.684304452	0.920829154	561.7	602.5	no
Zm00001d001960	39	4	16	0	2.88	0.284	1.326	0	-1.149992624	0.678851263	0.919235896	20.1	9.1	no
Zm00001d001962	1060	1097	751	1031	78.277	77.831	62.241	72.479	-0.096471344	0.682140338	0.919759513	1006.5	941.2	no
Zm00001d001963	10	17	0	1	0.738	1.206	0	0.07	-4.573718921	0.012757102	0.127822438	12.6	0.5	no
Zm00001d001964	36	25	30	39	2.658	1.774	2.486	2.742	0.359182882	0.537289488	0.865010902	28.5	36.5	no
Zm00001d001966	920	873	614	1048	67.938	61.939	50.887	73.675	0.059770866	0.827690222	0.963991081	836.8	871.8	no
Zm00001d001967	329	311	297	370	24.295	22.065	24.615	26.011	0.242928803	0.359572237	0.766254207	298.7	353.4	no
Zm00001d001968	224	318	188	221	16.541	22.562	15.581	15.536	-0.219320288	0.479870951	0.839606754	252.8	217.1	no
Zm00001d001970	9	7	14	15	0.665	0.497	1.16	1.055	1.047074291	0.256839917	0.679779734	7.5	15.4	no
Zm00001d001972	227	202	178	238	16.763	14.332	14.752	16.731	0.135953446	0.650300916	0.909537771	200.2	219.9	no
Zm00001d001973	197	213	141	182	14.548	15.112	11.686	12.795	-0.161650439	0.597934646	0.8894444	191.3	170.9	no
Zm00001d001974	291	256	203	204	21.489	18.163	16.824	14.341	-0.234430365	0.419302412	0.806432139	255.3	217.1	no
Zm00001d001978	729	751	745	698	53.834	53.283	61.744	49.069	0.159496358	0.511332706	0.854708106	690.6	771.6	no
Zm00001d001979	2109	2708	1592	1481	155.741	192.13	131.941	104.114	-0.451270497	0.067106174	0.3614546	2246.8	1643.6	no
Zm00001d001980	99	105	93	94	7.311	7.45	7.708	6.608	0.066560855	0.857021242	0.97152952	95.2	99.7	no
Zm00001d001982	17	28	10	16	1.255	1.987	0.829	1.125	-0.614647263	0.431824206	0.813725471	21	13.7	no
Zm00001d001983	351	321	316	409	25.92	22.775	26.189	28.753	0.291088293	0.273285547	0.695968759	313.7	383.6	no
Zm00001d001984	2769	2276	2457	2271	204.479	161.48	203.63	159.652	0.102681656	0.669120031	0.915288928	2355.3	2529.3	no
Zm00001d001987	105	73	67	82	7.754	5.179	5.553	5.765	-0.073007573	0.860198126	0.972307865	83.1	79	no
Zm00001d001988	2006	2085	1198	1811	148.135	147.929	99.287	127.314	-0.268556875	0.266811283	0.690562159	1909	1584.4	no
Zm00001d001989	549	580	224	352	40.541	41.151	18.565	24.746	-0.796943671	0.004273575	0.059119378	526.8	302.9	no
Zm00001d001990	2	3	7	17	0.148	0.213	0.58	1.195	2.422393156	0.053483292	0.317799832	2.3	12.5	no
Zm00001d001993	75	65	67	27	5.538	4.612	5.553	1.898	-0.348613321	0.531310173	0.863055913	65.4	51.5	no
Zm00001d001994	239	250	216	293	17.649	17.737	17.902	20.598	0.237917105	0.405941776	0.79802701	228.2	268.9	no
Zm00001d001995	84	65	99	94	6.203	4.612	8.205	6.608	0.567277302	0.156170882	0.554442333	69.6	103.2	no
Zm00001d001996	220	263	304	310	16.246	18.66	25.195	21.793	0.538667008	0.056441411	0.327270113	225.3	327.4	no
Zm00001d001997	12	31	16	21	0.886	2.199	1.326	1.476	-0.032753439	0.966179661	0.992850397	20	19.6	no
Zm00001d001999	1339	1199	728	690	98.88	85.068	60.335	48.507	-0.644731809	0.007178068	0.085706209	1184.7	758	no
Zm00001d002000	303	208	337	466	22.375	14.757	27.93	32.76	0.829865084	0.006676863	0.081551468	238.6	424	no
Zm00001d002003	459	425	417	350	33.895	30.153	34.56	24.605	-0.00453296	0.986986791	0.997978289	412.6	411.6	no
Zm00001d002004	4231	3996	3236	2395	312.442	283.513	268.191	168.369	-0.340118921	0.201023524	0.616214418	3839.7	3033.7	no
Zm00001d002006	2526	2746	3578	5372	186.535	194.826	296.535	377.652	0.938382151	7.64E-05	0.002561861	2459.9	4713.7	yes
Zm00001d002007	16	14	19	14	1.182	0.993	1.575	0.984	0.340624474	0.668509148	0.915197275	14	17.8	no
Zm00001d002012	683	543	582	721	50.437	38.525	48.235	50.686	0.270791273	0.287127353	0.705462134	572.4	690.5	no
Zm00001d002018	23	85	45	98	1.698	6.031	3.729	6.889	0.568557967	0.362785278	0.768613771	50.3	74.5	no
Zm00001d002019	61	86	42	42	4.505	6.102	3.481	2.953	-0.614449867	0.191062527	0.60432588	68.6	44.8	no
Zm00001d002020	67	151	68	80	4.948	10.713	5.636	5.624	-0.370745007	0.428435771	0.811947733	101.6	78.6	no
Zm00001d002021	279	443	296	550	20.603	31.43	24.532	38.665	0.395881293	0.252866425	0.675935089	336.6	442.6	no
Zm00001d002022	442	460	405	403	32.64	32.637	33.565	28.331	0.034413318	0.892421889	0.978447823	420.9	431.2	no
Zm00001d002024	2751	2834	3474	4580	203.15	201.07	287.916	321.975	0.708768856	0.001039518	0.020497505	2606.2	4259.4	yes
Zm00001d002025	2000	2351	1129	1840	147.692	166.802	93.569	129.352	-0.379762986	0.146001232	0.535997781	2029.8	1559.7	no
Zm00001d002026	159	167	116	102	11.742	11.849	9.614	7.171	-0.382976281	0.264419306	0.688565679	152.1	116.8	no
Zm00001d002027	714	706	540	693	52.726	50.09	44.754	48.718	-0.021707471	0.927260718	0.986141116	662.7	652.6	no
Zm00001d002028	578	713	487	592	42.683	50.587	40.361	41.618	-0.073804622	0.768831133	0.947682864	602.2	572.1	no
Zm00001d002029	3549	3503	3383	3714	262.079	248.535	280.374	261.095	0.198096221	0.339062526	0.749437988	3291.1	3775.5	no
Zm00001d002032	306	351	221	220	22.597	24.903	18.316	15.466	-0.381921715	0.17567368	0.583014369	306.5	235.4	no
Zm00001d002033	250	261	225	300	18.461	18.518	18.647	21.09	0.219785048	0.436436848	0.815994043	238.4	277.5	no
Zm00001d002034	225	197	151	185	16.615	13.977	12.514	13.006	-0.14481001	0.634848953	0.903889397	197	178.1	no
Zm00001d002035	120	101	117	78	8.862	7.166	9.697	5.483	0.027825316	0.945744421	0.988221648	103.2	105.4	no
Zm00001d002036	237	206	227	224	17.501	14.616	18.813	15.747	0.218719895	0.459548211	0.82961111	206.8	240.8	no
Zm00001d002038	165	132	106	86	12.185	9.365	8.785	6.046	-0.429275942	0.248122207	0.670277211	138.7	103.1	no
Zm00001d002039	41	31	19	37	3.028	2.199	1.575	2.601	-0.195385363	0.748691902	0.941372543	33.6	29.3	no
Zm00001d002046	159	156	226	239	11.742	11.068	18.73	16.802	0.752206042	0.01140718	0.118220296	147	247.7	no
Zm00001d002051	1346	1496	1228	1510	99.397	106.14	101.773	106.153	0.130315728	0.557682437	0.872122285	1326	1451.2	no
Zm00001d002052	648	642	3249	2954	47.852	45.549	269.268	207.667	2.463217385	5.70E-26	5.87E-23	602	3320.1	yes
Zm00001d002053	261	214	307	311	19.274	15.183	25.443	21.863	0.571452252	0.045922292	0.291884763	221.8	329.6	no
Zm00001d002054	67	49	76	63	4.948	3.477	6.299	4.429	0.460128166	0.312855208	0.731080452	54.2	74.6	no
Zm00001d002055	35	13	10	39	2.585	0.922	0.829	2.742	0.171090281	0.83463363	0.965524023	22.4	25.1	no
Zm00001d002056	116	86	104	93	8.566	6.102	8.619	6.538	0.160089007	0.680989243	0.919349712	94.3	105.5	no
Zm00001d002058	281	315	265	206	20.751	22.349	21.962	14.482	-0.135871442	0.661491582	0.913553522	278.1	253.4	no
Zm00001d002063	190	290	321	377	14.031	20.575	26.604	26.503	0.727218684	0.018155306	0.163067084	223.8	370.5	no
Zm00001d002064	750	819	833	1254	55.384	58.107	69.037	88.156	0.586621276	0.020067775	0.174439201	732.1	1099.1	no
Zm00001d002065	5436	4618	8862	10689	401.427	327.643	734.459	751.438	1.14360466	1.36E-07	1.08E-05	4693.4	10369.2	yes
Zm00001d002066	475	548	529	718	35.077	38.88	43.842	50.475	0.465593469	0.066156346	0.358527056	477.3	658.9	no
Zm00001d002068	422	349	479	599	31.163	24.761	39.698	42.11	0.666212685	0.010341377	0.110641887	359.9	571.1	no
Zm00001d002069	541	534	204	246	39.951	37.887	16.907	17.294	-1.07141567	3.39E-05	0.001285504	501.7	238.7	yes
Zm00001d002071	28	85	26	209	2.068	6.031	2.155	14.693	1.178638201	0.385778345	0.785449161	52.6	119.1	no
Zm00001d002072	9	6	4	30	0.665	0.426	0.332	2.109	1.307817588	0.225752214	0.646680341	7	17.2	no
Zm00001d002075	1223	823	515	398	90.314	58.391	42.682	27.979	-0.960805195	0.00184342	0.031783242	955.6	491.2	yes
Zm00001d002079	209	261	192	514	15.434	18.518	15.912	36.134	0.739153678	0.065017711	0.35474142	219.2	365.6	no
Zm00001d002080	802	698	606	642	59.224	49.523	50.224	45.133	-0.075273506	0.754722996	0.942863331	700.2	664.7	no
Zm00001d002082	314	329	321	342	23.188	23.342	26.604	24.043	0.234414668	0.373111878	0.776528651	300	353	no
Zm00001d002083	28	29	17	33	2.068	2.058	1.409	2.32	-0.020930123	0.974128681	0.994348445	26.6	26.1	no
Zm00001d002084	469	413	370	345	34.634	29.302	30.665	24.254	-0.107316254	0.689578344	0.922936736	411.7	382.4	no
Zm00001d002085	221	229	215	283	16.32	16.247	17.819	19.895	0.327542892	0.253761134	0.67650105	210	263.4	no
Zm00001d002086	128	80	74	108	9.452	5.676	6.133	7.592	-0.016495782	0.968229256	0.99301183	97.2	95.9	no
Zm00001d002087	259	287	280	304	19.126	20.362	23.206	21.371	0.286622921	0.293490325	0.712515029	254.7	310.8	no
Zm00001d002088	53	82	55	63	3.914	5.818	4.558	4.429	-0.006062709	0.989413767	0.998443484	62.9	62.7	no
Zm00001d002089	284	313	194	219	20.972	22.207	16.078	15.396	-0.343702631	0.220241626	0.639225826	278.5	219.5	no
Zm00001d002090	182	185	185	191	13.44	13.126	15.332	13.427	0.226292307	0.45335215	0.825960759	171.3	200.4	no
Zm00001d002091	333	293	289	333	24.591	20.788	23.952	23.41	0.177189189	0.510727891	0.854394611	292.2	330.4	no
Zm00001d002094	33	17	4	2	2.437	1.206	0.332	0.141	-2.854895802	0.005529752	0.071255379	23.4	3.3	no
Zm00001d002095	229	198	228	246	16.911	14.048	18.896	17.294	0.339809837	0.243322105	0.666565685	199.3	252.3	no
Zm00001d002096	41	66	88	94	3.028	4.683	7.293	6.608	0.957317792	0.02925169	0.222279214	49.9	96.9	no
Zm00001d002097	64	53	45	52	4.726	3.76	3.729	3.656	-0.084180792	0.856780138	0.97152952	54.6	51.5	no
Zm00001d002098	20	34	20	26	1.477	2.412	1.658	1.828	-0.047715543	0.942728334	0.987534948	25.2	24.3	no
Zm00001d002099	482	495	529	547	35.594	35.12	43.842	38.454	0.330807564	0.175479582	0.582931359	455.9	573.5	no
Zm00001d002103	288	272	255	324	21.268	19.298	21.134	22.777	0.230652673	0.399866456	0.793784407	261.4	306.6	no
Zm00001d002104	443	425	370	350	32.714	30.153	30.665	24.605	-0.074589569	0.776614728	0.949866345	405.1	384.9	no
Zm00001d002105	713	727	551	801	52.652	51.58	45.665	56.31	0.085609729	0.732876492	0.936285581	672	712.8	no
Zm00001d002108	16	20	2	21	1.182	1.419	0.166	1.476	-0.51854559	0.610555745	0.894731357	16.8	11.6	no
Zm00001d002111	135	135	78	144	9.969	9.578	6.464	10.123	-0.114217253	0.764170242	0.946457761	126	116.2	no
Zm00001d002113	236	256	266	265	17.428	18.163	22.045	18.63	0.303169808	0.282463587	0.702941536	229.6	283.4	no
Zm00001d002115	237	180	178	188	17.501	12.771	14.752	13.216	0.00147525	0.996268796	0.99933112	194.7	195	no
Zm00001d002119	707	679	395	424	52.209	48.174	32.737	29.807	-0.569306041	0.018414045	0.164660085	646.9	436	no
Zm00001d002122	299	388	284	338	22.08	27.528	23.537	23.761	0.042688631	0.878765134	0.975777643	320.4	330	no
Zm00001d002125	817	896	757	785	60.332	63.57	62.738	55.186	0.039962936	0.86360262	0.972666235	799.3	821.8	no
Zm00001d002126	1603	1920	2352	1421	118.375	136.222	194.927	99.896	0.315321625	0.318960248	0.73635256	1643.5	2045.4	no
Zm00001d002128	543	722	405	470	40.098	51.225	33.565	33.041	-0.34455033	0.192027054	0.605301029	590	464.7	no
Zm00001d002129	86	83	64	81	6.351	5.889	5.304	5.694	-0.037820693	0.924586714	0.985112077	78.9	76.8	no
Zm00001d002130	57	39	37	28	4.209	2.767	3.066	1.968	-0.361079038	0.51479022	0.855713606	44.8	35	no
Zm00001d002131	100	141	102	214	7.385	10.004	8.453	15.044	0.553903401	0.173930717	0.581696351	112.4	164.7	no
Zm00001d002132	6	23	9	25	0.443	1.632	0.746	1.758	0.386704391	0.679567222	0.919348812	13.5	17.6	no
Zm00001d002134	8	19	13	23	0.591	1.348	1.077	1.617	0.587484589	0.487356782	0.842449032	12.6	18.9	no
Zm00001d002135	387	380	373	345	28.578	26.961	30.913	24.254	0.100911663	0.706168232	0.928602389	357.9	384.1	no
Zm00001d002136	21	23	26	15	1.551	1.632	2.155	1.055	0.110607663	0.877601267	0.975194615	20.5	22.3	no
Zm00001d002137	29	54	204	386	2.142	3.831	16.907	27.136	2.996167082	8.02E-13	1.55E-10	38.7	308.5	yes
Zm00001d002139	90	58	28	21	6.646	4.115	2.321	1.476	-1.394369307	0.009427303	0.103547972	69.1	26.4	no
Zm00001d002140	158	115	147	173	11.668	8.159	12.183	12.162	0.414287499	0.224532689	0.645397092	127.5	169.9	no
Zm00001d002141	6963	6020	5409	5514	514.189	427.114	448.284	387.635	-0.057270024	0.793602622	0.955036672	6060.6	5824.8	no
Zm00001d002143	118	141	37	26	8.714	10.004	3.066	1.828	-1.835999332	3.83E-05	0.001427851	120.8	34	yes
Zm00001d002145	72	69	58	64	5.317	4.895	4.807	4.499	-0.020443985	0.96164856	0.992293701	65.8	64.9	no
Zm00001d002146	32	45	29	27	2.363	3.193	2.403	1.898	-0.263944343	0.648868615	0.909290689	35.9	30	no
Zm00001d002147	253	232	154	153	18.683	16.46	12.763	10.756	-0.467239298	0.122776293	0.491755783	226.4	163.8	no
Zm00001d002148	357	405	288	375	26.363	28.734	23.869	26.363	-0.018855285	0.943648059	0.987534948	355.5	350.8	no
Zm00001d002149	390	313	341	355	28.8	22.207	28.261	24.957	0.176109898	0.521630673	0.858414213	328.2	370.9	no
Zm00001d002153	313	285	195	178	23.114	20.221	16.161	12.513	-0.484904843	0.100769055	0.444963636	279.1	199.6	no
Zm00001d002154	731	626	666	611	53.981	44.414	55.196	42.953	0.108773041	0.671008532	0.916427714	633.5	683.3	no
Zm00001d002155	1117	847	933	1100	82.486	60.094	77.325	77.33	0.234748367	0.347332409	0.755985834	917	1079	no
Zm00001d002156	418	470	360	529	30.868	33.346	29.836	37.189	0.178192076	0.508681255	0.853281809	414.3	468.5	no
Zm00001d002157	29	39	18	22	2.142	2.767	1.492	1.547	-0.580019	0.358869507	0.76614438	31.7	21.2	no
Zm00001d002158	487	577	190	144	35.963	40.938	15.747	10.123	-1.467320441	1.70E-06	9.62E-05	496.4	179.8	yes
Zm00001d002159	846	962	376	280	62.474	68.253	31.162	19.684	-1.256767325	1.25E-05	0.000566665	843.5	353.4	yes
Zm00001d002160	699	814	594	477	51.618	57.753	49.229	33.533	-0.295337143	0.282252621	0.702876378	705.9	575.5	no
Zm00001d002161	70	96	41	28	5.169	6.811	3.398	1.968	-1.060195467	0.032342736	0.237080825	77.4	37.3	no
Zm00001d002163	151	289	325	356	11.151	20.504	26.935	25.027	0.820831183	0.019330304	0.170083266	205.1	362.3	no
Zm00001d002164	274	292	176	243	20.234	20.717	14.586	17.083	-0.25429651	0.380188616	0.781869312	264.1	221.3	no
Zm00001d002166	1919	2054	1156	1464	141.71	145.73	95.806	102.919	-0.417984529	0.057435205	0.330935546	1853.8	1387.4	no
Zm00001d002167	268	410	335	537	19.791	29.089	27.764	37.751	0.536481602	0.094172805	0.430416201	316.1	458.3	no
Zm00001d002168	53	75	54	70	3.914	5.321	4.475	4.921	0.137285457	0.760377381	0.945097291	59.7	65.6	no
Zm00001d002169	1281	1403	836	1150	94.597	99.542	69.285	80.845	-0.255426794	0.276977298	0.69876552	1252.3	1048.9	no
Zm00001d002172	143	130	126	120	10.56	9.223	10.443	8.436	0.04394463	0.897717134	0.979435198	127.4	131.5	no
Zm00001d002174	75	82	58	32	5.538	5.818	4.807	2.25	-0.588193243	0.238179047	0.661126808	73.3	48.9	no
Zm00001d002175	759	919	1001	968	56.049	65.202	82.96	68.051	0.425890646	0.081899819	0.399508429	782.8	1051.8	no
Zm00001d002178	23	18	9	30	1.698	1.277	0.746	2.109	0.077385703	0.922111589	0.984512814	19.1	20.1	no
Zm00001d002184	213	172	157	135	15.729	12.203	13.012	9.491	-0.200707187	0.549075486	0.869497878	179.7	156.6	no
Zm00001d002185	277	250	244	257	20.455	17.737	20.222	18.067	0.117276695	0.676063945	0.918466044	246	266.9	no
Zm00001d002186	324	323	235	267	23.926	22.917	19.476	18.77	-0.1787187	0.507260042	0.853158913	301.9	266.8	no
Zm00001d002188	13	11	6	10	0.96	0.78	0.497	0.703	-0.411018913	0.677459848	0.918963158	11.2	8.4	no
Zm00001d002190	814	751	707	862	60.111	53.283	58.594	60.599	0.18770548	0.419254385	0.806432139	730.5	831.9	no
Zm00001d002191	79	87	95	122	5.834	6.173	7.873	8.577	0.569216586	0.127200802	0.501562635	77.5	114.9	no
Zm00001d002198	7	10	4	6	0.517	0.709	0.332	0.422	-0.586582205	0.62238106	0.899512656	7.9	5.3	no
Zm00001d002200	49	106	41	100	3.618	7.521	3.398	7.03	0.022582801	0.966675209	0.992981207	72.2	73.2	no
Zm00001d002215	6	11	7	13	0.443	0.78	0.58	0.914	0.40530589	0.696227379	0.925243818	7.9	10.5	no
Zm00001d002234	268	301	1268	1392	19.791	21.356	105.088	97.858	2.414154295	1.20E-24	9.89E-22	265.5	1415.1	yes
Zm00001d002235	610	705	392	388	45.046	50.019	32.488	27.276	-0.559827825	0.027291597	0.212522509	613.5	416.3	no
Zm00001d002240	87	89	96	94	6.425	6.314	7.956	6.608	0.303727307	0.422328776	0.808720797	82.1	101.5	no
Zm00001d002241	212	178	160	297	15.655	12.629	13.26	20.879	0.395072872	0.253382869	0.67641192	182.1	239.1	no
Zm00001d002243	432	436	340	326	31.901	30.934	28.178	22.918	-0.187559508	0.474843299	0.836562564	405.1	355.9	no
Zm00001d002244	3241	2880	2154	2464	239.335	204.334	178.518	173.219	-0.219773097	0.307542846	0.726421183	2857.2	2453.4	no
Zm00001d002246	623	508	545	799	46.006	36.042	45.168	56.17	0.424473069	0.112647334	0.469496908	528	708.4	no
Zm00001d002250	615	759	549	598	45.415	53.85	45.5	42.039	-0.070710633	0.776073046	0.949582295	640.9	610.3	no
Zm00001d002252	336	314	172	262	24.812	22.278	14.255	18.419	-0.407614312	0.168475256	0.57335621	303.4	228.5	no
Zm00001d002253	597	609	404	825	44.086	43.208	33.482	57.998	0.189215612	0.549889176	0.869522892	562.8	641.2	no
Zm00001d002256	251	280	261	253	18.535	19.866	21.631	17.786	0.147390674	0.604001867	0.891378336	247.7	274.5	no
Zm00001d002257	450	486	488	621	33.231	34.481	40.444	43.656	0.427309069	0.0835081	0.403843146	436.7	587.2	no
Zm00001d002258	801	878	902	1470	59.151	62.293	74.755	103.341	0.669985114	0.011298338	0.117437124	783.4	1246.1	no
Zm00001d002259	1093	967	828	1350	80.714	68.608	68.622	94.905	0.251251574	0.345066143	0.754660715	961.6	1144.1	no
Zm00001d002260	9	7	6	10	0.665	0.497	0.497	0.703	0.173155054	0.873437196	0.975003344	7.5	8.4	no
Zm00001d002261	830	751	655	623	61.292	53.283	54.285	43.797	-0.111996785	0.648026172	0.909049351	738	683	no
Zm00001d002262	11	14	3	5	0.812	0.993	0.249	0.352	-1.467102079	0.193621882	0.607726988	11.7	4.2	no
Zm00001d002263	9	29	18	21	0.665	2.058	1.492	1.476	0.226352174	0.778765371	0.950593154	17.7	20.7	no
Zm00001d002266	656	947	1077	987	48.443	67.189	89.259	69.386	0.562828818	0.040897241	0.272544143	747.5	1104.5	no
Zm00001d002267	670	751	517	762	49.477	53.283	42.848	53.569	0.024362622	0.924461477	0.985112077	663	674	no
Zm00001d002272	81	76	70	31	5.982	5.392	5.801	2.179	-0.413462804	0.43204688	0.813859581	73.3	55.2	no
Zm00001d002274	337	319	261	329	24.886	22.633	21.631	23.129	0.02987898	0.911403437	0.981913225	306.2	312.5	no
Zm00001d002275	3236	2981	3815	3479	238.965	211.499	316.177	244.574	0.427783606	0.061970174	0.345230461	2901.8	3903.7	no
Zm00001d002277	440	517	431	577	32.492	36.681	35.72	40.563	0.255565589	0.322548955	0.73861304	446.5	532.8	no
Zm00001d002278	3188	2757	2507	3404	235.421	195.607	207.773	239.302	0.17052004	0.456636806	0.827810149	2775.2	3123.1	no
Zm00001d002282	101	101	67	62	7.458	7.166	5.553	4.359	-0.451913275	0.256570362	0.679575894	94.3	69	no
Zm00001d002283	255	636	332	807	18.831	45.124	27.515	56.732	0.511193946	0.251587559	0.674403148	415.1	591.4	no
Zm00001d002284	688	616	470	576	50.806	43.705	38.952	40.493	-0.134285708	0.580974652	0.882581491	608.7	554.5	no
Zm00001d002285	9	7	10	27	0.665	0.497	0.829	1.898	1.364374263	0.138066927	0.52047903	7.5	19.2	no
Zm00001d002286	25	28	15	27	1.846	1.987	1.243	1.898	-0.164371278	0.807139705	0.959857561	24.7	22	no
Zm00001d002287	109	107	90	195	8.049	7.592	7.459	13.709	0.561054825	0.167824212	0.572257116	100.8	148.4	no
Zm00001d002288	102	104	63	62	7.532	7.379	5.221	4.359	-0.527961044	0.182254243	0.593124955	96.1	66.7	no
Zm00001d002290	23	49	25	47	1.698	3.477	2.072	3.304	0.169788024	0.784824566	0.952401918	33.6	37.7	no
Zm00001d002292	921	1189	1280	1901	68.012	84.359	106.083	133.641	0.768190643	0.003071132	0.04654066	984.2	1675.9	yes
Zm00001d002296	195	195	216	242	14.4	13.835	17.902	17.013	0.419824564	0.14654914	0.536768578	182	243.5	no
Zm00001d002301	32	63	135	277	2.363	4.47	11.188	19.473	2.280416517	5.04E-07	3.35E-05	44.3	214.9	yes
Zm00001d002302	1639	1294	1667	1028	121.034	91.808	138.157	72.269	0.092141883	0.772997103	0.949445712	1369.4	1460.1	no
Zm00001d002304	4	24	8	2	0.295	1.703	0.663	0.141	-1.247836722	0.316719088	0.734381658	13	5.5	no
Zm00001d002307	88	103	92	110	6.498	7.308	7.625	7.733	0.266513367	0.471517677	0.834727488	89.1	107.2	no
Zm00001d002312	199	207	173	94	14.695	14.686	14.338	6.608	-0.386964035	0.331036611	0.744485851	189.5	145.2	no
Zm00001d002313	251	276	464	355	18.535	19.582	38.455	24.957	0.841004904	0.005347524	0.069391427	245.9	440.8	no
Zm00001d002314	127	133	96	193	9.378	9.436	7.956	13.568	0.316897745	0.410756283	0.800626665	121.3	150.9	no
Zm00001d002315	171	166	153	196	12.628	11.778	12.68	13.779	0.232883691	0.452651609	0.825706495	157.3	184.7	no
Zm00001d002316	92	105	47	86	6.794	7.45	3.895	6.046	-0.397058263	0.352708162	0.76214453	91.9	69.6	no
Zm00001d002317	371	474	454	483	27.397	33.63	37.626	33.955	0.340005144	0.19904359	0.613723946	394.1	499	no
Zm00001d002319	5	3	9	15	0.369	0.213	0.746	1.055	1.75664432	0.119729894	0.485661877	3.7	12.6	no
Zm00001d002323	556	637	457	494	41.058	45.195	37.875	34.728	-0.137173808	0.577389252	0.881075684	556.6	506.2	no
Zm00001d002325	1353	1100	616	694	99.914	78.044	51.052	48.788	-0.717816922	0.002902211	0.044787589	1145.2	696.3	yes
Zm00001d002326	2223	1740	2160	2327	164.16	123.452	179.015	163.588	0.368283119	0.118106495	0.48168656	1850.3	2388.5	no
Zm00001d002330	458	514	451	363	33.821	36.468	37.378	25.519	-0.053219275	0.850674779	0.970446901	453.5	437.4	no
Zm00001d002332	646	832	556	678	47.704	59.03	46.08	47.663	-0.075356406	0.766073397	0.947152614	689.4	654.2	no
Zm00001d002333	45	22	9	0	3.323	1.561	0.746	0	-2.645798225	0.012983164	0.129344775	31.3	5.1	no
Zm00001d002334	777	869	843	874	57.378	61.655	69.866	61.442	0.25269633	0.278375603	0.699817637	768	915.1	no
Zm00001d002338	248	300	154	223	18.314	21.285	12.763	15.677	-0.361651343	0.237381237	0.659800001	255.6	198.8	no
Zm00001d002339	4286	3809	2873	3052	316.504	270.245	238.107	214.556	-0.26008499	0.227365174	0.648667921	3778.6	3155.4	no
Zm00001d002340	716	596	525	662	52.874	42.286	43.511	46.539	0.037839737	0.879711864	0.975878749	612.5	628.6	no
Zm00001d002341	66	54	56	55	4.874	3.831	4.641	3.867	0.079990855	0.860435164	0.972412006	56	59.3	no
Zm00001d002342	284	411	321	333	20.972	29.16	26.604	23.41	0.104580297	0.723594434	0.933265833	324.1	348.6	no
Zm00001d002343	671	574	131	121	49.551	40.725	10.857	8.506	-2.109884284	9.76E-14	2.11E-11	581.2	134.8	yes
Zm00001d002344	176	143	161	211	12.997	10.146	13.343	14.833	0.402684792	0.208903921	0.626238183	148.9	196.8	no
Zm00001d002345	140	222	106	113	10.338	15.751	8.785	7.944	-0.533928215	0.144178788	0.532151973	168.8	116.6	no
Zm00001d002346	925	926	1438	1404	68.307	65.699	119.178	98.701	0.812862279	0.000366952	0.009102701	863.8	1517.7	yes
Zm00001d002347	23	30	5	0	1.698	2.128	0.414	0	-3.168746205	0.004689513	0.06307229	24.7	2.8	no
Zm00001d002348	21	31	9	8	1.551	2.199	0.746	0.562	-1.417037832	0.078491972	0.392190415	24.2	9.1	no
Zm00001d002349	124	85	133	107	9.157	6.031	11.023	7.522	0.400215419	0.309815591	0.728566684	97.6	129	no
Zm00001d002352	377	374	239	390	27.84	26.535	19.808	27.417	-0.083732901	0.774686515	0.949452242	350.5	330.4	no
Zm00001d002353	93	167	425	426	6.868	11.849	35.223	29.948	1.905053938	2.07E-08	2.00E-06	121.2	454.1	yes
Zm00001d002356	243	329	208	306	17.945	23.342	17.238	21.512	0.022999284	0.940746386	0.987498314	266.8	270.9	no
Zm00001d002357	371	346	325	333	27.397	24.548	26.935	23.41	0.067692067	0.797574678	0.956355685	334.7	350.8	no
Zm00001d002358	1466	1415	834	1417	108.258	100.393	69.12	99.615	-0.186672976	0.484839691	0.841100644	1344.6	1181	no
Zm00001d002359	771	709	654	643	56.935	50.303	54.202	45.203	0.003110643	0.989724205	0.998451181	690.8	692.5	no
Zm00001d002360	447	792	523	727	33.009	56.192	43.345	51.108	0.192643034	0.545899059	0.86856745	577.6	659.9	no
Zm00001d002362	51	39	33	39	3.766	2.767	2.735	2.742	-0.136670487	0.795333424	0.95539915	42	38.2	no
Zm00001d002364	674	1505	539	662	49.772	106.779	44.671	46.539	-0.67340438	0.058643593	0.334961001	1015.3	636.6	no
Zm00001d002366	1420	1335	1496	1738	104.861	94.717	123.984	122.182	0.417456874	0.054503898	0.320549345	1285.8	1717.3	no
Zm00001d002369	208	336	171	288	15.36	23.839	14.172	20.246	-0.073172733	0.836199234	0.966051364	253.6	240.9	no
Zm00001d002370	17	29	8	25	1.255	2.058	0.663	1.758	-0.324991055	0.685721616	0.921017884	21.4	17	no
Zm00001d002371	635	728	442	617	46.892	51.651	36.632	43.375	-0.185301552	0.466348864	0.83167971	635.9	559	no
Zm00001d002372	176	135	154	116	12.997	9.578	12.763	8.155	-0.000356732	0.999225034	0.999803401	145.2	145.4	no
Zm00001d002373	943	817	800	962	69.637	57.965	66.302	67.629	0.186081474	0.427283446	0.811071895	821.6	934.6	no
Zm00001d002377	923	839	838	812	68.16	59.526	69.451	57.084	0.099469376	0.676882544	0.91893714	822.4	881.3	no
Zm00001d002382	190	290	267	310	14.031	20.575	22.128	21.793	0.453076692	0.148555357	0.541111191	223.8	306.4	no
Zm00001d002384	292	208	246	215	21.563	14.757	20.388	15.115	0.080498258	0.803264807	0.958487589	233.5	247.1	no
Zm00001d002385	81	83	64	77	5.982	5.889	5.304	5.413	-0.032764788	0.935072541	0.987284877	76.5	74.8	no
Zm00001d002386	249	272	241	394	18.388	19.298	19.973	27.698	0.457590381	0.130906867	0.507981147	243.1	333.5	no
Zm00001d002387	146	117	126	165	10.782	8.301	10.443	11.6	0.326988945	0.337916368	0.748876886	122.8	153.9	no
Zm00001d002388	871	904	732	722	64.32	64.138	60.666	50.757	-0.094048021	0.688818508	0.922628126	828.3	776.2	no
Zm00001d002390	586	507	611	607	43.274	35.971	50.638	42.672	0.349129801	0.163329323	0.565416503	510.2	650.1	no
Zm00001d002391	747	731	579	934	55.163	51.864	47.986	65.66	0.205599045	0.440343303	0.818997439	689.8	795.1	no
Zm00001d002394	60	116	95	118	4.431	8.23	7.873	8.295	0.460554714	0.284368168	0.70409508	82	112.9	no
Zm00001d002395	1990	1861	1389	1777	146.953	132.036	115.117	124.923	-0.100763808	0.648112046	0.909049351	1797.4	1676	no
Zm00001d002396	207	164	155	177	15.286	11.636	12.846	12.443	0.026326536	0.933978497	0.987206079	173.2	176.4	no
Zm00001d002402	72	112	236	431	5.317	7.946	19.559	30.299	2.02588982	4.68E-08	4.16E-06	85.8	349.2	yes
Zm00001d002403	59	80	51	96	4.357	5.676	4.227	6.749	0.249104176	0.587263304	0.885914913	64.8	76.9	no
Zm00001d002405	738	921	1095	1384	54.498	65.344	90.751	97.295	0.762613952	0.001573383	0.028230634	773.9	1312.8	yes
Zm00001d002406	10	16	13	20	0.738	1.135	1.077	1.406	0.521038281	0.529932345	0.862338652	12.1	17.4	no
Zm00001d002408	275	182	527	283	20.308	12.913	43.676	19.895	1.044715744	0.007900796	0.09155955	213.4	440.6	no
Zm00001d002409	15	22	15	25	1.108	1.561	1.243	1.758	0.286570444	0.69821083	0.925814145	17.3	21	no
Zm00001d002410	1233	2827	2331	2237	91.052	200.573	193.187	157.261	0.367552372	0.298792483	0.719083259	1891.7	2440.7	no
Zm00001d002411	10	9	4	7	0.738	0.639	0.332	0.492	-0.615574231	0.58763382	0.886149219	8.9	5.8	no
Zm00001d002412	908	855	855	956	67.052	60.662	70.86	67.207	0.226674693	0.316716894	0.734381658	822.8	962.9	no
Zm00001d002415	45	27	19	29	3.323	1.916	1.575	2.039	-0.409522104	0.513994613	0.855713606	33.6	25.3	no
Zm00001d002416	137	97	81	89	10.117	6.882	6.713	6.257	-0.273168425	0.479662128	0.839606754	109.3	90.4	no
Zm00001d002418	707	671	615	725	52.209	47.607	50.97	50.968	0.145262987	0.533858002	0.86383603	643.1	711.2	no
Zm00001d002419	216	208	161	198	15.951	14.757	13.343	13.919	-0.056022514	0.850846648	0.970446901	197.9	190.3	no
Zm00001d002420	74	83	90	103	5.465	5.889	7.459	7.241	0.485188572	0.204887546	0.621657449	73.3	102.5	no
Zm00001d002421	17	20	13	8	1.255	1.419	1.077	0.562	-0.608524745	0.473021781	0.835557958	17.3	11.4	no
Zm00001d002422	180	193	108	78	13.292	13.693	8.951	5.483	-0.798689982	0.028987939	0.221255796	174	100.3	no
Zm00001d002423	917	837	573	627	67.717	59.384	47.489	44.078	-0.358849629	0.125204204	0.496937526	818.7	638.4	no
Zm00001d002424	124	130	107	130	9.157	9.223	8.868	9.139	0.084888438	0.803330854	0.958487589	118.5	125.7	no
Zm00001d002425	88	68	67	46	6.498	4.825	5.553	3.234	-0.259101878	0.577034585	0.88094221	72.8	61	no
Zm00001d002426	782	648	625	513	57.748	45.975	51.798	36.064	-0.128252784	0.641631754	0.906539746	667.6	611.1	no
Zm00001d002428	549	529	424	435	40.541	37.532	35.14	30.581	-0.135961335	0.58313819	0.883926007	503.1	458	no
Zm00001d002429	1205	1177	1164	1250	88.984	83.507	96.469	87.875	0.209101305	0.342482202	0.752663984	1111.7	1285.1	no
Zm00001d002432	107	91	35	68	7.902	6.456	2.901	4.78	-0.775467188	0.085176433	0.407602968	92.4	53.8	no
Zm00001d002433	626	593	509	524	46.228	42.073	42.185	36.837	-0.047339148	0.845288815	0.969322288	568.9	550.7	no
Zm00001d002434	26	44	57	72	1.92	3.122	4.724	5.062	1.066204045	0.035159102	0.249261387	32.6	68.3	no
Zm00001d002435	77	125	130	249	5.686	8.869	10.774	17.505	1.074435419	0.008078507	0.092933431	94.2	198.1	no
Zm00001d002436	869	840	920	1174	64.172	59.597	76.247	82.532	0.475188928	0.037777768	0.260635355	797.6	1108.6	no
Zm00001d002437	8	12	1	8	0.591	0.851	0.083	0.562	-1.013410586	0.429743047	0.812711957	9.3	4.6	no
Zm00001d002439	230	128	118	71	16.985	9.081	9.78	4.991	-0.709858823	0.108685392	0.461642042	167.3	102.5	no
Zm00001d002440	482	550	419	514	35.594	39.022	34.726	36.134	0.038916101	0.876175771	0.975163708	481.5	494.6	no
Zm00001d002441	40	32	54	107	2.954	2.27	4.475	7.522	1.325616785	0.007778996	0.090615579	33.6	84.1	no
Zm00001d002444	48	58	22	22	3.545	4.115	1.823	1.547	-1.076379227	0.052334976	0.313652529	49.4	23.5	no
Zm00001d002446	145	136	203	130	10.708	9.649	16.824	9.139	0.456169565	0.226345776	0.646960331	131.2	180.2	no
Zm00001d002449	114	122	51	60	8.418	8.656	4.227	4.218	-0.901947175	0.021087798	0.180560007	110.1	58.9	no
Zm00001d002450	1694	1743	1567	1946	125.095	123.664	129.869	136.804	0.214968925	0.320251921	0.736837082	1603.9	1861.4	no
Zm00001d002451	1891	2465	1069	2104	139.643	174.89	88.596	147.911	-0.293491196	0.336415433	0.748340334	2031.7	1657.3	no
Zm00001d002452	216	223	134	136	15.951	15.822	11.106	9.561	-0.509366406	0.099067197	0.442023014	204.9	144	no
Zm00001d002454	48	31	40	48	3.545	2.199	3.315	3.374	0.339881324	0.522373589	0.858530264	36.9	46.7	no
Zm00001d002455	33	28	29	28	2.437	1.987	2.403	1.968	0.095186982	0.873167989	0.975003344	28.5	30.4	no
Zm00001d002456	270	231	165	219	19.938	16.389	13.675	15.396	-0.203104869	0.497649262	0.848472307	233.9	203	no
Zm00001d002457	25	27	18	31	1.846	1.916	1.492	2.179	0.08664932	0.894079952	0.97850474	24.3	25.7	no
Zm00001d002462	334	379	192	143	24.665	26.89	15.912	10.053	-0.884744496	0.005587523	0.071678297	332.7	180.4	no
Zm00001d002475	533	609	456	517	39.36	43.208	37.792	36.345	-0.043225114	0.860213127	0.972307865	532.8	517.1	no
Zm00001d002476	19	40	18	55	1.403	2.838	1.492	3.867	0.459431873	0.507655585	0.853281809	27.5	37.7	no
Zm00001d002477	16	11	10	10	1.182	0.78	0.829	0.703	-0.241947685	0.790796039	0.95396698	12.6	10.7	no
Zm00001d002478	175	306	187	236	12.923	21.71	15.498	16.591	-0.001036551	0.997630744	0.999349664	224.2	224	no
Zm00001d002479	36	35	31	38	2.658	2.483	2.569	2.671	0.143242321	0.794480335	0.955133914	33.1	36.6	no
Zm00001d002481	52	75	65	87	3.84	5.321	5.387	6.116	0.440987706	0.312600494	0.730830847	59.2	80.3	no
Zm00001d002483	245	195	149	174	18.092	13.835	12.349	12.232	-0.260311327	0.404211707	0.796209729	205.4	171.5	no
Zm00001d002485	337	301	204	286	24.886	21.356	16.907	20.106	-0.202443519	0.478977228	0.839311174	297.8	258.6	no
Zm00001d002489	1773	2154	1983	3416	130.929	152.825	164.346	240.145	0.628358821	0.021048282	0.180318972	1831.9	2831.4	no
Zm00001d002490	61	74	64	58	4.505	5.25	5.304	4.077	0.050472722	0.908677503	0.981764861	63	65.3	no
Zm00001d002491	99	76	47	48	7.311	5.392	3.895	3.374	-0.690754123	0.11554567	0.47651258	81.7	50.7	no
Zm00001d002495	383	451	145	352	28.283	31.998	12.017	24.746	-0.590359799	0.111715477	0.467189283	389.1	258	no
Zm00001d002496	23	19	12	9	1.698	1.348	0.995	0.633	-0.799182119	0.325365914	0.740685695	19.6	11.3	no
Zm00001d002499	256	266	226	196	18.905	18.872	18.73	13.779	-0.108103059	0.718451837	0.931073939	243.6	226.2	no
Zm00001d002500	260	290	217	294	19.2	20.575	17.984	20.668	0.074198429	0.794438217	0.955133914	256.6	270	no
Zm00001d002501	103	157	122	150	7.606	11.139	10.111	10.545	0.250273377	0.491461996	0.845228424	121.2	144.2	no
Zm00001d002503	702	517	273	243	51.84	36.681	22.626	17.083	-1.043382474	0.000363039	0.009041949	569.2	276.4	yes
Zm00001d002504	452	415	507	474	33.378	29.444	42.019	33.322	0.373895324	0.149980185	0.543691584	404.7	524.6	no
Zm00001d002506	12	13	8	5	0.886	0.922	0.663	0.352	-0.736164213	0.472467602	0.835343432	11.7	7	no
Zm00001d002510	268	213	191	147	19.791	15.112	15.83	10.334	-0.306094557	0.362977951	0.768686013	224.6	181.9	no
Zm00001d002511	246	215	235	199	18.166	15.254	19.476	13.99	0.112289363	0.717527571	0.930849598	215.2	232.8	no
Zm00001d002512	17	39	26	20	1.255	2.767	2.155	1.406	-0.079649489	0.90945281	0.9818916	26.1	24.8	no
Zm00001d002514	36	28	43	99	2.658	1.987	3.564	6.96	1.308652743	0.015517001	0.146624972	29.9	73.8	no
Zm00001d002520	228	163	116	62	16.837	11.565	9.614	4.359	-0.918886397	0.031978293	0.235699844	182.6	96.8	no
Zm00001d002521	86	71	37	13	6.351	5.037	3.066	0.914	-1.424280295	0.01699409	0.156633069	73.3	27.5	no
Zm00001d002522	135	172	43	29	9.969	12.203	3.564	2.039	-1.886707755	1.29E-05	0.000581669	143.2	38.9	yes
Zm00001d002523	397	253	269	144	29.317	17.95	22.294	10.123	-0.436214089	0.280268783	0.701254381	303.6	224.7	no
Zm00001d002524	11	11	16	7	0.812	0.78	1.326	0.492	0.285518883	0.766441748	0.947297462	10.3	12.6	no
Zm00001d002530	65	94	70	87	4.8	6.669	5.801	6.116	0.16646173	0.68989973	0.923164964	74.1	83.2	no
Zm00001d002531	34	33	30	52	2.511	2.341	2.486	3.656	0.462748981	0.404598085	0.796488108	31.3	43	no
Zm00001d002533	22	22	19	16	1.625	1.561	1.575	1.125	-0.131986714	0.853539642	0.971293971	20.5	18.8	no
Zm00001d002534	362	348	347	308	26.732	24.69	28.758	21.652	0.081512733	0.768509427	0.947682864	331.4	350.9	no
Zm00001d002535	185	188	153	269	13.661	13.338	12.68	18.911	0.34734274	0.299776781	0.71933416	174.1	221.2	no
Zm00001d002536	29	83	64	162	2.142	5.889	5.304	11.389	1.169716244	0.039384643	0.266815565	52.2	117.2	no
Zm00001d002537	189	164	140	172	13.957	11.636	11.603	12.092	0.005723179	0.985553215	0.997381145	164.8	165.4	no
Zm00001d002538	613	678	563	698	45.268	48.104	46.66	49.069	0.149895707	0.530928738	0.862707961	602.4	668.2	no
Zm00001d002539	55	77	43	59	4.062	5.463	3.564	4.148	-0.190910897	0.681878282	0.919675278	61.6	53.9	no
Zm00001d002540	785	1681	772	870	57.969	119.266	63.981	61.161	-0.396889487	0.247519382	0.669843746	1149.1	872.8	no
Zm00001d002542	238	210	242	363	17.575	14.899	20.056	25.519	0.608668448	0.04126856	0.274447772	209.1	318.6	no
Zm00001d002543	3215	2990	3139	4632	237.415	212.138	260.152	325.63	0.499865284	0.033060743	0.240315325	2896.1	4095	no
Zm00001d002544	656	570	411	389	48.443	40.441	34.063	27.347	-0.421017924	0.104901483	0.454383055	572.3	427.6	no
Zm00001d002545	102	65	33	113	7.532	4.612	2.735	7.944	-0.049343923	0.92880291	0.986637379	78	75.1	no
Zm00001d002546	1530	1611	1412	1920	112.984	114.299	117.023	134.976	0.264545178	0.243900494	0.666819685	1465.7	1760.4	no
Zm00001d002547	37	23	28	32	2.732	1.632	2.321	2.25	0.18603951	0.760037408	0.945009342	28	31.9	no
Zm00001d002548	234	182	233	292	17.28	12.913	19.31	20.528	0.5182994	0.084230648	0.405624952	194.2	278.1	no
Zm00001d002549	88	190	133	1689	6.498	13.48	11.023	118.737	2.825860141	0.052850439	0.315418501	129.5	918.5	no
Zm00001d002553	93	87	72	59	6.868	6.173	5.967	4.148	-0.258728723	0.534009011	0.86383603	84	70.4	no
Zm00001d002560	79	66	56	33	5.834	4.683	4.641	2.32	-0.492638638	0.325395767	0.740685695	67.7	48.3	no
Zm00001d002562	54	62	35	26	3.988	4.399	2.901	1.828	-0.724406632	0.16782997	0.572257116	54.1	32.9	no
Zm00001d002564	17	21	6	21	1.255	1.49	0.497	1.476	-0.342163421	0.690592572	0.92328228	17.7	13.9	no
Zm00001d002565	22	23	8	8	1.625	1.632	0.663	0.562	-1.300425791	0.118078341	0.481654771	21	8.5	no
Zm00001d002569	16	12	11	15	1.182	0.851	0.912	1.055	0.073190288	0.931464953	0.986907869	13.1	13.7	no
Zm00001d002572	397	362	370	394	29.317	25.684	30.665	27.698	0.199378603	0.439856185	0.81831158	354.3	406.8	no
Zm00001d002573	343	445	314	357	25.329	31.572	26.023	25.097	-0.043842808	0.873055758	0.975003344	367.5	356.6	no
Zm00001d002576	181	228	157	118	13.366	16.176	13.012	8.295	-0.367814612	0.294770053	0.713868231	190.8	148.1	no
Zm00001d002579	1531	2185	1625	1578	113.058	155.024	134.676	110.934	-0.018750003	0.942564618	0.987534948	1732.9	1710.7	no
Zm00001d002580	484	450	503	606	35.741	31.927	41.687	42.602	0.432380284	0.076942579	0.387963324	435.9	588.2	no
Zm00001d002584	26	14	15	12	1.92	0.993	1.243	0.844	-0.368531824	0.646879298	0.908417985	18.7	14.5	no
Zm00001d002585	1158	1071	977	847	85.514	75.987	80.971	59.544	-0.089986609	0.718155961	0.931073939	1040.4	977.8	no
Zm00001d002589	131	87	81	45	9.674	6.173	6.713	3.164	-0.576687855	0.225044439	0.646080984	101.8	68.5	no
Zm00001d002591	42	35	51	42	3.102	2.483	4.227	2.953	0.471793451	0.364628335	0.7697917	35.9	49.9	no
Zm00001d002592	283	655	709	650	20.898	46.472	58.76	45.695	0.734288774	0.049221383	0.303698809	437	727.2	no
Zm00001d002593	79	87	97	124	5.834	6.173	8.039	8.717	0.595742708	0.108998476	0.462622265	77.5	117	no
Zm00001d002594	68	68	158	133	5.022	4.825	13.095	9.35	1.297258229	0.000545109	0.012485891	63.5	156.1	yes
Zm00001d002595	100	110	77	83	7.385	7.804	6.382	5.835	-0.202699502	0.590680477	0.887112361	98	85.2	no
Zm00001d002596	11	10	6	7	0.812	0.709	0.497	0.492	-0.505644176	0.632358493	0.903088408	9.8	6.9	no
Zm00001d002597	212	219	122	119	15.655	15.538	10.111	8.366	-0.645260487	0.04140949	0.274854551	201.1	128.7	no
Zm00001d002598	453	441	438	473	33.452	31.289	36.3	33.252	0.216670928	0.38112702	0.783001096	417.2	484.9	no
Zm00001d002599	1199	1159	1254	1152	88.541	82.23	103.928	80.986	0.22596613	0.338632371	0.74935871	1100.5	1287.4	no
Zm00001d002600	279	244	245	297	20.603	17.312	20.305	20.879	0.235777773	0.399813409	0.793784407	244.1	287.4	no
Zm00001d002601	4205	3951	4176	9110	310.522	280.32	346.096	640.434	0.862123081	0.005541046	0.071340603	3806.6	6918.9	no
Zm00001d002602	66	57	62	81	4.874	4.044	5.138	5.694	0.39893046	0.35182748	0.761112758	57.4	75.6	no
Zm00001d002603	569	488	799	803	42.018	34.623	66.219	56.451	0.792341192	0.001298146	0.024318908	493.4	854.7	yes
Zm00001d002607	1197	1077	1475	1205	88.394	76.412	122.244	84.712	0.439068117	0.088647563	0.416707638	1061.4	1439.4	no
Zm00001d002609	75	74	31	32	5.538	5.25	2.569	2.25	-1.051292044	0.027115714	0.212160448	69.5	33.6	no
Zm00001d002610	283	331	418	349	20.898	23.484	34.643	24.535	0.522196281	0.071473827	0.37384464	286.4	411.7	no
Zm00001d002611	130	116	159	159	9.6	8.23	13.177	11.178	0.562698597	0.08918591	0.418554338	114.8	169.7	no
Zm00001d002614	230	179	215	108	16.985	12.7	17.819	7.592	-0.119909682	0.773507982	0.949452242	191	176	no
Zm00001d002615	550	498	457	486	40.615	35.333	37.875	34.166	0.03766164	0.879114269	0.975846524	489.2	502.2	no
Zm00001d002616	13	9	11	6	0.96	0.639	0.912	0.422	-0.159808064	0.874853172	0.975003344	10.3	9.2	no
Zm00001d002617	1388	1260	1363	1642	102.498	89.396	112.962	115.433	0.366910339	0.097610492	0.438917681	1236	1593.8	no
Zm00001d002618	63	121	29	25	4.652	8.585	2.403	1.758	-1.570042145	0.002785577	0.04353146	85.8	29	yes
Zm00001d002621	127	139	105	135	9.378	9.862	8.702	9.491	0.034303778	0.919856909	0.984104298	124.1	127	no
Zm00001d002623	39	105	52	125	2.88	7.45	4.31	8.788	0.456987997	0.414103086	0.802737916	67.1	91.9	no
Zm00001d002624	236	191	170	192	17.428	13.551	14.089	13.498	-0.051182156	0.867526705	0.973559376	199.4	192.4	no
Zm00001d002625	424	500	508	545	31.311	35.475	42.102	38.314	0.378868591	0.131849502	0.50939885	431.1	560.6	no
Zm00001d002629	42	65	54	39	3.102	4.612	4.475	2.742	0.003673583	0.99434877	0.999039285	49.9	50.1	no
Zm00001d002630	940	1397	1182	1293	69.415	99.116	97.961	90.898	0.272981922	0.304105898	0.723380676	1089.8	1316.8	no
Zm00001d002631	211	220	190	192	15.581	15.609	15.747	13.498	0.018162907	0.951125965	0.98896304	201.1	203.8	no
Zm00001d002632	516	926	389	424	38.105	65.699	32.239	29.807	-0.635923639	0.046124038	0.292501698	672.2	432.6	no
Zm00001d002639	525	475	461	602	38.769	33.701	38.206	42.321	0.269173686	0.283289938	0.703230895	466.8	562.3	no
Zm00001d002640	59	90	66	114	4.357	6.385	5.47	8.014	0.444287219	0.313609789	0.732082112	69.5	94.4	no
Zm00001d002641	136	160	158	156	10.043	11.352	13.095	10.967	0.278686679	0.393044688	0.789791299	138.1	167.6	no
Zm00001d002642	432	422	164	165	31.901	29.941	13.592	11.6	-1.184062117	1.81E-05	0.000768351	398.6	175.5	yes
Zm00001d002644	302	298	348	392	22.301	21.143	28.841	27.558	0.490266782	0.059602238	0.337660889	280	393.3	no
Zm00001d002649	124	87	59	50	9.157	6.173	4.89	3.515	-0.755441558	0.0805684	0.396534555	98.5	58.5	no
Zm00001d002650	3129	2649	2480	2583	231.064	187.944	205.536	181.585	0.000320144	0.998859225	0.99978994	2697.3	2698	no
Zm00001d002654	615	495	250	270	45.415	35.12	20.719	18.981	-0.905087866	0.000781503	0.016390051	518.2	276.8	yes
Zm00001d002656	248	192	161	198	18.314	13.622	13.343	13.919	-0.110073878	0.724507933	0.933723724	205.4	190.3	no
Zm00001d002658	332	338	290	298	24.517	23.981	24.034	20.949	0.003302563	0.990123334	0.998451181	312.7	313.5	no
Zm00001d002659	1898	1582	1630	1714	140.16	112.242	135.09	120.494	0.132879452	0.562742462	0.87388386	1624.6	1781.4	no
Zm00001d002661	230	208	193	220	16.985	14.757	15.995	15.466	0.102184837	0.726454341	0.934517897	204.4	219.4	no
Zm00001d002662	206	246	149	205	15.212	17.453	12.349	14.412	-0.172537005	0.576885092	0.88094221	210.9	187	no
Zm00001d002663	451	422	366	412	33.305	29.941	30.333	28.964	0.021376968	0.932385825	0.98706393	407.5	413.5	no
Zm00001d002668	160	156	168	166	11.815	11.068	13.923	11.67	0.272935377	0.387264356	0.786708364	147.5	178.3	no
Zm00001d002669	18	15	19	27	1.329	1.064	1.575	1.898	0.657686897	0.357502034	0.764641811	15.4	24.3	no
Zm00001d002671	13	17	10	12	0.96	1.206	0.829	0.844	-0.261398549	0.762938887	0.94604422	14	11.7	no
Zm00001d002673	350	415	109	190	25.846	29.444	9.034	13.357	-1.18447098	0.000237206	0.006426486	356.9	156.7	yes
Zm00001d002674	61	33	56	33	4.505	2.341	4.641	2.32	0.132795278	0.8173569	0.962648342	43.9	48.3	no
Zm00001d002676	173	128	141	131	12.775	9.081	11.686	9.209	0.048677541	0.88949378	0.977510924	140.6	145.5	no
Zm00001d002677	123	190	129	153	9.083	13.48	10.691	10.756	0.036241597	0.918889849	0.983750759	145.9	149.6	no
Zm00001d002678	14630	10070	9670	7230	1080.366	714.458	801.424	508.27	-0.341847555	0.24061011	0.663477008	11535.3	9102.1	no
Zm00001d002679	26	23	8	11	1.92	1.632	0.663	0.773	-1.185758265	0.133480117	0.512806286	22.9	10	no
Zm00001d002680	59	98	58	61	4.357	6.953	4.807	4.288	-0.208173883	0.647050369	0.908417985	73.2	63.4	no
Zm00001d002682	194	183	197	200	14.326	12.984	16.327	14.06	0.266441306	0.374973222	0.777376858	176	211.7	no
Zm00001d002684	83	83	73	79	6.129	5.889	6.05	5.554	0.062130175	0.875106982	0.975053678	77.5	80.9	no
Zm00001d002685	236	230	232	195	17.428	16.318	19.228	13.709	0.073814159	0.81015957	0.96076233	217.5	229.1	no
Zm00001d002687	61	78	203	203	4.505	5.534	16.824	14.271	1.739728575	5.33E-07	3.51E-05	64.8	216.6	yes
Zm00001d002688	42	41	25	30	3.102	2.909	2.072	2.109	-0.408329764	0.464069145	0.830912122	38.7	29.2	no
Zm00001d002690	1290	1234	624	765	95.261	87.551	51.715	53.78	-0.677758856	0.002768566	0.043347883	1178	736.3	yes
Zm00001d002693	674	540	723	530	49.772	38.313	59.92	37.259	0.251912655	0.398683921	0.793284118	566.8	675.3	no
Zm00001d002694	295	242	276	280	21.785	17.17	22.874	19.684	0.241824201	0.398430912	0.793241919	250.7	296.5	no
Zm00001d002695	96	88	62	91	7.089	6.244	5.138	6.397	-0.088855636	0.823986832	0.963017454	85.9	80.6	no
Zm00001d002696	1108	1102	478	461	81.821	78.186	39.615	32.408	-1.04041848	1.32E-05	0.000592116	1031.4	501.6	yes
Zm00001d002700	26	12	2	13	1.92	0.851	0.166	0.914	-1.203592044	0.245030912	0.667988387	17.8	7.6	no
Zm00001d002703	504	397	342	433	37.218	28.167	28.344	30.44	-0.035278048	0.896347809	0.979296152	420.7	410.4	no
Zm00001d002704	1707	2018	1863	3230	126.055	143.175	154.4	227.069	0.620023902	0.022544217	0.188554915	1737.8	2670.4	no
Zm00001d002705	21	9	6	9	1.551	0.639	0.497	0.633	-0.823988375	0.403740109	0.79598247	14	7.9	no
Zm00001d002707	50	80	94	141	3.692	5.676	7.79	9.912	1.031154765	0.014071064	0.136549012	60.6	123.8	no
Zm00001d002708	107	95	61	82	7.902	6.74	5.056	5.765	-0.317641805	0.418697365	0.806432139	94.3	75.6	no
Zm00001d002711	377	355	278	312	27.84	25.187	23.04	21.934	-0.12340454	0.638644695	0.905139374	341.6	313.6	no
Zm00001d002713	164	150	152	165	12.111	10.642	12.597	11.6	0.202711425	0.521837302	0.858468184	146.6	168.7	no
Zm00001d002715	1272	1024	1146	1581	93.932	72.652	94.977	111.144	0.426174907	0.085481832	0.408115867	1071.9	1440.1	no
Zm00001d002716	1312	1436	1042	1230	96.886	101.883	86.358	86.469	-0.088507982	0.688936994	0.922628126	1282.2	1205.8	no
Zm00001d002718	248	303	162	126	18.314	21.498	13.426	8.858	-0.732713737	0.026677771	0.210516668	257	154.9	no
Zm00001d002720	12	3	8	8	0.886	0.213	0.663	0.562	0.282519817	0.809427075	0.960660595	7	8.5	no
Zm00001d002721	27	17	1	0	1.994	1.206	0.083	0	-5.262881274	0.001949456	0.033084277	20.6	0.6	yes
Zm00001d002725	259	266	295	325	19.126	18.872	24.449	22.848	0.428694834	0.111433962	0.466643881	245	329.8	no
Zm00001d002726	6067	3752	18791	9113	448.023	266.201	1557.348	640.645	1.730800915	5.39E-06	0.000268322	4586.6	15223.8	yes
Zm00001d002727	200	175	226	259	14.769	12.416	18.73	18.208	0.557764115	0.056933321	0.329044272	175	257.7	no
Zm00001d002730	71	68	50	47	5.243	4.825	4.144	3.304	-0.324733967	0.470421274	0.833567302	64.9	51.9	no
Zm00001d002731	17	21	10	11	1.255	1.49	0.829	0.773	-0.666650764	0.418894676	0.806432139	17.7	11.2	no
Zm00001d002733	145	175	120	46	10.708	12.416	9.945	3.234	-0.716620406	0.14266604	0.528965928	149.3	91.1	no
Zm00001d002734	289	364	271	279	21.341	25.826	22.46	19.614	-0.055494368	0.844352983	0.969085548	304.6	293.2	no
Zm00001d002735	624	446	906	609	46.08	31.643	75.087	42.813	0.711692707	0.028408777	0.218183291	499.7	818.7	no
Zm00001d002737	686	580	483	672	50.658	41.151	40.03	47.242	0.045640517	0.859603411	0.972110094	591	609.8	no
Zm00001d002739	515	467	303	289	38.031	33.133	25.112	20.317	-0.535645256	0.043867609	0.284356165	458.4	316.4	no
Zm00001d002742	307	279	286	346	22.671	19.795	23.703	24.324	0.2934832	0.276204176	0.698209641	273.5	335.2	no
Zm00001d002743	38	26	14	16	2.806	1.845	1.16	1.125	-0.906877348	0.18513254	0.59745099	29.9	15.9	no
Zm00001d002744	203	275	90	50	14.991	19.511	7.459	3.515	-1.556195262	0.00016194	0.004657789	222.9	76.1	yes
Zm00001d002748	121	129	84	48	8.935	9.152	6.962	3.374	-0.707474394	0.106115107	0.456739838	116.7	71.7	no
Zm00001d002751	169	177	190	196	12.48	12.558	15.747	13.779	0.349294941	0.249453366	0.671231138	161.5	205.8	no
Zm00001d002754	156	159	69	103	11.52	11.281	5.719	7.241	-0.695827577	0.051686255	0.31192289	147	90.6	no
Zm00001d002755	38	40	25	26	2.806	2.838	2.072	1.828	-0.422341369	0.462279152	0.83065201	36.4	27.2	no
Zm00001d002756	15	11	6	7	1.108	0.78	0.497	0.492	-0.81425871	0.4189399	0.806432139	12.1	6.9	no
Zm00001d002757	163	208	109	121	12.037	14.757	9.034	8.506	-0.500876868	0.133118434	0.51245967	173.1	122.3	no
Zm00001d002758	60	56	44	45	4.431	3.973	3.647	3.164	-0.191144853	0.685423925	0.920855532	54.1	47.5	no
Zm00001d002759	165	222	107	159	12.185	15.751	8.868	11.178	-0.363545187	0.29097031	0.710025032	180.5	140.1	no
Zm00001d002761	88	125	93	214	6.498	8.869	7.708	15.044	0.686757473	0.109681002	0.464022008	99.3	159.6	no
Zm00001d002762	348	587	496	501	25.698	41.647	41.107	35.22	0.286677855	0.356445176	0.764243689	435.9	531.8	no
Zm00001d002768	2491	2866	1616	1878	183.95	203.34	133.93	132.024	-0.429799582	0.048653686	0.301880116	2499.3	1855.3	no
Zm00001d002770	169	174	150	112	12.48	12.345	12.432	7.874	-0.184168861	0.601156964	0.890608567	160.1	141.1	no
Zm00001d002771	12	12	7	13	0.886	0.851	0.58	0.914	-0.092792518	0.921753209	0.984430836	11.2	10.5	no
Zm00001d002775	1116	1073	1038	813	82.412	76.128	86.027	57.154	-0.037970837	0.886308351	0.977029939	1021.6	995.5	no
Zm00001d002776	27	74	21	36	1.994	5.25	1.74	2.531	-0.651080394	0.30996946	0.72867892	47	29.9	no
Zm00001d002778	530	581	444	667	39.138	41.221	36.798	46.89	0.175425711	0.506328403	0.85275091	518.4	585.1	no
Zm00001d002781	1597	1825	1385	1597	117.932	129.482	114.785	112.269	-0.011477521	0.958503292	0.99161464	1596.5	1583.9	no
Zm00001d002782	1119	1513	644	852	82.634	107.346	53.373	59.896	-0.633609145	0.013919497	0.135878711	1227.5	791.1	no
Zm00001d002784	77	74	47	55	5.686	5.25	3.895	3.867	-0.379805299	0.381699758	0.783300621	70.5	54.2	no
Zm00001d002787	36	43	37	27	2.658	3.051	3.066	1.898	-0.099514615	0.860751297	0.972574919	36.9	34.5	no
Zm00001d002788	21	47	19	18	1.551	3.335	1.575	1.265	-0.682125222	0.324485815	0.73990981	31.7	19.8	no
Zm00001d002789	32	27	16	23	2.363	1.916	1.326	1.617	-0.418562804	0.523410609	0.859135517	27.5	20.6	no
Zm00001d002790	94	72	88	90	6.942	5.108	7.293	6.327	0.291595943	0.462757875	0.830720713	77.5	94.9	no
Zm00001d002791	650	532	510	519	48	37.745	42.267	36.486	-0.008330099	0.974077211	0.994348445	551.8	548.8	no
Zm00001d002796	485	475	351	351	35.815	33.701	29.09	24.675	-0.258818158	0.311277225	0.730124542	448	374.6	no
Zm00001d002797	386	411	470	344	28.505	29.16	38.952	24.183	0.237212835	0.43044112	0.812934288	371.9	438.7	no
Zm00001d002798	214	202	133	75	15.803	14.332	11.023	5.273	-0.784836382	0.047823624	0.298604571	194.2	113	no
Zm00001d002799	201	194	86	183	14.843	13.764	7.127	12.865	-0.392024665	0.301177789	0.720408124	184.3	140.2	no
Zm00001d002801	264	312	316	218	19.495	22.136	26.189	15.325	0.099996494	0.76253147	0.945819973	268.7	288.3	no
Zm00001d002802	69	112	60	104	5.095	7.946	4.973	7.311	0.029507879	0.946938248	0.98857772	84.4	86	no
Zm00001d002805	9	5	13	8	0.665	0.355	1.077	0.562	0.794075485	0.455091257	0.82695369	6.5	11.4	no
Zm00001d002806	103	124	106	198	7.606	8.798	8.785	13.919	0.588850638	0.122760812	0.491755783	105.9	159	no
Zm00001d002810	380	440	338	404	28.061	31.218	28.013	28.401	0.041390281	0.873211467	0.975003344	382.6	393.6	no
Zm00001d002811	1712	2425	1228	1304	126.424	172.052	101.773	91.671	-0.516867491	0.042074713	0.277506654	1929.3	1348.4	no
Zm00001d002812	74	83	79	67	5.465	5.889	6.547	4.71	0.094262213	0.820890175	0.962961882	73.3	78.3	no
Zm00001d002814	695	661	609	466	51.323	46.897	50.472	32.76	-0.130336693	0.641938056	0.906539746	632.9	578.6	no
Zm00001d002815	13	20	13	43	0.96	1.419	1.077	3.023	0.912412538	0.239443116	0.662314459	15.4	28.8	no
Zm00001d002816	29	35	42	64	2.142	2.483	3.481	4.499	0.904240217	0.083106034	0.402606694	29.9	55.8	no
Zm00001d002817	234	187	228	223	17.28	13.267	18.896	15.677	0.292404191	0.338151129	0.748990973	196.6	240.8	no
Zm00001d002819	199	300	185	283	14.695	21.285	15.332	19.895	0.083309627	0.80316721	0.958487589	232.7	246.3	no
Zm00001d002820	17	37	18	23	1.255	2.625	1.492	1.617	-0.212535583	0.763323134	0.946251289	25.2	21.7	no
Zm00001d002821	173	248	137	143	12.775	17.595	11.354	10.053	-0.396635965	0.236305148	0.658143533	196.3	149.2	no
Zm00001d002822	268	317	298	281	19.791	22.491	24.697	19.754	0.180875282	0.524530612	0.859388451	272.9	309.5	no
Zm00001d002823	399	511	257	470	29.465	36.255	21.299	33.041	-0.156261076	0.622084807	0.899423299	424.5	380.6	no
Zm00001d002824	823	909	988	988	60.775	64.493	81.883	69.457	0.38352778	0.09966601	0.442736944	808.1	1054.4	no
Zm00001d002825	69	57	95	88	5.095	4.044	7.873	6.186	0.733556834	0.074410115	0.380947104	58.8	97.9	no
Zm00001d002826	22	19	23	29	1.625	1.348	1.906	2.039	0.525994642	0.425163762	0.810108196	19.1	27.5	no
Zm00001d002827	434	349	472	434	32.049	24.761	39.118	30.51	0.406568252	0.140991918	0.526047618	365.6	484.8	no
Zm00001d002828	42	71	4	7	3.102	5.037	0.332	0.492	-3.181314003	1.74E-05	0.000746604	52.7	5.8	yes
Zm00001d002829	76	54	45	32	5.612	3.831	3.729	2.25	-0.551673313	0.280167979	0.701254381	60.7	41.5	no
Zm00001d002830	31	27	27	32	2.289	1.916	2.238	2.25	0.210129193	0.724154704	0.933428	27.1	31.3	no
Zm00001d002833	765	436	442	319	56.492	30.934	36.632	22.426	-0.452355237	0.199866095	0.614863782	561.1	410.3	no
Zm00001d002834	10	17	16	4	0.738	1.206	1.326	0.281	-0.194720855	0.848714256	0.969755862	12.6	11.1	no
Zm00001d002835	186	192	75	72	13.735	13.622	6.216	5.062	-1.16899159	0.000723843	0.015364244	176.4	78.5	yes
Zm00001d002836	96	79	131	111	7.089	5.605	10.857	7.803	0.666563762	0.079728398	0.394206432	81.7	129.8	no
Zm00001d002837	172	161	327	427	12.702	11.423	27.101	30.018	1.360255769	1.30E-06	7.74E-05	155.4	398.9	yes
Zm00001d002842	1668	2185	1321	2139	123.175	155.024	109.481	150.372	0.016918746	0.950231939	0.988938281	1797.1	1818	no
Zm00001d002843	8	16	10	12	0.591	1.135	0.829	0.844	0.061379552	0.94773384	0.988702027	11.2	11.7	no
Zm00001d002847	1611	3043	2156	3787	118.966	215.898	178.684	266.227	0.522098525	0.121665588	0.489495471	2169.2	3114.8	no
Zm00001d002848	59	64	80	67	4.357	4.541	6.63	4.71	0.456765854	0.291932442	0.710862129	57.4	78.9	no
Zm00001d002849	12	17	15	34	0.886	1.206	1.243	2.39	0.919009316	0.228374323	0.649079076	13.5	25.5	no
Zm00001d002850	1276	1082	2226	1990	94.227	76.767	184.485	139.897	1.036223962	2.32E-05	0.000953406	1100.8	2257.8	yes
Zm00001d002851	94	126	184	137	6.942	8.94	15.249	9.631	0.750944773	0.045873423	0.291884763	102.6	172.9	no
Zm00001d002853	449	392	500	743	33.157	27.812	41.439	52.233	0.738838445	0.005888942	0.074576157	392.6	654.9	no
Zm00001d002854	155	134	162	239	11.446	9.507	13.426	16.802	0.648673777	0.046823869	0.295725287	134.9	211.3	no
Zm00001d002856	67	84	43	107	4.948	5.96	3.564	7.522	0.148063849	0.76163615	0.945624405	70.4	77.8	no
Zm00001d002857	588	572	522	734	43.421	40.583	43.262	51.6	0.292652947	0.242800977	0.666565685	541.4	662.9	no
Zm00001d002859	1016	1002	717	755	75.027	71.091	59.423	53.077	-0.264454251	0.245757546	0.668338518	941.8	784.1	no
Zm00001d002860	116	124	121	96	8.566	8.798	10.028	6.749	0.056598589	0.87878044	0.975777643	112	116.7	no
Zm00001d002864	479	558	479	509	35.372	39.59	39.698	35.783	0.120869247	0.628742575	0.901689033	483.8	526.2	no
Zm00001d002865	417	468	386	408	30.794	33.204	31.991	28.682	0.034246416	0.893039863	0.97850474	412.9	422.9	no
Zm00001d002867	32	114	10	12	2.363	8.088	0.829	0.844	-2.541724787	0.000381653	0.009382589	68	11.7	yes
Zm00001d002868	88	80	61	75	6.498	5.676	5.056	5.273	-0.120728254	0.765789977	0.947060415	78.4	72.1	no
Zm00001d002869	186	189	163	200	13.735	13.409	13.509	14.06	0.137355203	0.64898455	0.909290689	175	192.4	no
Zm00001d002870	22	7	15	16	1.625	0.497	1.243	1.125	0.283565929	0.747407883	0.941177286	13.6	16.5	no
Zm00001d002871	754	926	3620	4976	55.68	65.699	300.016	349.813	2.534384343	1.50E-26	1.77E-23	783.7	4539.9	yes
Zm00001d002872	21	33	73	62	1.551	2.341	6.05	4.359	1.522130796	0.003422408	0.050122959	25.2	72.4	no
Zm00001d002873	129	89	91	113	9.526	6.314	7.542	7.944	0.087114664	0.820399024	0.962961882	101.8	108.1	no
Zm00001d002875	553	586	468	499	40.837	41.576	38.787	35.08	-0.045898673	0.849915037	0.970446901	531.5	514.9	no
Zm00001d002876	545	568	523	511	40.246	40.299	43.345	35.923	0.08785571	0.722605752	0.932987785	519.4	552.2	no
Zm00001d002878	309	293	269	282	22.818	20.788	22.294	19.825	0.062895337	0.816914402	0.962554903	281	293.6	no
Zm00001d002879	80	85	60	75	5.908	6.031	4.973	5.273	-0.105621683	0.794943535	0.955285501	77	71.5	no
Zm00001d002880	370	383	272	410	27.323	27.174	22.543	28.823	0.032564713	0.907048137	0.981460015	351.4	359.1	no
Zm00001d002881	25	32	35	61	1.846	2.27	2.901	4.288	0.923355817	0.098048062	0.439759458	26.6	50.3	no
Zm00001d002882	258	333	193	165	19.052	23.626	15.995	11.6	-0.523394354	0.097245519	0.438365728	275.7	192	no
Zm00001d002889	1910	1745	1611	1763	141.046	123.806	133.515	123.939	0.073413601	0.735705138	0.937638855	1706	1795.1	no
Zm00001d002890	174	231	104	122	12.849	16.389	8.619	8.577	-0.654749608	0.050295162	0.30781337	188.9	120	no
Zm00001d002891	236	203	126	155	17.428	14.403	10.443	10.897	-0.459830949	0.140277243	0.525139253	204.9	148.9	no
Zm00001d002893	22	16	9	1	1.625	1.135	0.746	0.07	-1.683785977	0.12383013	0.494568263	17.7	5.6	no
Zm00001d002896	805	846	705	881	59.446	60.023	58.429	61.934	0.125346734	0.587150501	0.885842114	770.4	840.2	no
Zm00001d002897	573	918	660	1186	42.314	65.131	54.699	83.376	0.476369713	0.142183941	0.528326652	695.2	966.8	no
Zm00001d002898	1279	1206	1808	2718	94.449	85.565	149.842	191.076	1.039470914	1.81E-05	0.000768351	1159.8	2383.6	yes
Zm00001d002899	12671	14642	15937	24006	935.702	1038.838	1320.816	1687.625	0.723146924	0.002348796	0.038304217	12742.5	21034.7	yes
Zm00001d002901	50	53	94	142	3.692	3.76	7.79	9.983	1.372030981	0.000703026	0.015064765	48.1	124.3	yes
Zm00001d002902	63	66	51	56	4.652	4.683	4.227	3.937	-0.081001096	0.855149756	0.971500139	60.2	56.9	no
Zm00001d002905	780	754	722	885	57.6	53.496	59.837	62.216	0.25098615	0.275950445	0.697912543	715.9	851.9	no
Zm00001d002919	295	341	178	151	21.785	24.194	14.752	10.615	-0.751330146	0.014323435	0.138334208	296.7	176.5	no
Zm00001d002925	936	798	618	977	69.12	56.617	51.218	68.683	0.05173189	0.846777432	0.969328353	809.5	838.7	no
Zm00001d002928	63	36	18	17	4.652	2.554	1.492	1.195	-1.307900895	0.034867942	0.247837238	46.3	18.7	no
Zm00001d002933	545	457	584	543	40.246	32.424	48.4	38.173	0.365357936	0.16409288	0.566653219	467.8	602.8	no
Zm00001d002934	21	31	70	77	1.551	2.199	5.801	5.413	1.688712415	0.000694008	0.014945359	24.2	78.2	yes
Zm00001d002936	1014	918	751	892	74.88	65.131	62.241	62.708	-0.048638703	0.832303228	0.964947265	901.8	871.8	no
Zm00001d002937	528	373	835	618	38.991	26.464	69.203	43.445	0.895127284	0.004133312	0.05776116	420.8	782.8	no
Zm00001d002938	504	460	506	585	37.218	32.637	41.936	41.126	0.364911397	0.135298808	0.516310944	450	579.4	no
Zm00001d002939	226	316	308	278	16.689	22.42	25.526	19.543	0.310806306	0.313481398	0.732034703	252.8	313.7	no
Zm00001d002940	7	11	6	14	0.517	0.78	0.497	0.984	0.314951425	0.760645273	0.945104862	8.4	10.4	no
Zm00001d002941	13	21	13	7	0.96	1.49	1.077	0.492	-0.551425269	0.538575019	0.865299323	15.9	10.9	no
Zm00001d002942	1535	1304	1682	1488	113.354	92.518	139.4	104.607	0.357435342	0.148001616	0.539890143	1325.3	1698.2	no
Zm00001d002943	1957	1686	2666	3252	144.517	119.62	220.951	228.616	0.883671921	6.63E-05	0.002267606	1700.6	3137.6	yes
Zm00001d002944	1067	907	951	1104	78.794	64.351	78.816	77.611	0.243970771	0.294701894	0.713782077	921.5	1091.3	no
Zm00001d002945	1285	1317	1331	1532	94.892	93.44	110.31	107.7	0.324762615	0.1335835	0.512806286	1214.2	1520.7	no
Zm00001d002946	516	463	467	525	38.105	32.849	38.704	36.908	0.20657088	0.403163236	0.79598247	457	527.3	no
Zm00001d002950	134	172	141	122	9.895	12.203	11.686	8.577	-0.019373736	0.955900419	0.990643816	142.7	141	no
Zm00001d002951	28	19	33	28	2.068	1.348	2.735	1.968	0.573895331	0.365819795	0.770595078	22	32.7	no
Zm00001d002952	95	134	128	74	7.015	9.507	10.608	5.202	0.034792928	0.936702936	0.987430805	106.8	109.7	no
Zm00001d002953	251	227	232	268	18.535	16.105	19.228	18.84	0.251333757	0.373140129	0.776528651	223.1	265.6	no
Zm00001d002954	85	85	82	142	6.277	6.031	6.796	9.983	0.568433936	0.151419403	0.546947251	79.3	117.5	no
Zm00001d002956	418	327	396	371	30.868	23.2	32.819	26.081	0.237093058	0.400450129	0.793879729	347.8	410.1	no
Zm00001d002958	22	40	58	148	1.625	2.838	4.807	10.404	1.888289702	0.000542584	0.012462698	28.9	106.8	yes
Zm00001d002960	71	71	124	193	5.243	5.037	10.277	13.568	1.332957995	0.000315886	0.008062593	66.3	166.8	yes
Zm00001d002961	143	123	181	131	10.56	8.727	15.001	9.209	0.435887687	0.232631247	0.654402847	124.2	168.2	no
Zm00001d002962	260	242	204	229	19.2	17.17	16.907	16.099	-0.025642691	0.92812057	0.986451916	234.3	230.2	no
Zm00001d002964	17	24	14	28	1.255	1.703	1.16	1.968	0.20231668	0.781126488	0.951641625	19.1	21.9	no
Zm00001d002965	32	66	65	121	2.363	4.683	5.387	8.506	1.093186725	0.030136981	0.226527039	45.7	97.3	no
Zm00001d002966	396	407	509	639	29.243	28.876	42.185	44.922	0.69872996	0.004584026	0.062058919	374.7	608.1	no
Zm00001d002967	116	117	149	196	8.566	8.301	12.349	13.779	0.747637774	0.022421989	0.187917621	108.7	182.5	no
Zm00001d002968	20	22	17	14	1.477	1.561	1.409	0.984	-0.239058583	0.747811078	0.941302294	19.6	16.6	no
Zm00001d002969	712	797	575	596	52.578	56.546	47.654	41.899	-0.174142846	0.466854167	0.83167971	704	624.1	no
Zm00001d002970	31	42	9	11	2.289	2.98	0.746	0.773	-1.681966427	0.017861585	0.161826212	34	10.6	no
Zm00001d002974	13	22	12	38	0.96	1.561	0.995	2.671	0.666006306	0.396325957	0.791850674	16.3	25.8	no
Zm00001d002978	462	462	414	351	34.117	32.779	34.311	24.675	-0.072399789	0.791392905	0.954102494	431.2	410.4	no
Zm00001d002979	30	50	13	43	2.215	3.547	1.077	3.023	-0.363453541	0.590929655	0.887193869	37.3	28.8	no
Zm00001d002980	472	376	403	481	34.855	26.677	33.4	33.814	0.244598511	0.356239599	0.764236057	395.9	469	no
Zm00001d002982	24	33	37	26	1.772	2.341	3.066	1.828	0.350838466	0.569054051	0.877383325	26.6	34	no
Zm00001d002984	11	8	1	9	0.812	0.568	0.083	0.633	-0.792459372	0.537971896	0.865010902	8.9	5.1	no
Zm00001d002989	53	47	10	18	3.914	3.335	0.829	1.265	-1.66325626	0.007593639	0.088917554	46.7	14.7	no
Zm00001d002990	34	21	43	23	2.511	1.49	3.564	1.617	0.4783064	0.464783104	0.831352309	25.7	35.9	no
Zm00001d002992	95	116	123	123	7.015	8.23	10.194	8.647	0.414438698	0.245683222	0.668338518	98.4	131.3	no
Zm00001d002996	29	70	41	47	2.142	4.966	3.398	3.304	0.019175909	0.973048949	0.994315388	46.1	46.7	no
Zm00001d002999	336	517	468	479	24.812	36.681	38.787	33.674	0.343990095	0.244044512	0.666968445	397.7	504.9	no
Zm00001d003002	199	142	173	113	14.695	10.075	14.338	7.944	-0.044232283	0.909424336	0.9818916	159.2	154.7	no
Zm00001d003004	31	29	25	27	2.289	2.058	2.072	1.898	-0.017386105	0.977127092	0.994956071	28	27.7	no
Zm00001d003005	84	81	59	75	6.203	5.747	4.89	5.273	-0.117219498	0.773541187	0.949452242	77	70.9	no
Zm00001d003006	765	785	403	419	56.492	55.695	33.4	29.456	-0.723826797	0.002581941	0.041076638	723.3	438.1	yes
Zm00001d003007	157	167	161	142	11.594	11.849	13.343	9.983	0.10117529	0.758289329	0.944396401	151.2	162.3	no
Zm00001d003009	236	228	303	625	17.428	16.176	25.112	43.938	1.161578869	0.00058087	0.013046867	216.6	484.1	yes
Zm00001d003014	575	555	492	571	42.461	39.377	40.776	40.141	0.098169926	0.681893043	0.919675278	527.4	564.5	no
Zm00001d003015	194	266	448	692	14.326	18.872	37.129	48.648	1.483960774	7.66E-07	4.83E-05	214.5	599.9	yes
Zm00001d003016	265	296	74	97	19.569	21.001	6.133	6.819	-1.531515534	1.50E-06	8.70E-05	261.7	90.5	yes
Zm00001d003017	420	395	541	381	31.015	28.025	44.837	26.784	0.386205802	0.206796113	0.623403232	380.4	497.5	no
Zm00001d003021	11	31	26	23	0.812	2.199	2.155	1.617	0.421902574	0.570340528	0.877797298	19.6	26.2	no
Zm00001d003023	10	16	19	10	0.738	1.135	1.575	0.703	0.374314187	0.670973856	0.916427714	12.1	15.8	no
Zm00001d003024	17	12	2	3	1.255	0.851	0.166	0.211	-2.356316443	0.048175004	0.299662592	13.5	2.6	no
Zm00001d003031	740	660	902	1066	54.646	46.826	74.755	74.94	0.676598422	0.003531521	0.051355677	653.5	1044.5	no
Zm00001d003033	485	440	460	428	35.815	31.218	38.124	30.088	0.136907424	0.60084237	0.890608567	431.8	474.9	no
Zm00001d003034	150	185	131	144	11.077	13.126	10.857	10.123	-0.095500275	0.770235748	0.948239305	156.3	146.3	no
Zm00001d003035	1770	2030	962	1795	130.707	144.027	79.728	126.189	-0.297242163	0.299399247	0.71933416	1772.9	1442.3	no
Zm00001d003038	54	52	45	48	3.988	3.689	3.729	3.374	0.000881482	0.998519154	0.999739883	49.5	49.5	no
Zm00001d003039	39	56	33	43	2.88	3.973	2.735	3.023	-0.13881237	0.790913874	0.953969395	44.3	40.2	no
Zm00001d003040	238	210	321	264	17.575	14.899	26.604	18.559	0.585871105	0.055023168	0.32245195	209.1	314.1	no
Zm00001d003041	49	86	34	40	3.618	6.102	2.818	2.812	-0.679898208	0.183822156	0.595354455	62.9	39.3	no
Zm00001d003044	108	60	117	52	7.975	4.257	9.697	3.656	0.23234832	0.660644238	0.913454805	78.5	92.4	no
Zm00001d003047	96	107	96	99	7.089	7.592	7.956	6.96	0.133442118	0.71663636	0.9307507	94.7	103.9	no
Zm00001d003048	159	455	243	295	11.742	32.282	20.139	20.739	-0.003519589	0.993516987	0.998858164	286	285.3	no
Zm00001d003049	565	548	710	752	41.723	38.88	58.843	52.866	0.583890703	0.01322323	0.131049479	519.4	778.7	no
Zm00001d003050	24	31	18	16	1.772	2.199	1.492	1.125	-0.49728994	0.469210438	0.833394726	25.7	18.2	no
Zm00001d003051	15	19	17	14	1.108	1.348	1.409	0.984	0.066393408	0.932419578	0.98706393	15.9	16.6	no
Zm00001d003052	9	11	10	15	0.665	0.78	0.829	1.055	0.499500643	0.588670609	0.886894949	9.3	13.2	no
Zm00001d003057	21	37	1	4	1.551	2.625	0.083	0.281	-3.36877641	0.001214703	0.023032738	27	2.6	yes
Zm00001d003058	121	110	38	61	8.935	7.804	3.149	4.288	-1.04752572	0.011985294	0.122515789	107.8	52	no
Zm00001d003059	23	19	21	18	1.698	1.348	1.74	1.265	0.090376668	0.898369706	0.979549329	19.6	20.9	no
Zm00001d003062	1632	1502	1436	1785	120.517	106.566	119.012	125.486	0.222565963	0.313157128	0.731514236	1462.8	1706.7	no
Zm00001d003064	423	601	1305	1364	31.237	42.64	108.155	95.889	1.574220334	1.95E-09	2.35E-07	477.5	1422.1	yes
Zm00001d003066	967	866	760	1148	71.409	61.442	62.987	80.705	0.232217014	0.361410088	0.7678527	855.6	1004.7	no
Zm00001d003067	45	52	30	34	3.323	3.689	2.486	2.39	-0.412112558	0.431637847	0.813725471	45.3	34	no
Zm00001d003068	92	122	64	81	6.794	8.656	5.304	5.694	-0.377607766	0.3394991	0.749902775	99.8	76.8	no
Zm00001d003071	188	184	150	207	13.883	13.055	12.432	14.552	0.120012496	0.698943657	0.925944892	173.6	188.5	no
Zm00001d003072	511	440	974	807	37.735	31.218	80.723	56.732	1.106361423	4.12E-05	0.001520185	443.9	956.1	yes
Zm00001d003076	363	420	405	496	26.806	29.799	33.565	34.869	0.387025432	0.131534387	0.508866197	365.3	477.6	no
Zm00001d003081	2428	1838	2564	3239	179.298	130.405	212.497	227.702	0.625622361	0.009823113	0.106681164	1991.9	3073.1	no
Zm00001d003083	493	487	478	680	36.406	34.552	39.615	47.804	0.418285299	0.101858171	0.448114286	457.3	610.9	no
Zm00001d003084	951	865	826	1021	70.227	61.371	68.457	71.776	0.207769095	0.367314292	0.771424375	847.6	978.8	no
Zm00001d003085	27	19	95	54	1.994	1.348	7.873	3.796	1.910618481	0.000617366	0.013680048	21.5	80.9	yes
Zm00001d003087	753	752	757	1016	55.606	53.354	62.738	71.425	0.416385862	0.078319898	0.391710472	702.3	937.1	no
Zm00001d003088	19	24	53	51	1.403	1.703	4.392	3.585	1.468667724	0.007884596	0.091422605	20.1	55.6	no
Zm00001d003089	199	182	306	473	14.695	12.913	25.36	33.252	1.205685509	4.84E-05	0.001750722	177.8	409.9	yes
Zm00001d003091	88	80	103	58	6.498	5.676	8.536	4.077	0.153743805	0.737174582	0.937930862	78.4	87.5	no
Zm00001d003099	95	81	77	66	7.015	5.747	6.382	4.64	-0.10166633	0.804828172	0.958875503	82.2	76.7	no
Zm00001d003101	574	617	494	437	42.388	43.776	40.941	30.721	-0.156833058	0.547586266	0.868716115	555.7	498.7	no
Zm00001d003102	263	325	180	169	19.421	23.058	14.918	11.881	-0.556873955	0.066137219	0.358502034	274.3	186.6	no
Zm00001d003103	114	112	79	127	8.418	7.946	6.547	8.928	0.039986721	0.915303526	0.98249273	105.5	108.3	no
Zm00001d003104	324	257	162	121	23.926	18.234	13.426	8.506	-0.83394323	0.013783521	0.134924511	271.3	152.4	no
Zm00001d003106	1643	1803	1355	1266	121.329	127.921	112.299	89	-0.198299641	0.39337032	0.790162641	1607.8	1401.6	no
Zm00001d003107	115	117	90	157	8.492	8.301	7.459	11.037	0.260604674	0.487622923	0.842555392	108.3	129.5	no
Zm00001d003108	201	161	103	111	14.843	11.423	8.536	7.803	-0.569527476	0.091752928	0.425157461	169	113.9	no
Zm00001d003109	317	265	270	230	23.409	18.802	22.377	16.169	-0.019988316	0.947196932	0.98857772	271.7	268.2	no
Zm00001d003110	35	85	25	40	2.585	6.031	2.072	2.812	-0.707922544	0.230928257	0.652435041	55.9	34.2	no
Zm00001d003112	945	914	719	665	69.784	64.848	59.589	46.75	-0.229282805	0.344516837	0.754273592	867.6	740.4	no
Zm00001d003114	501	876	501	790	36.997	62.151	41.522	55.537	0.081241907	0.803452255	0.958492559	641.9	678.9	no
Zm00001d003116	482	457	509	423	35.594	32.424	42.185	29.737	0.190134036	0.487869208	0.842627369	438.3	500.3	no
Zm00001d003118	320	359	122	154	23.631	25.471	10.111	10.826	-1.115145056	0.00013278	0.004034587	316.8	146.2	yes
Zm00001d003119	417	405	306	332	30.794	28.734	25.36	23.34	-0.176346684	0.493264406	0.846517134	383.6	339.5	no
Zm00001d003123	604	541	585	649	44.603	38.384	48.483	45.625	0.296116237	0.218854404	0.637383521	534.5	656.2	no
Zm00001d003124	347	340	266	300	25.625	24.123	22.045	21.09	-0.091884939	0.728299799	0.935390297	320.6	300.8	no
Zm00001d003125	36	26	45	24	2.658	1.845	3.729	1.687	0.369873793	0.554946494	0.871521127	29	37.5	no
Zm00001d003127	4170	3439	3434	4686	307.938	243.994	284.601	329.426	0.272169497	0.244202667	0.666981572	3552.3	4289.5	no
Zm00001d003128	177	113	214	202	13.071	8.017	17.736	14.201	0.714711441	0.041565487	0.275176445	135.5	222.4	no
Zm00001d003129	272	304	306	539	20.086	21.569	25.36	37.892	0.72161405	0.018912241	0.168020402	268.7	442.8	no
Zm00001d003142	28	23	19	33	2.068	1.632	1.575	2.32	0.199280568	0.758809078	0.944668744	23.8	27.3	no
Zm00001d003143	33	32	70	54	2.437	2.27	5.801	3.796	1.134612558	0.024696593	0.200189869	30.3	66.7	no
Zm00001d003144	11	20	51	92	0.812	1.419	4.227	6.468	2.375290986	4.36E-05	0.001596691	14.4	74.9	yes
Zm00001d003147	1576	1308	1184	1624	116.381	92.802	98.127	114.167	0.139800366	0.562998201	0.873973033	1346.4	1483.1	no
Zm00001d003148	856	913	519	636	63.212	64.777	43.013	44.711	-0.430785135	0.064910499	0.354500874	825.4	612.3	no
Zm00001d003149	43	41	28	17	3.175	2.909	2.321	1.195	-0.691209394	0.257350718	0.680184445	39.2	24.4	no
Zm00001d003151	28	28	34	48	2.068	1.987	2.818	3.374	0.729216684	0.191720963	0.605017107	26.1	43.3	no
Zm00001d003153	46	22	44	61	3.397	1.561	3.647	4.288	0.804466095	0.152138614	0.548060411	31.8	55.4	no
Zm00001d003155	83	61	46	73	6.129	4.328	3.812	5.132	-0.101285267	0.823884151	0.963004513	67.2	62.6	no
Zm00001d003157	34003	34598	32260	32062	2510.984	2454.7	2673.623	2253.962	0.100753707	0.629795299	0.901725711	32013	34328.8	no
Zm00001d003159	472	280	423	601	34.855	19.866	35.057	42.25	0.621433617	0.053826228	0.318535236	351.3	540.3	no
Zm00001d003160	9	10	6	0	0.665	0.709	0.497	0	-1.404564665	0.344461369	0.754260435	8.9	3.4	no
Zm00001d003161	91	117	62	63	6.72	8.301	5.138	4.429	-0.542464504	0.179400461	0.588928469	97	66.7	no
Zm00001d003162	315	292	354	322	23.261	20.717	29.339	22.637	0.352052832	0.205660705	0.622457782	283.3	361.8	no
Zm00001d003164	1082	984	685	1009	79.901	69.814	56.771	70.933	-0.110829216	0.656826265	0.912209473	964.3	892.7	no
Zm00001d003166	469	405	428	558	34.634	28.734	35.471	39.227	0.354941347	0.169097033	0.574595021	408	521.6	no
Zm00001d003167	49	41	108	113	3.618	2.909	8.951	7.944	1.486414756	0.000278466	0.00728462	42	117.8	yes
Zm00001d003172	713	559	555	876	52.652	39.661	45.997	61.583	0.34205818	0.222342714	0.642360985	593.9	752.5	no
Zm00001d003174	654	652	268	365	48.295	46.259	22.211	25.66	-0.865097078	0.000695485	0.014955054	609.5	334.4	yes
Zm00001d003175	107	82	57	29	7.902	5.818	4.724	2.039	-0.919607527	0.068377403	0.364826713	88.2	46.9	no
Zm00001d003176	249	218	268	271	18.388	15.467	22.211	19.051	0.398816986	0.162868289	0.564374029	218	287.5	no
Zm00001d003179	239	155	194	309	17.649	10.997	16.078	21.723	0.524150101	0.131785019	0.509249295	184	264.4	no
Zm00001d003180	223	287	250	273	16.468	20.362	20.719	19.192	0.226020608	0.437550891	0.816648453	237.9	278.3	no
Zm00001d003181	1486	1454	1836	1539	109.735	103.16	152.163	108.192	0.400263196	0.105153662	0.454917094	1372.1	1811.1	no
Zm00001d003182	111	139	80	115	8.197	9.862	6.63	8.085	-0.179727834	0.627621011	0.901271744	116.6	102.8	no
Zm00001d003185	1313	2168	1632	1859	96.96	153.818	135.256	130.688	0.192801614	0.494720509	0.847411233	1622.9	1854.9	no
Zm00001d003186	572	842	454	719	42.24	59.739	37.626	50.546	-0.095807421	0.748720052	0.941372543	659.4	616.8	no
Zm00001d003187	10	17	10	14	0.738	1.206	0.829	0.984	0.011089666	0.990027649	0.998451181	12.6	12.7	no
Zm00001d003188	54	38	67	83	3.988	2.696	5.553	5.835	0.888359964	0.051444577	0.311386953	43	79.5	no
Zm00001d003190	46975	37486	159140	217486	3468.913	2659.601	13189.099	15289.291	2.334925075	1.90E-23	1.38E-20	39433.3	198950.5	yes
Zm00001d003191	566	473	288	634	41.797	33.559	23.869	44.57	-0.013830694	0.967777825	0.99301183	485	480	no
Zm00001d003193	448	491	478	408	33.083	34.836	39.615	28.682	0.116290891	0.66862006	0.915197275	438.1	475.2	no
Zm00001d003195	2342	2837	1355	1451	172.947	201.283	112.299	102.005	-0.693550325	0.002213736	0.036487503	2416	1494	yes
Zm00001d003196	180	190	144	133	13.292	13.48	11.934	9.35	-0.221831973	0.491155883	0.844878396	172.6	148.2	no
Zm00001d003197	328	888	306	499	24.221	63.003	25.36	35.08	-0.421188899	0.314580638	0.733283827	566.4	422.9	no
Zm00001d003198	382	382	320	334	28.209	27.103	26.521	23.48	-0.033318968	0.897912092	0.979435198	356.5	348.5	no
Zm00001d003199	43	30	112	64	3.175	2.128	9.282	4.499	1.484444498	0.003771644	0.05361681	34.1	95.6	no
Zm00001d003200	619	1032	733	1060	45.711	73.22	60.749	74.518	0.296939379	0.32908132	0.742680502	769.7	945.4	no
Zm00001d003202	12	20	33	39	0.886	1.419	2.735	2.742	1.356772669	0.037203394	0.258132308	14.9	38.2	no
Zm00001d003203	633	652	615	637	46.744	46.259	50.97	44.781	0.153987678	0.51596007	0.85591966	599.6	667.3	no
Zm00001d003207	710	602	533	711	52.431	42.711	44.174	49.983	0.103074094	0.682272953	0.919836181	612.5	657.6	no
Zm00001d003208	22	35	27	13	1.625	2.483	2.238	0.914	-0.291454989	0.685369484	0.920855532	26.6	21.8	no
Zm00001d003209	8	60	4	78	0.591	4.257	0.332	5.483	0.382233385	0.838315611	0.966540361	31.6	41.2	no
Zm00001d003210	78	45	30	14	5.76	3.193	2.486	0.984	-1.26633176	0.041739824	0.27580685	57.5	24	no
Zm00001d003212	13	17	12	9	0.96	1.206	0.995	0.633	-0.311997429	0.723888227	0.933265833	14	11.3	no
Zm00001d003213	770	898	611	881	56.861	63.712	50.638	61.934	0.016380534	0.948382405	0.988727962	778.2	786.8	no
Zm00001d003214	758	665	809	482	55.975	47.181	67.048	33.885	0.075141574	0.819779104	0.962961882	664.2	700.2	no
Zm00001d003220	792	720	590	610	58.486	51.083	48.898	42.883	-0.14217233	0.55199306	0.870060873	705.7	639.6	no
Zm00001d003222	741	732	608	704	54.72	51.935	50.389	49.491	0.019516793	0.932780913	0.98706393	687.4	696.8	no
Zm00001d003223	126	211	99	78	9.305	14.97	8.205	5.483	-0.725619222	0.072602901	0.376536907	157.1	95.2	no
Zm00001d003224	38	42	21	37	2.806	2.98	1.74	2.601	-0.292093879	0.612360211	0.895559591	37.3	30.4	no
Zm00001d003226	14	13	5	3	1.034	0.922	0.414	0.211	-1.549221388	0.161302035	0.562655568	12.6	4.3	no
Zm00001d003227	108	90	65	65	7.975	6.385	5.387	4.57	-0.415261231	0.301243285	0.720435373	92.4	69.4	no
Zm00001d003228	265	367	276	550	19.569	26.038	22.874	38.665	0.550241439	0.109563544	0.463604468	294.7	431.3	no
Zm00001d003239	8	14	3	7	0.591	0.993	0.249	0.492	-0.971179902	0.39704367	0.792197532	10.3	5.2	no
Zm00001d003242	562	584	424	558	41.501	41.434	35.14	39.227	-0.041695169	0.866070374	0.973303796	534.8	519.4	no
Zm00001d003245	91	124	134	246	6.72	8.798	11.106	17.294	0.989735493	0.009059343	0.10105155	100.3	198.9	no
Zm00001d003246	298	242	223	330	22.006	17.17	18.482	23.199	0.209952467	0.485176213	0.841100644	252.1	291.4	no
Zm00001d003247	1785	1826	1368	2249	131.815	129.553	113.376	158.105	0.173171969	0.500254494	0.849696374	1685.1	1899.6	no
Zm00001d003248	360	294	293	319	26.585	20.859	24.283	22.426	0.092889183	0.736714835	0.937861368	305.3	325.7	no
Zm00001d003249	233	290	334	469	17.206	20.575	27.681	32.971	0.797358024	0.00511607	0.067115111	244	423.8	no
Zm00001d003250	224	191	156	143	16.541	13.551	12.929	10.053	-0.277320561	0.386850523	0.786528348	193.7	160	no
Zm00001d003251	64	63	48	83	4.726	4.47	3.978	5.835	0.215905341	0.633287996	0.903177471	59.3	68.7	no
Zm00001d003252	195	147	255	301	14.4	10.43	21.134	21.16	0.886115079	0.003657145	0.052502659	159.7	295.1	no
Zm00001d003254	210	200	188	195	15.508	14.19	15.581	13.709	0.09269943	0.755211076	0.942914424	191.4	204.1	no
Zm00001d003256	378	353	332	610	27.914	25.045	27.515	42.883	0.53223053	0.083712198	0.404355284	341.2	493	no
Zm00001d003257	607	580	749	655	44.824	41.151	62.075	46.047	0.441128628	0.085229008	0.40764654	554	752.4	no
Zm00001d003258	334	276	230	256	24.665	19.582	19.062	17.997	-0.140130262	0.620671214	0.899329443	284.8	258.4	no
Zm00001d003259	522	483	472	599	38.548	34.268	39.118	42.11	0.274104235	0.267164118	0.691032297	469.1	567.1	no
Zm00001d003261	426	362	407	480	31.458	25.684	33.731	33.744	0.356057444	0.168599988	0.573537093	367.9	470.8	no
Zm00001d003262	207	205	185	123	15.286	14.545	15.332	8.647	-0.210250831	0.556374882	0.871630854	192.3	166.5	no
Zm00001d003264	314	214	198	215	23.188	15.183	16.41	15.115	-0.166132394	0.601963023	0.890697521	246.6	219.8	no
Zm00001d003265	2850	3135	1921	2197	210.461	222.426	159.207	154.449	-0.352061115	0.097486031	0.438728952	2792.5	2187.8	no
Zm00001d003266	306	225	247	213	22.597	15.964	20.471	14.974	-0.008800033	0.977980847	0.994989707	248	246.6	no
Zm00001d003267	2838	2311	2948	1834	209.575	163.964	244.322	128.93	0.107429051	0.729820664	0.935575273	2403.9	2590.1	no
Zm00001d003268	358	361	242	293	26.437	25.613	20.056	20.598	-0.241703294	0.362904386	0.768686013	335.5	283.7	no
Zm00001d003269	23	40	18	19	1.698	2.838	1.492	1.336	-0.576515536	0.391528376	0.788899983	29.4	19.7	no
Zm00001d003271	546	659	478	541	40.32	46.756	39.615	38.032	-0.05382514	0.828982844	0.964342913	562.1	541.6	no
Zm00001d003272	147	136	51	43	10.855	9.649	4.227	3.023	-1.392549429	0.000470548	0.01107222	132.1	50.4	yes
Zm00001d003273	23	19	25	11	1.698	1.348	2.072	0.773	-0.001367632	0.998591577	0.999756224	19.6	19.7	no
Zm00001d003275	23	30	19	16	1.698	2.128	1.575	1.125	-0.400001726	0.562836592	0.87388386	24.7	18.8	no
Zm00001d003276	21	36	28	32	1.551	2.554	2.321	2.25	0.262379895	0.671873384	0.916715068	26.6	31.9	no
Zm00001d003277	17	49	18	14	1.255	3.477	1.492	0.984	-0.84071437	0.26507746	0.689313159	30.7	17.2	no
Zm00001d003281	19	17	5	6	1.403	1.206	0.414	0.422	-1.52503584	0.109239083	0.462865722	16.8	5.8	no
Zm00001d003283	360	484	474	673	26.585	34.339	39.284	47.312	0.620884961	0.026208477	0.208488296	393.6	605.2	no
Zm00001d003284	350	336	301	398	25.846	23.839	24.946	27.979	0.207893087	0.434236525	0.814885852	320.2	369.6	no
Zm00001d003287	214	270	206	236	15.803	19.156	17.073	16.591	0.05666808	0.848065303	0.969682281	225.8	234.8	no
Zm00001d003288	960	1156	976	1269	70.892	82.017	80.888	89.211	0.267201009	0.261904346	0.686472312	987.1	1187.8	no
Zm00001d003291	472	437	459	437	34.855	31.005	38.041	30.721	0.174066511	0.500245959	0.849696374	424.3	478.9	no
Zm00001d003292	107	113	152	135	7.902	8.017	12.597	9.491	0.581146455	0.095044865	0.432520951	102.7	153.7	no
Zm00001d003293	52	49	21	55	3.84	3.477	1.74	3.867	-0.253295173	0.65704226	0.912281866	47.1	39.4	no
Zm00001d003294	61	67	23	50	4.505	4.754	1.906	3.515	-0.645660785	0.217962369	0.636341806	59.7	38	no
Zm00001d003296	11	5	15	9	0.812	0.355	1.243	0.633	0.794821331	0.435085256	0.815089931	7.5	13	no
Zm00001d003297	26	17	29	21	1.92	1.206	2.403	1.476	0.421141035	0.539893734	0.86594727	20.1	27	no
Zm00001d003301	61	158	74	113	4.505	11.21	6.133	7.944	-0.050518664	0.917745652	0.983207954	102	98.4	no
Zm00001d003302	504	486	470	530	37.218	34.481	38.952	37.259	0.202099103	0.405431481	0.797337087	462	531.5	no
Zm00001d003304	59	79	57	69	4.357	5.605	4.724	4.851	0.05438257	0.900820246	0.980240662	64.4	66.8	no
Zm00001d003306	13	9	45	30	0.96	0.639	3.729	2.109	1.977437726	0.004795016	0.063968931	10.3	40.5	no
Zm00001d003308	348	276	270	301	25.698	19.582	22.377	21.16	0.059506124	0.83310739	0.965092637	291.3	303.6	no
Zm00001d003309	2450	2808	1867	2451	180.923	199.225	154.732	172.306	-0.102978672	0.646185614	0.908332438	2453.1	2283.9	no
Zm00001d003310	645	714	548	729	47.631	50.658	45.417	51.249	0.090936686	0.709431609	0.9288868	634.1	675.1	no
Zm00001d003311	720	887	809	875	53.169	62.932	67.048	61.513	0.25767558	0.28591494	0.704821143	749.6	896.3	no
Zm00001d003312	139	71	163	229	10.265	5.037	13.509	16.099	1.077022108	0.007001663	0.084256896	98.1	206.9	no
Zm00001d003313	35	39	30	48	2.585	2.767	2.486	3.374	0.250709123	0.645373602	0.908076208	34.5	41	no
Zm00001d003314	15	19	12	17	1.108	1.348	0.995	1.195	-0.04948468	0.950304452	0.988938281	15.9	15.3	no
Zm00001d003315	7	2	17	16	0.517	0.142	1.409	1.125	2.067392203	0.046995656	0.296164621	4.2	17.6	no
Zm00001d003317	5171	3601	3658	5614	381.857	255.488	303.165	394.665	0.252529416	0.355840846	0.764080644	4096.6	4879.9	no
Zm00001d003319	79	98	65	54	5.834	6.953	5.387	3.796	-0.372982626	0.383910454	0.784945017	82.6	63.9	no
Zm00001d003320	44	38	29	31	3.249	2.696	2.403	2.179	-0.26143512	0.635471068	0.90392883	38.3	31.9	no
Zm00001d003321	10	24	3	5	0.738	1.703	0.249	0.352	-1.90882923	0.077493992	0.389471943	15.8	4.2	no
Zm00001d003322	194	190	167	148	14.326	13.48	13.841	10.404	-0.088331022	0.781836168	0.951889265	179.2	168.7	no
Zm00001d003328	155	180	103	130	11.446	12.771	8.536	9.139	-0.340202879	0.30625301	0.725742673	156.3	123.4	no
Zm00001d003329	549	546	423	374	40.541	38.738	35.057	26.292	-0.260089871	0.323965672	0.739488161	511	427	no
Zm00001d003331	34	30	53	41	2.511	2.128	4.392	2.882	0.756727243	0.160624828	0.561577582	29.9	50.6	no
Zm00001d003333	313	323	291	443	23.114	22.917	24.117	31.143	0.381682991	0.176680582	0.584163265	296.8	386.4	no
Zm00001d003334	74	91	84	115	5.465	6.456	6.962	8.085	0.450743421	0.245745183	0.668338518	77	105.1	no
Zm00001d003345	879	872	584	587	64.911	61.868	48.4	41.266	-0.387723985	0.09995597	0.442820898	817.2	624.7	no
Zm00001d003346	528	537	352	298	38.991	38.1	29.173	20.949	-0.512362942	0.061188055	0.342107551	497	348.7	no
Zm00001d003347	155	95	109	147	11.446	6.74	9.034	10.334	0.213269112	0.579153702	0.881802767	116.8	135.3	no
Zm00001d003349	49	67	54	49	3.618	4.754	4.475	3.445	0.025278685	0.95753115	0.991233111	54.1	55.1	no
Zm00001d003352	433	419	351	464	31.975	29.728	29.09	32.619	0.116735193	0.649876406	0.909537771	397.6	431	no
Zm00001d003353	11	42	19	13	0.812	2.98	1.575	0.914	-0.518380882	0.532062203	0.863486303	24.7	17.3	no
Zm00001d003354	30	27	60	67	2.215	1.916	4.973	4.71	1.343633121	0.00674449	0.08204634	26.6	67.5	no
Zm00001d003356	16	23	9	15	1.182	1.632	0.746	1.055	-0.525344854	0.518876285	0.857000895	18.2	12.6	no
Zm00001d003357	27	129	50	130	1.994	9.152	4.144	9.139	0.363283596	0.577728194	0.881270018	72.6	93.3	no
Zm00001d003358	120	636	133	566	8.862	45.124	11.023	39.79	0.025358138	0.984497833	0.997089074	351.8	358	no
Zm00001d003363	41	123	40	48	3.028	8.727	3.315	3.374	-0.710271362	0.211584272	0.629595089	76.4	46.7	no
Zm00001d003365	29	16	35	15	2.142	1.135	2.901	1.055	0.374580086	0.616082603	0.897341795	21	27.4	no
Zm00001d003367	27	6	15	22	1.994	0.426	1.243	1.547	0.33925919	0.700577901	0.926455057	15.4	19.5	no
Zm00001d003368	274	207	356	266	20.234	14.686	29.504	18.7	0.575728174	0.07995237	0.394760832	224.6	335	no
Zm00001d003369	551	555	420	446	40.689	39.377	34.808	31.354	-0.162615243	0.506010164	0.852712027	516.1	461.2	no
Zm00001d003370	24	22	16	15	1.772	1.561	1.326	1.055	-0.375439413	0.603999642	0.891378336	21.5	16.6	no
Zm00001d003372	203	157	181	242	14.991	11.139	15.001	17.013	0.412561537	0.193243176	0.607288544	168.1	223.6	no
Zm00001d003373	58	65	53	71	4.283	4.612	4.392	4.991	0.193002755	0.661110865	0.913454805	57.4	65.5	no
Zm00001d003376	77	89	71	54	5.686	6.314	5.884	3.796	-0.206089881	0.635363202	0.90392883	77.4	67.3	no
Zm00001d003378	1689	1821	2009	2111	124.726	129.198	166.501	148.404	0.422334052	0.050941968	0.310082093	1637.8	2194.9	no
Zm00001d003379	268	274	909	822	19.791	19.44	75.335	57.787	1.872926985	3.58E-13	7.12E-11	252.9	926.7	yes
Zm00001d003380	1307	1012	674	1097	96.517	71.801	55.859	77.119	-0.218295395	0.433724344	0.814736179	1082.8	930.4	no
Zm00001d003381	273	182	242	175	20.16	12.913	20.056	12.303	0.079793364	0.824822533	0.963358383	212.5	224.8	no
Zm00001d003382	474	429	451	541	35.003	30.437	37.378	38.032	0.320358409	0.197856603	0.612491901	421.5	526.2	no
Zm00001d003386	131	112	38	51	9.674	7.946	3.149	3.585	-1.267875047	0.002004532	0.033806126	113.4	47	yes
Zm00001d003390	86	78	48	46	6.351	5.534	3.978	3.234	-0.609641307	0.163877493	0.566357746	76.5	50.2	no
Zm00001d003392	20	12	16	26	1.477	0.851	1.326	1.828	0.565062524	0.456516142	0.827789798	14.9	22.1	no
Zm00001d003393	708	680	624	729	52.283	48.245	51.715	51.249	0.149189558	0.521234923	0.858028599	647.8	718.3	no
Zm00001d003394	532	592	334	396	39.286	42.002	27.681	27.839	-0.436821607	0.080341761	0.395971251	524.4	387.4	no
Zm00001d003395	971	887	813	1282	71.704	62.932	67.379	90.125	0.345678639	0.182801517	0.593728215	867.2	1101.7	no
Zm00001d003398	37	32	24	31	2.732	2.27	1.989	2.179	-0.144817468	0.804470832	0.958852855	32.2	29.1	no
Zm00001d003399	413	551	857	513	30.498	39.093	71.026	36.064	0.723732669	0.034280166	0.245140396	449.6	742.9	no
Zm00001d003400	131	96	154	196	9.674	6.811	12.763	13.779	0.806534298	0.01932361	0.170083266	106	185.3	no
Zm00001d003401	4986	4434	3584	3233	368.196	314.589	297.032	227.28	-0.268905242	0.247450762	0.669843746	4397.1	3649.7	no
Zm00001d003404	45	17	72	9	3.323	1.206	5.967	0.633	0.642552165	0.45986462	0.829795054	29	45.4	no
Zm00001d003406	23	20	14	18	1.698	1.419	1.16	1.265	-0.24362252	0.738997038	0.938582634	20.1	16.9	no
Zm00001d003412	3	0	21	14	0.222	0	1.74	0.984	3.751184598	0.004096996	0.057432253	1.4	18.9	no
Zm00001d003414	190	122	401	289	14.031	8.656	33.234	20.317	1.351335117	0.000164244	0.004713103	145.7	372.1	yes
Zm00001d003415	213	163	101	165	15.729	11.565	8.371	11.6	-0.327245348	0.355690301	0.764080644	175.6	139.7	no
Zm00001d003418	11	27	2	5	0.812	1.916	0.166	0.352	-2.27109733	0.038008233	0.261131021	17.7	3.6	no
Zm00001d003422	30	25	114	56	2.215	1.774	9.448	3.937	1.849245646	0.000740235	0.015685238	25.7	92.7	yes
Zm00001d003423	805	653	785	714	59.446	46.33	65.059	50.194	0.236762776	0.362584584	0.768613771	680.7	802.3	no
Zm00001d003425	15	11	10	15	1.108	0.78	0.829	1.055	0.120037469	0.891170531	0.977979536	12.1	13.2	no
Zm00001d003426	152	97	196	96	11.225	6.882	16.244	6.749	0.451126404	0.324509763	0.73990981	116.3	159.3	no
Zm00001d003427	357	373	270	337	26.363	26.464	22.377	23.691	-0.082662444	0.753828992	0.942783754	340.6	321.6	no
Zm00001d003428	250	307	187	267	18.461	21.781	15.498	18.77	-0.116575151	0.697512776	0.925600593	259.8	239.5	no
Zm00001d003429	7	5	13	6	0.517	0.355	1.077	0.422	0.882583809	0.435196241	0.815089931	5.6	10.4	no
Zm00001d003430	83	87	75	77	6.129	6.173	6.216	5.413	0.029928727	0.939606415	0.987473098	79.3	81	no
Zm00001d003432	484	538	888	1228	35.741	38.171	73.595	86.329	1.228793641	5.23E-07	3.47E-05	476.8	1117.3	yes
Zm00001d003434	1538	1738	1866	2684	113.575	123.31	154.649	188.686	0.650910463	0.005973009	0.075293432	1528.4	2399.6	no
Zm00001d003435	115	93	100	141	8.492	6.598	8.288	9.912	0.390595	0.287145849	0.705462134	97.1	127.2	no
Zm00001d003436	76	56	21	41	5.612	3.973	1.74	2.882	-0.922508487	0.082783924	0.401435665	61.6	32.4	no
Zm00001d003438	989	1126	617	868	73.034	79.889	51.135	61.02	-0.331901234	0.175935894	0.583234687	986.8	783.7	no
Zm00001d003439	15	20	7	5	1.108	1.419	0.58	0.352	-1.342004113	0.159620159	0.560269251	16.3	6.5	no
Zm00001d003445	243	149	156	155	17.945	10.571	12.929	10.897	-0.142227441	0.690677787	0.92328228	183.1	166	no
Zm00001d003446	763	797	573	640	56.344	56.546	47.489	44.992	-0.174727439	0.451447755	0.825625451	727.9	644.9	no
Zm00001d003447	107	68	107	167	7.902	4.825	8.868	11.74	0.819896884	0.040820484	0.272287174	81.7	144.1	no
Zm00001d003448	140	122	124	123	10.338	8.656	10.277	8.647	0.10740817	0.754432692	0.942863331	122.3	131.8	no
Zm00001d003451	5	12	5	8	0.369	0.851	0.414	0.562	-0.209755056	0.856226561	0.97152952	7.9	6.8	no
Zm00001d003457	351	441	640	810	25.92	31.289	53.041	56.943	1.055661578	3.94E-05	0.001466353	369.4	767.8	yes
Zm00001d003459	15	15	10	7	1.108	1.064	0.829	0.492	-0.615707104	0.504125829	0.851794967	14	9.2	no
Zm00001d003460	516	560	448	582	38.105	39.732	37.129	40.915	0.118737649	0.631839198	0.903088408	502.1	545	no
Zm00001d003462	417	395	313	396	30.794	28.025	25.941	27.839	-0.013038224	0.959797928	0.99179416	379	375.5	no
Zm00001d003463	21	63	17	113	1.551	4.47	1.409	7.944	0.759215742	0.321059675	0.73763504	39.1	66.1	no
Zm00001d003464	931	890	620	853	68.751	63.145	51.384	59.966	-0.12717263	0.596671953	0.889195606	849.9	777.9	no
Zm00001d003468	279	255	154	135	20.603	18.092	12.763	9.491	-0.688277035	0.027065974	0.212022515	249.2	154.9	no
Zm00001d003469	27	12	5	5	1.994	0.851	0.414	0.352	-1.774285691	0.073612161	0.379362807	18.2	5.3	no
Zm00001d003470	488	423	409	623	36.037	30.012	33.897	43.797	0.354109983	0.196896703	0.611607855	425.3	543.3	no
Zm00001d003471	478	603	1058	917	35.298	42.782	87.684	64.465	1.069740437	6.04E-05	0.00210032	504.2	1058.7	yes
Zm00001d003472	46	57	50	77	3.397	4.044	4.144	5.413	0.478221233	0.30431101	0.723383312	48	66.8	no
Zm00001d003476	336	322	366	382	24.812	22.846	30.333	26.855	0.37584918	0.149188767	0.541900451	307.1	398.6	no
Zm00001d003477	65	79	61	86	4.8	5.605	5.056	6.046	0.209201593	0.618990047	0.898712293	67.2	77.6	no
Zm00001d003491	372	309	360	256	27.471	21.923	29.836	17.997	0.062399927	0.845864879	0.969328353	317.9	332.3	no
Zm00001d003492	165	335	302	438	12.185	23.768	25.029	30.791	0.744006767	0.04286352	0.280537156	233	390.2	no
Zm00001d003493	291	225	194	267	21.489	15.964	16.078	18.77	0.016053739	0.958079753	0.991384029	240.9	243.5	no
Zm00001d003495	263	231	303	353	19.421	16.389	25.112	24.816	0.595151328	0.029868253	0.225475924	230.6	348.3	no
Zm00001d003499	102	141	103	341	7.532	10.004	8.536	23.972	1.014844471	0.032699961	0.238958281	113.3	228.7	no
Zm00001d003500	349	358	346	414	25.772	25.4	28.676	29.104	0.289515005	0.2588319	0.682460942	329.9	403.2	no
Zm00001d003501	26	27	25	22	1.92	1.916	2.072	1.547	0.023514872	0.970761274	0.993750887	24.7	25.2	no
Zm00001d003502	162	130	135	246	11.963	9.223	11.188	17.294	0.550983989	0.127576677	0.501996651	136.3	199.5	no
Zm00001d003504	602	1011	835	789	44.455	71.73	69.203	55.467	0.206980743	0.493629672	0.846517134	752	868.1	no
Zm00001d003505	128	173	134	179	9.452	12.274	11.106	12.584	0.237885762	0.48365103	0.840953971	140.4	165.5	no
Zm00001d003508	163	251	233	332	12.037	17.808	19.31	23.34	0.627353922	0.056490584	0.32740156	193	298.1	no
Zm00001d003509	1360	1565	1064	1344	100.43	111.035	88.181	94.483	-0.097601803	0.668423382	0.915197275	1364.6	1275.2	no
Zm00001d003510	458	334	414	379	33.821	23.697	34.311	26.644	0.197804301	0.497899604	0.848620689	369.8	424.4	no
Zm00001d003511	93	84	56	81	6.868	5.96	4.641	5.694	-0.191629347	0.639537219	0.905867458	82.6	72.2	no
Zm00001d003512	89	119	86	131	6.572	8.443	7.127	9.209	0.237452838	0.537475499	0.865010902	97	114.2	no
Zm00001d003516	119	104	165	170	8.788	7.379	13.675	11.951	0.778201825	0.019105088	0.169146065	104.1	178.6	no
Zm00001d003518	422	492	400	494	31.163	34.907	33.151	34.728	0.152257765	0.550393795	0.869644822	426.4	473.8	no
Zm00001d003521	9	19	9	8	0.665	1.348	0.746	0.562	-0.52221471	0.587932558	0.886221079	13	9.1	no
Zm00001d003522	22	20	11	3	1.625	1.419	0.912	0.211	-1.356273778	0.152358357	0.548060411	19.6	7.7	no
Zm00001d003524	201	212	405	531	14.843	15.041	33.565	37.329	1.361644389	3.87E-07	2.68E-05	192.7	495.1	yes
Zm00001d003525	96	82	100	89	7.089	5.818	8.288	6.257	0.283223875	0.466375406	0.83167971	83.1	101.2	no
Zm00001d003533	431	1736	539	1140	31.828	123.168	44.671	80.142	-0.205008637	0.835592891	0.965930516	1008.8	875.1	no
Zm00001d003534	32	64	19	28	2.363	4.541	1.575	1.968	-0.850631072	0.164591422	0.567400623	44.7	24.8	no
Zm00001d003538	120	274	134	71	8.862	19.44	11.106	4.991	-0.721463744	0.13751159	0.519733648	183.6	111.6	no
Zm00001d003539	1201	1082	1190	1406	88.689	76.767	98.624	98.842	0.370674547	0.097531271	0.438846317	1065.6	1377.8	no
Zm00001d003540	375	352	349	432	27.692	24.974	28.924	30.37	0.286899012	0.266003713	0.68999427	339.3	413.9	no
Zm00001d003543	14	13	9	13	1.034	0.922	0.746	0.914	-0.116746181	0.895432845	0.979087418	12.6	11.6	no
Zm00001d003544	44	24	34	14	3.249	1.703	2.818	0.984	-0.279503857	0.693034401	0.924194838	31.8	26.3	no
Zm00001d003545	8	11	12	23	0.591	0.78	0.995	1.617	1.049735764	0.229993036	0.651091603	8.9	18.3	no
Zm00001d003546	134	96	141	150	9.895	6.811	11.686	10.545	0.528650693	0.13670783	0.518277052	107.4	155	no
Zm00001d003549	21	27	25	32	1.551	1.916	2.072	2.25	0.431362642	0.492702556	0.846242756	22.4	30.2	no
Zm00001d003552	190	270	142	182	14.031	19.156	11.769	12.795	-0.322290435	0.323496829	0.739230886	214.5	171.5	no
Zm00001d003553	20	69	21	33	1.477	4.895	1.74	2.32	-0.543162655	0.431067352	0.813316614	41.4	28.4	no
Zm00001d003556	541	463	593	635	39.951	32.849	49.146	44.641	0.480117387	0.052852738	0.315418501	468.7	653.8	no
Zm00001d003559	22	14	20	35	1.625	0.993	1.658	2.461	0.781325194	0.263382196	0.687811428	16.8	28.8	no
Zm00001d003563	484	498	462	474	35.741	35.333	38.289	33.322	0.1226561	0.619959602	0.898855174	458.2	499	no
Zm00001d003566	148	176	85	87	10.929	12.487	7.045	6.116	-0.721816001	0.039427888	0.267035316	151.1	91.7	no
Zm00001d003567	45	34	32	32	3.323	2.412	2.652	2.25	-0.112350111	0.83987962	0.967441856	36.9	34.2	no
Zm00001d003569	21	12	122	98	1.551	0.851	10.111	6.889	2.938054033	8.36E-09	8.83E-07	15.4	118.2	yes
Zm00001d003571	26	8	29	55	1.92	0.568	2.403	3.867	1.469084968	0.040000284	0.269581839	15.9	43.9	no
Zm00001d003572	226	193	228	336	16.689	13.693	18.896	23.621	0.60467737	0.045418122	0.290295644	195.6	297.2	no
Zm00001d003581	25	20	17	24	1.846	1.419	1.409	1.687	0.044621523	0.948462935	0.988727962	21	21.6	no
Zm00001d003583	879	652	497	731	64.911	46.259	41.19	51.389	-0.143032842	0.606494035	0.89223196	714.9	647.2	no
Zm00001d003584	260	272	319	273	19.2	19.298	26.438	19.192	0.353776563	0.224665297	0.645397092	248.2	317.5	no
Zm00001d003588	161	125	104	82	11.889	8.869	8.619	5.765	-0.419555063	0.270549695	0.694129938	133.5	100	no
Zm00001d003589	225	182	208	179	16.615	12.913	17.238	12.584	0.125742409	0.696432561	0.925243818	190	207.5	no
Zm00001d003590	354	364	209	239	26.141	25.826	17.321	16.802	-0.493308439	0.067384588	0.361771192	335.1	238	no
Zm00001d003593	36	46	26	48	2.658	3.264	2.155	3.374	0.02183086	0.968756443	0.993064513	38.2	38.7	no
Zm00001d003598	244	191	153	145	18.018	13.551	12.68	10.194	-0.351608204	0.277543939	0.699211395	203.1	159.3	no
Zm00001d003600	12	8	9	12	0.886	0.568	0.746	0.844	0.25100559	0.795347461	0.95539915	9.3	11.1	no
Zm00001d003601	1184	1075	802	900	87.434	76.27	66.468	63.27	-0.220799961	0.330331024	0.743777394	1054.4	904.8	no
Zm00001d003602	1355	1048	1714	1630	100.061	74.355	142.052	114.589	0.671537342	0.0072933	0.086590852	1122	1787.2	no
Zm00001d003603	135	227	141	168	9.969	16.105	11.686	11.81	-0.041657569	0.90794821	0.981764861	168.8	163.9	no
Zm00001d003606	17	17	5	19	1.255	1.206	0.414	1.336	-0.354090955	0.695443736	0.925192305	15.9	12.3	no
Zm00001d003607	128	128	94	167	9.452	9.081	7.79	11.74	0.19730052	0.594454756	0.888405796	119.5	136.7	no
Zm00001d003611	646	644	529	557	47.704	45.691	43.842	39.157	-0.057667141	0.808710728	0.960375102	602	578.5	no
Zm00001d003612	30	24	31	27	2.215	1.703	2.569	1.898	0.29998201	0.625700191	0.901115987	25.2	31.1	no
Zm00001d003613	446	281	431	552	32.935	19.937	35.72	38.806	0.616052156	0.043842327	0.284356165	339.6	520.3	no
Zm00001d003614	109	301	41	69	8.049	21.356	3.398	4.851	-1.72352431	0.000565171	0.012822486	191	57.7	yes
Zm00001d003615	559	980	494	555	41.28	69.53	40.941	39.017	-0.363557675	0.240604069	0.663477008	717.4	557.6	no
Zm00001d003616	872	800	811	1027	64.394	56.759	67.214	72.198	0.318858481	0.17016197	0.57622611	780.4	973.3	no
Zm00001d003617	51	57	39	54	3.766	4.044	3.232	3.796	-0.03549376	0.94098545	0.987498314	50.4	49.1	no
Zm00001d003618	113	131	82	102	8.345	9.294	6.796	7.171	-0.222943415	0.537977605	0.865010902	113.8	97.5	no
Zm00001d003621	607	439	557	623	44.824	31.147	46.163	43.797	0.361091995	0.181922863	0.592863764	488.5	627.4	no
Zm00001d003624	247	233	209	301	18.24	16.531	17.321	21.16	0.264755308	0.367249241	0.771424375	224	269	no
Zm00001d003626	15	6	6	10	1.108	0.426	0.497	0.703	-0.220575368	0.835783617	0.96597702	9.8	8.4	no
Zm00001d003630	198	197	145	178	14.621	13.977	12.017	12.513	-0.106075257	0.727683074	0.934956674	184.3	171.2	no
Zm00001d003631	8	2	10	10	0.591	0.142	0.829	0.703	1.189857401	0.315231007	0.733717617	4.7	10.7	no
Zm00001d003632	2071	1666	3027	2220	152.935	118.201	250.87	156.066	0.696427417	0.013137171	0.130405819	1744.7	2827.7	no
Zm00001d003640	69	67	82	91	5.095	4.754	6.796	6.397	0.535391179	0.179490218	0.589005447	63.5	92	no
Zm00001d003643	1565	1288	915	1467	115.569	91.383	75.833	103.13	-0.088929183	0.738396421	0.938261694	1331.9	1252	no
Zm00001d003644	652	499	466	544	48.148	35.404	38.621	38.243	-0.003081563	0.990650074	0.998596996	537.4	536.2	no
Zm00001d003645	566	700	305	466	41.797	49.664	25.278	32.76	-0.540231521	0.052393436	0.313738394	590.6	405.8	no
Zm00001d003646	70	46	118	103	5.169	3.264	9.78	7.241	1.12726834	0.007823488	0.090919534	54.2	118.4	no
Zm00001d003648	1389	1064	1053	1052	102.572	75.49	87.27	73.956	-0.028279125	0.910211842	0.981913225	1145.4	1123.3	no
Zm00001d003649	208	218	209	218	15.36	15.467	17.321	15.325	0.194407517	0.504110048	0.851794967	198.8	227.5	no
Zm00001d003652	330	221	352	291	24.369	15.68	29.173	20.457	0.422976932	0.195133548	0.610273997	257.3	345.2	no
Zm00001d003653	4318	4116	2514	3488	318.867	292.027	208.354	245.207	-0.312677283	0.161902221	0.563052871	3936.3	3169	no
Zm00001d003654	226	201	200	247	16.689	14.261	16.575	17.364	0.249644818	0.393639909	0.790210162	199.3	236.9	no
Zm00001d003655	251	214	283	392	18.535	15.183	23.454	27.558	0.716128072	0.012632963	0.127007353	217.1	356.4	no
Zm00001d003657	6	10	4	23	0.443	0.709	0.332	1.617	0.890941592	0.412708267	0.801759958	7.5	13.8	no
Zm00001d003658	56	65	98	122	4.135	4.612	8.122	8.577	1.046505349	0.007429707	0.087537331	56.5	116.6	no
Zm00001d003659	2463	2043	1835	2659	181.883	144.949	152.08	186.928	0.171910511	0.481631655	0.83989396	2103.6	2369.5	no
Zm00001d003660	190	284	190	215	14.031	20.15	15.747	15.115	-0.038371475	0.905211464	0.98110346	221	215.2	no
Zm00001d003663	215	218	146	191	15.877	15.467	12.1	13.427	-0.179894075	0.551706967	0.86998094	202.1	178.3	no
Zm00001d003664	584	602	639	722	43.126	42.711	52.959	50.757	0.386262307	0.098572194	0.441199853	553.4	723.4	no
Zm00001d003666	17	18	6	13	1.255	1.277	0.497	0.914	-0.71492026	0.418112827	0.805922422	16.3	9.9	no
Zm00001d003667	147	149	91	144	10.855	10.571	7.542	10.123	-0.158614415	0.653000209	0.910446458	138.1	123.6	no
Zm00001d003668	36	32	29	31	2.658	2.27	2.403	2.179	0.008766403	0.987795629	0.998369106	31.7	31.9	no
Zm00001d003669	563	695	547	716	41.575	49.31	45.334	50.335	0.187428099	0.460091583	0.829795054	586.8	668.1	no
Zm00001d003670	511	638	378	428	37.735	45.266	31.328	30.088	-0.323401758	0.210384175	0.628304342	536	428.4	no
Zm00001d003671	100	179	53	86	7.385	12.7	4.392	6.046	-0.830143857	0.056056424	0.326032503	130.1	73	no
Zm00001d003672	1711	1353	1250	1800	126.35	95.994	103.597	126.54	0.169365241	0.503261539	0.851588567	1430.6	1608.5	no
Zm00001d003673	573	412	617	613	42.314	29.231	51.135	43.094	0.512929802	0.063093976	0.349061309	460	656.5	no
Zm00001d003674	65	74	75	64	4.8	5.25	6.216	4.499	0.198862252	0.64282013	0.906539746	64.9	74.5	no
Zm00001d003676	226	184	295	272	16.689	13.055	24.449	19.122	0.663518248	0.027473993	0.213257915	191.4	303.3	no
Zm00001d003678	421	316	433	348	31.089	22.42	35.886	24.464	0.28543743	0.3497225	0.758878782	344.1	419.7	no
Zm00001d003679	588	491	465	663	43.421	34.836	38.538	46.609	0.240991156	0.362716643	0.768613771	503.7	595.1	no
Zm00001d003680	2131	2225	1484	1473	157.366	157.862	122.99	103.552	-0.365240386	0.097868648	0.439498979	2032.6	1578.2	no
Zm00001d003683	3998	4221	3182	3368	295.236	299.476	263.716	236.771	-0.136673441	0.514135445	0.855713606	3835.1	3488.6	no
Zm00001d003684	167	246	161	269	12.332	17.453	13.343	18.911	0.230334467	0.509555087	0.853758189	192.6	225.7	no
Zm00001d003685	295	298	276	309	21.785	21.143	22.874	21.723	0.168419433	0.528894196	0.861975801	276.7	311	no
Zm00001d003690	83	88	50	40	6.129	6.244	4.144	2.812	-0.725727505	0.104716474	0.454298492	79.8	48.4	no
Zm00001d003707	84	134	19	76	6.203	9.507	1.575	5.343	-1.054024156	0.066417951	0.35962926	101.6	48.7	no
Zm00001d003709	297	211	98	134	21.932	14.97	8.122	9.42	-0.951545534	0.004968328	0.065607142	237.2	122.6	no
Zm00001d003710	133	128	129	103	9.822	9.081	10.691	7.241	0.031539024	0.930635416	0.986742773	121.8	124.7	no
Zm00001d003712	489	536	570	666	36.111	38.029	47.24	46.82	0.456445444	0.057345558	0.330573191	478.2	656.2	no
Zm00001d003713	230	237	244	256	16.985	16.815	20.222	17.997	0.289282212	0.304269081	0.723383312	217.9	266.4	no
Zm00001d003715	69	53	50	48	5.095	3.76	4.144	3.374	-0.122919329	0.793502198	0.955036672	57	52.4	no
Zm00001d003718	126	67	51	50	9.305	4.754	4.227	3.515	-0.74280031	0.116565945	0.478503765	90.2	53.9	no
Zm00001d003719	33	27	84	178	2.437	1.916	6.962	12.513	2.287847227	1.45E-06	8.48E-05	28	136.6	yes
Zm00001d003724	55	32	26	40	4.062	2.27	2.155	2.812	-0.223821742	0.696570193	0.925376909	40.6	34.7	no
Zm00001d003725	659	639	629	909	48.664	45.337	52.13	63.903	0.421405656	0.09197731	0.425718134	605.8	811	no
Zm00001d003728	7	11	5	9	0.517	0.78	0.414	0.633	-0.190056024	0.863160981	0.972579821	8.4	7.3	no
Zm00001d003729	115	95	161	242	8.492	6.74	13.343	17.013	1.115573496	0.001126379	0.021758751	98	212.2	yes
Zm00001d003730	1080	973	738	1308	79.754	69.034	61.163	91.953	0.162394933	0.563461695	0.874210429	958.3	1072	no
Zm00001d003742	258	572	397	579	19.052	40.583	32.902	40.704	0.412067346	0.269732518	0.693834598	386.7	514.5	no
Zm00001d003743	148	198	99	100	10.929	14.048	8.205	7.03	-0.605289747	0.084477693	0.406068162	161.4	106.2	no
Zm00001d003745	22	30	24	32	1.625	2.128	1.989	2.25	0.288988499	0.644150848	0.90728686	24.3	29.6	no
Zm00001d003750	319	389	311	265	23.557	27.599	25.775	18.63	-0.09747535	0.739836471	0.938702463	330.3	308.9	no
Zm00001d003751	282	348	369	490	20.825	24.69	30.582	34.447	0.628464179	0.021459797	0.182515391	293.9	454.2	no
Zm00001d003754	42	42	7	11	3.102	2.98	0.58	0.773	-2.043913907	0.003305334	0.049001149	39.2	9.5	yes
Zm00001d003755	25	17	5	2	1.846	1.206	0.414	0.141	-2.373264827	0.021735402	0.183921871	19.6	3.8	no
Zm00001d003756	71	82	69	64	5.243	5.818	5.719	4.499	-0.006571455	0.987514018	0.998199267	71.4	71.1	no
Zm00001d003757	304	374	170	358	22.449	26.535	14.089	25.167	-0.198670649	0.571108255	0.878057835	316.3	275.2	no
Zm00001d003760	32	23	1	0	2.363	1.632	0.083	0	-5.586068958	0.000702966	0.015064765	25.7	0.6	yes
Zm00001d003761	11	12	22	24	0.812	0.851	1.823	1.687	1.189120262	0.11678515	0.478985839	10.7	24.5	no
Zm00001d003762	248	200	196	204	18.314	14.19	16.244	14.341	0.026947046	0.929234445	0.986684784	209.2	213.2	no
Zm00001d003763	37	28	99	144	2.732	1.987	8.205	10.123	2.079026754	1.66E-06	9.44E-05	30.4	128.1	yes
Zm00001d003765	7	12	5	6	0.517	0.851	0.414	0.422	-0.601730863	0.597380893	0.8894444	8.9	5.8	no
Zm00001d003770	55	53	35	36	4.062	3.76	2.901	2.531	-0.414268748	0.40756151	0.79885936	50.4	37.9	no
Zm00001d003773	1145	980	1025	1291	84.554	69.53	84.949	90.757	0.306469846	0.189717421	0.602796853	992	1226.6	no
Zm00001d003774	19	25	8	24	1.403	1.774	0.663	1.687	-0.304294056	0.701850864	0.927157637	20.5	16.5	no
Zm00001d003775	11	16	9	9	0.812	1.135	0.746	0.633	-0.392277534	0.674205356	0.917686839	12.6	9.6	no
Zm00001d003776	16	11	0	2	1.182	0.78	0	0.141	-3.6013906	0.020086596	0.174439201	12.6	1	no
Zm00001d003778	157	123	126	148	11.594	8.727	10.443	10.404	0.154154071	0.650128042	0.909537771	130.7	145.4	no
Zm00001d003779	177	206	141	128	13.071	14.616	11.686	8.998	-0.312978012	0.339052745	0.749437988	178.7	144	no
Zm00001d003780	45	35	49	33	3.323	2.483	4.061	2.32	0.242500627	0.660119003	0.913454805	37.4	44.3	no
Zm00001d003784	257	954	339	390	18.978	67.686	28.095	27.417	-0.542076054	0.529387117	0.862088883	563.8	387.2	no
Zm00001d003785	64	55	35	24	4.726	3.902	2.901	1.687	-0.80728543	0.129973273	0.506506254	55.6	31.9	no
Zm00001d003786	140	110	118	125	10.338	7.804	9.78	8.788	0.148612652	0.672800618	0.917104323	116.7	129.4	no
Zm00001d003796	186	137	196	231	13.735	9.72	16.244	16.239	0.587755804	0.066564942	0.360030652	150.8	226.6	no
Zm00001d003797	46	35	34	47	3.397	2.483	2.818	3.304	0.1793022	0.73499422	0.937216257	37.8	42.8	no
Zm00001d003800	3275	2389	2866	2094	241.845	169.498	237.526	147.208	0.01522694	0.958323569	0.991511743	2644.9	2673.3	no
Zm00001d003801	207	83	63	106	15.286	5.889	5.221	7.452	-0.610100178	0.208066795	0.625009885	135.6	88.7	no
Zm00001d003807	452	386	274	345	33.378	27.386	22.708	24.254	-0.254406835	0.342087458	0.752177334	391.2	327.8	no
Zm00001d003812	628	663	484	527	46.375	47.039	40.113	37.048	-0.163341287	0.493812033	0.846559388	602.4	538	no
Zm00001d003813	648	538	593	782	47.852	38.171	49.146	54.975	0.393594675	0.119525467	0.484991906	553.7	727.2	no
Zm00001d003817	1426	1313	1374	1133	105.304	93.156	113.873	79.65	0.073991682	0.77093115	0.948692252	1278.4	1346.1	no
Zm00001d003822	780	661	581	1123	57.6	46.897	48.152	78.947	0.405358798	0.185270445	0.597704482	672.7	890.5	no
Zm00001d003823	103	137	868	983	7.606	9.72	71.938	69.105	3.135367833	2.93E-31	7.24E-28	111.9	983.7	yes
Zm00001d003829	92	135	104	101	6.794	9.578	8.619	7.1	0.04758904	0.901204786	0.980326936	105.9	109.5	no
Zm00001d003830	411	1169	661	1451	30.351	82.94	54.782	102.005	0.579528957	0.483170725	0.840953971	735.9	1099.7	no
Zm00001d003833	92	147	107	149	6.794	10.43	8.868	10.475	0.279305015	0.465760965	0.83167971	111.4	135.1	no
Zm00001d003836	442	384	326	437	32.64	27.244	27.018	30.721	0.065442612	0.805972743	0.959397806	385.6	403.3	no
Zm00001d003839	47	58	36	38	3.471	4.115	2.984	2.671	-0.314220936	0.532758604	0.863705173	49	39.4	no
Zm00001d003840	288	398	182	204	21.268	28.238	15.084	14.341	-0.640813688	0.033301657	0.241639954	319.9	205.2	no
Zm00001d003841	11	12	3	8	0.812	0.851	0.249	0.562	-0.902750574	0.414144429	0.802737916	10.7	5.7	no
Zm00001d003846	365	403	236	296	26.954	28.593	19.559	20.809	-0.34615554	0.196422614	0.61130438	358.3	281.8	no
Zm00001d003847	269	199	184	195	19.865	14.119	15.249	13.709	-0.114838681	0.714209875	0.930151833	218.5	201.9	no
Zm00001d003848	138	106	116	101	10.191	7.521	9.614	7.1	0.028232808	0.939622779	0.987473098	113.9	116.3	no
Zm00001d003850	3416	3340	2830	2355	252.258	236.97	234.543	165.557	-0.180211517	0.458502844	0.828935297	3153	2783.1	no
Zm00001d003851	625	555	609	578	46.154	39.377	50.472	40.633	0.203521348	0.419272091	0.806432139	550.8	634.4	no
Zm00001d003852	206	243	194	151	15.212	17.241	16.078	10.615	-0.176643588	0.593143615	0.887735226	209.5	185.6	no
Zm00001d003855	268	335	259	287	19.791	23.768	21.465	20.176	0.045757881	0.871007501	0.974974806	281.3	290.4	no
Zm00001d003856	12	10	3	1	0.886	0.709	0.249	0.07	-2.243875081	0.098648406	0.441301133	10.3	2.2	no
Zm00001d003857	5816	5115	5417	6193	429.488	362.905	448.947	435.369	0.273661111	0.197238493	0.611823156	5102.5	6168.2	no
Zm00001d003861	1566	2153	3907	5358	115.643	152.754	323.802	376.668	1.496479998	2.73E-09	3.25E-07	1734.4	4893.6	yes
Zm00001d003864	309	331	220	315	22.818	23.484	18.233	22.145	-0.080649026	0.775664342	0.949452242	298.6	282.2	no
Zm00001d003865	38	35	7	21	2.806	2.483	0.58	1.476	-1.225469669	0.087684868	0.414073019	34.1	14.5	no
Zm00001d003866	113	71	230	109	8.345	5.037	19.062	7.663	1.104535023	0.018538397	0.165592254	85.9	185.1	no
Zm00001d003872	673	507	586	552	49.698	35.971	48.566	38.806	0.142632832	0.600261494	0.89034125	551	608.4	no
Zm00001d003875	37	30	23	31	2.732	2.128	1.906	2.179	-0.1305666	0.826258755	0.9635363	31.3	28.5	no
Zm00001d003877	43	26	30	18	3.175	1.845	2.486	1.265	-0.313900747	0.631626171	0.902944385	32.2	26	no
Zm00001d003878	516	454	498	479	38.105	32.211	41.273	33.674	0.204682208	0.426996023	0.811059446	452.8	522	no
Zm00001d003879	2552	2189	2236	2793	188.455	155.308	185.314	196.348	0.267676338	0.230664221	0.652285786	2213.2	2664.2	no
Zm00001d003884	229	310	127	261	16.911	21.994	10.525	18.348	-0.310522843	0.396440509	0.791887433	251.4	202.4	no
Zm00001d003888	54	57	48	51	3.988	4.044	3.978	3.585	0.024961497	0.957160769	0.991156915	51.8	52.7	no
Zm00001d003889	58	44	49	50	4.283	3.122	4.061	3.515	0.147758682	0.75978683	0.945009342	47.6	52.8	no
Zm00001d003890	59	71	44	72	4.357	5.037	3.647	5.062	0.009554541	0.983384161	0.997000949	60.6	60.9	no
Zm00001d003894	900	954	686	951	66.461	67.686	56.854	66.855	-0.000872596	0.997097242	0.999349664	865.1	864.3	no
Zm00001d003895	422	304	540	369	31.163	21.569	44.754	25.941	0.533264867	0.109094811	0.462641394	339	490.9	no
Zm00001d003896	5363	5274	3422	4362	396.036	374.186	283.606	306.649	-0.268473008	0.203024792	0.618817361	4964.1	4121	no
Zm00001d003897	14	21	9	15	1.034	1.49	0.746	1.055	-0.369327502	0.659192574	0.913103722	16.3	12.6	no
Zm00001d003902	146	114	152	144	10.782	8.088	12.597	10.123	0.381317567	0.269582908	0.693521962	121.4	158.2	no
Zm00001d003903	3	6	11	16	0.222	0.426	0.912	1.125	1.763942835	0.099648997	0.442736944	4.2	14.2	no
Zm00001d003904	641	494	533	682	47.335	35.049	44.174	47.945	0.279668696	0.287046767	0.705462134	529.9	643.2	no
Zm00001d003905	416	455	458	576	30.72	32.282	37.958	40.493	0.430682191	0.084114943	0.405448809	406.4	547.7	no
Zm00001d003911	2618	2510	2064	2303	193.329	178.082	171.059	161.901	-0.043671911	0.83593148	0.965997117	2393.3	2322	no
Zm00001d003913	35	39	26	47	2.585	2.767	2.155	3.304	0.1507197	0.788856538	0.953769439	34.5	38.2	no
Zm00001d003917	1141	1142	985	1060	84.258	81.024	81.634	74.518	0.030977446	0.888920192	0.977242644	1065.4	1088.6	no
Zm00001d003922	742	697	715	793	54.794	49.452	59.257	55.748	0.255839331	0.268959468	0.69270998	671.6	802	no
Zm00001d003923	867	818	899	1085	64.024	58.036	74.507	76.276	0.420175227	0.064010883	0.351895897	786.4	1052.2	no
Zm00001d003924	282	428	242	307	20.825	30.366	20.056	21.582	-0.187247368	0.543550276	0.867901125	331.1	290.7	no
Zm00001d003925	763	725	694	1166	56.344	51.438	57.517	81.97	0.491781734	0.071035852	0.3724937	694.5	976.2	no
Zm00001d003927	53	63	13	19	3.914	4.47	1.077	1.336	-1.677835707	0.003722563	0.053039172	54.1	16.9	no
Zm00001d003928	576	486	374	540	42.535	34.481	30.996	37.962	-0.040003371	0.881747907	0.976235497	495.8	482	no
Zm00001d003930	22	25	22	22	1.625	1.774	1.823	1.547	0.097202923	0.88389993	0.976918213	21.9	23.5	no
Zm00001d003931	79	121	72	145	5.834	8.585	5.967	10.194	0.283052593	0.514858729	0.855713606	93.3	113.3	no
Zm00001d003935	494	512	388	508	36.48	36.326	32.156	35.712	0.01430108	0.954523218	0.989932502	469.4	474	no
Zm00001d003937	156	166	143	133	11.52	11.778	11.851	9.35	-0.026809884	0.934933366	0.987284877	150.2	147.6	no
Zm00001d003938	225	373	417	406	16.615	26.464	34.56	28.542	0.656313834	0.039592896	0.267639314	278.8	439.5	no
Zm00001d003939	1247	1189	2046	1403	92.086	84.359	169.567	98.631	0.711845129	0.013307888	0.131571821	1136.9	1862.6	no
Zm00001d003941	1021	884	1000	915	75.397	62.719	82.877	64.325	0.20427325	0.408611229	0.799032843	889.3	1024.8	no
Zm00001d003945	748	436	432	388	55.237	30.934	35.803	27.276	-0.333629833	0.304388001	0.723404612	553.1	439.1	no
Zm00001d003947	676	610	621	884	49.92	43.279	51.467	62.145	0.403979176	0.108329015	0.460986044	600.3	794	no
Zm00001d003948	476	562	410	385	35.151	39.873	33.98	27.066	-0.188712262	0.475608016	0.836846423	484.2	425.1	no
Zm00001d003949	17	16	8	27	1.255	1.135	0.663	1.898	0.23454032	0.77971867	0.951005044	15.4	18	no
Zm00001d003950	508	430	378	339	37.514	30.508	31.328	23.832	-0.19049498	0.488513694	0.842989836	437.9	383.9	no
Zm00001d003957	150	135	135	167	11.077	9.578	11.188	11.74	0.267248347	0.411040465	0.800626665	133	160	no
Zm00001d003958	447	448	368	405	33.009	31.785	30.499	28.472	-0.022682418	0.927740702	0.986258311	417.7	411.2	no
Zm00001d003962	1770	1943	1129	1533	130.707	137.854	93.569	107.77	-0.300466312	0.189614165	0.602796853	1732.4	1406.5	no
Zm00001d003972	5	9	34	20	0.369	0.639	2.818	1.406	2.162132096	0.00996506	0.107560833	6.5	29.3	no
Zm00001d003974	192	225	152	161	14.178	15.964	12.597	11.318	-0.223280048	0.469500365	0.833394726	194.5	166.7	no
Zm00001d003975	259	253	141	223	19.126	17.95	11.686	15.677	-0.318348563	0.308725679	0.72748549	238.9	191.4	no
Zm00001d003978	120	107	18	20	8.862	7.592	1.492	1.406	-2.390961352	4.21E-07	2.87E-05	106	20.2	yes
Zm00001d003981	104	155	81	101	7.68	10.997	6.713	7.1	-0.324302078	0.397088277	0.792197532	120.8	96.4	no
Zm00001d003982	68	91	41	51	5.022	6.456	3.398	3.585	-0.604551938	0.179743836	0.589429344	74.2	48.7	no
Zm00001d003983	262	150	223	287	19.348	10.642	18.482	20.176	0.488367265	0.162581808	0.564138849	192.5	269.9	no
Zm00001d003984	138	185	114	118	10.191	13.126	9.448	8.295	-0.285574456	0.409659035	0.799724818	150.6	123.7	no
Zm00001d003986	31	32	33	26	2.289	2.27	2.735	1.828	0.106467459	0.857910811	0.97157682	29.4	31.7	no
Zm00001d003993	1159	1148	2023	1566	85.587	81.45	167.661	110.09	0.842426569	0.001342592	0.024997307	1076.6	1930.9	yes
Zm00001d003996	66	60	49	40	4.874	4.257	4.061	2.812	-0.302094962	0.525665544	0.860216928	58.8	47.8	no
Zm00001d003999	70	59	4	20	5.169	4.186	0.332	1.406	-2.277894006	0.000918102	0.018577844	60.2	12.3	yes
Zm00001d004004	90	82	79	78	6.646	5.818	6.547	5.483	0.060947256	0.877299409	0.975194615	80.3	83.8	no
Zm00001d004006	755	809	628	715	55.754	57.398	52.047	50.265	-0.032310152	0.888907173	0.977242644	729.8	713.6	no
Zm00001d004007	499	438	302	153	36.849	31.076	25.029	10.756	-0.821148999	0.03013309	0.226527039	437.4	247.9	no
Zm00001d004009	1384	1169	1075	1087	102.203	82.94	89.093	76.416	-0.047668321	0.839693327	0.967441856	1191.8	1153.2	no
Zm00001d004012	502	486	430	435	37.071	34.481	35.637	30.581	0.000483514	0.998457759	0.999739883	461.1	461.4	no
Zm00001d004013	21	27	16	9	1.551	1.916	1.326	0.633	-0.729272083	0.350114373	0.759395647	22.4	13.6	no
Zm00001d004015	15	6	15	19	1.108	0.426	1.243	1.336	0.876399524	0.321896348	0.738192808	9.8	18	no
Zm00001d004019	1329	1466	1076	1040	98.141	104.011	89.176	73.112	-0.206579198	0.372027241	0.775309813	1304.1	1130.3	no
Zm00001d004020	336	293	241	315	24.812	20.788	19.973	22.145	0.003144613	0.990988163	0.99870331	293.6	294.1	no
Zm00001d004021	116	88	111	175	8.566	6.244	9.199	12.303	0.660676415	0.077284379	0.389033836	95.3	150.4	no
Zm00001d004022	297	354	324	397	21.932	25.116	26.852	27.909	0.331939585	0.216537532	0.634981026	303.7	382.2	no
Zm00001d004023	427	392	325	362	31.532	27.812	26.935	25.449	-0.065570139	0.798949201	0.956927323	382.3	365.3	no
Zm00001d004025	163	126	106	125	12.037	8.94	8.785	8.788	-0.137946804	0.692321312	0.923933868	134.9	122.6	no
Zm00001d004033	506	528	369	405	37.366	37.461	30.582	28.472	-0.228870975	0.354928017	0.763516055	482.5	411.8	no
Zm00001d004036	105	110	76	93	7.754	7.804	6.299	6.538	-0.162683815	0.661278509	0.913454805	100.3	89.6	no
Zm00001d004042	79	34	140	181	5.834	2.412	11.603	12.724	1.686114666	0.000170549	0.004860149	52.8	169.9	yes
Zm00001d004048	108	117	40	67	7.975	8.301	3.315	4.71	-0.898732865	0.031445137	0.233079471	105	56.2	no
Zm00001d004051	204	175	123	205	15.065	12.416	10.194	14.412	-0.037155646	0.912929449	0.982312152	176.9	172.2	no
Zm00001d004052	2772	2745	2121	2071	204.701	194.755	175.783	145.592	-0.201964001	0.357047948	0.764490279	2574.7	2238.6	no
Zm00001d004053	672	484	753	513	49.624	34.339	62.407	36.064	0.340433414	0.291604206	0.710560433	539.8	683.8	no
Zm00001d004055	772	544	369	340	57.009	38.596	30.582	23.902	-0.696786104	0.016215702	0.151242489	614.6	379.3	no
Zm00001d004070	896	755	953	889	66.166	53.567	78.982	62.497	0.353704632	0.155749515	0.553414763	770.7	985.1	no
Zm00001d004071	22	12	15	12	1.625	0.851	1.243	0.844	-0.133829874	0.872109304	0.974974806	15.9	14.5	no
Zm00001d004075	2838	2849	4428	6904	209.575	202.134	366.981	485.352	1.167556136	1.34E-06	7.95E-05	2653.9	5961.2	yes
Zm00001d004079	38	41	39	104	2.806	2.909	3.232	7.311	1.010484839	0.062593499	0.347365634	36.9	74.1	no
Zm00001d004086	1190	1494	1570	2101	87.877	105.998	130.117	147.701	0.632347136	0.008653868	0.097854054	1252	1940.5	no
Zm00001d004088	55	38	75	62	4.062	2.696	6.216	4.359	0.758164584	0.112259211	0.468511542	43.4	73.6	no
Zm00001d004089	501	509	379	400	36.997	36.113	31.411	28.12	-0.184096051	0.459252151	0.829500907	471.3	414.9	no
Zm00001d004090	219	224	137	186	16.172	15.893	11.354	13.076	-0.275488312	0.367415432	0.771424375	206.7	170.7	no
Zm00001d004091	571	479	658	679	42.166	33.985	54.533	47.734	0.539779063	0.030741608	0.229604868	490.2	712.7	no
Zm00001d004094	529	373	254	328	39.065	26.464	21.051	23.058	-0.451157112	0.125150303	0.496937526	421.2	308	no
Zm00001d004099	146	130	166	104	10.782	9.223	13.758	7.311	0.17992522	0.645438745	0.908076208	128.8	146.2	no
Zm00001d004115	125	80	174	204	9.231	5.676	14.421	14.341	1.067718173	0.00292549	0.045006274	95.8	200.7	yes
Zm00001d004118	629	588	683	828	46.449	41.718	56.605	58.208	0.49649178	0.034630251	0.246855867	568	801.3	no
Zm00001d004119	918	854	994	1155	67.791	60.591	82.38	81.197	0.464452598	0.039049204	0.265708809	827.1	1141.1	no
Zm00001d004120	500	382	579	633	36.923	27.103	47.986	44.5	0.646896521	0.014178204	0.137293282	411.8	644.9	no
Zm00001d004121	5	13	18	7	0.369	0.922	1.492	0.492	0.702652525	0.497721479	0.848492691	8.4	13.7	no
Zm00001d004123	532	417	566	589	39.286	29.586	46.909	41.407	0.474014737	0.070207024	0.37064208	443.1	615.5	no
Zm00001d004125	1843	1822	1599	1745	136.098	129.269	132.521	122.674	0.056934659	0.790002532	0.953879064	1710.4	1779.3	no
Zm00001d004130	24	60	3	12	1.772	4.257	0.249	0.844	-2.32903893	0.005528543	0.071255379	39.1	7.7	no
Zm00001d004132	72	69	45	43	5.317	4.895	3.729	3.023	-0.486538018	0.285926716	0.704821143	65.8	47	no
Zm00001d004133	213	228	130	180	15.729	16.176	10.774	12.654	-0.328872054	0.288409785	0.707129162	205.8	163.7	no
Zm00001d004136	363	315	299	365	26.806	22.349	24.78	25.66	0.153837997	0.566146263	0.875607966	316.5	352	no
Zm00001d004137	24	24	18	22	1.772	1.703	1.492	1.547	-0.078312261	0.907744166	0.98173058	22.4	21.2	no
Zm00001d004138	1960	5531	2351	4164	144.738	392.42	194.845	292.73	-0.03148486	0.966930691	0.99301183	3489.1	3413.7	no
Zm00001d004139	799	757	655	753	59.003	53.709	54.285	52.936	0.042509716	0.853862833	0.971405696	726.2	747.9	no
Zm00001d004140	350	355	303	405	25.846	25.187	25.112	28.472	0.186619538	0.481592127	0.839890194	329	374.3	no
Zm00001d004143	308	271	179	301	22.745	19.227	14.835	21.16	-0.099873416	0.750480154	0.941530975	270.3	251.9	no
Zm00001d004152	619	555	366	308	45.711	39.377	30.333	21.652	-0.600669758	0.029250637	0.222279214	548	361.6	no
Zm00001d004153	326	380	339	298	24.074	26.961	28.095	20.949	0.050412557	0.85898452	0.971838119	329.4	341.3	no
Zm00001d004154	78	91	66	52	5.76	6.456	5.47	3.656	-0.316548568	0.465720454	0.83167971	78.8	63.4	no
Zm00001d004159	225	201	164	332	16.615	14.261	13.592	23.34	0.382347326	0.278839597	0.70026166	198.8	258.9	no
Zm00001d004164	24	23	9	6	1.772	1.632	0.746	0.422	-1.444259089	0.087168195	0.412737559	21.9	8.1	no
Zm00001d004165	16	23	11	10	1.182	1.632	0.912	0.703	-0.697262941	0.399702334	0.793784407	18.2	11.2	no
Zm00001d004167	131	85	208	136	9.674	6.031	17.238	9.561	0.881184525	0.030591316	0.228802247	100.9	186	no
Zm00001d004169	636	600	593	651	46.966	42.57	49.146	45.765	0.198029432	0.402407943	0.79563838	576.9	661.8	no
Zm00001d004171	54	100	54	98	3.988	7.095	4.475	6.889	0.151310145	0.75227108	0.94233694	71.8	79.6	no
Zm00001d004172	701	699	697	704	51.766	49.593	57.766	49.491	0.193601118	0.411874473	0.800769799	653.3	747.3	no
Zm00001d004176	62	132	66	96	4.578	9.365	5.47	6.749	-0.080882863	0.862162364	0.972579821	90.4	85.4	no
Zm00001d004187	8	11	6	23	0.591	0.78	0.497	1.617	0.756295915	0.443067162	0.820542716	8.9	14.9	no
Zm00001d004190	81	65	59	62	5.982	4.612	4.89	4.359	-0.081152015	0.850697174	0.970446901	68.2	64.5	no
Zm00001d004193	597	631	413	443	44.086	44.769	34.228	31.143	-0.330636212	0.173715983	0.581454235	573	455.7	no
Zm00001d004196	441	398	387	340	32.566	28.238	32.074	23.902	-0.008528061	0.975250428	0.99464942	391.6	389.5	no
Zm00001d004198	1513	1353	4608	4742	111.729	95.994	381.899	333.363	1.897572663	3.52E-18	1.38E-15	1337.8	4984.5	yes
Zm00001d004200	283	253	242	217	20.898	17.95	20.056	15.255	-0.026750576	0.927947899	0.986353843	250.2	245.8	no
Zm00001d004215	979	825	952	832	72.295	58.533	78.899	58.49	0.182619296	0.477843874	0.838746531	842.2	956.1	no
Zm00001d004222	27	34	13	29	1.994	2.412	1.077	2.039	-0.374074484	0.579787276	0.882123543	28.5	21.9	no
Zm00001d004248	22	13	2	5	1.625	0.922	0.166	0.352	-2.155719657	0.047449629	0.297321326	16.4	3.6	no
Zm00001d004259	83	95	33	52	6.129	6.74	2.735	3.656	-0.890212077	0.047328637	0.29701436	83	44.7	no
Zm00001d004260	16	36	23	33	1.182	2.554	1.906	2.32	0.287115108	0.670288457	0.916075722	24.2	29.5	no
Zm00001d004270	288	322	210	296	21.268	22.846	17.404	20.809	-0.09099291	0.750334657	0.9415058	284.6	267	no
Zm00001d004287	1	28	10	18	0.074	1.987	0.829	1.265	0.122977398	0.915517849	0.982498767	13.5	14.7	no
Zm00001d004293	62	43	81	110	4.578	3.051	6.713	7.733	1.042463699	0.015545091	0.146688536	49	100.9	no
Zm00001d004298	57	40	25	32	4.209	2.838	2.072	2.25	-0.584799113	0.288612246	0.70731633	45.3	30.2	no
Zm00001d004300	713	823	751	760	52.652	58.391	62.241	53.428	0.169245903	0.480392215	0.839606754	716.6	806	no
Zm00001d004305	14	11	7	5	1.034	0.78	0.58	0.352	-0.856960278	0.409504039	0.799685133	11.7	6.5	no
Zm00001d004331	56	72	0	13	4.135	5.108	0	0.914	-3.195163731	0.130620739	0.507468847	59.7	6.5	no
Zm00001d004333	6	21	8	18	0.443	1.49	0.663	1.265	0.110538139	0.908999322	0.981764861	12.6	13.5	no
Zm00001d004335	269	889	508	646	19.865	63.074	42.102	45.414	0.180290396	0.683167007	0.920393425	539.2	611	no
Zm00001d004339	112	98	102	169	8.271	6.953	8.453	11.881	0.539619214	0.146791407	0.537004841	98	142.3	no
Zm00001d004340	156	131	91	122	11.52	9.294	7.542	8.577	-0.24976033	0.476450706	0.837299838	134	112.6	no
Zm00001d004343	151	169	114	139	11.151	11.99	9.448	9.772	-0.154075823	0.638156437	0.90510091	149.3	134.1	no
Zm00001d004354	84	65	57	64	6.203	4.612	4.724	4.499	-0.113117647	0.793208734	0.954965803	69.6	64.3	no
Zm00001d004357	80	220	51	123	5.908	15.609	4.227	8.647	-0.626274578	0.238418426	0.661345464	139.7	90.4	no
Zm00001d004358	28	28	20	24	2.068	1.987	1.658	1.687	-0.162533254	0.799175877	0.956927323	26.1	23.3	no
Zm00001d004361	426	411	391	625	31.458	29.16	32.405	43.938	0.452019026	0.104571801	0.45390996	390.6	534	no
Zm00001d004362	18	10	6	4	1.329	0.709	0.497	0.281	-1.282900063	0.228852156	0.649680682	13.1	5.4	no
Zm00001d004365	1	6	14	23	0.074	0.426	1.16	1.617	2.577012733	0.01788098	0.161826212	3.3	19.4	no
Zm00001d004366	397	610	391	834	29.317	43.279	32.405	58.63	0.443857589	0.210914633	0.628884891	469.5	638.4	no
Zm00001d004371	17	24	14	11	1.255	1.703	1.16	0.773	-0.512658308	0.517998977	0.856764099	19.1	13.4	no
Zm00001d004372	585	550	592	755	43.2	39.022	49.063	53.077	0.429172741	0.074531073	0.381250356	529.7	713.1	no
Zm00001d004375	171	113	82	132	12.628	8.017	6.796	9.28	-0.23596597	0.546383074	0.86856745	132.6	112.5	no
Zm00001d004383	753	685	744	1086	55.606	48.6	61.661	76.346	0.523723425	0.03690174	0.256562655	671.2	964.7	no
Zm00001d004384	11	17	15	9	0.812	1.206	1.243	0.633	-0.01103417	0.990126377	0.998451181	13.1	13	no
Zm00001d004386	307	324	250	267	22.671	22.988	20.719	18.77	-0.097387781	0.719318216	0.931638041	294.4	275.3	no
Zm00001d004389	24	32	35	38	1.772	2.27	2.901	2.671	0.572230321	0.320299116	0.736837082	26.1	38.8	no
Zm00001d004392	160	136	111	128	11.815	9.649	9.199	8.998	-0.122220899	0.717003476	0.930767442	138.2	126.9	no
Zm00001d004396	533	534	387	336	39.36	37.887	32.074	23.621	-0.362560091	0.17653923	0.584163265	497.9	387.6	no
Zm00001d004400	261	261	237	271	19.274	18.518	19.642	19.051	0.147880932	0.591743471	0.887598552	243.6	269.9	no
Zm00001d004401	4933	4483	5223	11934	364.282	318.065	432.868	838.962	1.021747944	0.001459795	0.026676895	4395	8923.1	yes
Zm00001d004407	229	156	319	297	16.911	11.068	26.438	20.879	0.873133876	0.006425491	0.079298004	179.8	329.5	no
Zm00001d004409	162	143	91	125	11.963	10.146	7.542	8.788	-0.318137545	0.35685667	0.764399627	142.4	114.1	no
Zm00001d004410	375	289	248	382	27.692	20.504	20.554	26.855	0.097826424	0.74681234	0.941177286	310	331.5	no
Zm00001d004413	1066	1408	830	925	78.72	99.896	68.788	65.028	-0.30635394	0.21437721	0.632731319	1153.9	933.2	no
Zm00001d004414	41	27	58	51	3.028	1.916	4.807	3.585	0.877378814	0.094168556	0.430416201	31.8	58.4	no
Zm00001d004415	212	188	137	58	15.655	13.338	11.354	4.077	-0.810385331	0.07432348	0.38086068	186.7	106.8	no
Zm00001d004416	73	68	53	43	5.391	4.825	4.392	3.023	-0.354829804	0.439875181	0.81831158	65.8	51.6	no
Zm00001d004417	43	40	38	41	3.175	2.838	3.149	2.882	0.117873736	0.8196008	0.962961882	38.7	42.1	no
Zm00001d004418	66	63	69	27	4.874	4.47	5.719	1.898	-0.198698966	0.725398896	0.934163364	60.2	52.7	no
Zm00001d004426	6	10	7	3	0.443	0.709	0.58	0.211	-0.457400431	0.712386874	0.92979094	7.5	5.5	no
Zm00001d004428	268	300	158	276	19.791	21.285	13.095	19.403	-0.21833452	0.497148431	0.848472307	265	227.5	no
Zm00001d004435	48	36	59	37	3.545	2.554	4.89	2.601	0.402543619	0.457179664	0.828427175	39.2	52	no
Zm00001d004436	30	17	45	40	2.215	1.206	3.729	2.812	1.050747407	0.079555235	0.393877218	22	45.5	no
Zm00001d004437	7	23	2	4	0.517	1.632	0.166	0.281	-2.147053181	0.076569146	0.387003527	14	3.1	no
Zm00001d004438	165	179	85	87	12.185	12.7	7.045	6.116	-0.808507127	0.018179651	0.163213896	160.5	91.7	no
Zm00001d004446	79	67	39	28	5.834	4.754	3.232	1.968	-0.920510104	0.064086164	0.352171379	68.2	36.1	no
Zm00001d004448	230	248	139	180	16.985	17.595	11.52	12.654	-0.401114798	0.18229922	0.593186728	223	168.8	no
Zm00001d004451	12	13	9	16	0.886	0.922	0.746	1.125	0.17151968	0.846761336	0.969328353	11.7	13.1	no
Zm00001d004457	5	13	5	7	0.369	0.922	0.414	0.492	-0.402768154	0.729683237	0.935575273	8.4	6.3	no
Zm00001d004458	270	251	190	179	19.938	17.808	15.747	12.584	-0.302835212	0.307654504	0.726421183	243.2	197.3	no
Zm00001d004460	217	191	152	190	16.025	13.551	12.597	13.357	-0.071407836	0.815469469	0.962265304	190.5	181.2	no
Zm00001d004463	706	776	723	570	52.135	55.057	59.92	40.071	0.007067611	0.979334977	0.995341492	691.5	695.2	no
Zm00001d004465	96	94	115	118	7.089	6.669	9.531	8.295	0.485736872	0.175285039	0.582797397	88.7	124.2	no
Zm00001d004466	794	803	624	814	58.634	56.972	51.715	57.224	0.030013389	0.898551261	0.979549329	745.3	760.7	no
Zm00001d004467	128	183	119	353	9.452	12.984	9.862	24.816	0.751015602	0.093723873	0.429989056	145	243.8	no
Zm00001d004468	102	74	71	82	7.532	5.25	5.884	5.765	-0.01611062	0.968497489	0.993064513	82.2	81.3	no
Zm00001d004469	31	51	27	28	2.289	3.618	2.238	1.968	-0.384275973	0.511378482	0.854708106	38.2	29.3	no
Zm00001d004472	526	1260	553	843	38.843	89.396	45.831	59.263	-0.178992396	0.638146037	0.90510091	832.1	734.9	no
Zm00001d004473	1538	1227	1153	1447	113.575	87.055	95.558	101.724	0.093466038	0.696806234	0.925405999	1290.9	1377.2	no
Zm00001d004475	94	95	91	43	6.942	6.74	7.542	3.023	-0.274574926	0.573289253	0.879166878	88.2	73.2	no
Zm00001d004477	221	182	188	141	16.32	12.913	15.581	9.912	-0.088593389	0.797031489	0.956326456	188.1	177.2	no
Zm00001d004478	125	88	226	220	9.231	6.244	18.73	15.466	1.259332796	0.000218415	0.006029478	99.5	238.2	yes
Zm00001d004480	17	17	2	2	1.255	1.206	0.166	0.141	-2.897470423	0.014985639	0.14288243	15.9	2.1	no
Zm00001d004481	17	4	13	12	1.255	0.284	1.077	0.844	0.444093805	0.659843204	0.913319106	9.8	13.4	no
Zm00001d004482	152	168	108	112	11.225	11.919	8.951	7.874	-0.349384921	0.296263129	0.715310575	149.3	117.3	no
Zm00001d004483	17	21	7	17	1.255	1.49	0.58	1.195	-0.500480503	0.551236335	0.869748779	17.7	12.5	no
Zm00001d004489	236	231	132	141	17.428	16.389	10.94	9.912	-0.584791376	0.054207707	0.319678283	217.9	145.4	no
Zm00001d004491	91	47	37	24	6.72	3.335	3.066	1.687	-0.971445119	0.08615062	0.410278214	64.5	33	no
Zm00001d004495	20	39	7	3	1.477	2.767	0.58	0.211	-2.346341205	0.009875386	0.10698515	27.5	5.5	no
Zm00001d004498	564	462	463	548	41.649	32.779	38.372	38.524	0.16379552	0.521560755	0.858414213	479	536.5	no
Zm00001d004505	3	14	6	4	0.222	0.993	0.497	0.281	-0.55625066	0.665553057	0.914561596	7.9	5.4	no
Zm00001d004506	50	15	20	12	3.692	1.064	1.658	0.844	-0.814279773	0.304559463	0.723611045	30.4	17.4	no
Zm00001d004509	488	390	146	107	36.037	27.67	12.1	7.522	-1.590952923	1.21E-06	7.31E-05	409.9	136.3	yes
Zm00001d004512	228	212	193	185	16.837	15.041	15.995	13.006	-0.024952272	0.933890769	0.987192026	205.4	202	no
Zm00001d004513	194	135	159	96	14.326	9.578	13.177	6.749	-0.155048219	0.70454672	0.928087325	153.6	138.2	no
Zm00001d004517	547	508	400	472	40.394	36.042	33.151	33.182	-0.089301031	0.717079572	0.930801986	492.4	462.8	no
Zm00001d004521	374	373	369	510	27.618	26.464	30.582	35.853	0.413662412	0.114774711	0.474244651	348.6	464.2	no
Zm00001d004523	98	66	84	110	7.237	4.683	6.962	7.733	0.423036677	0.298235461	0.718177731	76.6	102.6	no
Zm00001d004524	98	222	303	696	7.237	15.751	25.112	48.929	1.801366732	3.41E-05	0.001290058	149.1	519.5	yes
Zm00001d004525	150	147	186	280	11.077	10.43	15.415	19.684	0.825394489	0.00917026	0.101679393	138.6	245.4	no
Zm00001d004526	8	28	1	4	0.591	1.987	0.083	0.281	-2.685620557	0.029388567	0.22273108	16.8	2.6	no
Zm00001d004534	44	43	19	53	3.249	3.051	1.575	3.726	-0.118153415	0.843732388	0.968898416	40.6	37.2	no
Zm00001d004541	393	417	309	327	29.021	29.586	25.609	22.988	-0.15836761	0.5410178	0.866380862	378	338.7	no
Zm00001d004543	884	881	867	1224	65.28	62.506	71.855	86.047	0.4221754	0.078000011	0.391223433	823.7	1103.4	no
Zm00001d004545	188	284	189	309	13.883	20.15	15.664	21.723	0.250327436	0.463937013	0.830856467	220.1	261.6	no
Zm00001d004546	132	140	82	123	9.748	9.933	6.796	8.647	-0.231288118	0.519036218	0.857074179	126.9	108	no
Zm00001d004547	43	54	9	37	3.175	3.831	0.746	2.601	-0.930272265	0.170510327	0.576774312	45.2	23.6	no
Zm00001d004551	509	502	381	470	37.588	35.616	31.576	33.041	-0.064747472	0.793543618	0.955036672	471.8	451	no
Zm00001d004552	836	846	809	765	61.735	60.023	67.048	53.78	0.099843978	0.676089446	0.918466044	784.9	841.4	no
Zm00001d004553	669	521	589	577	49.403	36.965	48.815	40.563	0.16386535	0.534076384	0.86383603	555.6	622.6	no
Zm00001d004554	149	136	154	147	11.003	9.649	12.763	10.334	0.273038445	0.407010416	0.798567386	133	160.9	no
Zm00001d004557	93	84	80	74	6.868	5.96	6.63	5.202	-0.005719389	0.988531674	0.998443484	82.6	82.4	no
Zm00001d004559	669	706	1102	1019	49.403	50.09	91.331	71.636	0.822126738	0.000654519	0.014235035	641.6	1134.6	yes
Zm00001d004561	182	159	164	147	13.44	11.281	13.592	10.334	0.063861333	0.845397412	0.969322288	159.2	166.5	no
Zm00001d004564	1707	1706	1257	1103	126.055	121.039	104.177	77.541	-0.333197303	0.164952276	0.56767394	1592.7	1264.6	no
Zm00001d004568	732	687	642	687	54.055	48.742	53.207	48.296	0.095305243	0.684560102	0.920829154	662.3	707.6	no
Zm00001d004573	661	562	463	698	48.812	39.873	38.372	49.069	0.099464563	0.71087487	0.929389443	570.9	611.4	no
Zm00001d004586	341	260	312	247	25.181	18.447	25.858	17.364	0.097685761	0.757925089	0.944281941	280.6	300.5	no
Zm00001d004591	1815	2112	1283	1953	134.03	149.845	106.332	137.296	-0.104627445	0.674084797	0.917686839	1832.1	1703.6	no
Zm00001d004611	48	90	25	27	3.545	6.385	2.072	1.898	-1.217368784	0.026259763	0.208689216	64.3	27.7	no
Zm00001d004616	1119	918	960	1052	82.634	65.131	79.562	73.956	0.170632749	0.472798576	0.835348061	951	1070.4	no
Zm00001d004620	195	124	265	176	14.4	8.798	21.962	12.373	0.676558859	0.079984741	0.394841756	149	238.4	no
Zm00001d004621	14	12	1	8	1.034	0.851	0.083	0.562	-1.390987283	0.24356966	0.666652884	12.1	4.6	no
Zm00001d004635	65	66	17	27	4.8	4.683	1.409	1.898	-1.397323799	0.008662758	0.097865001	61.1	23.1	no
Zm00001d004639	19	30	21	42	1.403	2.128	1.74	2.953	0.529611355	0.417907745	0.805778575	22.8	32.9	no
Zm00001d004644	76	115	45	78	5.612	8.159	3.729	5.483	-0.462602473	0.303124934	0.722627692	89.1	64.5	no
Zm00001d004649	91	95	9	15	6.72	6.74	0.746	1.055	-2.776029717	3.36E-07	2.37E-05	86.8	12.6	yes
Zm00001d004650	96	108	49	41	7.089	7.663	4.061	2.882	-0.981982383	0.022251106	0.186738481	95.2	48.3	no
Zm00001d004651	261	269	194	283	19.274	19.085	16.078	19.895	0.025063468	0.931874797	0.987003498	247.3	251.5	no
Zm00001d004655	417	327	414	460	30.794	23.2	34.311	32.338	0.420026835	0.118715237	0.483110882	347.4	464.8	no
Zm00001d004659	1097	980	1069	1032	81.009	69.53	88.596	72.55	0.210974491	0.372033951	0.775309813	969.5	1122.4	no
Zm00001d004664	10	39	46	120	0.738	2.767	3.812	8.436	1.91653725	0.003928745	0.055594217	22.8	86	no
Zm00001d004667	1065	927	1014	1506	78.646	65.77	84.038	105.872	0.514137511	0.040419512	0.270954029	929.9	1327.7	no
Zm00001d004669	858	799	694	658	63.36	56.688	57.517	46.257	-0.098290655	0.685451657	0.920855532	773.4	722.7	no
Zm00001d004671	29	22	1	0	2.142	1.561	0.083	0	-5.476588635	0.000980876	0.019575521	23.8	0.6	yes
Zm00001d004676	33	26	20	26	2.437	1.845	1.658	1.828	-0.177159922	0.779506354	0.951005044	27.5	24.3	no
Zm00001d004682	14	7	6	6	1.034	0.497	0.497	0.422	-0.617235748	0.575244427	0.880255975	9.8	6.4	no
Zm00001d004689	69	46	8	19	5.095	3.264	0.663	1.336	-1.925943292	0.002656763	0.041996569	53.7	14	yes
Zm00001d004690	21	19	15	6	1.551	1.348	1.243	0.422	-0.707996227	0.414251683	0.802738535	18.7	11.5	no
Zm00001d004698	81	141	38	59	5.982	10.004	3.149	4.148	-1.017321934	0.027260068	0.212475926	103.5	51	no
Zm00001d004700	40	39	3	4	2.954	2.767	0.249	0.281	-3.312172383	0.000108264	0.003377382	36.9	3.7	yes
Zm00001d004702	988	839	1371	1929	72.96	59.526	113.625	135.609	1.030209721	2.38E-05	0.000972611	852.9	1741.6	yes
Zm00001d004705	12	16	9	4	0.886	1.135	0.746	0.281	-0.888872537	0.384211524	0.785036072	13.1	7.1	no
Zm00001d004706	895	2876	1582	2544	66.092	204.05	131.112	178.843	0.304273178	0.707326404	0.928778633	1756.1	2168.4	no
Zm00001d004707	345	353	335	324	25.477	25.045	27.764	22.777	0.111345025	0.676927339	0.918947459	325.7	352	no
Zm00001d004708	363	400	221	283	26.806	28.38	18.316	19.895	-0.415579528	0.124695058	0.496029755	356	266.8	no
Zm00001d004709	214	186	135	149	15.803	13.197	11.188	10.475	-0.305950105	0.329063901	0.742680502	186.7	151.1	no
Zm00001d004713	18	8	11	28	1.329	0.568	0.912	1.968	0.740656445	0.390773307	0.788278583	12.2	20.2	no
Zm00001d004716	348	290	312	350	25.698	20.575	25.858	24.605	0.240707682	0.376336263	0.778269255	297.8	351.9	no
Zm00001d004721	1542	1269	560	795	113.87	90.035	46.411	55.889	-0.875793559	0.000513927	0.011922635	1312.3	714.9	yes
Zm00001d004726	469	342	750	496	34.634	24.265	62.158	34.869	0.8301697	0.012081255	0.123241774	378.7	673.6	no
Zm00001d004728	2786	2719	994	3425	205.735	192.911	82.38	240.778	-0.175985999	0.813858287	0.961577515	2569.1	2274	no
Zm00001d004729	6294	6928	2230	6504	464.786	491.536	184.816	457.232	-0.450905752	0.225418643	0.646474239	6169.1	4512.8	no
Zm00001d004730	1058	1192	276	1085	78.129	84.571	22.874	76.276	-0.587944238	0.477006512	0.837776624	1049.8	698.3	no
Zm00001d004731	507	667	550	646	37.44	47.323	45.583	45.414	0.213438121	0.40922781	0.79942715	547.6	634.9	no
Zm00001d004733	557	448	495	371	41.132	31.785	41.024	26.081	-0.009706389	0.974328293	0.994412142	469.2	466.4	no
Zm00001d004734	643	772	656	859	47.483	54.773	54.368	60.388	0.280091149	0.256083995	0.678910585	660.1	801.4	no
Zm00001d004737	639	535	505	604	47.188	37.958	41.853	42.461	0.102462926	0.681367602	0.919619215	548.1	588.3	no
Zm00001d004738	53	36	23	44	3.914	2.554	1.906	3.093	-0.24236562	0.671993516	0.916715068	41.6	35	no
Zm00001d004739	802	685	676	852	59.224	48.6	56.025	59.896	0.221572208	0.359877418	0.766507876	694.2	809.3	no
Zm00001d004740	824	770	951	949	60.849	54.631	78.816	66.715	0.446354435	0.055932569	0.325638909	744	1013.9	no
Zm00001d004744	49	36	29	41	3.618	2.554	2.403	2.882	-0.10159673	0.851901658	0.970707381	39.7	36.9	no
Zm00001d004751	221	217	153	196	16.32	15.396	12.68	13.779	-0.145232289	0.62753171	0.901271744	204.4	184.7	no
Zm00001d004753	35	41	14	11	2.585	2.909	1.16	0.773	-1.404736355	0.037282681	0.258425533	35.5	13.4	no
Zm00001d004754	1	15	1	11	0.074	1.064	0.083	0.773	-0.285513682	0.850672658	0.970446901	7.4	6.1	no
Zm00001d004758	471	443	136	144	34.781	31.43	11.271	10.123	-1.516877077	4.31E-08	3.89E-06	426.6	149.1	yes
Zm00001d004762	62	65	13	20	4.578	4.612	1.077	1.406	-1.765877253	0.001661171	0.029418185	59.3	17.4	yes
Zm00001d004763	43	27	60	72	3.175	1.916	4.973	5.062	1.099250491	0.027207055	0.21237529	32.7	70	no
Zm00001d004768	2686	3101	3942	6723	198.35	220.013	326.702	472.628	1.051294511	6.70E-05	0.002290801	2699.8	5594.7	yes
Zm00001d004771	146	112	144	166	10.782	7.946	11.934	11.67	0.451009633	0.183121777	0.594375951	120.5	164.7	no
Zm00001d004772	303	324	179	157	22.375	22.988	14.835	11.037	-0.70199721	0.018973157	0.168379957	292.6	180	no
Zm00001d004775	90	71	67	57	6.646	5.037	5.553	4.007	-0.178811629	0.679829144	0.919349712	75.2	66.5	no
Zm00001d004779	282	275	215	328	20.825	19.511	17.819	23.058	0.138200854	0.638170605	0.90510091	259.9	285.8	no
Zm00001d004782	309	333	220	208	22.818	23.626	18.233	14.622	-0.389821486	0.170407572	0.576511007	299.6	228.8	no
Zm00001d004784	14	8	11	18	1.034	0.568	0.912	1.265	0.571091098	0.52281234	0.8588505	10.3	15.2	no
Zm00001d004785	634	631	518	782	46.818	44.769	42.93	54.975	0.214245246	0.407737612	0.798916938	590.3	684.6	no
Zm00001d004790	2118	2098	1491	1915	156.406	148.851	123.57	134.625	-0.126009532	0.563426981	0.874210429	1967.5	1802.8	no
Zm00001d004804	156	342	210	373	11.52	24.265	17.404	26.222	0.397305237	0.327851766	0.74263488	232.1	305.5	no
Zm00001d004807	512	497	494	712	37.809	35.262	40.941	50.054	0.434167292	0.090703949	0.421958664	470.9	636	no
Zm00001d004810	313	297	392	366	23.114	21.072	32.488	25.73	0.509101226	0.060587581	0.34057201	284.7	405.4	no
Zm00001d004812	347	280	210	216	25.625	19.866	17.404	15.185	-0.366691686	0.207743719	0.624799035	292.7	227.1	no
Zm00001d004814	38	40	24	30	2.806	2.838	1.989	2.109	-0.346450804	0.542276562	0.867198316	36.4	28.6	no
Zm00001d004817	206	204	367	301	15.212	14.474	30.416	21.16	0.905676848	0.002566702	0.040913225	191.3	358.7	yes
Zm00001d004818	132	108	73	68	9.748	7.663	6.05	4.78	-0.572958795	0.139353666	0.523413049	112	75.4	no
Zm00001d004821	2535	2081	2170	4016	187.199	147.645	179.844	282.325	0.587182002	0.040556387	0.271478367	2155	3237.1	no
Zm00001d004837	3896	3880	3040	2657	287.704	275.283	251.947	186.787	-0.249392732	0.285320294	0.704377347	3628.9	3053.1	no
Zm00001d004839	1549	1541	1035	980	114.387	109.333	85.778	68.894	-0.421282002	0.067697401	0.362977365	1442	1077.1	no
Zm00001d004841	2657	2703	2235	2065	196.209	191.776	185.231	145.17	-0.120998647	0.593475019	0.887735226	2501.3	2300.3	no
Zm00001d004843	91	138	88	134	6.72	9.791	7.293	9.42	0.131780827	0.73708156	0.937930862	106.8	116.9	no
Zm00001d004847	3	21	2	0	0.222	1.49	0.166	0	-3.346738054	0.051232061	0.310623444	11.2	1.1	no
Zm00001d004848	189	339	169	222	13.957	24.052	14.006	15.607	-0.250634562	0.480810648	0.839606754	246.1	206.8	no
Zm00001d004851	149	165	99	135	11.003	11.707	8.205	9.491	-0.243794607	0.470195099	0.833567302	146.5	123.6	no
Zm00001d004855	613	524	368	425	45.268	37.177	30.499	29.878	-0.333598756	0.187506151	0.599872673	530.8	421.2	no
Zm00001d004856	201	218	228	249	14.843	15.467	18.896	17.505	0.37626591	0.18959859	0.602796853	195.5	253.8	no
Zm00001d004857	496	731	373	364	36.628	51.864	30.913	25.589	-0.540325022	0.062032255	0.345392701	572.2	393.6	no
Zm00001d004861	482	461	391	467	35.594	32.708	32.405	32.83	0.048823723	0.843950395	0.969070149	440.1	455.2	no
Zm00001d004868	350	349	192	248	25.846	24.761	15.912	17.434	-0.485665237	0.077680052	0.390248281	326.2	232.8	no
Zm00001d004874	12	16	1	2	0.886	1.135	0.083	0.141	-3.045135165	0.023789939	0.195381468	13.1	1.6	no
Zm00001d004875	359	264	339	340	26.511	18.731	28.095	23.902	0.316142114	0.278092766	0.699817637	290.9	362.3	no
Zm00001d004876	28	33	34	29	2.068	2.341	2.818	2.039	0.245103204	0.676688799	0.918806661	28.5	33.8	no
Zm00001d004877	28	39	36	29	2.068	2.767	2.984	2.039	0.157451111	0.787670032	0.953460732	31.2	34.9	no
Zm00001d004881	273	326	262	226	20.16	23.129	21.714	15.888	-0.096199183	0.747383225	0.941177286	279.4	261.6	no
Zm00001d004882	112	194	60	217	8.271	13.764	4.973	15.255	7.88E-05	0.999878064	0.999930367	142.6	142.4	no
Zm00001d004885	174	169	121	64	12.849	11.99	10.028	4.499	-0.673087273	0.109271196	0.462922401	160.1	100.7	no
Zm00001d004889	7	8	8	9	0.517	0.568	0.663	0.633	0.368591452	0.731128788	0.93612445	7	9	no
Zm00001d004894	31	54	14	19	2.289	3.831	1.16	1.336	-1.182226476	0.067403952	0.361796532	39.6	17.4	no
Zm00001d004895	20	40	19	27	1.477	2.838	1.575	1.898	-0.202640849	0.762393978	0.945819973	28	24.3	no
Zm00001d004896	628	518	592	701	46.375	36.752	49.063	49.28	0.359135216	0.148907124	0.54159404	535	686.2	no
Zm00001d004897	35	144	40	76	2.585	10.217	3.315	5.343	-0.456268117	0.46250344	0.830697331	83.3	60.7	no
Zm00001d004898	270	195	325	383	19.938	13.835	26.935	26.925	0.791460759	0.007347608	0.086878045	217.1	375.8	no
Zm00001d004899	26	45	23	77	1.92	3.193	1.906	5.413	0.642339907	0.316820712	0.73444261	33.1	51.5	no
Zm00001d004903	43	25	9	6	3.175	1.774	0.746	0.422	-1.979219624	0.012397781	0.125585988	31.8	8.1	no
Zm00001d004908	406	446	457	504	29.981	31.643	37.875	35.431	0.362598441	0.144613997	0.533080621	397.5	511.2	no
Zm00001d004913	131	105	70	141	9.674	7.45	5.801	9.912	0.002513772	0.995122955	0.999085816	110.2	110.1	no
Zm00001d004916	221	169	213	224	16.32	11.99	17.653	15.747	0.354092712	0.253404652	0.67641192	182.1	232.8	no
Zm00001d004917	109	108	73	82	8.049	7.663	6.05	5.765	-0.297654178	0.427349898	0.811071895	101.3	82.4	no
Zm00001d004918	52	42	25	45	3.84	2.98	2.072	3.164	-0.25526103	0.639518938	0.905867458	43.9	36.7	no
Zm00001d004921	135	121	201	263	9.969	8.585	16.658	18.489	1.039156008	0.000837987	0.017296688	119.5	245.4	yes
Zm00001d004924	74	74	58	108	5.465	5.25	4.807	7.592	0.333598737	0.441521256	0.819725875	69.1	86.8	no
Zm00001d004925	350	398	311	325	25.846	28.238	25.775	22.848	-0.042751557	0.871925837	0.974974806	349	338.9	no
Zm00001d004927	1550	1297	1312	1682	114.461	92.021	108.735	118.245	0.254025703	0.276995746	0.69876552	1329.1	1584.8	no
Zm00001d004929	793	795	657	629	58.56	56.405	54.45	44.219	-0.109385661	0.649445049	0.909290689	741.1	687.2	no
Zm00001d004930	619	488	476	676	45.711	34.623	39.45	47.523	0.234384852	0.385649004	0.785379983	516.9	607.8	no
Zm00001d004931	1662	1825	1962	2731	122.732	129.482	162.605	191.99	0.606905213	0.008221573	0.094303804	1627	2477.6	no
Zm00001d004933	318	244	322	295	23.483	17.312	26.687	20.739	0.330654682	0.266661912	0.690392525	262.4	330.2	no
Zm00001d004934	257	267	259	315	18.978	18.943	21.465	22.145	0.316089867	0.24701878	0.669595903	244.5	304.3	no
Zm00001d004936	3483	3888	2589	2744	257.205	275.85	214.569	192.904	-0.276029104	0.197020558	0.611607855	3439.1	2840.3	no
Zm00001d004955	228	147	82	70	16.837	10.43	6.796	4.921	-1.105562381	0.004496111	0.061136715	175.2	81.5	no
Zm00001d004956	946	811	794	817	69.858	57.54	65.805	57.435	0.066210733	0.781739743	0.951886999	820.2	858.8	no
Zm00001d004957	351	376	361	398	25.92	26.677	29.919	27.979	0.250985287	0.327456534	0.742244824	339.2	403.7	no
Zm00001d004959	281	231	242	228	20.751	16.389	20.056	16.028	0.071252234	0.811077787	0.961277591	239	251.3	no
Zm00001d004960	1069	875	814	1073	78.941	62.081	67.462	75.432	0.137225525	0.576165738	0.880571996	907.6	997.9	no
Zm00001d004966	16	15	2	4	1.182	1.064	0.166	0.281	-2.196018634	0.051935223	0.312890405	14.5	3.1	no
Zm00001d004972	203	297	141	261	14.991	21.072	11.686	18.348	-0.146717407	0.682866144	0.920296687	233.2	210.4	no
Zm00001d004976	1497	1394	1201	1375	110.547	98.903	99.536	96.663	0.020392525	0.925802027	0.985526083	1349.3	1368.5	no
Zm00001d004977	20	34	12	20	1.477	2.412	0.995	1.406	-0.579628009	0.424405154	0.809840929	25.2	16.8	no
Zm00001d004978	69	63	69	29	5.095	4.47	5.719	2.039	-0.204743014	0.710401508	0.929389443	61.6	53.7	no
Zm00001d004979	566	532	544	469	41.797	37.745	45.085	32.971	0.083077258	0.753717778	0.942783754	512.5	543.1	no
Zm00001d004982	401	395	318	372	29.612	28.025	26.355	26.152	-0.020079202	0.937380386	0.987473098	371.5	366.3	no
Zm00001d004983	142	151	131	157	10.486	10.713	10.857	11.037	0.160544439	0.619363798	0.898855174	136.7	152.8	no
Zm00001d004986	1264	1098	1159	1346	93.341	77.902	96.055	94.624	0.270791425	0.232900708	0.654490194	1102.6	1330.2	no
Zm00001d004992	337	286	278	435	24.886	20.291	23.04	30.581	0.367870312	0.211453538	0.629558357	290.8	375	no
Zm00001d004993	207	183	181	221	15.286	12.984	15.001	15.536	0.227806819	0.447505782	0.823167932	182	213.1	no
Zm00001d004997	919	712	904	1120	67.864	50.516	74.921	78.736	0.494218359	0.047673642	0.298044708	761.5	1072.5	no
Zm00001d004998	195	150	85	156	14.4	10.642	7.045	10.967	-0.350033982	0.352582164	0.762072219	161.1	126.1	no
Zm00001d004999	20	17	14	10	1.477	1.206	1.16	0.703	-0.421336542	0.606061326	0.89223196	17.3	12.9	no
Zm00001d005001	217	205	198	229	16.025	14.545	16.41	16.099	0.203481313	0.483302421	0.840953971	197	226.8	no
Zm00001d005002	1507	1290	607	460	111.286	91.524	50.307	32.338	-1.185529808	2.06E-05	0.00085711	1305.7	574.4	yes
Zm00001d005003	17	12	1	4	1.255	0.851	0.083	0.281	-2.377114219	0.052725388	0.314886673	13.5	2.6	no
Zm00001d005004	508	531	474	434	37.514	37.674	39.284	30.51	0.002449934	0.992430165	0.998858164	484.8	485.9	no
Zm00001d005006	308	261	257	305	22.745	18.518	21.299	21.442	0.167238331	0.548258091	0.869212824	265.6	298.2	no
Zm00001d005007	45	27	26	15	3.323	1.916	2.155	1.055	-0.60195838	0.369457639	0.773151525	33.6	22.3	no
Zm00001d005008	278	262	91	103	20.529	18.589	7.542	7.241	-1.289560842	3.22E-05	0.001244709	252	103.1	yes
Zm00001d005010	55	69	48	34	4.062	4.895	3.978	2.39	-0.39109025	0.43570215	0.81546042	57.8	44.2	no
Zm00001d005012	40	37	40	34	2.954	2.625	3.315	2.39	0.140791294	0.794540253	0.955133914	35.9	39.7	no
Zm00001d005013	40	34	46	23	2.954	2.412	3.812	1.617	0.11701434	0.847614416	0.969548144	34.5	37.6	no
Zm00001d005015	99	104	89	102	7.311	7.379	7.376	7.171	0.099239606	0.786273688	0.952935769	94.7	101.5	no
Zm00001d005016	461	787	429	384	34.043	55.837	35.554	26.995	-0.418868381	0.191447227	0.604759007	581.8	435.4	no
Zm00001d005018	609	511	1222	1151	44.972	36.255	101.276	80.915	1.278617472	2.79E-07	2.02E-05	522.9	1268.7	yes
Zm00001d005019	1491	1897	1772	2319	110.104	134.591	146.859	163.026	0.453617906	0.057624948	0.33129224	1580.3	2164	no
Zm00001d005023	3042	3144	2189	2591	224.639	223.064	181.418	182.148	-0.186399446	0.373185132	0.776528651	2886.6	2536.7	no
Zm00001d005026	93	98	89	187	6.868	6.953	7.376	13.146	0.693629743	0.089685054	0.419594195	89.1	143.9	no
Zm00001d005027	533	512	516	594	39.36	36.326	42.765	41.758	0.273747747	0.254195602	0.676834662	487.7	589.6	no
Zm00001d005028	131	307	119	241	9.674	21.781	9.862	16.942	-0.117840249	0.792538219	0.95457678	204.1	187.9	no
Zm00001d005029	488	487	440	512	36.037	34.552	36.466	35.994	0.151892119	0.533158443	0.863726029	455	505.5	no
Zm00001d005030	113	115	125	149	8.345	8.159	10.36	10.475	0.450618691	0.18156353	0.592587864	106.4	145.4	no
Zm00001d005035	454	424	418	352	33.526	30.082	34.643	24.746	0.010804101	0.968903056	0.993064513	409.8	413.1	no
Zm00001d005036	974	827	523	601	71.926	58.675	43.345	42.25	-0.493736178	0.040423222	0.270954029	840.8	597.1	no
Zm00001d005037	48	75	33	34	3.545	5.321	2.735	2.39	-0.68440346	0.18471635	0.596807488	57.3	35.7	no
Zm00001d005039	205	183	277	706	15.138	12.984	22.957	49.632	1.493904665	9.78E-05	0.00309722	181.1	509.7	yes
Zm00001d005043	13	5	9	2	0.96	0.355	0.746	0.141	-0.474929441	0.707972968	0.928778633	8.4	6.1	no
Zm00001d005047	285	258	146	151	21.046	18.305	12.1	10.615	-0.679664642	0.022541236	0.188554915	253.5	158.3	no
Zm00001d005051	604	485	383	340	44.603	34.41	31.742	23.902	-0.393495514	0.157817556	0.557107923	508.4	387.3	no
Zm00001d005052	116	74	173	109	8.566	5.25	14.338	7.663	0.780779515	0.068682608	0.365405079	88.7	152.7	no
Zm00001d005055	4	1	11	25	0.295	0.071	0.912	1.758	3.00652114	0.009363159	0.103044802	2.3	18.7	no
Zm00001d005059	1197	721	1388	1007	88.394	51.154	115.034	70.792	0.526804944	0.108048092	0.460730443	896	1291.1	no
Zm00001d005062	690	593	956	1203	50.954	42.073	79.231	84.571	0.933207958	8.93E-05	0.00288855	598.9	1143.5	yes
Zm00001d005063	39	42	34	35	2.88	2.98	2.818	2.461	-0.04013236	0.940231701	0.987473098	37.8	36.8	no
Zm00001d005064	309	204	305	291	22.818	14.474	25.278	20.457	0.41022772	0.19797927	0.612627826	239.6	318.5	no
Zm00001d005065	1418	1194	920	1553	104.714	84.713	76.247	109.176	0.090269989	0.741376448	0.939429507	1219.4	1297.7	no
Zm00001d005071	87	56	391	315	6.425	3.973	32.405	22.145	2.505213862	2.10E-12	3.76E-10	66.8	379.3	yes
Zm00001d005072	75	72	88	49	5.538	5.108	7.293	3.445	0.113745292	0.81156393	0.961342163	68.6	74.4	no
Zm00001d005073	135	61	130	104	9.969	4.328	10.774	7.311	0.455988907	0.320753127	0.737247053	91.6	125.8	no
Zm00001d005080	98	80	102	83	7.237	5.676	8.453	5.835	0.255882252	0.523437363	0.859135517	83.1	99.4	no
Zm00001d005081	90	122	67	96	6.646	8.656	5.553	6.749	-0.200081158	0.614520209	0.896716193	98.9	86	no
Zm00001d005082	34	33	29	34	2.511	2.341	2.403	2.39	0.097317826	0.863786627	0.972768867	31.3	33.4	no
Zm00001d005083	201	208	154	144	14.843	14.757	12.763	10.123	-0.261500568	0.404103701	0.796209729	190.9	159.4	no
Zm00001d005085	969	1032	841	957	71.557	73.22	69.7	67.277	0.03315107	0.882553104	0.976412302	933.7	955.4	no
Zm00001d005089	300	289	293	273	22.154	20.504	24.283	19.192	0.138204067	0.621411959	0.899374686	274.9	302.7	no
Zm00001d005090	1358	1396	1278	1384	100.283	99.045	105.917	97.295	0.140601613	0.518350196	0.856818847	1285.1	1416.8	no
Zm00001d005092	373	357	317	513	27.545	25.329	26.272	36.064	0.357222198	0.213125504	0.631556021	340.7	436.1	no
Zm00001d005094	126	104	120	165	9.305	7.379	9.945	11.6	0.4884541	0.161786268	0.562987302	107.4	150.5	no
Zm00001d005097	47	78	16	20	3.471	5.534	1.326	1.406	-1.610301285	0.005342943	0.069368413	58.3	19.1	no
Zm00001d005099	157	157	134	147	11.594	11.139	11.106	10.334	0.028574512	0.92886975	0.986637379	146.5	149.5	no
Zm00001d005100	934	830	875	903	68.972	58.888	72.518	63.481	0.202752969	0.386389524	0.786110505	823.4	947.8	no
Zm00001d005102	539	513	319	407	39.803	36.397	26.438	28.612	-0.35277587	0.162730288	0.564212354	491	384.4	no
Zm00001d005105	391	394	286	539	28.874	27.954	23.703	37.892	0.237350812	0.447287342	0.823167932	366.3	431.5	no
Zm00001d005106	748	704	818	659	55.237	49.948	67.794	46.328	0.227195438	0.395183499	0.791167549	677.7	793.6	no
Zm00001d005107	1324	1341	1001	1209	97.772	95.143	82.96	84.993	-0.085419859	0.697545035	0.925600593	1243.6	1172.1	no
Zm00001d005108	813	693	682	805	60.037	49.168	56.522	56.592	0.166922192	0.485686796	0.841619826	703	789.2	no
Zm00001d005109	119	177	65	82	8.788	12.558	5.387	5.765	-0.825381577	0.03286636	0.2398196	138	77.9	no
Zm00001d005110	524	508	525	577	38.695	36.042	43.511	40.563	0.283419504	0.238633096	0.661477642	481.6	586.2	no
Zm00001d005114	57	59	45	52	4.209	4.186	3.729	3.656	-0.071256124	0.877436218	0.975194615	54.1	51.5	no
Zm00001d005118	298	273	280	499	22.006	19.369	23.206	35.08	0.615908651	0.047747747	0.298357004	266.5	408.1	no
Zm00001d005127	552	616	418	410	40.763	43.705	34.643	28.823	-0.302330391	0.23212733	0.65410241	545	442.1	no
Zm00001d005135	372	416	267	320	27.471	29.515	22.128	22.496	-0.239406297	0.363741141	0.769122637	367.7	311.4	no
Zm00001d005137	197	163	372	412	14.548	11.565	30.83	28.964	1.310867552	2.95E-06	0.000156504	168.1	417	yes
Zm00001d005140	288	286	260	291	21.268	20.291	21.548	20.457	0.128981365	0.633252955	0.903177471	267.9	292.9	no
Zm00001d005144	483	434	536	626	35.668	30.792	44.422	44.008	0.527493178	0.031396241	0.233079471	428	616.9	no
Zm00001d005146	23262	24108	13397	13343	1717.804	1710.443	1110.308	938.014	-0.631361472	0.0025957	0.041251618	22104.6	14270.2	yes
Zm00001d005147	22	27	9	4	1.625	1.916	0.746	0.281	-1.699429426	0.054281636	0.319927573	22.9	7.1	no
Zm00001d005148	14	24	1	23	1.034	1.703	0.083	1.617	-0.54395177	0.618101198	0.898289129	17.7	12	no
Zm00001d005149	86	52	55	70	6.351	3.689	4.558	4.921	0.038936187	0.932890769	0.98706393	64.5	66.2	no
Zm00001d005151	450	493	462	478	33.231	34.978	38.289	33.603	0.187084879	0.453457511	0.825960759	440	501	no
Zm00001d005156	233	210	228	231	17.206	14.899	18.896	16.239	0.243070271	0.403799138	0.79598247	206.8	244.8	no
Zm00001d005157	720	633	751	727	53.169	44.911	62.241	51.108	0.321636644	0.190571296	0.603931085	631.6	789.5	no
Zm00001d005158	174	112	213	273	12.849	7.946	17.653	19.192	0.946029809	0.005338863	0.069351887	133.6	257.3	no
Zm00001d005159	1346	1511	1027	1090	99.397	107.204	85.115	76.627	-0.241720245	0.281897798	0.702690067	1333	1127.4	no
Zm00001d005160	47	26	50	40	3.471	1.845	4.144	2.812	0.501933986	0.372940816	0.77648701	34.1	48.4	no
Zm00001d005161	78	93	153	104	5.76	6.598	12.68	7.311	0.796875635	0.048514112	0.301241054	79.8	138.8	no
Zm00001d005164	506	590	492	893	37.366	41.86	40.776	62.778	0.504852783	0.089393541	0.419072935	511.3	725.2	no
Zm00001d005168	869	732	766	959	64.172	51.935	63.484	67.418	0.290189797	0.228147488	0.649079076	747.4	913.8	no
Zm00001d005169	37	40	26	35	2.732	2.838	2.155	2.461	-0.154680051	0.781751694	0.951886999	35.9	32.2	no
Zm00001d005170	428	363	322	392	31.606	25.755	26.687	27.558	0.036223835	0.891190208	0.977979536	369.3	378.6	no
Zm00001d005173	144	147	96	181	10.634	10.43	7.956	12.724	0.095867	0.796201319	0.955867152	135.8	144.9	no
Zm00001d005177	127	255	92	207	9.378	18.092	7.625	14.552	-0.192452266	0.666577903	0.914738751	178	155.6	no
Zm00001d005178	96	70	73	85	7.089	4.966	6.05	5.976	0.11436945	0.77971588	0.951005044	77.5	83.9	no
Zm00001d005179	1872	1891	1488	1802	138.24	134.165	123.321	126.681	-0.009286372	0.965461806	0.992623281	1756	1744.7	no
Zm00001d005182	170	173	119	139	12.554	12.274	9.862	9.772	-0.224519855	0.482833882	0.84086676	160.1	137	no
Zm00001d005185	415	377	288	397	30.646	26.748	23.869	27.909	-0.030501328	0.909829249	0.981913225	369.7	361.7	no
Zm00001d005188	432	449	387	407	31.901	31.856	32.074	28.612	0.040784799	0.87127796	0.974974806	411.1	423	no
Zm00001d005190	24	21	20	13	1.772	1.49	1.658	0.914	-0.240457609	0.744284229	0.940895902	21	17.9	no
Zm00001d005193	496	433	207	334	36.628	30.721	17.156	23.48	-0.607737445	0.038147198	0.261443226	433.7	284.3	no
Zm00001d005195	478	484	499	385	35.298	34.339	41.356	27.066	0.082359776	0.773399541	0.949452242	448.9	475.6	no
Zm00001d005196	31	26	50	88	2.289	1.845	4.144	6.186	1.445172924	0.004958813	0.065517316	26.6	72.3	no
Zm00001d005199	1603	1324	1415	1561	118.375	93.937	117.271	109.738	0.212127873	0.357801752	0.765120987	1366.5	1582.9	no
Zm00001d005200	2164	2024	1842	2044	159.803	143.601	152.66	143.693	0.080286075	0.707360648	0.928778633	1954.7	2066.6	no
Zm00001d005203	454	696	401	706	33.526	49.381	33.234	49.632	0.114313039	0.72338888	0.933265833	536.2	580.2	no
Zm00001d005205	901	766	756	935	66.535	54.347	62.655	65.731	0.203763245	0.393583163	0.790210162	778.2	896.1	no
Zm00001d005208	261	670	353	954	19.274	47.536	29.256	67.066	0.641858335	0.453191809	0.825909562	433.7	676.6	no
Zm00001d005228	733	621	667	618	54.129	44.059	55.279	43.445	0.120511027	0.637661447	0.90510091	632.1	687.4	no
Zm00001d005229	200	134	123	150	14.769	9.507	10.194	10.545	-0.107509123	0.760510811	0.945104862	156	144.7	no
Zm00001d005231	4614	4134	3236	4079	340.725	293.304	268.191	286.754	-0.075814033	0.725709669	0.934297785	4083.3	3874.1	no
Zm00001d005238	1568	1449	1216	1243	115.79	102.805	100.779	87.383	-0.103117624	0.645275978	0.908076208	1408.2	1311.2	no
Zm00001d005240	290	308	267	308	21.415	21.852	22.128	21.652	0.130305748	0.627489645	0.901271744	279	305.4	no
Zm00001d005241	383	346	330	288	28.283	24.548	27.35	20.246	-0.039940391	0.887490912	0.977029939	340.3	331.2	no
Zm00001d005244	385	451	249	380	28.431	31.998	20.636	26.714	-0.23514691	0.409853422	0.799739338	390	331.1	no
Zm00001d005248	1112	877	1093	1080	82.117	62.222	90.585	75.924	0.320678874	0.196825978	0.611607855	928.7	1160	no
Zm00001d005250	1603	1733	1570	2286	118.375	122.955	130.117	160.706	0.385324676	0.103684615	0.452283861	1556.6	2032.8	no
Zm00001d005251	84	50	20	21	6.203	3.547	1.658	1.476	-1.519881064	0.00663803	0.08123121	62.6	21.8	no
Zm00001d005252	468	480	220	251	34.56	34.056	18.233	17.645	-0.821895067	0.001569267	0.028177244	442.4	250.3	yes
Zm00001d005253	366	304	265	474	27.028	21.569	21.962	33.322	0.308793668	0.32705869	0.742179341	312.8	387.1	no
Zm00001d005256	856	782	1014	906	63.212	55.482	84.038	63.692	0.427109839	0.084813012	0.406529268	764.5	1028.2	no
Zm00001d005257	83	88	97	112	6.129	6.244	8.039	7.874	0.476372096	0.198361732	0.612877476	79.8	111	no
Zm00001d005264	513	562	501	560	37.883	39.873	41.522	39.368	0.169418514	0.483974087	0.840955607	501.6	564.1	no
Zm00001d005265	21	11	9	6	1.551	0.78	0.746	0.422	-0.889509927	0.354151417	0.763139236	15	8.1	no
Zm00001d005269	271	303	233	334	20.012	21.498	19.31	23.48	0.160171616	0.575950116	0.880436772	267.8	299.1	no
Zm00001d005270	122	143	80	82	9.009	10.146	6.63	5.765	-0.51831451	0.155594879	0.553414763	123.6	86.4	no
Zm00001d005271	645	578	602	1136	47.631	41.009	49.892	79.861	0.671685972	0.024960254	0.201732004	570.9	908.9	no
Zm00001d005275	119	153	86	64	8.788	10.855	7.127	4.499	-0.654278567	0.100824537	0.445072687	126.9	80.8	no
Zm00001d005276	8829	8797	6672	7317	651.986	624.14	552.958	514.386	-0.144405663	0.47811981	0.838746531	8225.6	7442.2	no
Zm00001d005277	13	9	4	12	0.96	0.639	0.332	0.844	-0.304740269	0.772924314	0.949445712	10.3	8.3	no
Zm00001d005279	126	108	79	23	9.305	7.663	6.547	1.617	-0.961207992	0.090699713	0.421958664	109.2	56.4	no
Zm00001d005281	697	557	711	927	51.471	39.519	58.926	65.168	0.566010763	0.025529238	0.204922318	585.5	866.6	no
Zm00001d005287	19	15	4	17	1.403	1.064	0.332	1.195	-0.549509201	0.55898791	0.872588294	15.9	10.8	no
Zm00001d005293	1053	844	569	748	77.76	59.881	47.157	52.584	-0.346155402	0.169549425	0.575261966	885.7	696.6	no
Zm00001d005295	1263	1202	1346	1334	93.267	85.281	111.553	93.78	0.314071168	0.164785814	0.567649525	1150.5	1430.5	no
Zm00001d005297	381	329	367	499	28.135	23.342	30.416	35.08	0.465754513	0.082772977	0.401435665	331.4	457.5	no
Zm00001d005298	376	246	153	154	27.766	17.453	12.68	10.826	-0.827460892	0.012567446	0.126478161	290.5	163.8	no
Zm00001d005300	64	70	36	64	4.726	4.966	2.984	4.499	-0.251283745	0.595126703	0.888603764	62.5	52.4	no
Zm00001d005301	328	222	292	409	24.221	15.751	24.2	28.753	0.527221343	0.090660682	0.421958664	256.9	370	no
Zm00001d005302	208	245	165	195	15.36	17.383	13.675	13.709	-0.145325449	0.627636013	0.901271744	211.3	191.1	no
Zm00001d005303	743	680	609	912	54.868	48.245	50.472	64.114	0.270990072	0.291149039	0.7101806	664.2	801.1	no
Zm00001d005306	390	471	687	981	28.8	33.417	56.937	68.964	1.131726546	1.43E-05	0.000628429	401.7	879.9	yes
Zm00001d005308	147	150	89	138	10.855	10.642	7.376	9.701	-0.212571153	0.545797986	0.868489138	138.6	119.4	no
Zm00001d005312	148	226	125	170	10.929	16.035	10.36	11.951	-0.16125095	0.64593254	0.908261071	174.4	155.9	no
Zm00001d005313	68	50	44	64	5.022	3.547	3.647	4.499	0.049416147	0.916664166	0.982733029	55.1	56.9	no
Zm00001d005315	8476	15498	9912	12470	625.918	1099.57	821.48	876.642	0.08520546	0.775308404	0.949452242	11174.8	11854.6	no
Zm00001d005317	179	169	197	155	13.218	11.99	16.327	10.897	0.21898606	0.511988798	0.855138377	162.4	189.3	no
Zm00001d005322	18	68	27	38	1.329	4.825	2.238	2.671	-0.22208165	0.74559603	0.940956576	40	34.3	no
Zm00001d005323	504	379	374	407	37.218	26.89	30.996	28.612	0.011382325	0.966987312	0.99301183	412.3	415.6	no
Zm00001d005324	30	29	21	23	2.215	2.058	1.74	1.617	-0.234614059	0.710044325	0.929235081	27.5	23.4	no
Zm00001d005328	618	521	574	479	45.637	36.965	47.572	33.674	0.08726889	0.751478043	0.942045158	531.7	565.2	no
Zm00001d005329	166	190	120	152	12.258	13.48	9.945	10.686	-0.204880996	0.524218322	0.859325072	166.1	144	no
Zm00001d005334	3005	3359	2355	2706	221.907	238.318	195.176	190.232	-0.143334579	0.500365765	0.849696374	2969.2	2688.4	no
Zm00001d005338	1301	1336	1262	1535	96.074	94.788	104.591	107.911	0.26935214	0.217392101	0.636272734	1230.5	1483	no
Zm00001d005343	559	586	611	663	41.28	41.576	50.638	46.609	0.343540821	0.146486608	0.536768578	534.3	678	no
Zm00001d005344	850	727	495	524	62.769	51.58	41.024	36.837	-0.440007321	0.072411716	0.376427048	736.2	542.7	no
Zm00001d005346	160	136	117	142	11.815	9.649	9.697	9.983	-0.008325389	0.980109935	0.995727889	138.2	137.3	no
Zm00001d005347	1532	1484	1613	2096	113.132	105.289	133.681	147.349	0.479575406	0.030133261	0.226527039	1407.6	1962.4	no
Zm00001d005348	239	256	134	146	17.649	18.163	11.106	10.264	-0.632811893	0.035200211	0.249266727	231	149	no
Zm00001d005349	19	22	19	26	1.403	1.561	1.575	1.828	0.315097996	0.645560335	0.908151181	19.1	23.8	no
Zm00001d005350	376	301	248	386	27.766	21.356	20.554	27.136	0.078666659	0.792955418	0.954763468	316.1	333.5	no
Zm00001d005351	197	227	182	231	14.548	16.105	15.084	16.239	0.145243495	0.625685541	0.901115987	197.8	218.7	no
Zm00001d005355	38	35	72	36	2.806	2.483	5.967	2.531	0.784567017	0.165256858	0.56779324	34.1	58.9	no
Zm00001d005356	135	114	175	144	9.969	8.088	14.504	10.123	0.557768438	0.111680788	0.467123284	116.2	171.3	no
Zm00001d005358	1485	1256	1342	1711	109.661	89.112	111.221	120.283	0.337198523	0.146055558	0.536036046	1279.6	1616.3	no
Zm00001d005359	102	115	92	88	7.532	8.159	7.625	6.186	-0.075311489	0.839785925	0.967441856	101.2	96.2	no
Zm00001d005361	550	468	489	467	40.615	33.204	40.527	32.83	0.103875169	0.690550914	0.92328228	475.2	510.9	no
Zm00001d005368	197	224	234	290	14.548	15.893	19.393	20.387	0.499792637	0.081627037	0.399267988	196.4	277.7	no
Zm00001d005370	363	240	290	272	26.806	17.028	24.034	19.122	0.092983406	0.769989309	0.948053485	281.6	300.5	no
Zm00001d005372	615	569	607	511	45.415	40.37	50.307	35.923	0.117649777	0.658926843	0.913073781	552.6	599.9	no
Zm00001d005373	1065	880	941	873	78.646	62.435	77.988	61.372	0.095364489	0.703623731	0.92793649	908	970.3	no
Zm00001d005375	5	5	14	1	0.369	0.355	1.16	0.07	0.845656026	0.549331922	0.869497878	4.7	8.5	no
Zm00001d005381	6	10	17	15	0.443	0.709	1.409	1.055	1.198199544	0.188754822	0.601905703	7.5	17.1	no
Zm00001d005391	1316	1419	945	1162	97.181	100.677	78.319	81.689	-0.192303514	0.387911471	0.786716465	1276.2	1116.8	no
Zm00001d005392	876	964	739	920	64.689	68.395	61.246	64.676	0.034188212	0.882325807	0.976335936	858.5	879	no
Zm00001d005393	278	266	297	228	20.529	18.872	24.615	16.028	0.152678162	0.622818923	0.899728234	253.9	282.5	no
Zm00001d005394	1860	1528	2282	2699	137.353	108.41	189.126	189.74	0.740977174	0.001137443	0.021938173	1581.7	2643.4	yes
Zm00001d005395	357	311	302	498	26.363	22.065	25.029	35.009	0.43108952	0.146184228	0.536119753	311.8	420.1	no
Zm00001d005396	228	174	183	196	16.837	12.345	15.167	13.779	0.104125556	0.740473876	0.938986146	187.7	201.8	no
Zm00001d005399	86	64	81	68	6.351	4.541	6.713	4.78	0.18897895	0.66074388	0.913454805	70	80	no
Zm00001d005402	191	174	194	184	14.105	12.345	16.078	12.935	0.245086561	0.42839914	0.811947733	170.4	202	no
Zm00001d005403	536	425	456	366	39.581	30.153	37.792	25.73	-0.023439452	0.936397026	0.987430805	448.7	441.7	no
Zm00001d005406	521	509	392	507	38.474	36.113	32.488	35.642	-0.014523656	0.953538662	0.989498027	480.7	475.7	no
Zm00001d005421	1182	1155	541	969	87.286	81.946	44.837	68.121	-0.462818426	0.09985156	0.442736944	1090.7	790.9	no
Zm00001d005423	111	150	92	147	8.197	10.642	7.625	10.334	0.047379301	0.899338394	0.979715772	121.7	125.6	no
Zm00001d005424	280	333	241	240	20.677	23.626	19.973	16.872	-0.156512325	0.582079552	0.883272294	286	256.7	no
Zm00001d005429	110	91	125	147	8.123	6.456	10.36	10.334	0.621917998	0.076336926	0.386645435	93.8	144.4	no
Zm00001d005430	33	74	25	25	2.437	5.25	2.072	1.758	-0.903590962	0.134933267	0.515376705	49.9	26.7	no
Zm00001d005431	146	136	156	160	10.782	9.649	12.929	11.248	0.35559299	0.270070424	0.694104432	131.6	168.5	no
Zm00001d005433	13	12	5	17	0.96	0.851	0.414	1.195	-0.033663894	0.972303856	0.994315388	11.7	11.3	no
Zm00001d005437	6	14	2	9	0.443	0.993	0.166	0.633	-0.714202523	0.559056746	0.872611873	9.3	5.6	no
Zm00001d005441	351	212	514	508	25.92	15.041	42.599	35.712	1.05247866	0.000874766	0.017921091	263	545.5	yes
Zm00001d005442	497	578	489	661	36.701	41.009	40.527	46.468	0.277467648	0.275167412	0.697563496	501.5	607.7	no
Zm00001d005445	106	152	66	96	7.828	10.784	5.47	6.749	-0.492652127	0.209666693	0.627223026	120.3	85.4	no
Zm00001d005450	468	381	379	415	34.56	27.032	31.411	29.175	0.09178796	0.728542176	0.935507071	396.4	422.4	no
Zm00001d005451	724	683	755	895	53.464	48.458	62.572	62.919	0.415171132	0.071794236	0.374758453	656.7	875.6	no
Zm00001d005453	1358	1257	1365	1419	100.283	89.183	113.128	99.756	0.28153339	0.206113806	0.622979196	1220.5	1483.7	no
Zm00001d005454	291	261	702	575	21.489	18.518	58.18	40.423	1.411694862	5.25E-07	3.47E-05	257.7	685.8	yes
Zm00001d005456	387	379	323	319	28.578	26.89	26.769	22.426	-0.061512876	0.815738492	0.962265304	357.5	342.7	no
Zm00001d005457	58	38	48	77	4.283	2.696	3.978	5.413	0.553586634	0.261039439	0.685096816	44.8	65.7	no
Zm00001d005459	274	246	210	336	20.234	17.453	17.404	23.621	0.243039362	0.425798063	0.810276121	242.7	287	no
Zm00001d005460	856	696	1189	1136	63.212	49.381	98.541	79.861	0.777762572	0.001761762	0.030842721	724.6	1242.4	yes
Zm00001d005461	322	389	230	230	23.778	27.599	19.062	16.169	-0.435037739	0.123519767	0.493659477	331.7	245.5	no
Zm00001d005462	242	237	202	245	17.871	16.815	16.741	17.224	0.084868211	0.765320717	0.946909261	223.5	237	no
Zm00001d005466	48	45	54	73	3.545	3.193	4.475	5.132	0.629968169	0.170913921	0.577524579	43.4	67.1	no
Zm00001d005468	309	278	228	245	22.818	19.724	18.896	17.224	-0.12211773	0.661295377	0.913454805	274	251.8	no
Zm00001d005470	220	474	168	240	16.246	33.63	13.923	16.872	-0.586843	0.129438829	0.505619786	323.4	215.2	no
Zm00001d005472	92	84	6	18	6.794	5.96	0.497	1.265	-2.711363736	4.08E-06	0.000208417	82.1	12.4	yes
Zm00001d005473	154	143	71	109	11.372	10.146	5.884	7.663	-0.546790841	0.131965145	0.50960657	138.6	94.7	no
Zm00001d005478	2768	3798	2374	2577	204.406	269.465	196.751	181.163	-0.21691676	0.372024333	0.775309813	3062.2	2634.8	no
Zm00001d005479	69	102	77	67	5.095	7.237	6.382	4.71	-0.049065996	0.909034607	0.981764861	79.7	77.2	no
Zm00001d005480	225	266	151	234	16.615	18.872	12.514	16.45	-0.175800217	0.577076382	0.88094221	229.1	202.6	no
Zm00001d005482	93	49	95	85	6.868	3.477	7.873	5.976	0.537824515	0.238943837	0.661634145	66.3	96.4	no
Zm00001d005484	59	49	51	68	4.357	3.477	4.227	4.78	0.320681136	0.483604414	0.840953971	50.4	62.9	no
Zm00001d005485	955	1182	686	764	70.523	83.862	56.854	53.709	-0.370678556	0.122784694	0.491755783	996.8	771	no
Zm00001d005489	1086	890	1208	985	80.197	63.145	100.116	69.246	0.352168319	0.189287111	0.602652544	922.5	1177.9	no
Zm00001d005495	303	345	297	327	22.375	24.477	24.615	22.988	0.134596422	0.615040868	0.896931249	302.3	331.9	no
Zm00001d005497	301	197	188	230	22.228	13.977	15.581	16.169	-0.069518502	0.831633657	0.964688405	232.6	221.6	no
Zm00001d005498	400	371	344	387	29.538	26.322	28.51	27.206	0.110731686	0.666123451	0.914580013	359.9	388.6	no
Zm00001d005501	131	193	102	187	9.674	13.693	8.453	13.146	0.00385986	0.991970991	0.998858164	151.1	151.3	no
Zm00001d005502	981	999	666	670	72.443	70.878	55.196	47.101	-0.374795968	0.106693347	0.458287992	924	712.7	no
Zm00001d005503	712	685	414	528	52.578	48.6	34.311	37.118	-0.386246791	0.110809902	0.465688086	652	498.7	no
Zm00001d005504	109	114	69	102	8.049	8.088	5.719	7.171	-0.205692184	0.587311471	0.885919249	104.1	90.1	no
Zm00001d005506	268	383	268	427	19.791	27.174	22.211	30.018	0.268081768	0.395639517	0.791375125	303.6	365.4	no
Zm00001d005507	600	549	507	737	44.308	38.951	42.019	51.811	0.290914369	0.258987919	0.682613986	536.3	655.8	no
Zm00001d005513	721	603	644	726	53.243	42.782	53.373	51.038	0.236501377	0.332242149	0.745500571	618.1	728.2	no
Zm00001d005516	245	242	134	162	18.092	17.17	11.106	11.389	-0.533443298	0.07413698	0.380348735	227.3	157	no
Zm00001d005520	62	48	35	61	4.578	3.406	2.901	4.288	-0.025789525	0.958842506	0.991714491	51.4	50.3	no
Zm00001d005528	12	25	4	17	0.886	1.774	0.332	1.195	-0.669473544	0.481935814	0.840013273	17.2	10.8	no
Zm00001d005532	228	168	221	231	16.837	11.919	18.316	16.239	0.380935782	0.22377329	0.644453513	184.9	240.8	no
Zm00001d005535	169	158	101	129	12.48	11.21	8.371	9.069	-0.325032609	0.327263506	0.742179341	152.6	121.8	no
Zm00001d005538	355	309	377	263	26.215	21.923	31.245	18.489	0.15499831	0.629387204	0.901725711	310	345.4	no
Zm00001d005539	285	294	272	252	21.046	20.859	22.543	17.716	0.052043696	0.853945605	0.971405696	270.2	280.3	no
Zm00001d005542	1871	1642	1173	1645	138.166	116.499	97.215	115.644	-0.140532938	0.553770574	0.870744579	1639.8	1487.4	no
Zm00001d005544	40	40	40	27	2.954	2.838	3.315	1.898	-0.049022479	0.930867417	0.986742773	37.3	36.2	no
Zm00001d005546	1320	1155	954	1176	97.477	81.946	79.065	82.673	-0.033236186	0.884845439	0.977016376	1155.3	1128.9	no
Zm00001d005547	252	241	259	215	18.609	17.099	21.465	15.115	0.143792306	0.636596842	0.904867	230.1	254.4	no
Zm00001d005550	129	92	83	106	9.526	6.527	6.879	7.452	-0.043778105	0.90938339	0.9818916	103.2	100.1	no
Zm00001d005554	119	104	79	117	8.788	7.379	6.547	8.225	-0.009555382	0.979647623	0.995564077	104.1	103.3	no
Zm00001d005558	1085	1057	925	1221	80.123	74.993	76.662	85.836	0.183277163	0.424442828	0.809840929	999.7	1134.9	no
Zm00001d005563	273	219	275	302	20.16	15.538	22.791	21.231	0.418159336	0.14499815	0.533820488	229.7	307	no
Zm00001d005573	1133	1085	1088	1266	83.667	76.98	90.171	89	0.272034708	0.217633907	0.636341806	1035.2	1249.9	no
Zm00001d005578	23	10	3	1	1.698	0.709	0.249	0.07	-2.83314083	0.024281883	0.198140925	15.4	2.2	no
Zm00001d005579	522	467	339	368	38.548	33.133	28.095	25.87	-0.295253852	0.246412701	0.668877017	461.6	376.3	no
Zm00001d005583	5	8	11	3	0.369	0.568	0.912	0.211	0.342919361	0.783061631	0.952013628	6.1	7.7	no
Zm00001d005584	477	454	309	376	35.225	32.211	25.609	26.433	-0.258340438	0.309202849	0.727915654	434.5	363.2	no
Zm00001d005586	218	187	155	209	16.098	13.267	12.846	14.693	0.025981372	0.933223903	0.98706393	189.1	192.4	no
Zm00001d005587	365	353	395	313	26.954	25.045	32.737	22.004	0.182646136	0.530956298	0.862707961	335.1	380.6	no
Zm00001d005590	718	620	468	400	53.021	43.988	38.787	28.12	-0.424936365	0.115662656	0.476678835	624.6	465.5	no
Zm00001d005591	95	107	37	50	7.015	7.592	3.066	3.515	-1.033670495	0.015190034	0.144290721	94.2	46	no
Zm00001d005593	9	14	13	17	0.665	0.993	1.077	1.195	0.566383326	0.511187647	0.8545851	10.7	15.9	no
Zm00001d005594	347	330	541	744	25.625	23.413	44.837	52.303	1.103369681	1.66E-05	0.000715548	316	678.7	yes
Zm00001d005598	62	40	84	90	4.578	2.838	6.962	6.327	0.959276768	0.030452516	0.22820452	47.6	92.6	no
Zm00001d005599	144	130	85	144	10.634	9.223	7.045	10.123	-0.08755706	0.81226301	0.961577515	127.9	120.2	no
Zm00001d005600	24	32	25	43	1.772	2.27	2.072	3.023	0.452466187	0.453967292	0.826480722	26.1	35.7	no
Zm00001d005602	27	28	17	11	1.994	1.987	1.409	0.773	-0.767449628	0.289845312	0.708456942	25.7	15.1	no
Zm00001d005609	532	973	371	272	39.286	69.034	30.747	19.122	-1.0185772	0.003985368	0.056175195	701.5	346.5	no
Zm00001d005612	62	104	54	62	4.578	7.379	4.475	4.359	-0.328815009	0.468325951	0.832860381	77.4	61.6	no
Zm00001d005614	364	377	359	579	26.88	26.748	29.753	40.704	0.51238836	0.070482808	0.370751273	345.8	492.9	no
Zm00001d005616	99	89	73	157	7.311	6.314	6.05	11.037	0.452438551	0.285927968	0.704821143	87.8	119.8	no
Zm00001d005621	9	8	8	1	0.665	0.568	0.663	0.07	-0.671454262	0.614964145	0.896931249	7.9	5	no
Zm00001d005622	103	275	65	45	7.606	19.511	5.387	3.164	-1.571318697	0.001847917	0.031794209	176.1	59.4	yes
Zm00001d005624	292	248	190	175	21.563	17.595	15.747	12.303	-0.369513354	0.223299637	0.643921477	252.1	195.3	no
Zm00001d005627	437	397	457	491	32.271	28.167	37.875	34.517	0.374383982	0.135934166	0.517181246	389.3	504.7	no
Zm00001d005628	197	221	110	204	14.548	15.68	9.117	14.341	-0.244908631	0.485027568	0.841100644	195	164.3	no
Zm00001d005631	131	126	126	99	9.674	8.94	10.443	6.96	0.01024254	0.9777102	0.994989707	119.9	121	no
Zm00001d005632	140	147	80	91	10.338	10.43	6.63	6.397	-0.559612799	0.110972123	0.465853269	133.9	90.9	no
Zm00001d005636	2990	2640	2550	3432	220.799	187.306	211.337	241.27	0.266749649	0.237958245	0.660810876	2628	3161.5	no
Zm00001d005638	694	666	368	487	51.249	47.252	30.499	34.236	-0.488884514	0.04815676	0.299662592	634.7	452.1	no
Zm00001d005641	665	649	448	621	49.108	46.046	37.129	43.656	-0.119045339	0.632853079	0.903088408	613.2	564.4	no
Zm00001d005642	4870	4752	3259	3900	359.63	337.15	270.097	274.17	-0.241662141	0.243266682	0.666565685	4490.5	3797.9	no
Zm00001d005645	559	637	494	590	41.28	45.195	40.941	41.477	0.043697625	0.857481824	0.97157682	558	575.1	no
Zm00001d005647	976	1146	1019	1636	72.074	81.308	84.452	115.011	0.495577595	0.059820041	0.338287089	990	1395.4	no
Zm00001d005648	350	306	257	275	25.846	21.71	21.299	19.333	-0.112744091	0.680834621	0.919349712	306.2	283.3	no
Zm00001d005649	1341	1290	1139	1096	99.027	91.524	94.397	77.049	-0.040581576	0.859884491	0.97227869	1227.9	1194.1	no
Zm00001d005650	93	135	72	100	6.868	9.578	5.967	7.03	-0.226201785	0.566797566	0.875971758	106.3	90.8	no
Zm00001d005652	24	12	6	5	1.772	0.851	0.497	0.352	-1.515307445	0.124035794	0.494680358	16.8	5.9	no
Zm00001d005653	387	407	238	400	28.578	28.876	19.725	28.12	-0.144668623	0.625207672	0.900700056	370.5	334.8	no
Zm00001d005654	108	263	79	220	7.975	18.66	6.547	15.466	-0.158158414	0.754500631	0.942863331	172.8	154.7	no
Zm00001d005656	43	100	64	44	3.175	7.095	5.304	3.093	-0.195317296	0.71849499	0.931073939	66.6	58.3	no
Zm00001d005657	219	264	146	183	16.172	18.731	12.1	12.865	-0.370039398	0.2239074	0.644556478	225.3	174.3	no
Zm00001d005658	147	216	97	61	10.855	15.325	8.039	4.288	-0.988472978	0.017002992	0.156634199	169.3	85.6	no
Zm00001d005659	59	109	40	26	4.357	7.733	3.315	1.828	-1.138582768	0.032954898	0.239969544	78.3	35.7	no
Zm00001d005661	101	85	50	90	7.458	6.031	4.144	6.327	-0.240525069	0.574924229	0.880187326	86.8	73.3	no
Zm00001d005662	329	288	262	358	24.295	20.433	21.714	25.167	0.186192538	0.505054612	0.852346946	288	327.5	no
Zm00001d005663	14	40	29	20	1.034	2.838	2.403	1.406	0.069021992	0.924765392	0.985137637	25.2	26.5	no
Zm00001d005664	78	119	137	96	5.76	8.443	11.354	6.749	0.450610365	0.280877933	0.701581826	91.9	125.7	no
Zm00001d005666	24	17	70	72	1.772	1.206	5.801	5.062	1.982971198	0.000133251	0.004034587	19.1	75.7	yes
Zm00001d005671	73	77	59	26	5.391	5.463	4.89	1.828	-0.596721041	0.268642231	0.692579274	70	46.5	no
Zm00001d005672	298	225	272	259	22.006	15.964	22.543	18.208	0.216076863	0.474774009	0.836520232	244.2	283.8	no
Zm00001d005674	314	308	244	313	23.188	21.852	20.222	22.004	0.023003548	0.932557395	0.98706393	290.3	294.8	no
Zm00001d005675	1143	957	896	963	84.406	67.898	74.258	67.699	0.013506621	0.954389638	0.989910521	980.4	989.6	no
Zm00001d005678	264	226	274	266	19.495	16.035	22.708	18.7	0.333812096	0.24787203	0.670040946	228.7	288.4	no
Zm00001d005680	138	85	119	216	10.191	6.031	9.862	15.185	0.753634214	0.06143889	0.343121759	104.2	175.4	no
Zm00001d005681	47	40	28	52	3.471	2.838	2.321	3.656	0.047657882	0.929783635	0.986729643	40.6	41.9	no
Zm00001d005682	31	20	23	12	2.289	1.419	1.906	0.844	-0.328950538	0.657835109	0.912655573	23.8	19.1	no
Zm00001d005684	495	620	586	728	36.554	43.988	48.566	51.178	0.420953782	0.09599106	0.435191134	520.1	696.2	no
Zm00001d005685	68	44	208	131	5.022	3.122	17.238	9.209	1.809341937	3.30E-05	0.001258523	52.3	183.5	yes
Zm00001d005687	444	370	376	381	32.788	26.251	31.162	26.784	0.087083497	0.744317064	0.940895902	380	403.8	no
Zm00001d005692	15	8	15	4	1.108	0.568	1.243	0.281	-0.041506114	0.968813069	0.993064513	10.7	10.5	no
Zm00001d005693	20	38	11	34	1.477	2.696	0.912	2.39	-0.212445919	0.774035279	0.949452242	27	23.2	no
Zm00001d005694	454	362	382	576	33.526	25.684	31.659	40.493	0.40586262	0.152728515	0.549055845	381	504.5	no
Zm00001d005695	1574	1311	1317	1711	116.234	93.014	109.149	120.283	0.250570873	0.286732097	0.70532556	1346.8	1602.1	no
Zm00001d005696	426	325	331	346	31.458	23.058	27.432	24.324	0.040579891	0.884982798	0.977016376	350.7	360.7	no
Zm00001d005698	106	307	103	183	7.828	21.781	8.536	12.865	-0.359147552	0.455079818	0.82695369	192.4	149.8	no
Zm00001d005699	377	495	394	558	27.84	35.12	32.654	39.227	0.305113088	0.273940242	0.696464455	406.7	502.3	no
Zm00001d005705	153	153	149	115	11.298	10.855	12.349	8.085	-0.009909865	0.977581895	0.994989707	142.8	142	no
Zm00001d005707	433	373	416	353	31.975	26.464	34.477	24.816	0.131856129	0.640635186	0.906123972	376.2	412.5	no
Zm00001d005708	103	88	94	91	7.606	6.244	7.79	6.397	0.147254087	0.69874379	0.925944892	89.2	98.8	no
Zm00001d005711	102	110	92	96	7.532	7.804	7.625	6.749	0.017545685	0.961765578	0.992293701	98.9	100.2	no
Zm00001d005713	416	474	291	333	30.72	33.63	24.117	23.41	-0.324840072	0.21073162	0.628678997	415.2	331.5	no
Zm00001d005714	69	41	108	50	5.095	2.909	8.951	3.515	0.744837291	0.170121781	0.576175303	51.4	86.3	no
Zm00001d005715	438	557	726	605	32.345	39.519	60.169	42.532	0.621630363	0.026120938	0.208049647	464.1	714.4	no
Zm00001d005716	100	86	62	86	7.385	6.102	5.138	6.046	-0.150356773	0.706733751	0.928602389	86.8	78.1	no
Zm00001d005717	1	8	14	7	0.074	0.568	1.16	0.492	1.445047377	0.254500144	0.677443002	4.2	11.4	no
Zm00001d005719	8	10	12	22	0.591	0.709	0.995	1.547	1.087349034	0.218549788	0.636810569	8.4	17.8	no
Zm00001d005726	533	826	508	1144	39.36	58.604	42.102	80.423	0.440434834	0.220292261	0.639225826	633.7	859.5	no
Zm00001d005727	100	182	150	204	7.385	12.913	12.432	14.341	0.509286434	0.180350259	0.590500112	131.4	187	no
Zm00001d005732	920	783	813	1214	67.938	55.553	67.379	85.344	0.425962065	0.097197941	0.438365728	795	1067.7	no
Zm00001d005733	33	35	20	53	2.437	2.483	1.658	3.726	0.25872692	0.675197223	0.918101893	31.7	37.8	no
Zm00001d005735	62	98	79	82	4.578	6.953	6.547	5.765	0.201093675	0.636047229	0.904365848	74.6	85.8	no
Zm00001d005736	666	562	1381	1509	49.181	39.873	114.454	106.083	1.423446606	1.18E-09	1.49E-07	573.3	1537.7	yes
Zm00001d005737	33	24	13	11	2.437	1.703	1.077	0.773	-1.051632572	0.152617136	0.548786433	26.6	12.9	no
Zm00001d005740	491	656	227	447	36.258	46.543	18.813	31.424	-0.60228531	0.068411469	0.364826713	535	352	no
Zm00001d005742	26	24	15	9	1.92	1.703	1.243	0.633	-0.850405011	0.268986909	0.69270998	23.3	13	no
Zm00001d005743	774	735	511	472	57.157	52.148	42.35	33.182	-0.422077352	0.091650893	0.424844016	704.3	525.9	no
Zm00001d005748	76	53	34	27	5.612	3.76	2.818	1.898	-0.881251137	0.092113697	0.42618972	60.2	32.8	no
Zm00001d005751	283	256	277	332	20.898	18.163	22.957	23.34	0.361003955	0.185778718	0.597929866	251.6	323.1	no
Zm00001d005752	675	571	497	544	49.846	40.512	41.19	38.243	-0.070790525	0.775493532	0.949452242	581.7	553.8	no
Zm00001d005754	321	284	258	328	23.705	20.15	21.382	23.058	0.136272988	0.620255854	0.899070776	282.4	310.3	no
Zm00001d005756	525	414	554	540	38.769	29.373	45.914	37.962	0.413921415	0.12038663	0.487223676	438.4	584.2	no
Zm00001d005757	61	95	60	80	4.505	6.74	4.973	5.624	0.026051455	0.952561627	0.98925079	72.7	74	no
Zm00001d005760	41	37	232	363	3.028	2.625	19.228	25.519	3.104762822	7.65E-18	2.78E-15	36.4	313	yes
Zm00001d005762	790	594	1021	746	58.338	42.144	84.618	52.444	0.558941879	0.062985661	0.348843784	646.2	952.4	no
Zm00001d005764	157	242	157	260	11.594	17.17	13.012	18.278	0.236266397	0.506938081	0.853144513	186	219	no
Zm00001d005765	316	314	224	244	23.335	22.278	18.565	17.153	-0.239755515	0.379751525	0.781462858	294	249	no
Zm00001d005766	157	521	227	404	11.594	36.965	18.813	28.401	0.066903906	0.888010192	0.977029939	315.7	330.6	no
Zm00001d005767	6	13	2	6	0.443	0.922	0.166	0.422	-1.087640995	0.391898872	0.78901264	8.9	4.1	no
Zm00001d005769	268	280	180	259	19.791	19.866	14.918	18.208	-0.142201836	0.627702566	0.901271744	255.7	231.5	no
Zm00001d005772	108	122	132	102	7.975	8.656	10.94	7.171	0.228194638	0.542132422	0.867198316	107.3	125.9	no
Zm00001d005775	19	40	2	0	1.403	2.838	0.166	0	-4.667990092	0.000451247	0.010720164	27.5	1.1	yes
Zm00001d005776	120	120	126	116	8.862	8.514	10.443	8.155	0.207784627	0.552465871	0.870228185	112	129.5	no
Zm00001d005779	2130	1971	2471	1805	157.292	139.841	204.79	126.892	0.267616868	0.325854781	0.740750247	1914.1	2304.7	no
Zm00001d005781	140	126	74	61	10.338	8.94	6.133	4.288	-0.779350787	0.043908938	0.284366483	124.2	72.5	no
Zm00001d005782	17	21	44	78	1.255	1.49	3.647	5.483	1.852830825	0.001011832	0.020031519	17.7	63.9	yes
Zm00001d005783	190	200	357	395	14.031	14.19	29.587	27.769	1.135900353	2.76E-05	0.001099207	182	400	yes
Zm00001d005785	1170	1066	1142	841	86.4	75.632	94.646	59.122	0.033416383	0.904512894	0.981023983	1043.7	1068.5	no
Zm00001d005789	624	581	697	781	46.08	41.221	57.766	54.904	0.482406206	0.039544469	0.267603747	562.4	785.8	no
Zm00001d005790	69	124	132	214	5.095	8.798	10.94	15.044	1.015909901	0.011927905	0.122080676	90	181.8	no
Zm00001d005791	940	1210	994	1270	69.415	85.849	82.38	89.281	0.25732071	0.294431454	0.713665025	1002.8	1198.5	no
Zm00001d005794	795	737	801	938	58.708	52.29	66.385	65.942	0.368659951	0.108227719	0.460910618	715	923.2	no
Zm00001d005795	846	1133	685	749	62.474	80.385	56.771	52.655	-0.274828004	0.277990855	0.699777897	923	763	no
Zm00001d005798	291	314	483	545	21.489	22.278	40.03	38.314	0.95270424	0.000159283	0.004628766	282.3	546.4	yes
Zm00001d005802	0	6	8	13	0	0.426	0.663	0.914	1.984188737	0.161643559	0.562711097	2.8	11	no
Zm00001d005803	17	29	16	13	1.255	2.058	1.326	0.914	-0.465027092	0.541050653	0.866380862	21.4	15.6	no
Zm00001d005804	10	5	8	6	0.738	0.355	0.663	0.422	0.101320217	0.929983755	0.986729643	7	7.5	no
Zm00001d005808	80	100	81	102	5.908	7.095	6.713	7.171	0.207704189	0.59043616	0.887103697	84	96.9	no
Zm00001d005811	10	12	24	42	0.738	0.851	1.989	2.953	1.755792942	0.013972189	0.136016896	10.3	34.6	no
Zm00001d005812	536	493	565	688	39.581	34.978	46.826	48.366	0.468244395	0.052667002	0.314690115	480.3	664.3	no
Zm00001d005813	384	695	810	1325	28.357	49.31	67.131	93.148	1.157096111	0.00050005	0.011633469	503	1121.4	yes
Zm00001d005814	8	5	10	3	0.591	0.355	0.829	0.211	0.230896321	0.854172393	0.971405696	6.1	7.2	no
Zm00001d005816	47	87	45	60	3.471	6.173	3.729	4.218	-0.16920617	0.731579609	0.936285581	62.5	55.5	no
Zm00001d005817	709	594	803	883	52.357	42.144	66.551	62.075	0.560118512	0.020224889	0.175270545	608.3	896.9	no
Zm00001d005818	2997	2603	2871	3425	221.316	184.681	237.941	240.778	0.353737781	0.104465704	0.453730202	2614.1	3340.4	no
Zm00001d005819	140	123	150	173	10.338	8.727	12.432	12.162	0.482906683	0.137094084	0.518831909	122.8	171.6	no
Zm00001d005822	100	71	84	116	7.385	5.037	6.962	8.155	0.404687824	0.310910762	0.729645101	79.9	105.6	no
Zm00001d005823	14	49	16	31	1.034	3.477	1.326	2.179	-0.252857079	0.737426996	0.938042979	29.3	24.6	no
Zm00001d005824	86	103	108	123	6.351	7.308	8.951	8.647	0.477214	0.18810414	0.600863952	88.2	122.7	no
Zm00001d005826	444	512	485	638	32.788	36.326	40.196	44.851	0.413617786	0.102310362	0.448904654	446	593.9	no
Zm00001d005828	80	63	74	87	5.908	4.47	6.133	6.116	0.35649215	0.385225761	0.785228659	66.8	85.5	no
Zm00001d005831	725	654	649	864	53.538	46.401	53.787	60.739	0.313859651	0.196015392	0.61107541	643.7	799.9	no
Zm00001d005833	336	357	336	378	24.812	25.329	27.847	26.573	0.231020142	0.371468603	0.774767877	323.4	379.5	no
Zm00001d005834	191	184	143	131	14.105	13.055	11.851	9.209	-0.25682567	0.426143519	0.810276121	175	146.6	no
Zm00001d005843	247	138	80	63	18.24	9.791	6.63	4.429	-1.228652814	0.00331052	0.049001149	179.9	76.9	yes
Zm00001d005846	236	236	128	216	17.428	16.744	10.608	15.185	-0.28507019	0.382539886	0.784134659	220.3	180.5	no
Zm00001d005847	150	148	210	168	11.077	10.5	17.404	11.81	0.545103447	0.102687399	0.44972152	139.1	203.2	no
Zm00001d005848	598	359	465	555	44.16	25.471	38.538	39.017	0.275768361	0.371629429	0.774914408	447.1	541.2	no
Zm00001d005849	638	618	376	491	47.114	43.847	31.162	34.517	-0.353418216	0.152796903	0.549055845	586.2	458.7	no
Zm00001d005851	13	30	22	16	0.96	2.128	1.823	1.125	0.027804539	0.971002281	0.993891514	20	20.5	no
Zm00001d005852	82	64	45	70	6.055	4.541	3.729	4.921	-0.169490361	0.706588455	0.928602389	68.2	60.5	no
Zm00001d005856	517	417	323	427	38.178	29.586	26.769	30.018	-0.136253937	0.614758009	0.896931249	436.1	396.6	no
Zm00001d005858	364	346	231	269	26.88	24.548	19.145	18.911	-0.319676539	0.232879092	0.654490194	331.4	265.5	no
Zm00001d005860	1339	1177	1433	1567	98.88	83.507	118.763	110.16	0.442581953	0.048385377	0.300592788	1174.4	1596.2	no
Zm00001d005863	270	142	284	404	19.938	10.075	23.537	28.401	0.915551851	0.011260604	0.117143469	192.5	363	no
Zm00001d005864	183	200	126	105	13.514	14.19	10.443	7.382	-0.529598585	0.118201698	0.481995272	178.7	124	no
Zm00001d005865	119	106	89	118	8.788	7.521	7.376	8.295	0.060711406	0.866730855	0.973333905	105	109.5	no
Zm00001d005866	553	436	707	463	40.837	30.934	58.594	32.549	0.453651364	0.161060532	0.562461141	461.8	632.7	no
Zm00001d005867	6	11	5	15	0.443	0.78	0.414	1.055	0.389535866	0.717396036	0.930849598	7.9	10.3	no
Zm00001d005871	16	12	1	4	1.182	0.851	0.083	0.281	-2.326589473	0.059892179	0.338378048	13.1	2.6	no
Zm00001d005874	272	276	193	211	20.086	19.582	15.995	14.833	-0.250846157	0.374148143	0.776824582	255.7	215	no
Zm00001d005875	56	92	351	405	4.135	6.527	29.09	28.472	2.540574688	3.09E-14	7.28E-12	69	401.5	yes
Zm00001d005879	11	50	17	16	0.812	3.547	1.409	1.125	-0.688430455	0.402241608	0.795521854	28.4	17.6	no
Zm00001d005881	197	104	171	106	14.548	7.379	14.172	7.452	0.091446899	0.835259797	0.965924609	140.6	150.1	no
Zm00001d005884	144	166	147	197	10.634	11.778	12.183	13.849	0.331111936	0.301796732	0.721130741	144.6	181.8	no
Zm00001d005885	44	53	35	36	3.249	3.76	2.901	2.531	-0.258701763	0.61585421	0.897270313	45.3	37.9	no
Zm00001d005888	707	966	1116	1692	52.209	68.537	92.491	118.948	0.922301604	0.000702511	0.015064765	780.3	1478.4	yes
Zm00001d005889	16	9	6	1	1.182	0.639	0.497	0.07	-1.602203353	0.200421802	0.615362428	11.7	3.9	no
Zm00001d005890	67	42	13	19	4.948	2.98	1.077	1.336	-1.589988707	0.009055301	0.10105155	50.9	16.9	no
Zm00001d005892	137	278	141	74	10.117	19.724	11.686	5.202	-0.727685838	0.11872819	0.483110882	193.4	117	no
Zm00001d005894	397	386	506	468	29.317	27.386	41.936	32.9	0.511207234	0.050018722	0.30703418	365.4	521	no
Zm00001d005895	281	340	121	114	20.751	24.123	10.028	8.014	-1.206825968	0.000102961	0.003244701	289.7	125.6	yes
Zm00001d005897	180	139	83	164	13.292	9.862	6.879	11.529	-0.204543726	0.599871797	0.890098642	148.9	129	no
Zm00001d005898	15	19	18	12	1.108	1.348	1.492	0.844	0.026698206	0.973383765	0.994315388	15.9	16.2	no
Zm00001d005899	308	286	321	342	22.745	20.291	26.604	24.043	0.348460071	0.191393437	0.604759007	277.2	353	no
Zm00001d005902	313	284	245	387	23.114	20.15	20.305	27.206	0.255299755	0.387492339	0.786708364	278.7	332.3	no
Zm00001d005905	17	12	13	6	1.255	0.851	1.077	0.422	-0.392732278	0.677496819	0.918963158	13.5	10.4	no
Zm00001d005908	41	67	26	34	3.028	4.754	2.155	2.39	-0.664512679	0.223848055	0.644556478	50.4	31.7	no
Zm00001d005909	104	104	104	114	7.68	7.379	8.619	8.014	0.256531702	0.470969406	0.834318571	97.1	116	no
Zm00001d005912	118	92	83	73	8.714	6.527	6.879	5.132	-0.232121472	0.559784999	0.872797076	98	83.6	no
Zm00001d005917	345	309	210	270	25.477	21.923	17.404	18.981	-0.264297734	0.342506443	0.752663984	305.3	254.1	no
Zm00001d005919	107	81	47	41	7.902	5.747	3.895	2.882	-0.898923863	0.04392379	0.284388121	87.8	47.2	no
Zm00001d005920	69	85	64	43	5.095	6.031	5.304	3.023	-0.317365226	0.497543425	0.848472307	71.8	57.8	no
Zm00001d005923	89	138	76	81	6.572	9.791	6.299	5.694	-0.340942107	0.397671462	0.793063912	105.8	83.6	no
Zm00001d005924	370	327	226	300	27.323	23.2	18.73	21.09	-0.225548678	0.41599438	0.804229195	325.4	278.1	no
Zm00001d005925	1098	875	1163	1395	81.083	62.081	96.386	98.069	0.558909505	0.019954082	0.174145357	921.2	1356.9	no
Zm00001d005926	388	334	282	270	28.652	23.697	23.371	18.981	-0.193133836	0.48798942	0.842717173	337	295	no
Zm00001d005928	357	394	391	467	26.363	27.954	32.405	32.83	0.377643474	0.13769123	0.520010735	350.4	455.2	no
Zm00001d005931	36	37	18	42	2.658	2.625	1.492	2.953	-0.121419346	0.842870074	0.968542171	34.1	31.2	no
Zm00001d005932	17	19	14	9	1.255	1.348	1.16	0.633	-0.438996471	0.598830513	0.889799152	16.8	12.4	no
Zm00001d005933	86	83	61	116	6.351	5.889	5.056	8.155	0.233789811	0.581366928	0.882624597	78.9	92.5	no
Zm00001d005934	158	183	66	154	11.668	12.984	5.47	10.826	-0.472766698	0.249376052	0.671231138	159.1	114.4	no
Zm00001d005935	11	21	2	12	0.812	1.49	0.166	0.844	-1.050149777	0.325419647	0.740685695	14.9	7.1	no
Zm00001d005936	84	221	116	174	6.203	15.68	9.614	12.232	0.105107823	0.81888702	0.962961882	142.1	152.7	no
Zm00001d005939	106	101	68	67	7.828	7.166	5.636	4.71	-0.424069308	0.277919027	0.699668371	96.6	72.1	no
Zm00001d005940	85	162	114	160	6.277	11.494	9.448	11.248	0.329781247	0.416694649	0.805116692	115.1	144.6	no
Zm00001d005944	510	468	492	706	37.661	33.204	40.776	49.632	0.469618044	0.069500069	0.368247522	456.5	631.9	no
Zm00001d005945	1716	1324	1036	1364	126.72	93.937	85.861	95.889	-0.161056317	0.516887661	0.856312523	1419.4	1269.3	no
Zm00001d005948	14	7	4	4	1.034	0.497	0.332	0.281	-1.202580807	0.314691778	0.733360665	9.8	4.3	no
Zm00001d005950	121	112	97	126	8.935	7.946	8.039	8.858	0.118595607	0.736765702	0.937877799	108.8	118	no
Zm00001d005951	726	980	680	998	53.612	69.53	56.357	70.16	0.152897806	0.572453698	0.878741393	795.7	884.4	no
Zm00001d005952	199	167	340	287	14.695	11.849	28.178	20.176	0.976401552	0.00152456	0.027454298	170.9	336.4	yes
Zm00001d005958	449	459	365	533	33.157	32.566	30.25	37.47	0.16061809	0.54442266	0.867962433	423.7	473.4	no
Zm00001d005959	24	34	14	19	1.772	2.412	1.16	1.336	-0.631541138	0.358189695	0.765420585	27	17.4	no
Zm00001d005961	106	113	122	126	7.828	8.017	10.111	8.858	0.370764534	0.285369163	0.704427606	102.2	132.2	no
Zm00001d005962	18	11	14	5	1.329	0.78	1.16	0.352	-0.384938153	0.693061965	0.924194838	13.5	10.4	no
Zm00001d005964	91	78	61	54	6.72	5.534	5.056	3.796	-0.358998844	0.400499699	0.793898111	78.9	61.6	no
Zm00001d005965	186	207	134	177	13.735	14.686	11.106	12.443	-0.156021921	0.617507388	0.898142994	183.4	164.5	no
Zm00001d005966	1031	1172	718	734	76.135	83.152	59.506	51.6	-0.409016108	0.08054924	0.396534555	1027.8	774.2	no
Zm00001d005969	477	596	679	841	35.225	42.286	56.274	59.122	0.68655518	0.006131516	0.076743341	500.5	805.5	no
Zm00001d005970	77	218	81	91	5.686	15.467	6.713	6.397	-0.587853423	0.228942648	0.649680682	137.4	91.4	no
Zm00001d005971	11	17	7	6	0.812	1.206	0.58	0.422	-0.90926638	0.361356941	0.767805808	13.1	7	no
Zm00001d005972	232	218	210	208	17.132	15.467	17.404	14.622	0.08646122	0.768356759	0.947682864	210	223.1	no
Zm00001d005975	688	674	446	483	50.806	47.82	36.963	33.955	-0.36259506	0.129077689	0.504927559	635.6	494.4	no
Zm00001d005976	479	489	280	273	35.372	34.694	23.206	19.192	-0.613917776	0.019247291	0.169815951	451.7	295.3	no
Zm00001d005977	14	24	10	16	1.034	1.703	0.829	1.125	-0.370901641	0.649149859	0.909290689	17.7	13.7	no
Zm00001d005978	790	867	716	965	58.338	61.513	59.34	67.84	0.200789846	0.400749007	0.794126089	773.1	888.4	no
Zm00001d005980	323	274	258	347	23.852	19.44	21.382	24.394	0.19898641	0.48028731	0.839606754	278.7	319.8	no
Zm00001d005981	255	225	233	193	18.831	15.964	19.31	13.568	0.02811249	0.928185495	0.986451916	224.1	228.7	no
Zm00001d005983	73	55	76	75	5.391	3.902	6.299	5.273	0.430683551	0.315421103	0.733742288	59.8	80.6	no
Zm00001d005984	26	59	22	21	1.92	4.186	1.823	1.476	-0.787420152	0.224603296	0.645397092	39.6	23	no
Zm00001d005986	17	13	17	12	1.255	0.922	1.409	0.844	0.155269182	0.85087264	0.970446901	14	15.6	no
Zm00001d005989	42	42	26	36	3.102	2.98	2.155	2.531	-0.257914727	0.637077126	0.90510091	39.2	32.7	no
Zm00001d005995	872	759	544	504	64.394	53.85	45.085	35.431	-0.442185578	0.081016813	0.397948788	761.4	560.6	no
Zm00001d005996	4	14	1	8	0.295	0.993	0.083	0.562	-0.861759086	0.531247831	0.863011385	8.4	4.6	no
Zm00001d005997	367	379	243	392	27.101	26.89	20.139	27.558	-0.059812911	0.836997114	0.966305074	348.1	333.7	no
Zm00001d005998	826	643	1292	960	60.997	45.62	107.078	67.488	0.822294554	0.004751605	0.063458333	685.9	1213.1	no
Zm00001d006001	615	582	595	696	45.415	41.292	49.312	48.929	0.295007651	0.211389095	0.629528889	558.7	685.4	no
Zm00001d006002	79	39	56	64	5.834	2.767	4.641	4.499	0.209684738	0.676573852	0.918806661	55.1	63.8	no
Zm00001d006008	44166	45609	36604	38385	3261.48	3235.921	3033.642	2698.47	-0.068424046	0.737187008	0.937930862	41892.7	39952.3	no
Zm00001d006010	873	762	337	273	64.468	54.063	27.93	19.192	-1.221028014	1.10E-05	0.000506331	763.2	327.7	yes
Zm00001d006011	232	212	207	214	17.132	15.041	17.156	15.044	0.114299819	0.695962616	0.925243818	207.2	224.4	no
Zm00001d006016	766	1822	748	1908	56.566	129.269	61.992	134.133	0.191838172	0.810179871	0.96076233	1205.8	1377.2	no
Zm00001d006017	101	85	100	79	7.458	6.031	8.288	5.554	0.146075769	0.716160275	0.930684406	86.8	96.2	no
Zm00001d006019	196	154	257	265	14.474	10.926	21.299	18.63	0.767590922	0.011524723	0.119238415	163.4	278.3	no
Zm00001d006022	370	319	330	256	27.323	22.633	27.35	17.997	-0.030251258	0.920924781	0.984309074	321.6	315.2	no
Zm00001d006024	55	53	33	40	4.062	3.76	2.735	2.812	-0.380136592	0.444570727	0.821717117	50.4	38.7	no
Zm00001d006025	128	127	34	64	9.452	9.011	2.818	4.499	-1.21006604	0.004312818	0.059562206	119	51.3	no
Zm00001d006026	55	46	21	27	4.062	3.264	1.74	1.898	-0.890560456	0.107206625	0.459251483	47.2	25.4	no
Zm00001d006027	6	1	10	12	0.443	0.071	0.829	0.844	1.834510111	0.141294991	0.526510287	3.3	11.7	no
Zm00001d006028	52	75	18	24	3.84	5.321	1.492	1.687	-1.413310004	0.010069113	0.108399814	59.2	22.2	no
Zm00001d006029	232	232	132	129	17.132	16.46	10.94	9.069	-0.636799967	0.039672577	0.268031272	216.5	139.4	no
Zm00001d006030	558	557	539	433	41.206	39.519	44.671	30.44	0.004570488	0.986748683	0.997973065	520.3	522.3	no
Zm00001d006031	44	54	35	48	3.249	3.831	2.901	3.374	-0.058830979	0.906915779	0.981460015	45.7	43.8	no
Zm00001d006032	35	26	9	9	2.585	1.845	0.746	0.633	-1.57033544	0.038438936	0.262786605	28.5	9.6	no
Zm00001d006033	70	66	108	117	5.169	4.683	8.951	8.225	0.915476086	0.015643007	0.147347229	63.5	119.7	no
Zm00001d006034	436	344	447	378	32.197	24.407	37.046	26.573	0.280590939	0.334007266	0.746613366	364.2	442.6	no
Zm00001d006036	1636	1414	1412	1510	120.812	100.322	117.023	106.153	0.12786099	0.571343922	0.8781946	1423.8	1555.8	no
Zm00001d006040	823	928	718	813	60.775	65.841	59.506	57.154	-0.005848638	0.979833021	0.99562963	816.9	813.7	no
Zm00001d006041	1147	1215	890	1483	84.701	86.203	73.761	104.255	0.177124284	0.503597062	0.851794967	1102.1	1245.7	no
Zm00001d006043	27	32	29	65	1.994	2.27	2.403	4.57	0.833667305	0.153139524	0.549055845	27.5	48.9	no
Zm00001d006044	13	10	11	20	0.96	0.709	0.912	1.406	0.600072637	0.487165267	0.842243246	10.7	16.2	no
Zm00001d006046	2555	2488	1739	2144	188.676	176.522	144.124	150.723	-0.193530485	0.364613412	0.7697917	2353.5	2058	no
Zm00001d006049	1393	1113	1249	1641	102.867	78.966	103.514	115.362	0.385835306	0.112235445	0.468511542	1170	1528.6	no
Zm00001d006051	118	108	89	96	8.714	7.663	7.376	6.749	-0.09963473	0.783838298	0.952063229	105.5	98.5	no
Zm00001d006052	637	572	561	610	47.04	40.583	46.494	42.883	0.142932007	0.553430448	0.870639186	564.3	623.1	no
Zm00001d006053	227	341	357	432	16.763	24.194	29.587	30.37	0.659815206	0.027620355	0.213990626	264.9	418.4	no
Zm00001d006054	11	17	5	8	0.812	1.206	0.414	0.562	-0.929572619	0.353334685	0.762283786	13.1	6.8	no
Zm00001d006055	253	225	187	241	18.683	15.964	15.498	16.942	0.022464595	0.93881171	0.987473098	223.1	226.5	no
Zm00001d006057	1039	844	1063	1146	76.726	59.881	88.099	80.564	0.419527658	0.079475181	0.39374191	879.1	1175.8	no
Zm00001d006059	923	1081	1007	2080	68.16	76.696	83.457	146.224	0.784664172	0.011688477	0.120277885	934.9	1610.1	no
Zm00001d006060	14	12	4	9	1.034	0.851	0.332	0.633	-0.834655948	0.416765163	0.805116692	12.1	6.8	no
Zm00001d006061	271	257	252	253	20.012	18.234	20.885	17.786	0.128154077	0.647888454	0.908993755	246.4	269.4	no
Zm00001d006063	33	35	27	32	2.437	2.483	2.238	2.25	-0.018872541	0.973772976	0.994315388	31.7	31.3	no
Zm00001d006064	1091	929	968	861	80.566	65.912	80.225	60.528	0.05463912	0.82869976	0.964315423	943	979.6	no
Zm00001d006065	446	479	476	358	32.935	33.985	39.45	25.167	0.056191307	0.847917529	0.969614847	431.6	449.1	no
Zm00001d006066	39	24	53	42	2.88	1.703	4.392	2.953	0.793177461	0.156127852	0.554442333	29.4	51.1	no
Zm00001d006069	117	278	175	255	8.64	19.724	14.504	17.927	0.30121766	0.470477841	0.833567302	184	226.7	no
Zm00001d006070	471	575	390	476	34.781	40.796	32.322	33.463	-0.087626874	0.733403887	0.936479046	487.9	459.1	no
Zm00001d006071	369	343	341	316	27.249	24.336	28.261	22.215	0.079903819	0.769646988	0.94793727	332.3	351.4	no
Zm00001d006078	312	395	179	267	23.04	28.025	14.835	18.77	-0.487952446	0.105116731	0.454917094	329.8	234.9	no
Zm00001d006079	248	267	182	257	18.314	18.943	15.084	18.067	-0.051758094	0.860268342	0.972307865	240.3	231.7	no
Zm00001d006080	329	369	243	214	24.295	26.18	20.139	15.044	-0.412735758	0.153621443	0.549598173	325.7	244.9	no
Zm00001d006084	1682	1265	1468	1923	124.209	89.751	121.664	135.187	0.382545967	0.126110338	0.499408258	1376.1	1793.7	no
Zm00001d006085	1558	1395	991	1616	115.052	98.974	82.131	113.605	-0.008937034	0.972755274	0.994315388	1378.4	1369.5	no
Zm00001d006089	302	337	229	315	22.301	23.91	18.979	22.145	-0.052554521	0.851167437	0.970446901	298.1	287.3	no
Zm00001d006090	470	467	470	365	34.708	33.133	38.952	25.66	0.037688469	0.895265163	0.978976014	437.3	449.2	no
Zm00001d006091	57	42	49	49	4.209	2.98	4.061	3.445	0.176902946	0.7178254	0.930889783	46.2	52.3	no
Zm00001d006094	70	61	21	51	5.169	4.328	1.74	3.585	-0.703391829	0.191443192	0.604759007	61.2	37.4	no
Zm00001d006096	392	341	242	320	28.948	24.194	20.056	22.496	-0.202613524	0.46146808	0.830286328	342.2	297.2	no
Zm00001d006097	184	182	136	138	13.588	12.913	11.271	9.701	-0.225831865	0.475615412	0.836846423	170.8	146.1	no
Zm00001d006098	53	30	51	17	3.914	2.128	4.227	1.195	-0.056204883	0.934260457	0.987206079	38.8	37.5	no
Zm00001d006099	21	24	19	15	1.551	1.703	1.575	1.055	-0.203646516	0.777348524	0.949973522	21	18.3	no
Zm00001d006100	3343	2654	2542	3600	246.867	188.299	210.674	253.08	0.211087498	0.388477713	0.78708849	2799.9	3240.8	no
Zm00001d006101	7	16	1	4	0.517	1.135	0.083	0.281	-2.04261317	0.125626105	0.498209338	10.7	2.6	no
Zm00001d006102	567	714	602	747	41.871	50.658	49.892	52.514	0.25871918	0.303494948	0.722951184	597.5	714.8	no
Zm00001d006103	321	397	1224	1307	23.705	28.167	101.442	91.882	2.008401288	1.81E-16	5.46E-14	334.9	1347.7	yes
Zm00001d006106	301	367	263	508	22.228	26.038	21.797	35.712	0.372017752	0.256471546	0.67945202	311.6	402.9	no
Zm00001d006107	1089	940	1037	1441	80.418	66.692	85.944	101.302	0.466299275	0.054298093	0.319948242	947.2	1308.3	no
Zm00001d006108	358	328	264	271	26.437	23.271	21.88	19.051	-0.16728561	0.537587709	0.865010902	320.2	285.2	no
Zm00001d006109	159	157	106	238	11.742	11.139	8.785	16.731	0.281988336	0.470202544	0.833567302	147.5	179	no
Zm00001d006111	21	34	5	9	1.551	2.412	0.414	0.633	-1.798657612	0.032011053	0.235793508	25.6	7.3	no
Zm00001d006112	584	567	481	524	43.126	40.228	39.864	36.837	-0.006577575	0.978184356	0.994991006	537.2	534.8	no
Zm00001d006113	950	816	779	760	70.154	57.895	64.561	53.428	-0.004745808	0.984458798	0.997089074	824.4	821.9	no
Zm00001d006115	64	52	38	24	4.726	3.689	3.149	1.687	-0.695772199	0.199750556	0.614752988	54.2	33.6	no
Zm00001d006116	11	14	4	17	0.812	0.993	0.332	1.195	-0.105926564	0.916076258	0.982733029	11.7	10.8	no
Zm00001d006117	25	26	14	15	1.846	1.845	1.16	1.055	-0.624980703	0.381289301	0.783046801	23.8	15.4	no
Zm00001d006118	275	233	276	324	20.308	16.531	22.874	22.777	0.425686324	0.127447628	0.501728575	237.1	318.5	no
Zm00001d006119	327	293	288	361	24.148	20.788	23.869	25.378	0.248860531	0.356336935	0.764237557	289.4	343.8	no
Zm00001d006124	496	372	415	642	36.628	26.393	34.394	45.133	0.457238337	0.117187662	0.479840167	405.3	556.2	no
Zm00001d006125	672	662	553	686	49.624	46.968	45.831	48.226	0.076901234	0.744795969	0.940914695	622.6	656.5	no
Zm00001d006126	120	75	122	158	8.862	5.321	10.111	11.107	0.702713112	0.067333669	0.361733631	91.1	148.2	no
Zm00001d006127	356	284	311	334	26.289	20.15	25.775	23.48	0.200411444	0.471605099	0.834727488	298.8	343.4	no
Zm00001d006128	327	255	219	233	24.148	18.092	18.15	16.38	-0.175239044	0.551454501	0.869812353	271.7	240.7	no
Zm00001d006130	442	685	486	662	32.64	48.6	40.278	46.539	0.207139681	0.482012159	0.840087077	525.5	606.5	no
Zm00001d006131	897	869	830	1044	66.24	61.655	68.788	73.393	0.268385219	0.240143784	0.662865185	824.2	992.6	no
Zm00001d006132	813	799	562	625	60.037	56.688	46.577	43.938	-0.253273077	0.27435081	0.696930794	752.3	631.2	no
Zm00001d006133	163	228	252	343	12.037	16.176	20.885	24.113	0.786190364	0.011462175	0.118640957	182.3	314.3	no
Zm00001d006148	47	73	33	49	3.471	5.179	2.735	3.445	-0.37086813	0.464662342	0.83126264	56	43.2	no
Zm00001d006153	555	1281	569	1276	40.984	90.886	47.157	89.703	0.166838046	0.685604847	0.920961179	855.4	960.1	no
Zm00001d006154	99	150	69	108	7.311	10.642	5.719	7.592	-0.316596647	0.431717623	0.813725471	116.1	93.1	no
Zm00001d006158	1033	576	325	263	76.283	40.867	26.935	18.489	-1.251660835	0.000253982	0.006761989	751.7	315.9	yes
Zm00001d006159	210	207	225	235	15.508	14.686	18.647	16.521	0.332422781	0.249345287	0.671231138	194.6	245.1	no
Zm00001d006160	3403	2785	3009	3749	251.298	197.593	249.378	263.555	0.30968007	0.17335662	0.581244254	2888.9	3580.5	no
Zm00001d006162	129	89	65	90	9.526	6.314	5.387	6.327	-0.313328682	0.439339612	0.818085132	101.8	81.8	no
Zm00001d006165	58	91	64	53	4.283	6.456	5.304	3.726	-0.147973369	0.749708436	0.9415058	69.5	62.8	no
Zm00001d006166	683	611	437	560	50.437	43.35	36.217	39.368	-0.194326231	0.431476744	0.813725471	604	527.7	no
Zm00001d006167	438	346	316	429	32.345	24.548	26.189	30.159	0.10545178	0.705455804	0.928346022	366	393.6	no
Zm00001d006168	188	172	204	199	13.883	12.203	16.907	13.99	0.356255884	0.242846547	0.666565685	168	215.2	no
Zm00001d006169	33	58	48	9	2.437	4.115	3.978	0.633	-0.4254111	0.579378414	0.881935954	42.4	31.8	no
Zm00001d006170	27	49	20	25	1.994	3.477	1.658	1.758	-0.570726099	0.363895295	0.769230071	35.4	23.8	no
Zm00001d006171	59	39	77	30	4.357	2.767	6.382	2.109	0.354599362	0.552525622	0.870228185	45.8	58.7	no
Zm00001d006175	217	144	182	263	16.025	10.217	15.084	18.489	0.477899806	0.161087372	0.562461141	168.6	234.7	no
Zm00001d006176	197	155	208	169	14.548	10.997	17.238	11.881	0.299832616	0.374329921	0.776929549	164.3	202.5	no
Zm00001d006177	704	775	687	697	51.988	54.986	56.937	48.999	0.096869642	0.683610247	0.920647102	690.1	738.2	no
Zm00001d006179	36	33	32	22	2.658	2.341	2.652	1.547	-0.148018592	0.806868954	0.959703031	32.2	29.2	no
Zm00001d006180	25	17	18	13	1.846	1.206	1.492	0.914	-0.235368158	0.757323392	0.94410359	19.6	16.7	no
Zm00001d006181	148	194	143	176	10.929	13.764	11.851	12.373	0.084348868	0.796085296	0.955820751	159.5	169.1	no
Zm00001d006182	132	155	81	103	9.748	10.997	6.713	7.241	-0.457892052	0.195646127	0.610794649	133.9	97.4	no
Zm00001d006183	364	338	304	367	26.88	23.981	25.195	25.8	0.11944179	0.648561976	0.909151539	327.7	355.9	no
Zm00001d006184	346	396	162	161	25.551	28.096	13.426	11.318	-1.006840448	0.000443245	0.010570709	346.2	172.4	yes
Zm00001d006185	1572	1471	1572	1800	116.086	104.366	130.283	126.54	0.334944046	0.121472193	0.489060466	1420.3	1791.4	no
Zm00001d006192	446	450	397	496	32.935	31.927	32.902	34.869	0.178464913	0.474187333	0.836284069	418.1	473.1	no
Zm00001d006193	333	271	408	420	24.591	19.227	33.814	29.526	0.646208281	0.01765202	0.160546968	282	441.4	no
Zm00001d006194	649	527	507	576	47.926	37.39	42.019	40.493	0.06795101	0.788168313	0.953506227	549	575.5	no
Zm00001d006195	331	356	179	122	24.443	25.258	14.835	8.577	-0.982191634	0.003367259	0.049609349	320.6	162.6	yes
Zm00001d006196	361	424	249	220	26.658	30.082	20.636	15.466	-0.544792182	0.058439076	0.334308409	366.2	251.3	no
Zm00001d006198	284	336	287	275	20.972	23.839	23.786	19.333	0.053341814	0.850039161	0.970446901	289.2	300.3	no
Zm00001d006199	553	505	913	1108	40.837	35.829	75.667	77.893	1.11790382	1.71E-06	9.66E-05	493.8	1071.7	yes
Zm00001d006203	54	66	53	77	3.988	4.683	4.392	5.413	0.29380624	0.510527937	0.854233628	56	68.5	no
Zm00001d006204	141	136	91	114	10.412	9.649	7.542	8.014	-0.250776462	0.467536329	0.832295994	129.3	108.6	no
Zm00001d006205	153	143	140	101	11.298	10.146	11.603	7.1	-0.090972638	0.804984027	0.958875503	138.2	129.9	no
Zm00001d006207	69	79	64	89	5.095	5.605	5.304	6.257	0.227774954	0.580334514	0.882358452	69	80.8	no
Zm00001d006209	524	783	484	420	38.695	55.553	40.113	29.526	-0.331457961	0.266542711	0.690373285	609.5	484.6	no
Zm00001d006210	174	118	169	141	12.849	8.372	14.006	9.912	0.28561593	0.434570317	0.815009019	136.4	166.4	no
Zm00001d006211	35	54	41	60	2.585	3.831	3.398	4.218	0.361037932	0.480839562	0.839606754	41.5	53.2	no
Zm00001d006212	459	435	282	434	33.895	30.863	23.371	30.51	-0.146026679	0.599240207	0.889909707	417.2	376.8	no
Zm00001d006213	3115	2938	3453	5201	230.03	208.449	286.175	365.631	0.690013941	0.003621761	0.052219411	2825.1	4557.4	no
Zm00001d006214	370	332	302	367	27.323	23.555	25.029	25.8	0.114760675	0.664220367	0.914001259	327.7	354.7	no
Zm00001d006217	256	358	573	584	18.905	25.4	47.489	41.055	1.107174589	7.44E-05	0.002496923	286.3	617	yes
Zm00001d006219	462	446	389	419	34.117	31.643	32.239	29.456	0.021227657	0.932329316	0.98706393	423.8	430.1	no
Zm00001d006220	2095	1994	1410	1929	154.707	141.473	116.857	135.609	-0.113512251	0.616712914	0.89774996	1908.4	1763.7	no
Zm00001d006221	783	654	694	873	57.821	46.401	57.517	61.372	0.30729247	0.208692849	0.625901217	670.8	830	no
Zm00001d006226	88	114	57	60	6.498	8.088	4.724	4.218	-0.596987467	0.145722416	0.535688698	94.2	62.3	no
Zm00001d006227	524	474	407	698	38.695	33.63	33.731	49.069	0.316060154	0.27389711	0.696464455	465.8	579.6	no
Zm00001d006231	14	15	8	1	1.034	1.064	0.663	0.07	-1.445839238	0.216656401	0.635136414	13.5	5	no
Zm00001d006232	108	131	72	69	7.975	9.294	5.967	4.851	-0.567030792	0.140562898	0.525478519	111.5	75.3	no
Zm00001d006233	6	5	6	10	0.443	0.355	0.497	0.703	0.713487589	0.543735571	0.867946423	5.1	8.4	no
Zm00001d006235	1199	1065	1064	1385	88.541	75.561	88.181	97.366	0.294235013	0.204081151	0.620251732	1056.8	1295.7	no
Zm00001d006236	779	783	1197	1716	57.526	55.553	99.204	120.635	1.076003831	7.06E-06	0.000340244	728.9	1536.4	yes
Zm00001d006237	315	386	245	335	23.261	27.386	20.305	23.551	-0.093272347	0.741406725	0.939429507	327	306.4	no
Zm00001d006238	946	1028	1106	1424	69.858	72.936	91.662	100.107	0.539986728	0.017737373	0.161087117	921.1	1339	no
Zm00001d006242	356	283	343	334	26.289	20.079	28.427	23.48	0.276755133	0.327831737	0.74263488	298.3	361.6	no
Zm00001d006243	165	147	171	179	12.185	10.43	14.172	12.584	0.356251959	0.257040398	0.679904309	145.6	186.5	no
Zm00001d006244	196	181	156	174	14.474	12.842	12.929	12.232	-0.004188463	0.989082878	0.998443484	176	175.5	no
Zm00001d006246	744	757	699	827	54.941	53.709	57.931	58.138	0.20946024	0.360978057	0.767660944	700.4	809.8	no
Zm00001d006247	75	60	54	45	5.538	4.257	4.475	3.164	-0.248926365	0.592628285	0.887735226	63	53.1	no
Zm00001d006249	396	363	402	321	29.243	25.755	33.317	22.566	0.13231909	0.648589672	0.909151539	354.3	388.6	no
Zm00001d006250	1240	1127	976	954	91.569	79.96	80.888	67.066	-0.100599981	0.666319016	0.914580013	1104.8	1030.6	no
Zm00001d006251	1019	1023	1237	963	75.249	72.581	102.519	67.699	0.311993508	0.239978702	0.662865185	952.9	1183.4	no
Zm00001d006254	261	231	107	65	19.274	16.389	8.868	4.57	-1.305041447	0.000627119	0.013822705	229.7	93.2	yes
Zm00001d006255	69	76	52	64	5.095	5.392	4.31	4.499	-0.137340425	0.748797449	0.941372543	67.7	61.5	no
Zm00001d006256	572	802	613	1028	42.24	56.901	50.804	72.269	0.427182768	0.150356234	0.544699629	640.8	861.3	no
Zm00001d006257	153	141	120	97	11.298	10.004	9.945	6.819	-0.237424374	0.508255377	0.853281809	137.2	116.6	no
Zm00001d006262	19	8	8	4	1.403	0.568	0.663	0.281	-0.957770601	0.373390403	0.776569774	12.6	6.5	no
Zm00001d006263	7	9	2	10	0.517	0.639	0.166	0.703	-0.271597147	0.827239557	0.963812494	7.5	6.1	no
Zm00001d006267	265	258	271	303	19.569	18.305	22.46	21.301	0.322215547	0.236124998	0.657870443	244.1	305.2	no
Zm00001d006269	241	281	151	274	17.797	19.937	12.514	19.262	-0.128212994	0.700146595	0.92639375	243.5	222.5	no
Zm00001d006270	506	436	447	564	37.366	30.934	37.046	39.649	0.284384718	0.263248984	0.687761734	439.7	535.4	no
Zm00001d006274	134	83	108	76	9.895	5.889	8.951	5.343	-0.032321555	0.940589832	0.987498314	101.4	99.3	no
Zm00001d006286	783	740	721	655	57.821	52.502	59.755	46.047	0.050712159	0.838174477	0.966540361	710.8	736.5	no
Zm00001d006287	1456	1375	1241	1343	107.52	97.555	102.851	94.413	0.057705435	0.792432713	0.95457678	1321.3	1375.3	no
Zm00001d006291	55	41	36	29	4.062	2.909	2.984	2.039	-0.363284341	0.503715325	0.851794967	44.8	34.9	no
Zm00001d006293	65	56	80	49	4.8	3.973	6.63	3.445	0.303766637	0.529922889	0.862338652	56.5	69.9	no
Zm00001d006294	37	61	35	115	2.732	4.328	2.901	8.085	0.761948844	0.188725145	0.601905703	45.7	77.3	no
Zm00001d006295	262	290	440	582	19.348	20.575	36.466	40.915	1.069654379	4.61E-05	0.001678286	257.5	540.4	yes
Zm00001d006296	1424	1165	1458	1751	105.157	82.656	120.835	123.095	0.494014987	0.033871198	0.24383907	1208.7	1702.2	no
Zm00001d006297	98	140	159	154	7.237	9.933	13.177	10.826	0.590113401	0.096111382	0.435474502	111	167.2	no
Zm00001d006298	25	34	20	14	1.846	2.412	1.658	0.984	-0.590092208	0.392842072	0.789733955	27.5	18.3	no
Zm00001d006306	173	143	97	146	12.775	10.146	8.039	10.264	-0.203271292	0.561448594	0.873449907	147.5	128	no
Zm00001d006307	361	303	408	475	26.658	21.498	33.814	33.393	0.597080758	0.023175529	0.191953667	310	468.9	no
Zm00001d006308	152	201	144	233	11.225	14.261	11.934	16.38	0.268303498	0.433107424	0.814339951	164.6	198.1	no
Zm00001d006309	1348	1182	1384	1760	99.544	83.862	114.702	123.728	0.495357131	0.029840835	0.225398197	1181	1664.6	no
Zm00001d006310	106	87	137	133	7.828	6.173	11.354	9.35	0.677695911	0.058440038	0.334308409	90.1	144.2	no
Zm00001d006311	131	120	229	145	9.674	8.514	18.979	10.194	0.787220885	0.037913978	0.261003248	117.2	202.5	no
Zm00001d006312	44	75	47	48	3.249	5.321	3.895	3.374	-0.132184524	0.790633066	0.953965008	55.5	50.7	no
Zm00001d006315	100	97	126	80	7.385	6.882	10.443	5.624	0.275343544	0.507492442	0.853278623	91.9	111.5	no
Zm00001d006316	54	58	39	62	3.988	4.115	3.232	4.359	0.025752189	0.956943156	0.991083043	52.3	53.1	no
Zm00001d006317	251	213	212	331	18.535	15.112	17.57	23.269	0.400326833	0.194328859	0.608863917	216.6	285.6	no
Zm00001d006320	411	346	325	408	30.351	24.548	26.935	28.682	0.136153431	0.610480904	0.894731357	353.4	388.3	no
Zm00001d006321	2027	1854	1499	1888	149.686	131.54	124.233	132.727	-0.013978196	0.949458783	0.988928405	1811.5	1793.9	no
Zm00001d006322	333	285	231	265	24.591	20.221	19.145	18.63	-0.130712128	0.639066731	0.905408666	288.5	263.5	no
Zm00001d006323	1217	1049	610	651	89.871	74.426	50.555	45.765	-0.655868987	0.005504138	0.071087682	1057.8	671.4	no
Zm00001d006324	235	255	207	250	17.354	18.092	17.156	17.575	0.084466463	0.76603138	0.947152614	228.6	242.4	no
Zm00001d006328	587	670	868	835	43.348	47.536	71.938	58.701	0.63328532	0.009530817	0.104332253	586.4	909.9	no
Zm00001d006329	601	736	447	552	44.381	52.219	37.046	38.806	-0.236143005	0.348031929	0.757205431	623.7	529.4	no
Zm00001d006330	1070	2350	1726	1602	79.015	166.731	143.046	112.621	0.159534237	0.6471137	0.908417985	1593.6	1780.1	no
Zm00001d006331	152	307	135	197	11.225	21.781	11.188	13.849	-0.288729604	0.461420811	0.830286328	213.9	175	no
Zm00001d006332	6	12	16	22	0.443	0.851	1.326	1.547	1.259322831	0.145488211	0.535305617	8.4	20.1	no
Zm00001d006333	180	160	175	266	13.292	11.352	14.504	18.7	0.55016305	0.084246643	0.405624952	158.7	232.2	no
Zm00001d006335	240	235	214	182	17.723	16.673	17.736	12.795	-0.063094706	0.837396751	0.966414769	221.7	212.4	no
Zm00001d006336	388	406	302	511	28.652	28.805	25.029	35.923	0.204478361	0.485114465	0.841100644	370.5	426.6	no
Zm00001d006337	626	586	485	521	46.228	41.576	40.196	36.626	-0.079133808	0.743124462	0.940431402	565.7	535.6	no
Zm00001d006340	208	150	117	153	15.36	10.642	9.697	10.756	-0.226169809	0.50968337	0.853803446	167.2	142.8	no
Zm00001d006341	60	80	37	34	4.431	5.676	3.066	2.39	-0.783853314	0.10731558	0.459313354	65.3	38	no
Zm00001d006342	240	233	194	165	17.723	16.531	16.078	11.6	-0.198658289	0.52275571	0.8588505	220.7	192.6	no
Zm00001d006343	27	27	2	9	1.994	1.916	0.166	0.633	-2.141177624	0.019291438	0.169983435	25.2	5.6	no
Zm00001d006344	1536	1381	1489	1427	113.427	97.981	123.404	100.318	0.194319321	0.401347781	0.794686618	1361.6	1558.1	no
Zm00001d006345	95	111	98	100	7.015	7.875	8.122	7.03	0.13485204	0.714254352	0.930151833	96.1	105.6	no
Zm00001d006347	302	313	253	323	22.301	22.207	20.968	22.707	0.088054108	0.745117772	0.940927765	287	304.9	no
Zm00001d006348	497	588	390	532	36.701	41.718	32.322	37.4	-0.054947002	0.832830205	0.965092637	506.2	487.1	no
Zm00001d006350	462	393	445	440	34.117	27.883	36.88	30.932	0.242739571	0.354852251	0.763516055	399.1	472.4	no
Zm00001d006351	37	54	55	49	2.732	3.831	4.558	3.445	0.390420618	0.435240274	0.815089931	42.4	55.7	no
Zm00001d006353	14	18	0	0	1.034	1.277	0	0	-6.25170232	0.000619815	0.013697476	14.9	0	yes
Zm00001d006354	79	80	48	60	5.834	5.676	3.978	4.218	-0.374132876	0.379878749	0.781552524	74.2	57.2	no
Zm00001d006355	50	44	20	42	3.692	3.122	1.658	2.953	-0.435248817	0.444149308	0.821522351	43.9	32.3	no
Zm00001d006357	131	154	155	167	9.674	10.926	12.846	11.74	0.366041279	0.257232368	0.680089899	133	171.4	no
Zm00001d006358	201	164	153	183	14.843	11.636	12.68	12.865	0.065312248	0.836056067	0.966021477	170.4	178.3	no
Zm00001d006360	1501	1284	1196	1640	110.843	91.099	99.121	115.292	0.204611183	0.390723711	0.788242895	1300.1	1497.9	no
Zm00001d006361	911	848	489	858	67.274	60.165	40.527	60.317	-0.216899777	0.442296429	0.819902319	821	706	no
Zm00001d006364	173	202	137	198	12.775	14.332	11.354	13.919	0.015246158	0.96216735	0.992320159	174.9	176.6	no
Zm00001d006365	1054	722	1300	1289	77.834	51.225	107.741	90.617	0.736310463	0.006503022	0.08001502	829.4	1381.9	no
Zm00001d006368	147	183	190	121	10.855	12.984	15.747	8.506	0.126537068	0.739276506	0.938582634	153.9	168.3	no
Zm00001d006369	122	147	83	89	9.009	10.43	6.879	6.257	-0.455143026	0.207734319	0.624799035	125.5	91.6	no
Zm00001d006370	230	219	171	194	16.985	15.538	14.172	13.638	-0.111519568	0.704245978	0.927994363	209.6	194	no
Zm00001d006373	463	453	520	580	34.191	32.14	43.096	40.774	0.452203765	0.061791667	0.344688477	427.5	584.9	no
Zm00001d006374	1155	1313	3129	4651	85.292	93.156	259.323	326.966	1.831859864	2.80E-14	6.72E-12	1151.4	4098.8	yes
Zm00001d006375	4	6	32	26	0.295	0.426	2.652	1.828	2.737585751	0.001181576	0.022577881	4.7	31.2	yes
Zm00001d006376	2	5	9	15	0.148	0.355	0.746	1.055	1.9516194	0.096376197	0.436319806	3.3	12.6	no
Zm00001d006377	449	406	467	458	33.157	28.805	38.704	32.197	0.307036941	0.232596683	0.654384864	399.1	493.9	no
Zm00001d006382	150	118	252	162	11.077	8.372	20.885	11.389	0.838444096	0.026552751	0.209956157	125.1	224	no
Zm00001d006384	269	206	319	368	19.865	14.616	26.438	25.87	0.718406627	0.012446645	0.125710797	221.8	364.9	no
Zm00001d006387	26	41	28	28	1.92	2.909	2.321	1.968	-0.065528029	0.913512215	0.982312152	31.2	29.9	no
Zm00001d006388	1421	1750	1423	1493	104.935	124.161	117.934	104.958	0.07063942	0.761237547	0.9454555	1479.2	1553.5	no
Zm00001d006389	252	225	275	326	18.609	15.964	22.791	22.918	0.518654567	0.061217451	0.342154326	222.7	318.9	no
Zm00001d006390	21	11	10	11	1.551	0.78	0.829	0.773	-0.420678572	0.634872276	0.903889397	15	11.2	no
Zm00001d006397	82	79	83	228	6.055	5.605	6.879	16.028	1.101489852	0.016332412	0.15198678	75.1	160.9	no
Zm00001d006400	51	37	21	33	3.766	2.625	1.74	2.32	-0.529526752	0.356976314	0.764480697	41.1	28.4	no
Zm00001d006401	352	267	286	358	25.994	18.943	23.703	25.167	0.239602468	0.40417984	0.796209729	289	341.1	no
Zm00001d006402	45	64	34	34	3.323	4.541	2.818	2.39	-0.487833242	0.346990836	0.755872207	50.8	36.3	no
Zm00001d006408	494	404	402	444	36.48	28.663	33.317	31.213	0.101997413	0.696322319	0.925243818	419.2	450	no
Zm00001d006409	532	476	519	484	39.286	33.772	43.013	34.025	0.188547644	0.46593713	0.83167971	470.5	536.4	no
Zm00001d006410	1068	1056	875	978	78.867	74.922	72.518	68.754	-0.008849117	0.968281638	0.99301183	991.2	985.2	no
Zm00001d006415	416	404	506	414	30.72	28.663	41.936	29.104	0.36769536	0.186940221	0.59983533	382.7	494.1	no
Zm00001d006417	44	43	14	31	3.249	3.051	1.16	2.179	-0.786441322	0.199010975	0.613723946	40.6	23.4	no
Zm00001d006419	64	53	39	51	4.726	3.76	3.232	3.585	-0.196834226	0.679292184	0.919348812	54.6	47.6	no
Zm00001d006420	6	11	41	8	0.443	0.78	3.398	0.562	1.777159558	0.066833307	0.360535046	7.9	27.3	no
Zm00001d006421	819	663	648	1023	60.48	47.039	53.705	71.917	0.345318591	0.206748823	0.623403232	691.9	878.7	no
Zm00001d006422	486	463	474	508	35.889	32.849	39.284	35.712	0.239092216	0.330285238	0.743777394	442.9	522.8	no
Zm00001d006428	637	645	627	773	47.04	45.762	51.964	54.342	0.310838012	0.184783999	0.596911637	598.3	742	no
Zm00001d006430	175	173	170	213	12.923	12.274	14.089	14.974	0.321583649	0.289052338	0.707791489	162.4	202.9	no
Zm00001d006433	1396	1393	1320	1810	103.089	98.832	109.398	127.243	0.345278039	0.130968701	0.50806217	1301.6	1653.2	no
Zm00001d006437	55	62	29	32	4.062	4.399	2.403	2.25	-0.750951181	0.138273043	0.520752755	54.6	32.4	no
Zm00001d006438	1472	1344	1327	1432	108.701	95.356	109.978	100.67	0.159949028	0.469465962	0.833394726	1314.4	1468.6	no
Zm00001d006439	2141	2022	1649	2460	158.104	143.459	136.665	172.938	0.156014708	0.514266423	0.855713606	1943	2164.5	no
Zm00001d006440	848	719	557	755	62.621	51.012	46.163	53.077	-0.07710339	0.758135135	0.944305545	731.5	693.2	no
Zm00001d006443	119	107	96	71	8.788	7.592	7.956	4.991	-0.232521285	0.559405142	0.872720021	105.5	90	no
Zm00001d006446	3	4	14	18	0.222	0.284	1.16	1.265	2.375582359	0.024119664	0.197269593	3.3	16.9	no
Zm00001d006449	15	24	13	20	1.108	1.703	1.077	1.406	-0.063524676	0.933742152	0.987138778	18.2	17.4	no
Zm00001d006450	9	14	5	5	0.665	0.993	0.414	0.352	-1.009120353	0.360088933	0.766694008	10.7	5.3	no
Zm00001d006451	24	25	9	7	1.772	1.774	0.746	0.492	-1.41565612	0.083866831	0.404706598	22.9	8.6	no
Zm00001d006453	287	206	372	287	21.194	14.616	30.83	20.176	0.622094492	0.057684835	0.33129224	230.2	354.6	no
Zm00001d006454	190	296	225	278	14.031	21.001	18.647	19.543	0.234540711	0.467033436	0.831939085	226.6	266.6	no
Zm00001d006455	1485	1250	1760	2655	109.661	88.686	145.864	186.647	0.864868087	0.000565128	0.012822486	1276.8	2324.9	yes
Zm00001d006456	307	263	315	280	22.671	18.66	26.106	19.684	0.259394851	0.372043273	0.775309813	266.1	318.7	no
Zm00001d006457	703	583	698	647	51.914	41.363	57.848	45.484	0.260636899	0.312550349	0.730830847	600.4	719.4	no
Zm00001d006458	59	67	64	47	4.357	4.754	5.304	3.304	0.021635846	0.963139838	0.992533915	58.8	59.8	no
Zm00001d006459	687	731	615	905	50.732	51.864	50.97	63.622	0.27631789	0.273370082	0.695968759	661.7	801	no
Zm00001d006460	78	61	96	91	5.76	4.328	7.956	6.397	0.622030926	0.125231529	0.4969636	64.9	100	no
Zm00001d006461	527	467	540	674	38.917	33.133	44.754	47.382	0.471366397	0.056099584	0.326061311	464	643.2	no
Zm00001d006463	352	333	119	127	25.994	23.626	9.862	8.928	-1.287856531	9.97E-06	0.000464762	319.7	131	yes
Zm00001d006464	32	78	36	81	2.363	5.534	2.984	5.694	0.251444131	0.664862615	0.914375766	51.2	60.9	no
Zm00001d006466	22	21	25	28	1.625	1.49	2.072	1.968	0.489455984	0.449320103	0.823909143	20.1	28.2	no
Zm00001d006467	572	579	349	958	42.24	41.08	28.924	67.348	0.333448812	0.377025832	0.778926101	537.1	676.4	no
Zm00001d006470	426	325	450	393	31.458	23.058	37.295	27.628	0.364915542	0.209094982	0.62627103	350.7	451.8	no
Zm00001d006471	10	14	29	51	0.738	0.993	2.403	3.585	1.907711906	0.004720415	0.063246907	11.2	41.9	no
Zm00001d006472	649	791	728	1014	47.926	56.121	60.335	71.284	0.453505853	0.072706107	0.376751216	671.7	919.6	no
Zm00001d006473	217	212	152	224	16.025	15.041	12.597	15.747	-0.01356793	0.965028405	0.992623281	200.2	198.1	no
Zm00001d006474	711	631	627	899	52.504	44.769	51.964	63.2	0.362102481	0.152426882	0.548182092	626.4	804.9	no
Zm00001d006476	163	159	49	72	12.037	11.281	4.061	5.062	-1.233879641	0.000908084	0.018481085	150.3	63.8	yes
Zm00001d006478	17	27	21	8	1.255	1.916	1.74	0.562	-0.375022706	0.649383092	0.909290689	20.5	15.9	no
Zm00001d006479	551	593	352	540	40.689	42.073	29.173	37.962	-0.184350988	0.493368404	0.846517134	533.8	469.5	no
Zm00001d006480	1164	1057	971	1181	85.957	74.993	80.474	83.024	0.138516378	0.540286631	0.86624671	1036.7	1141	no
Zm00001d006481	106	75	81	58	7.828	5.321	6.713	4.077	-0.176228215	0.690885132	0.92328228	84.5	75	no
Zm00001d006486	11	15	6	14	0.812	1.064	0.497	0.984	-0.214939925	0.820912955	0.962961882	12.1	10.4	no
Zm00001d006488	398	452	341	417	29.391	32.069	28.261	29.315	0.019302642	0.940229174	0.987473098	396.6	401.8	no
Zm00001d006489	807	1255	793	990	59.594	89.041	65.722	69.597	-0.025392372	0.927636791	0.986258311	961.4	944.6	no
Zm00001d006493	839	1381	2344	4699	61.957	97.981	194.264	330.34	1.828933276	4.87E-08	4.31E-06	1035	3676.8	yes
Zm00001d006494	715	492	329	344	52.8	34.907	27.267	24.183	-0.65280592	0.02346091	0.193474199	563.7	358.6	no
Zm00001d006495	19	12	9	10	1.403	0.851	0.746	0.703	-0.519219508	0.56295652	0.873973033	14.5	10.1	no
Zm00001d006496	680	646	603	535	50.215	45.833	49.975	37.611	-0.022451429	0.93002692	0.986729643	618.9	609.6	no
Zm00001d006497	708	533	490	462	52.283	37.816	40.61	32.479	-0.18766994	0.493677393	0.846517134	579.5	509	no
Zm00001d006499	183	134	159	129	13.514	9.507	13.177	9.069	0.062085708	0.862857213	0.972579821	148	154.7	no
Zm00001d006502	132	135	108	126	9.748	9.578	8.951	8.858	-0.003954554	0.990660996	0.998596996	124.6	124.2	no
Zm00001d006503	85	83	44	88	6.277	5.889	3.647	6.186	-0.182104996	0.685082393	0.920829154	78.4	68.9	no
Zm00001d006504	65	79	43	58	4.8	5.605	3.564	4.077	-0.330240624	0.461162332	0.830281422	67.2	53.4	no
Zm00001d006505	20	30	9	23	1.477	2.128	0.746	1.617	-0.483137948	0.526616332	0.860652581	23.3	16.6	no
Zm00001d006507	341	296	375	350	25.181	21.001	31.079	24.605	0.382176441	0.166769022	0.570218609	297.4	387.7	no
Zm00001d006508	140	132	135	94	10.338	9.365	11.188	6.608	-0.041225535	0.913565651	0.982312152	126.9	123.6	no
Zm00001d006509	266	387	352	546	19.643	27.457	29.173	38.384	0.634372593	0.040074894	0.269863834	304.5	472.5	no
Zm00001d006510	2677	2317	1884	2185	197.686	164.389	156.141	153.606	-0.109497582	0.618444252	0.898447824	2331.2	2160.8	no
Zm00001d006511	136	62	34	52	10.043	4.399	2.818	3.656	-1.029002951	0.045036736	0.28879533	92.5	45.3	no
Zm00001d006512	1070	992	1251	1661	79.015	70.382	103.68	116.768	0.678083962	0.003161238	0.047422412	962.4	1539.7	yes
Zm00001d006514	15	14	4	4	1.108	0.993	0.332	0.281	-1.667150241	0.120676401	0.487899172	13.5	4.3	no
Zm00001d006517	155	120	114	120	11.446	8.514	9.448	8.436	-0.043145607	0.902141563	0.980534926	128.4	124.7	no
Zm00001d006520	68	56	27	21	5.022	3.973	2.238	1.476	-1.169564365	0.029653565	0.224326585	57.9	25.8	no
Zm00001d006521	67	54	31	21	4.948	3.831	2.569	1.476	-1.013661924	0.063219897	0.349591312	56.5	28.1	no
Zm00001d006525	5	14	17	19	0.369	0.993	1.409	1.336	1.112056748	0.213299447	0.631706571	8.8	19.1	no
Zm00001d006526	5	25	3	24	0.369	1.774	0.249	1.687	-0.020715472	0.985134489	0.997324084	14	13.7	no
Zm00001d006527	146	98	211	172	10.782	6.953	17.487	12.092	0.851008749	0.019936884	0.174056746	114	205.7	no
Zm00001d006533	460	470	372	336	33.969	33.346	30.83	23.621	-0.196218542	0.461270645	0.830281422	434	379	no
Zm00001d006534	260	380	412	573	19.2	26.961	34.145	40.282	0.801516919	0.006805052	0.082544826	298.4	520	no
Zm00001d006535	29	19	101	134	2.142	1.348	8.371	9.42	2.471675498	6.77E-08	5.79E-06	22.4	124.3	yes
Zm00001d006536	14	9	25	12	1.034	0.639	2.072	0.844	0.904770529	0.29356651	0.712588132	10.7	20.2	no
Zm00001d006540	30	42	22	43	2.215	2.98	1.823	3.023	0.020567883	0.972486942	0.994315388	33.6	34	no
Zm00001d006541	237	213	156	178	17.501	15.112	12.929	12.513	-0.243160035	0.417091281	0.805116692	210	177.5	no
Zm00001d006547	1385	1534	1149	1765	102.277	108.836	95.226	124.08	0.17160225	0.49098779	0.844868599	1361.9	1533.6	no
Zm00001d006548	1848	1675	1668	2435	136.467	118.84	138.239	171.181	0.39558003	0.097451008	0.438728952	1644.4	2162.8	no
Zm00001d006549	71	52	48	51	5.243	3.689	3.978	3.585	-0.12400715	0.79144721	0.954102494	57.4	52.7	no
Zm00001d006551	669	1549	765	732	49.403	109.9	63.401	51.46	-0.369679031	0.310900717	0.729645101	1033.4	799.9	no
Zm00001d006552	512	475	417	438	37.809	33.701	34.56	30.791	-0.016572744	0.947098097	0.98857772	460.7	455.5	no
Zm00001d006553	186	141	134	102	13.735	10.004	11.106	7.171	-0.267604235	0.469775229	0.833394726	152.7	127	no
Zm00001d006555	730	846	599	862	53.908	60.023	49.644	60.599	0.068018592	0.788137769	0.953506227	735.3	770.5	no
Zm00001d006561	138	149	113	83	10.191	10.571	9.365	5.835	-0.345362609	0.358450986	0.765840271	133.9	105.6	no
Zm00001d006562	223	202	145	217	16.468	14.332	12.017	15.255	-0.055612586	0.859967063	0.97227869	198.4	190.7	no
Zm00001d006564	11	5	12	8	0.812	0.355	0.995	0.562	0.527538181	0.617932738	0.898285724	7.5	10.8	no
Zm00001d006565	942	828	788	1038	69.563	58.746	65.307	72.972	0.225351792	0.34527632	0.754862042	826.2	965.7	no
Zm00001d006566	149	107	215	151	11.003	7.592	17.819	10.615	0.722664344	0.055930097	0.325638909	119.5	197.5	no
Zm00001d006567	208	138	123	154	15.36	9.791	10.194	10.826	-0.138559578	0.694617103	0.924956328	161.6	146.7	no
Zm00001d006568	27	29	28	9	1.994	2.058	2.321	0.633	-0.366732327	0.631512108	0.902908605	26.1	20.4	no
Zm00001d006570	282	189	109	112	20.825	13.409	9.034	7.874	-0.901379456	0.009584061	0.104683202	220	117.8	no
Zm00001d006573	1481	1265	1054	1558	109.366	89.751	87.353	109.528	0.102898992	0.679883011	0.919349712	1281.9	1376.3	no
Zm00001d006574	141	124	57	76	10.412	8.798	4.724	5.343	-0.813415324	0.031419705	0.233079471	123.7	70.3	no
Zm00001d006578	320	256	231	369	23.631	18.163	19.145	25.941	0.231157739	0.453508286	0.825960759	268.9	315.4	no
Zm00001d006580	432	387	250	363	31.901	27.457	20.719	25.519	-0.241256246	0.3849282	0.785108013	382.3	323.2	no
Zm00001d006581	668	348	346	263	49.329	24.69	28.676	18.489	-0.535065189	0.145701879	0.535688698	474.7	327.8	no
Zm00001d006582	138	154	181	245	10.191	10.926	15.001	17.224	0.725236691	0.020214784	0.175244442	136.2	225.1	no
Zm00001d006587	34	23	13	8	2.511	1.632	1.077	0.562	-1.234433759	0.110510237	0.464856265	26.6	11.4	no
Zm00001d006588	94	106	69	114	6.942	7.521	5.719	8.014	0.044860382	0.909588341	0.9818916	93.3	96.1	no
Zm00001d006590	251	202	276	276	18.535	14.332	22.874	19.403	0.477407021	0.104313095	0.453412908	211.5	294.5	no
Zm00001d006591	160	554	123	224	11.815	39.306	10.194	15.747	-0.870902545	0.079076517	0.393028263	332.5	181.7	no
Zm00001d006593	437	408	329	456	32.271	28.947	27.267	32.057	0.072410462	0.783982059	0.952063229	394.4	414.5	no
Zm00001d006594	266	228	228	302	19.643	16.176	18.896	21.231	0.281995834	0.329000563	0.742680502	230.6	280.2	no
Zm00001d006595	1097	792	915	994	81.009	56.192	75.833	69.878	0.203689337	0.432304444	0.81406842	882.1	1015.9	no
Zm00001d006596	95	80	39	49	7.015	5.676	3.232	3.445	-0.808446253	0.065212566	0.355333207	81.7	46.6	no
Zm00001d006597	208	186	172	212	15.36	13.197	14.255	14.904	0.146652565	0.626158204	0.901129461	183.9	203.5	no
Zm00001d006601	42	59	66	66	3.102	4.186	5.47	4.64	0.579400372	0.208247701	0.625173262	47.1	70.4	no
Zm00001d006602	946	1027	724	953	69.858	72.865	60.003	66.996	-0.053438363	0.819337584	0.962961882	920.6	886.9	no
Zm00001d006603	43	17	25	18	3.175	1.206	2.072	1.265	-0.278140098	0.698706623	0.925944892	28	23.2	no
Zm00001d006604	123	149	157	138	9.083	10.571	13.012	9.701	0.315505322	0.359114358	0.76615745	126.9	158.1	no
Zm00001d006605	714	611	489	528	52.726	43.35	40.527	37.118	-0.192508391	0.435345958	0.815135851	618.5	541.3	no
Zm00001d006606	207	185	186	211	15.286	13.126	15.415	14.833	0.205430199	0.491026609	0.844868599	183	211	no
Zm00001d006607	1718	1524	1532	1985	126.867	108.127	126.968	139.546	0.298525197	0.187218756	0.599872673	1513.3	1861	no
Zm00001d006608	989	1415	875	885	73.034	100.393	72.518	62.216	-0.256231098	0.33239353	0.745704799	1121.1	938.8	no
Zm00001d006610	126	128	75	121	9.305	9.081	6.216	8.506	-0.200220456	0.590567686	0.887103697	118.5	103	no
Zm00001d006612	166	77	365	369	12.258	5.463	30.25	25.941	1.785549488	2.85E-06	0.000153199	113.6	391.5	yes
Zm00001d006613	1626	1579	1535	1865	120.074	112.029	127.217	131.11	0.269456877	0.212120639	0.630214601	1495.8	1802.8	no
Zm00001d006614	525	580	465	577	38.769	41.151	38.538	40.563	0.099118467	0.685588712	0.920961179	515.6	552.1	no
Zm00001d006618	17	20	5	10	1.255	1.419	0.414	0.703	-1.132343189	0.211860406	0.629895915	17.3	7.8	no
Zm00001d006619	159	234	107	226	11.742	16.602	8.868	15.888	-0.076105998	0.846502494	0.969328353	183.3	173.6	no
Zm00001d006620	268	192	219	168	19.791	13.622	18.15	11.81	-0.046204396	0.893569372	0.97850474	214.8	208.3	no
Zm00001d006621	411	764	500	841	30.351	54.205	41.439	59.122	0.362213886	0.294400316	0.713665025	547.7	703.8	no
Zm00001d006623	2108	1872	2908	3824	155.667	132.817	241.007	268.828	0.938591542	2.67E-05	0.001070549	1857.8	3560.5	yes
Zm00001d006624	14	5	5	15	1.034	0.355	0.414	1.055	0.225248119	0.835723423	0.965953341	8.9	10.3	no
Zm00001d006625	146	154	143	87	10.782	10.926	11.851	6.116	-0.170467196	0.666937358	0.914815303	140	124.7	no
Zm00001d006626	64	101	20	51	4.726	7.166	1.658	3.585	-1.056550384	0.051566488	0.311457478	76.9	36.8	no
Zm00001d006628	1975	1986	1723	2153	145.846	140.905	142.798	151.356	0.151764762	0.480632322	0.839606754	1848.5	2053.4	no
Zm00001d006629	86	82	41	58	6.351	5.818	3.398	4.077	-0.583687126	0.178465801	0.587013866	78.4	52.2	no
Zm00001d006630	84	72	78	107	6.203	5.108	6.464	7.522	0.425518317	0.281265297	0.702012495	72.8	97.7	no
Zm00001d006631	18	20	14	19	1.329	1.419	1.16	1.336	-0.022328259	0.976166192	0.994931649	17.7	17.4	no
Zm00001d006632	9	7	13	19	0.665	0.497	1.077	1.336	1.177233686	0.193708992	0.607726988	7.5	16.9	no
Zm00001d006638	19	11	33	34	1.403	0.78	2.735	2.39	1.349343809	0.045241801	0.289657726	14	35.7	no
Zm00001d006639	25	24	51	62	1.846	1.703	4.227	4.359	1.390066317	0.007935484	0.091789323	22.9	59.9	no
Zm00001d006640	172	171	180	154	12.702	12.132	14.918	10.826	0.160666547	0.621073702	0.899374065	160.1	179.1	no
Zm00001d006644	252	256	209	353	18.609	18.163	17.321	24.816	0.316417374	0.30839424	0.727051192	237.1	294.9	no
Zm00001d006645	495	516	592	475	36.554	36.61	49.063	33.393	0.280615724	0.309094822	0.727915654	471.8	573.4	no
Zm00001d006646	23	31	18	33	1.698	2.199	1.492	2.32	0.088072468	0.892637996	0.978447823	25.2	26.7	no
Zm00001d006647	192	156	138	155	14.178	11.068	11.437	10.897	-0.060887059	0.850670825	0.970446901	162.5	155.8	no
Zm00001d006650	1457	2154	825	739	107.594	152.825	68.374	51.952	-1.007962095	0.000288517	0.007519386	1683.8	837.5	yes
Zm00001d006651	1217	1226	779	1077	89.871	86.984	64.561	75.713	-0.217798173	0.353307969	0.762283786	1140.1	980.1	no
Zm00001d006653	6	12	5	9	0.443	0.851	0.414	0.633	-0.189648936	0.865153635	0.973172537	8.4	7.3	no
Zm00001d006657	308	299	333	265	22.745	21.214	27.598	18.63	0.181010268	0.544048936	0.867957046	283.3	321.4	no
Zm00001d006658	176	145	119	96	12.997	10.288	9.862	6.749	-0.37773824	0.295335284	0.71422001	149.9	115.5	no
Zm00001d006659	41	28	38	56	3.028	1.987	3.149	3.937	0.622438123	0.248226351	0.670370272	32.2	49.5	no
Zm00001d006663	15	18	12	17	1.108	1.277	0.995	1.195	-0.0065565	0.993441653	0.998858164	15.4	15.3	no
Zm00001d006667	1084	1098	994	1415	80.049	77.902	82.38	99.475	0.320068501	0.177962312	0.586368212	1018.2	1270.9	no
Zm00001d006670	202	286	140	193	14.917	20.291	11.603	13.568	-0.371008576	0.256963757	0.679904309	227.6	175.9	no
Zm00001d006672	33	35	9	13	2.437	2.483	0.746	0.914	-1.447872377	0.040219073	0.270401356	31.7	11.6	no
Zm00001d006673	138	143	113	78	10.191	10.146	9.365	5.483	-0.349784652	0.365311012	0.770245704	131.1	103.1	no
Zm00001d006676	333	361	274	318	24.591	25.613	22.708	22.355	-0.042648453	0.87185155	0.974974806	323.8	314.4	no
Zm00001d006677	1141	1320	729	735	84.258	93.653	60.418	51.671	-0.556247001	0.018137823	0.163067084	1148.1	781	no
Zm00001d006678	288	505	161	223	21.268	35.829	13.343	15.677	-0.865689929	0.011951948	0.122266869	369.7	202.8	no
Zm00001d006679	1134	1479	1215	1642	83.741	104.934	100.696	115.433	0.309046378	0.214720809	0.632796209	1218.8	1509.7	no
Zm00001d006680	1085	1114	949	1109	80.123	79.037	78.651	77.963	0.090583087	0.682217013	0.919810954	1026.2	1092.6	no
Zm00001d006681	641	530	669	513	47.335	37.603	55.445	36.064	0.21781777	0.451010026	0.825268007	546.7	636.1	no
Zm00001d006682	283	292	218	271	20.898	20.717	18.067	19.051	-0.050002669	0.856374192	0.97152952	268.3	259.1	no
Zm00001d006683	106	106	180	250	7.828	7.521	14.918	17.575	1.199238907	0.000212211	0.00589631	98.9	227	yes
Zm00001d006684	30	25	93	68	2.215	1.774	7.708	4.78	1.754616641	0.000428801	0.010295797	25.7	86.8	yes
Zm00001d006687	43	27	28	17	3.175	1.916	2.321	1.195	-0.428407619	0.513492316	0.855599488	32.7	24.4	no
Zm00001d006688	547	790	440	419	40.394	56.05	36.466	29.456	-0.442121996	0.119988849	0.486233311	623.5	459.1	no
Zm00001d006697	270	225	127	168	19.938	15.964	10.525	11.81	-0.565891016	0.068874547	0.366268494	231.1	156	no
Zm00001d006699	640	570	542	772	47.261	40.441	44.92	54.272	0.296054739	0.245985398	0.668745733	564.8	693.2	no
Zm00001d006700	104	102	74	67	7.68	7.237	6.133	4.71	-0.35099995	0.371347779	0.774719411	96.1	75.5	no
Zm00001d006701	1565	2394	1144	1209	115.569	169.852	94.812	84.993	-0.558759302	0.038325554	0.262242066	1846	1253.3	no
Zm00001d006702	405	427	370	391	29.908	30.295	30.665	27.487	0.061924996	0.807408997	0.959900592	388.2	405.3	no
Zm00001d006704	316	437	184	356	23.335	31.005	15.249	25.027	-0.31391631	0.359799274	0.766507876	351.2	282.2	no
Zm00001d006705	146	144	133	185	10.782	10.217	11.023	13.006	0.312092647	0.33903551	0.749437988	135.3	167.9	no
Zm00001d006708	2562	4047	2320	2493	189.193	287.131	192.275	175.258	-0.266251235	0.325529514	0.740702035	3081.4	2562.2	no
Zm00001d006710	330	349	210	340	24.369	24.761	17.404	23.902	-0.131328832	0.658439255	0.91301261	316.8	289	no
Zm00001d006711	2446	5253	1892	2295	180.627	372.696	156.804	161.339	-0.692293907	0.039076043	0.265818223	3587.6	2220.2	no
Zm00001d006713	378	740	236	227	27.914	52.502	19.559	15.958	-1.07540946	0.00228863	0.037496804	521.1	247.4	yes
Zm00001d006714	490	469	556	782	36.185	33.275	46.08	54.975	0.658326091	0.009197586	0.101812172	447.6	706.1	no
Zm00001d006717	551	576	428	486	40.689	40.867	35.471	34.166	-0.114705385	0.635562917	0.903969431	525.9	485.7	no
Zm00001d006720	41	25	7	13	3.028	1.774	0.58	0.914	-1.551346459	0.040345417	0.270799839	30.8	10.5	no
Zm00001d006721	8	16	4	3	0.591	1.135	0.332	0.211	-1.576330146	0.185323689	0.597704482	11.2	3.8	no
Zm00001d006722	175	176	152	217	12.923	12.487	12.597	15.255	0.250179691	0.425967342	0.810276121	163.8	194.7	no
Zm00001d006725	662	828	504	530	48.886	58.746	41.77	37.259	-0.335697549	0.182843522	0.593784817	695	550.8	no
Zm00001d006726	66	85	68	60	4.874	6.031	5.636	4.218	-0.040631914	0.925262546	0.985336481	70.4	68.6	no
Zm00001d006731	425	465	335	342	31.385	32.991	27.764	24.043	-0.202492057	0.43342992	0.814477718	415.3	361	no
Zm00001d006737	788	710	818	892	58.191	50.374	67.794	62.708	0.37987665	0.102093256	0.448302768	699.2	909.9	no
Zm00001d006738	422	304	684	476	31.163	21.569	56.688	33.463	0.884423258	0.006606433	0.081005027	339	626.2	no
Zm00001d006739	55	31	26	24	4.062	2.199	2.155	1.687	-0.588859386	0.328295328	0.742680502	40.2	26.7	no
Zm00001d006746	16	12	21	9	1.182	0.851	1.74	0.633	0.321493534	0.713130153	0.930096337	13.1	16.4	no
Zm00001d006749	657	776	472	494	48.517	55.057	39.118	34.728	-0.377543719	0.126555369	0.500374377	668.5	514.7	no
Zm00001d006750	102	57	58	76	7.532	4.044	4.807	5.343	-0.066526857	0.884923503	0.977016376	74.3	70.9	no
Zm00001d006751	472	447	442	424	34.855	31.714	36.632	29.807	0.108859963	0.671776576	0.916656826	428.9	462.7	no
Zm00001d006752	317	331	226	255	23.409	23.484	18.73	17.927	-0.242188869	0.371633983	0.774914408	302.4	255.7	no
Zm00001d006753	9014	15929	6532	7902	665.647	1130.149	541.355	555.512	-0.60309583	0.0378516	0.260864573	11627.2	7654.6	no
Zm00001d006756	234	299	142	214	17.28	21.214	11.769	15.044	-0.405784335	0.202036742	0.618098706	248.6	187.5	no
Zm00001d006757	274	181	263	138	20.234	12.842	21.797	9.701	0.036737096	0.929275626	0.986684784	212.5	218.3	no
Zm00001d006758	956	840	744	576	70.597	59.597	61.661	40.493	-0.240155916	0.38486665	0.785108013	838.4	710.2	no
Zm00001d006759	731	990	708	906	53.981	70.24	58.677	63.692	0.090287285	0.726962936	0.934742298	802.7	854.4	no
Zm00001d006760	14604	11460	11732	14489	1078.446	813.078	972.317	1018.578	0.191465724	0.403395862	0.79598247	12169.2	13896.2	no
Zm00001d006761	154	211	117	107	11.372	14.97	9.697	7.522	-0.507557082	0.148490954	0.54103613	170.2	119.9	no
Zm00001d006762	477	455	519	445	35.225	32.282	43.013	31.284	0.248286322	0.355405157	0.763860747	435	516.9	no
Zm00001d006763	183	207	105	131	13.514	14.686	8.702	9.209	-0.540643713	0.093531406	0.429611534	182	125	no
Zm00001d006769	454	390	251	442	33.526	27.67	20.802	31.073	-0.116140495	0.704725093	0.928087325	394	363.2	no
Zm00001d006771	946	917	769	753	69.858	65.06	63.733	52.936	-0.097767991	0.677027461	0.918963158	869.5	812.7	no
Zm00001d006774	14	32	1	11	1.034	2.27	0.083	0.773	-1.801493553	0.088389759	0.415818404	21.4	6.1	no
Zm00001d006778	8	12	13	12	0.591	0.851	1.077	0.844	0.517949355	0.575567057	0.880255975	9.3	13.4	no
Zm00001d006780	832	816	832	928	61.44	57.895	68.954	65.239	0.283001071	0.210651974	0.628632643	769.1	935.8	no
Zm00001d006787	48	46	70	42	3.545	3.264	5.801	2.953	0.465105176	0.366249318	0.770735038	43.9	60.7	no
Zm00001d006788	86	70	55	97	6.351	4.966	4.558	6.819	0.132261084	0.761232255	0.9454555	72.8	79.7	no
Zm00001d006789	930	872	897	1060	68.677	61.868	74.341	74.518	0.304482295	0.177702652	0.586020276	841.1	1038.6	no
Zm00001d006790	764	782	686	648	56.418	55.482	56.854	45.554	-0.017175413	0.943463816	0.987534948	721.4	713.1	no
Zm00001d006791	51	60	16	35	3.766	4.257	1.326	2.461	-0.956432625	0.093621781	0.42994672	51.8	26.6	no
Zm00001d006793	52	84	46	82	3.84	5.96	3.812	5.765	0.083487477	0.862051584	0.972579821	63.4	67.1	no
Zm00001d006794	191	217	156	228	14.105	15.396	12.929	16.028	0.089889894	0.773696056	0.949452242	190.4	202.4	no
Zm00001d006795	30	35	15	15	2.215	2.483	1.243	1.055	-0.923478356	0.168398098	0.57335621	30.3	16	no
Zm00001d006796	821	1080	797	975	60.628	76.625	66.053	68.543	0.083441274	0.738182932	0.938203718	886.7	939.4	no
Zm00001d006797	347	284	404	297	25.625	20.15	33.482	20.879	0.35757095	0.257135897	0.679980372	294.6	377.7	no
Zm00001d006798	634	751	659	652	46.818	53.283	54.616	45.836	0.114751438	0.642667418	0.906539746	646.1	699.8	no
Zm00001d006808	691	658	532	853	51.028	46.685	44.091	59.966	0.210063719	0.433207021	0.814339951	629.6	727.9	no
Zm00001d006810	71	99	80	110	5.243	7.024	6.63	7.733	0.341020417	0.394340934	0.79070407	79.3	100.3	no
Zm00001d006815	2	10	5	18	0.148	0.709	0.414	1.265	1.087777467	0.3660211	0.77069393	5.6	11.8	no
Zm00001d006816	3	7	21	24	0.222	0.497	1.74	1.687	2.35841548	0.009937945	0.107361965	4.7	23.9	no
Zm00001d006820	18	9	2	12	1.329	0.639	0.166	0.844	-0.8093685	0.467644849	0.832428047	12.6	7.1	no
Zm00001d006821	316	393	311	326	23.335	27.883	25.775	22.918	0.036899281	0.893072651	0.97850474	330.7	339.4	no
Zm00001d006822	145	179	113	126	10.708	12.7	9.365	8.858	-0.25033664	0.455173068	0.826969704	151.1	127.1	no
Zm00001d006823	163	181	140	165	12.037	12.842	11.603	11.6	0.012559141	0.968116968	0.99301183	160.5	161.9	no
Zm00001d006825	119	104	149	110	8.788	7.379	12.349	7.733	0.420664001	0.265645896	0.689640973	104.1	139.5	no
Zm00001d006828	283	482	153	214	20.898	34.198	12.68	15.044	-0.879588856	0.010046532	0.108203869	356.6	193.7	no
Zm00001d006833	11	2	7	12	0.812	0.142	0.58	0.844	0.715932553	0.549144996	0.869497878	6.1	10	no
Zm00001d006834	353	342	286	330	26.068	24.265	23.703	23.199	0.012552657	0.961802453	0.992293701	324.4	327.2	no
Zm00001d006835	374	347	325	254	27.618	24.619	26.935	17.856	-0.113264782	0.704694831	0.928087325	336.5	311.4	no
Zm00001d006836	912	819	573	710	67.348	58.107	47.489	49.913	-0.248818849	0.292967601	0.71229586	808	679.9	no
Zm00001d006837	981	781	858	544	72.443	55.411	71.109	38.243	-0.117014064	0.715254632	0.93048632	822.7	758.9	no
Zm00001d006838	227	196	199	223	16.763	13.906	16.493	15.677	0.184147479	0.533182497	0.863726029	197.5	224.3	no
Zm00001d006839	120	142	120	179	8.862	10.075	9.945	12.584	0.367289147	0.287753114	0.706056391	122.2	157.5	no
Zm00001d006844	4753	4021	2861	4746	350.99	285.287	237.112	333.644	-0.036236681	0.889716536	0.977563575	4095.9	3993.9	no
Zm00001d006845	149	168	110	110	11.003	11.919	9.117	7.733	-0.334308087	0.321735847	0.738154133	147.9	117.4	no
Zm00001d006855	87	81	77	62	6.425	5.747	6.382	4.359	-0.07284681	0.861938228	0.972579821	78.4	74.7	no
Zm00001d006856	103	121	58	62	7.606	8.585	4.807	4.359	-0.710453875	0.071290623	0.373252259	104.5	63.9	no
Zm00001d006860	636	1075	775	1495	46.966	76.27	64.23	105.099	0.573110831	0.092496373	0.427057802	797.6	1186.4	no
Zm00001d006861	335	287	365	425	24.738	20.362	30.25	29.878	0.530845453	0.045322495	0.290024056	290.4	419.5	no
Zm00001d006864	454	413	354	318	33.526	29.302	29.339	22.355	-0.170396374	0.531735419	0.863243519	404.7	359.8	no
Zm00001d006865	229	249	354	509	16.911	17.666	29.339	35.783	1.029738786	0.000214156	0.005938441	223	455.1	yes
Zm00001d006866	1273	1174	1073	1265	94.006	83.294	88.927	88.93	0.11974554	0.589986229	0.886958238	1142.1	1240.9	no
Zm00001d006868	1151	1100	1067	1098	84.997	78.044	88.43	77.19	0.135500608	0.547231195	0.868611734	1050.6	1154.2	no
Zm00001d006871	1675	1428	1649	1728	123.692	101.315	136.665	121.479	0.312692234	0.169218144	0.574767147	1448.5	1799.2	no
Zm00001d006872	784	681	700	604	57.895	48.316	58.014	42.461	0.031260946	0.905008419	0.98110346	683.9	699.1	no
Zm00001d006873	151	159	138	175	11.151	11.281	11.437	12.303	0.196951785	0.536095395	0.864784321	144.7	165.7	no
Zm00001d006874	145	196	155	99	10.708	13.906	12.846	6.96	-0.21309504	0.586143135	0.885200776	159	137.5	no
Zm00001d006879	24	34	53	26	1.772	2.412	4.392	1.828	0.666562079	0.289652426	0.708278156	27	43.1	no
Zm00001d006880	62	42	77	54	4.578	2.98	6.382	3.796	0.538751746	0.27281439	0.695556975	48.6	70.7	no
Zm00001d006881	231	276	182	198	17.058	19.582	15.084	13.919	-0.226377453	0.442425807	0.819902319	236.5	202.2	no
Zm00001d006883	92	147	83	395	6.794	10.43	6.879	27.769	1.134066972	0.038734866	0.264151902	111.4	244.3	no
Zm00001d006884	128	110	120	139	9.452	7.804	9.945	9.772	0.30820569	0.368845024	0.772526688	111.1	137.5	no
Zm00001d006885	264	232	410	277	19.495	16.46	33.98	19.473	0.679623161	0.040277561	0.270712106	231.5	371.2	no
Zm00001d006886	115	117	123	96	8.492	8.301	10.194	6.749	0.119316983	0.749617861	0.9415058	108.3	117.8	no
Zm00001d006888	210	121	104	104	15.508	8.585	8.619	7.311	-0.479107187	0.219888469	0.639124479	154.6	111	no
Zm00001d006889	765	606	715	781	56.492	42.995	59.257	54.904	0.314371385	0.208464036	0.625518694	640.1	796	no
Zm00001d006894	53	69	32	53	3.914	4.895	2.652	3.726	-0.347221428	0.483446432	0.840953971	56.9	44.6	no
Zm00001d006895	44	32	81	60	3.249	2.27	6.713	4.218	1.095596075	0.026781722	0.210798341	35.5	76	no
Zm00001d006896	336	327	308	370	24.812	23.2	25.526	26.011	0.217209751	0.406001744	0.798047292	309.4	359.6	no
Zm00001d006898	10	11	7	5	0.738	0.78	0.58	0.352	-0.604229554	0.576585697	0.880941365	9.8	6.5	no
Zm00001d006899	7008	6597	4601	5429	517.512	468.052	381.319	381.659	-0.254361797	0.218271676	0.636398193	6349.8	5323.4	no
Zm00001d006900	3182	3058	3348	4352	234.978	216.963	277.473	305.946	0.484384043	0.024314874	0.198220781	2912.3	4074	no
Zm00001d006903	172	322	231	355	12.702	22.846	19.145	24.957	0.422245519	0.245714281	0.668338518	230.3	308.4	no
Zm00001d006904	606	659	467	449	44.751	46.756	38.704	31.565	-0.2708741	0.279275018	0.700616953	590.2	489.4	no
Zm00001d006905	87	83	33	48	6.425	5.889	2.735	3.374	-0.890974637	0.047302816	0.296928523	79.3	42.7	no
Zm00001d006906	468	422	416	394	34.56	29.941	34.477	27.698	0.059080201	0.822047029	0.962961882	415.4	433	no
Zm00001d006907	1492	1584	1117	1275	110.178	112.383	92.574	89.633	-0.175504456	0.420000519	0.806912081	1435.3	1270.9	no
Zm00001d006910	2960	2943	2315	2560	218.584	208.803	191.861	179.968	-0.087448012	0.675534981	0.918255207	2754.8	2592.8	no
Zm00001d006913	65	49	27	27	4.8	3.477	2.238	1.898	-0.886898619	0.095248061	0.433068429	53.2	28.8	no
Zm00001d006915	9	21	5	10	0.665	1.49	0.414	0.703	-0.829399403	0.406377241	0.798164958	14	7.8	no
Zm00001d006916	150	141	159	118	11.077	10.004	13.177	8.295	0.133541384	0.71009714	0.929235081	135.8	149.2	no
Zm00001d006917	2227	2283	1852	1607	164.455	161.977	153.489	112.972	-0.183022979	0.442701273	0.820185701	2104.6	1854.2	no
Zm00001d006918	586	468	513	708	43.274	33.204	42.516	49.772	0.390364383	0.140969714	0.52604421	492.1	644.8	no
Zm00001d006920	32	31	21	40	2.363	2.199	1.74	2.812	0.121756579	0.840801084	0.967747712	29.4	31.9	no
Zm00001d006921	172	203	82	175	12.702	14.403	6.796	12.303	-0.382451922	0.322837149	0.738917849	174.9	133.9	no
Zm00001d006922	235	219	208	217	17.354	15.538	17.238	15.255	0.095480816	0.74206354	0.939731619	211.9	226.5	no
Zm00001d006928	257	235	213	166	18.978	16.673	17.653	11.67	-0.173645088	0.588888285	0.886958238	229.6	203.9	no
Zm00001d006929	340	355	351	476	25.108	25.187	29.09	33.463	0.430746615	0.102083017	0.448302768	324.3	437	no
Zm00001d006930	381	412	407	643	28.135	29.231	33.731	45.203	0.578202166	0.037280608	0.258425533	370	552.1	no
Zm00001d006931	84	70	103	131	6.203	4.966	8.536	9.209	0.785951227	0.036666068	0.255978675	71.9	123.9	no
Zm00001d006938	278	238	281	317	20.529	16.886	23.289	22.285	0.400043191	0.149852885	0.543533231	240.9	317.8	no
Zm00001d006939	277	237	163	201	20.455	16.815	13.509	14.13	-0.314199272	0.289089312	0.707811875	239.9	192.9	no
Zm00001d006941	33	34	32	38	2.437	2.412	2.652	2.671	0.24896752	0.653158741	0.910446458	31.3	37.1	no
Zm00001d006942	330	418	277	324	24.369	29.657	22.957	22.777	-0.128904108	0.639749995	0.905909166	348.9	319.1	no
Zm00001d006943	20	28	10	6	1.477	1.987	0.829	0.422	-1.376993305	0.102703837	0.44972152	22.4	8.7	no
Zm00001d006944	133	152	109	177	9.822	10.784	9.034	12.443	0.178313969	0.612352129	0.895559591	133	150.3	no
Zm00001d006945	87	89	99	134	6.425	6.314	8.205	9.42	0.585160248	0.110522589	0.464856265	82.1	123.1	no
Zm00001d006947	164	573	173	561	12.111	40.654	14.338	39.438	0.140671393	0.893873888	0.97850474	343.2	378.3	no
Zm00001d006948	180	845	269	842	13.292	59.952	22.294	59.193	0.26447426	0.820276482	0.962961882	477.1	573	no
Zm00001d006950	5	12	8	6	0.369	0.851	0.663	0.422	-0.075870927	0.946738785	0.98857772	7.9	7.5	no
Zm00001d006951	557	518	562	673	41.132	36.752	46.577	47.312	0.385042102	0.108517564	0.461535441	501.7	655.2	no
Zm00001d007009	707	623	817	797	52.209	44.201	67.711	56.029	0.473053731	0.052321624	0.313652529	620.8	861.9	no
Zm00001d007012	397	363	357	450	29.317	25.755	29.587	31.635	0.269241016	0.297683489	0.7174779	354.7	427.4	no
Zm00001d007015	40	55	74	62	2.954	3.902	6.133	4.359	0.717893377	0.126894828	0.501059455	44.3	73	no
Zm00001d007016	16	22	21	17	1.182	1.561	1.74	1.195	0.200681673	0.784580662	0.952384907	17.7	20.4	no
Zm00001d007018	71	88	27	25	5.243	6.244	2.238	1.758	-1.417810087	0.004066305	0.057083061	74.2	27.8	no
Zm00001d007026	145	99	84	78	10.708	7.024	6.962	5.483	-0.396564261	0.317669652	0.734893641	114	86.6	no
Zm00001d007027	126	113	114	136	9.305	8.017	9.448	9.561	0.25006327	0.465873368	0.83167971	111.6	132.6	no
Zm00001d007029	687	631	466	699	50.732	44.769	38.621	49.14	-0.003037279	0.990715569	0.998596996	615.2	613.6	no
Zm00001d007031	624	568	499	822	46.08	40.299	41.356	57.787	0.319023279	0.248843441	0.670917307	556.4	693.7	no
Zm00001d007032	541	443	431	407	39.951	31.43	35.72	28.612	-0.036829934	0.891091189	0.977979536	459.4	448	no
Zm00001d007034	1147	969	1296	1526	84.701	68.75	107.409	107.278	0.600662764	0.009080685	0.101161594	987.8	1497.9	no
Zm00001d007035	183	214	158	247	13.514	15.183	13.095	17.364	0.203343702	0.526860739	0.860787	185.2	213	no
Zm00001d007037	874	1597	1306	1828	64.541	113.306	108.238	128.509	0.52241493	0.094969156	0.432468969	1151.8	1654.3	no
Zm00001d007038	564	599	591	530	41.649	42.499	48.981	37.259	0.14489248	0.571578721	0.8781946	542.7	600.3	no
Zm00001d007039	615	478	442	709	45.415	33.914	36.632	49.843	0.246112781	0.39335332	0.790162641	510.3	604.9	no
Zm00001d007042	783	1020	843	1124	57.821	72.368	69.866	79.017	0.306517313	0.226229787	0.646875731	841	1039.9	no
Zm00001d007043	687	695	604	639	50.732	49.31	50.058	44.922	0.037603994	0.872716309	0.975003344	644.9	662.1	no
Zm00001d007044	248	178	150	172	18.314	12.629	12.432	12.092	-0.217668288	0.504349436	0.851794967	198.9	171.1	no
Zm00001d007045	148	110	111	132	10.929	7.804	9.199	9.28	0.098366632	0.782115473	0.951889265	120.5	128.9	no
Zm00001d007046	6	8	10	10	0.443	0.568	0.829	0.703	0.70733814	0.499370345	0.849545502	6.5	10.7	no
Zm00001d007048	576	617	550	616	42.535	43.776	45.583	43.305	0.155159919	0.513634391	0.855599488	556.7	619.9	no
Zm00001d007049	43	48	48	19	3.175	3.406	3.978	1.336	-0.215197852	0.729107623	0.935575273	42.5	36.8	no
Zm00001d007050	136	155	120	134	10.043	10.997	9.945	9.42	-0.007806108	0.981240106	0.996286845	135.8	135	no
Zm00001d007053	209	215	150	268	15.434	15.254	12.432	18.84	0.148126965	0.657067792	0.912281866	197.9	219	no
Zm00001d007058	466	346	353	300	34.412	24.548	29.256	21.09	-0.115244519	0.701787018	0.927157637	379.2	350.3	no
Zm00001d007059	2731	1985	1969	3928	201.673	140.834	163.185	276.139	0.483671314	0.122107153	0.490386882	2202.2	3078.9	no
Zm00001d007060	252	266	226	185	18.609	18.872	18.73	13.006	-0.132635619	0.667425869	0.914815303	241.7	220.7	no
Zm00001d007062	425	433	490	452	31.385	30.721	40.61	31.776	0.33126513	0.202302692	0.618136472	400.4	504	no
Zm00001d007064	82	37	65	47	6.055	2.625	5.387	3.304	0.116270975	0.829984592	0.96455453	55.6	60.4	no
Zm00001d007065	2485	2628	2019	1823	183.507	186.454	167.329	128.157	-0.214268977	0.354851261	0.763516055	2385.8	2056.8	no
Zm00001d007067	422	443	379	426	31.163	31.43	31.411	29.948	0.084250182	0.736275389	0.937857959	403.6	427.9	no
Zm00001d007068	684	669	481	537	50.511	47.465	39.864	37.751	-0.222354645	0.347820538	0.756878812	631.4	541.3	no
Zm00001d007069	326	377	185	239	24.074	26.748	15.332	16.802	-0.546952953	0.051889832	0.312769473	328	224.4	no
Zm00001d007070	246	287	211	505	18.166	20.362	17.487	35.502	0.5821545	0.118079206	0.481654771	248.7	371.9	no
Zm00001d007071	273	208	183	199	20.16	14.757	15.167	13.99	-0.143992916	0.640146678	0.905986112	224.6	203.3	no
Zm00001d007072	97	126	122	147	7.163	8.94	10.111	10.334	0.456182173	0.194694443	0.609595184	104	142.7	no
Zm00001d007073	39	51	68	82	2.88	3.618	5.636	5.765	0.922562902	0.040183349	0.270305523	42	79.6	no
Zm00001d007075	855	945	749	949	63.138	67.047	62.075	66.715	0.098645194	0.671360377	0.916506674	839.8	899.1	no
Zm00001d007076	78	134	80	75	5.76	9.507	6.63	5.273	-0.255383202	0.549275713	0.869497878	98.8	82.9	no
Zm00001d007077	461	420	416	464	34.043	29.799	34.477	32.619	0.186279893	0.457263064	0.828427175	411.2	467.9	no
Zm00001d007079	826	1097	616	613	60.997	77.831	51.052	43.094	-0.451825683	0.080482962	0.396534555	896.9	655.9	no
Zm00001d007080	144	136	145	177	10.634	9.649	12.017	12.443	0.385941863	0.228294526	0.649079076	130.7	170.7	no
Zm00001d007081	506	585	418	542	37.366	41.505	34.643	38.103	-0.002507606	0.992087353	0.998858164	509	508	no
Zm00001d007082	54	52	34	42	3.988	3.689	2.818	2.953	-0.295775051	0.550656076	0.869664305	49.5	40.3	no
Zm00001d007083	10	18	13	9	0.738	1.277	1.077	0.633	-0.141393351	0.876432892	0.975163708	13.1	11.9	no
Zm00001d007084	2214	2522	2285	3467	163.495	178.934	189.375	243.73	0.454952123	0.061765937	0.344636629	2209.6	3028.4	no
Zm00001d007085	207	174	195	256	15.286	12.345	16.161	17.997	0.424226258	0.162153292	0.563635535	177.9	238.5	no
Zm00001d007089	568	702	503	393	41.944	49.806	41.687	27.628	-0.298858874	0.300435161	0.719777746	592.4	481.9	no
Zm00001d007090	469	383	363	302	34.634	27.174	30.084	21.231	-0.157221487	0.589662694	0.886958238	397.8	356.9	no
Zm00001d007091	33	40	32	38	2.437	2.838	2.652	2.671	0.125618575	0.818732074	0.962961882	34.1	37.1	no
Zm00001d007092	372	345	317	403	27.471	24.477	26.272	28.331	0.188403765	0.472729873	0.835348061	334.7	381.2	no
Zm00001d007093	52	52	52	48	3.84	3.689	4.31	3.374	0.138694722	0.769838266	0.947986146	48.5	53.5	no
Zm00001d007095	303	229	268	198	22.375	16.247	22.211	13.919	0.013900836	0.966946368	0.99301183	248.4	251.1	no
Zm00001d007096	1212	1175	1316	1090	89.501	83.365	109.067	76.627	0.213043796	0.399225456	0.793592208	1114	1291.6	no
Zm00001d007097	427	550	357	475	31.532	39.022	29.587	33.393	-0.05055432	0.852095465	0.970753108	455.7	439.9	no
Zm00001d007100	24	23	12	15	1.772	1.632	0.995	1.055	-0.615708174	0.405663067	0.797606031	21.9	14.3	no
Zm00001d007102	213	227	181	191	15.729	16.105	15.001	13.427	-0.051655849	0.861043935	0.972579821	205.3	198.2	no
Zm00001d007103	215	197	153	173	15.877	13.977	12.68	12.162	-0.150437932	0.61979885	0.898855174	192.3	173.3	no
Zm00001d007105	504	465	516	706	37.218	32.991	42.765	49.632	0.513671157	0.041792075	0.276010906	452.3	645.5	no
Zm00001d007106	13	13	22	18	0.96	0.922	1.823	1.265	0.821374046	0.288905567	0.707626679	12.1	21.5	no
Zm00001d007107	164	150	215	189	12.111	10.642	17.819	13.287	0.561481664	0.078737048	0.392270134	146.6	216.5	no
Zm00001d007108	68	54	50	57	5.022	3.831	4.144	4.007	-0.002591131	0.995468497	0.99915042	57	56.9	no
Zm00001d007111	275	409	192	331	20.308	29.018	15.912	23.269	-0.216453636	0.520280792	0.857713112	319	274.3	no
Zm00001d007112	37	20	17	19	2.732	1.419	1.409	1.336	-0.476472871	0.495032566	0.84763805	26.6	19.1	no
Zm00001d007113	2328	1917	5007	4704	171.913	136.01	414.967	330.692	1.389488095	3.84E-09	4.41E-07	1981.8	5192.2	yes
Zm00001d007117	205	209	185	197	15.138	14.828	15.332	13.849	0.074010899	0.8021056	0.958159989	193.2	203.4	no
Zm00001d007118	1011	1097	894	1189	74.658	77.831	74.092	83.587	0.163341581	0.481807611	0.839954795	983.6	1101.3	no
Zm00001d007121	587	557	575	623	43.348	39.519	47.654	43.797	0.255853281	0.283265538	0.703230895	533.9	637.6	no
Zm00001d007123	17	19	10	13	1.255	1.348	0.829	0.914	-0.463384556	0.571588917	0.8781946	16.8	12.2	no
Zm00001d007124	145	104	124	69	10.708	7.379	10.277	4.851	-0.152144559	0.730804437	0.936028912	116.3	104.9	no
Zm00001d007125	15	23	14	10	1.108	1.632	1.16	0.703	-0.458321459	0.577653766	0.881265304	17.7	12.9	no
Zm00001d007130	72	84	87	44	5.317	5.96	7.21	3.093	-0.032476354	0.947492844	0.98857772	72.8	71.4	no
Zm00001d007133	856	799	637	783	63.212	56.688	52.793	55.045	-0.037228643	0.872917719	0.975003344	772.4	752.7	no
Zm00001d007139	545	548	313	310	40.246	38.88	25.941	21.793	-0.617831231	0.015608246	0.147075875	510.1	332.5	no
Zm00001d007141	294	172	210	130	21.711	12.203	17.404	9.139	-0.243089528	0.548444769	0.869238926	217.7	184.2	no
Zm00001d007143	5	22	2	5	0.369	1.561	0.166	0.352	-1.779754844	0.154909651	0.551968959	12.6	3.6	no
Zm00001d007144	235	233	189	255	17.354	16.531	15.664	17.927	0.104299909	0.720563506	0.932163952	218.4	234.6	no
Zm00001d007145	921	947	644	798	68.012	67.189	53.373	56.099	-0.189795124	0.408156163	0.798974628	871.7	764.1	no
Zm00001d007146	310	260	296	306	22.892	18.447	24.532	21.512	0.269731487	0.334096991	0.74668602	266.1	320.9	no
Zm00001d007151	284	234	189	197	20.972	16.602	15.664	13.849	-0.233946938	0.431803458	0.813725471	241.8	205.7	no
Zm00001d007152	37	35	19	27	2.732	2.483	1.575	1.898	-0.467010068	0.438495005	0.817459996	33.6	24.3	no
Zm00001d007153	1373	1629	891	979	101.39	115.576	73.844	68.824	-0.493532085	0.031509685	0.233366244	1400.5	994.8	no
Zm00001d007154	500	562	348	409	36.923	39.873	28.841	28.753	-0.302173919	0.228143261	0.649079076	495.5	401.8	no
Zm00001d007155	25	37	24	30	1.846	2.625	1.989	2.109	-0.014566782	0.981023205	0.996142542	28.9	28.6	no
Zm00001d007156	7	17	21	6	0.517	1.206	1.74	0.422	0.407769243	0.68360411	0.920647102	11.2	14.9	no
Zm00001d007157	463	438	142	142	34.191	31.076	11.769	9.983	-1.473511128	1.33E-07	1.06E-05	420.5	151.5	yes
Zm00001d007158	664	659	514	740	49.034	46.756	42.599	52.022	0.099692542	0.691935818	0.923690202	617.4	661.3	no
Zm00001d007162	81	112	75	71	5.982	7.946	6.216	4.991	-0.207357383	0.611734358	0.895258809	90	78	no
Zm00001d007164	300	225	148	136	22.154	15.964	12.266	9.561	-0.691241595	0.033646732	0.242930981	245.1	152	no
Zm00001d007167	22	21	50	96	1.625	1.49	4.144	6.749	1.929798676	0.000330003	0.008345336	20.1	76.3	yes
Zm00001d007172	453	535	378	573	33.452	37.958	31.328	40.282	0.120234179	0.661169767	0.913454805	460.9	500.7	no
Zm00001d007173	192	160	133	133	14.178	11.352	11.023	9.35	-0.212136253	0.518178085	0.856764099	164.3	141.9	no
Zm00001d007174	64	106	77	58	4.726	7.521	6.382	4.077	-0.12759774	0.781256676	0.951706374	79.3	72.7	no
Zm00001d007175	680	2355	523	452	50.215	167.085	43.345	31.776	-1.434969184	0.078217245	0.39159341	1413.2	522.7	no
Zm00001d007179	271	283	198	204	20.012	20.079	16.41	14.341	-0.271213343	0.340257731	0.750695476	258.5	214.3	no
Zm00001d007180	631	798	480	687	46.597	56.617	39.781	48.296	-0.114327578	0.666420757	0.914634909	666.6	615.6	no
Zm00001d007181	30	61	16	38	2.215	4.328	1.326	2.671	-0.590370328	0.359074995	0.76615745	42.4	28.1	no
Zm00001d007183	528	510	463	501	38.991	36.184	38.372	35.22	0.08268961	0.734193817	0.936920956	484.4	513.1	no
Zm00001d007184	347	360	326	412	25.625	25.542	27.018	28.964	0.244837569	0.346206122	0.75552044	329.9	390.8	no
Zm00001d007185	183	201	224	229	13.514	14.261	18.565	16.099	0.430420447	0.144076168	0.532151973	179.2	241.5	no
Zm00001d007186	678	761	930	768	50.068	53.992	77.076	53.99	0.440794119	0.094178959	0.430416201	671.4	911.6	no
Zm00001d007187	88	159	56	87	6.498	11.281	4.641	6.116	-0.611883099	0.162481537	0.564138849	115.1	75.2	no
Zm00001d007188	30	15	45	51	2.215	1.064	3.729	3.585	1.279120881	0.030956301	0.230720163	21	51	no
Zm00001d007189	305	295	199	119	22.523	20.93	16.493	8.366	-0.702180239	0.052266356	0.313652529	280	172.4	no
Zm00001d007191	6	23	6	14	0.443	1.632	0.497	0.984	-0.371249273	0.714909079	0.930428709	13.5	10.4	no
Zm00001d007192	1078	1358	966	924	79.606	96.349	80.06	64.957	-0.170350312	0.492182265	0.845760691	1136.3	1009.9	no
Zm00001d007193	354	328	244	296	26.141	23.271	20.222	20.809	-0.152378669	0.571149146	0.878057835	318.3	286.3	no
Zm00001d007194	505	569	349	396	37.292	40.37	28.924	27.839	-0.33993138	0.175056874	0.582481501	501.1	395.9	no
Zm00001d007195	223	214	159	124	16.468	15.183	13.177	8.717	-0.424338524	0.202805003	0.618528973	204	152.2	no
Zm00001d007197	189	247	236	152	13.957	17.524	19.559	10.686	0.043823126	0.904563065	0.981023983	203.4	209.9	no
Zm00001d007199	75	189	63	133	5.538	13.409	5.221	9.35	-0.265368164	0.597728215	0.8894444	123	102.2	no
Zm00001d007200	236	205	182	144	17.428	14.545	15.084	10.123	-0.234015471	0.478607394	0.839125239	205.9	175.3	no
Zm00001d007202	590	531	493	797	43.569	37.674	40.859	56.029	0.37416052	0.173774965	0.581454235	523.2	677.8	no
Zm00001d007204	173	118	156	166	12.775	8.372	12.929	11.67	0.335174745	0.334612358	0.746819995	135.9	171.5	no
Zm00001d007205	38	50	17	36	2.806	3.547	1.409	2.531	-0.56535978	0.344451081	0.754260435	41	27.6	no
Zm00001d007207	310	274	215	268	22.892	19.44	17.819	18.84	-0.09075053	0.746588516	0.941177286	272.6	255.9	no
Zm00001d007213	80	94	76	88	5.908	6.669	6.299	6.186	0.101629709	0.794518515	0.955133914	81.2	87.1	no
Zm00001d007214	978	1021	884	1130	72.221	72.439	73.264	79.439	0.19301186	0.396429696	0.791887433	932.8	1066.2	no
Zm00001d007215	3393	3172	2802	2703	250.559	225.051	232.222	190.021	-0.059342849	0.788461176	0.953711459	3064.1	2940.9	no
Zm00001d007216	88	152	102	130	6.498	10.784	8.453	9.139	0.135103724	0.732478223	0.936285581	111.9	122.8	no
Zm00001d007225	317	335	269	242	23.409	23.768	22.294	17.013	-0.154224032	0.586583796	0.885467441	304.2	273.6	no
Zm00001d007226	113	130	92	158	8.345	9.223	7.625	11.107	0.212100439	0.569914873	0.87769096	113.4	131.1	no
Zm00001d007227	129	102	100	85	9.526	7.237	8.288	5.976	-0.122093735	0.750522364	0.941530975	107.9	99.2	no
Zm00001d007229	319	245	233	163	23.557	17.383	19.31	11.459	-0.303079763	0.378999534	0.780804331	263.3	213.7	no
Zm00001d007231	529	716	940	1689	39.065	50.8	77.905	118.737	1.246072048	3.31E-05	0.001261975	580.7	1376.9	yes
Zm00001d007232	186	271	148	155	13.735	19.227	12.266	10.897	-0.401181201	0.225607255	0.646515818	213.1	161.4	no
Zm00001d007233	79	75	67	92	5.834	5.321	5.553	6.468	0.225974151	0.575471	0.880255975	71.9	84	no
Zm00001d007234	2130	2182	1721	2710	157.292	154.811	142.632	190.513	0.211921743	0.391197268	0.788683061	2012.2	2330.2	no
Zm00001d007240	45	55	38	33	3.323	3.902	3.149	2.32	-0.296355828	0.568213745	0.877222671	46.6	38.1	no
Zm00001d007241	318	390	277	302	23.483	27.67	22.957	21.231	-0.100527911	0.713957608	0.930121309	330.3	308.1	no
Zm00001d007251	130	77	53	70	9.6	5.463	4.392	4.921	-0.570746554	0.195075338	0.610185139	96.7	65	no
Zm00001d007254	565	532	236	283	41.723	37.745	19.559	19.895	-0.894771459	0.000472499	0.011107555	512	275.3	yes
Zm00001d007255	45	46	27	20	3.323	3.264	2.238	1.406	-0.750867644	0.19382649	0.607879041	42.5	25.3	no
Zm00001d007257	12	8	5	3	0.886	0.568	0.414	0.211	-1.115694095	0.354749731	0.763516055	9.3	4.3	no
Zm00001d007258	9	13	39	31	0.665	0.922	3.232	2.179	1.872217922	0.007444142	0.08754259	10.3	37.6	no
Zm00001d007259	18	21	26	23	1.329	1.49	2.155	1.617	0.526497912	0.437846592	0.816936697	18.2	26.2	no
Zm00001d007261	389	424	411	411	28.726	30.082	34.063	28.893	0.208995632	0.416870709	0.805116692	379.3	438.6	no
Zm00001d007267	27	17	1	4	1.994	1.206	0.083	0.281	-2.975159759	0.007163449	0.085583812	20.6	2.6	no
Zm00001d007270	886	682	841	1063	65.428	48.387	69.7	74.729	0.461964377	0.06753862	0.362440637	732.1	1008.3	no
Zm00001d007274	1323	1285	872	1481	97.698	91.17	72.269	104.114	0.020901295	0.937725316	0.987473098	1217.1	1234.5	no
Zm00001d007277	562	489	410	369	41.501	34.694	33.98	25.941	-0.23499697	0.38150027	0.783190189	490.6	417.1	no
Zm00001d007279	317	305	258	304	23.409	21.639	21.382	21.371	0.039398677	0.883231422	0.976681679	290.3	298.3	no
Zm00001d007280	200	163	116	162	14.769	11.565	9.614	11.389	-0.206326408	0.534582258	0.863991718	169.5	146.8	no
Zm00001d007285	10	17	4	9	0.738	1.206	0.332	0.633	-0.887569276	0.390431974	0.787925553	12.6	6.8	no
Zm00001d007287	355	300	358	239	26.215	21.285	29.67	16.802	0.076104484	0.818958306	0.962961882	305.8	322.7	no
Zm00001d007288	414	394	435	273	30.572	27.954	36.052	19.192	0.022398204	0.946218914	0.98839412	377.1	383.4	no
Zm00001d007294	131	116	79	135	9.674	8.23	6.547	9.491	-0.035975533	0.924430776	0.985112077	115.3	112.3	no
Zm00001d007295	652	579	523	512	48.148	41.08	43.345	35.994	-0.056638541	0.821028462	0.962961882	574.6	552.7	no
Zm00001d007296	222	196	171	173	16.394	13.906	14.172	12.162	-0.089321236	0.769982555	0.948053485	195.1	183.5	no
Zm00001d007300	126	122	110	87	9.305	8.656	9.117	6.116	-0.130504845	0.727327954	0.93491971	115.7	105.9	no
Zm00001d007301	1207	935	1785	1600	89.132	66.337	147.936	112.48	0.857713708	0.000861044	0.017698678	1000.1	1812.6	yes
Zm00001d007302	396	380	320	398	29.243	26.961	26.521	27.979	0.07133969	0.782138825	0.951889265	362.2	380.4	no
Zm00001d007307	554	616	494	649	40.911	43.705	40.941	45.625	0.147630154	0.550040755	0.869528244	545.9	604.5	no
Zm00001d007311	58	87	33	37	4.283	6.173	2.735	2.601	-0.861779084	0.079075439	0.393028263	67.6	37.2	no
Zm00001d007313	139	124	138	143	10.265	8.798	11.437	10.053	0.286316319	0.390020273	0.787724261	122.8	149.8	no
Zm00001d007316	339	347	289	432	25.034	24.619	23.952	30.37	0.247505797	0.374210214	0.776824582	320.1	379.8	no
Zm00001d007318	770	703	693	539	56.861	49.877	57.434	37.892	-0.05380713	0.845629375	0.969322288	687.5	662.7	no
Zm00001d007319	110	94	7	15	8.123	6.669	0.58	1.055	-3.04059413	4.43E-08	3.97E-06	95.2	11.5	yes
Zm00001d007320	283	250	214	290	20.898	17.737	17.736	20.387	0.098966838	0.73107686	0.93612445	248.8	266.3	no
Zm00001d007324	52	36	24	28	3.84	2.554	1.989	1.968	-0.573475498	0.316105141	0.734012674	41.1	27.6	no
Zm00001d007327	711	952	558	793	52.504	67.544	46.246	55.748	-0.121499694	0.650875774	0.909672348	775.6	712.8	no
Zm00001d007328	168	194	161	123	12.406	13.764	13.343	8.647	-0.146128196	0.673738469	0.917686839	168.9	152.9	no
Zm00001d007331	175	221	113	170	12.923	15.68	9.365	11.951	-0.308005325	0.35905483	0.76615745	184.7	149	no
Zm00001d007339	350	418	278	238	25.846	29.657	23.04	16.731	-0.373918919	0.199632538	0.614618743	358.3	276.7	no
Zm00001d007341	429	817	160	229	31.68	57.965	13.26	16.099	-1.5001184	1.98E-05	0.000828243	580.7	205.2	yes
Zm00001d007345	88	84	209	282	6.498	5.96	17.321	19.825	1.693305649	1.53E-07	1.20E-05	80.3	259.5	yes
Zm00001d007351	11	19	6	0	0.812	1.348	0.497	0	-2.067939749	0.117641841	0.480972506	14	3.4	no
Zm00001d007352	441	349	278	439	32.566	24.761	23.04	30.862	0.032708019	0.912329751	0.982159487	368.8	377	no
Zm00001d007354	165	222	170	244	12.185	15.751	14.089	17.153	0.275662594	0.395138541	0.791141648	180.5	218.4	no
Zm00001d007357	904	928	984	790	66.757	65.841	81.551	55.537	0.156635742	0.550727687	0.869664305	854.9	953.3	no
Zm00001d007360	104	129	173	120	7.68	9.152	14.338	8.436	0.539052965	0.158899708	0.55901112	108.7	158.2	no
Zm00001d007361	16	13	10	8	1.182	0.922	0.829	0.562	-0.489120653	0.593355409	0.887735226	13.5	9.7	no
Zm00001d007363	85	96	36	43	6.277	6.811	2.984	3.023	-1.010141061	0.021518041	0.182759103	84.4	41.9	no
Zm00001d007365	13	9	6	3	0.96	0.639	0.497	0.211	-1.077564946	0.351724447	0.761083896	10.3	4.9	no
Zm00001d007366	122	124	146	70	9.009	8.798	12.1	4.921	0.034725607	0.938533457	0.987473098	114.8	117.9	no
Zm00001d007369	567	537	444	485	41.871	38.1	36.798	34.096	-0.060066878	0.805162546	0.958875503	515.3	494.3	no
Zm00001d007370	45	35	31	45	3.323	2.483	2.569	3.164	0.103577482	0.847690544	0.969548144	37.4	40.1	no
Zm00001d007372	706	491	1131	321	52.135	34.836	93.734	22.566	0.521935292	0.578415747	0.881764581	559	802.8	no
Zm00001d007378	7	12	3	4	0.517	0.851	0.249	0.281	-1.256835199	0.315597754	0.733789498	8.9	3.7	no
Zm00001d007381	59	112	55	118	4.357	7.946	4.558	8.295	0.180259309	0.712383693	0.92979094	79.7	90.1	no
Zm00001d007382	54	77	54	20	3.988	5.463	4.475	1.406	-0.594486426	0.320494153	0.737079869	61.1	40.7	no
Zm00001d007383	2431	2453	3419	2883	179.519	174.038	283.358	202.675	0.56887977	0.018196424	0.163247462	2279.2	3381.2	no
Zm00001d007384	9	11	21	11	0.665	0.78	1.74	0.773	0.894931213	0.317282904	0.734618003	9.3	17.4	no
Zm00001d007387	100	87	75	72	7.385	6.173	6.216	5.062	-0.153718356	0.698455436	0.925874186	87.3	78.5	no
Zm00001d007388	645	649	743	808	47.631	46.046	61.578	56.802	0.450693849	0.051142274	0.310612626	603.9	825.4	no
Zm00001d007390	86	107	47	74	6.351	7.592	3.895	5.202	-0.497872701	0.239106593	0.66184255	90	63.6	no
Zm00001d007391	12	27	1	3	0.886	1.916	0.083	0.211	-3.114707869	0.009847812	0.106761686	18.2	2.1	no
Zm00001d007394	57	47	38	37	4.209	3.335	3.149	2.601	-0.279036988	0.58062752	0.882369549	48.6	40.1	no
Zm00001d007395	578	610	597	690	42.683	43.279	49.478	48.507	0.302244052	0.199107889	0.613768864	554.3	683.5	no
Zm00001d007396	5	10	8	15	0.369	0.709	0.663	1.055	0.786871186	0.446560931	0.822855254	7	12	no
Zm00001d007397	183	181	96	117	13.514	12.842	7.956	8.225	-0.588442601	0.071820523	0.374758453	169.9	112.9	no
Zm00001d007401	374	261	391	283	27.618	18.518	32.405	19.895	0.292117495	0.38350943	0.784650674	296.5	363.4	no
Zm00001d007407	465	463	358	414	34.338	32.849	29.67	29.104	-0.078919225	0.751427458	0.942045158	433.1	410	no
Zm00001d007411	105	125	111	100	7.754	8.869	9.199	7.03	0.072667401	0.842848419	0.968542171	107.3	113	no
Zm00001d007417	91	83	82	93	6.72	5.889	6.796	6.538	0.195478839	0.609895281	0.894336916	81.2	93	no
Zm00001d007418	82	67	76	70	6.055	4.754	6.299	4.921	0.165746845	0.692366395	0.923933868	69.6	78.1	no
Zm00001d007420	317	456	345	282	23.409	32.353	28.593	19.825	-0.099335835	0.751931801	0.942327111	360.5	336.7	no
Zm00001d007422	1482	1288	1394	1810	109.44	91.383	115.531	127.243	0.39090973	0.089288127	0.418842176	1293	1695.3	no
Zm00001d007424	424	409	486	389	31.311	29.018	40.278	27.347	0.273566645	0.333654368	0.746432313	388.8	470.2	no
Zm00001d007434	1845	1436	2137	2022	136.246	101.883	177.109	142.147	0.537174437	0.0297784	0.224995394	1531.9	2223.2	no
Zm00001d007435	1119	1101	793	1261	82.634	78.115	65.722	88.648	0.060214004	0.814849461	0.962125956	1036	1079.8	no
Zm00001d007436	915	741	889	974	67.569	52.573	73.678	68.472	0.358347978	0.138817985	0.521973464	773.1	991.2	no
Zm00001d007441	382	419	356	329	28.209	29.728	29.504	23.129	-0.029233187	0.913654048	0.982312152	373.7	366.4	no
Zm00001d007442	224	183	182	260	16.541	12.984	15.084	18.278	0.296299053	0.34179087	0.751836451	190	233.2	no
Zm00001d007445	779	806	416	849	57.526	57.185	34.477	59.685	-0.163328875	0.601567724	0.890608567	739.6	660	no
Zm00001d007446	2630	2857	2151	2554	194.215	202.702	178.269	179.546	-0.03622744	0.86439486	0.97287736	2560.2	2496.6	no
Zm00001d007450	676	541	760	582	49.92	38.384	62.987	40.915	0.345447728	0.233976452	0.655425874	568.2	722.2	no
Zm00001d007454	208	143	128	134	15.36	10.146	10.608	9.42	-0.232171676	0.505941386	0.852712027	163.9	139.6	no
Zm00001d007455	244	218	222	307	18.018	15.467	18.399	21.582	0.374191221	0.199657183	0.614618743	215.7	279.3	no
Zm00001d007457	13	27	8	1	0.96	1.916	0.663	0.07	-1.91014807	0.084452159	0.406024421	18.6	5	no
Zm00001d007462	12	35	27	9	0.886	2.483	2.238	0.633	-0.150549839	0.860880399	0.972579821	21.9	19.8	no
Zm00001d007465	154	145	144	101	11.372	10.288	11.934	7.1	-0.080557578	0.828246438	0.964027257	139.6	132.2	no
Zm00001d007468	261	204	170	312	19.274	14.474	14.089	21.934	0.218344937	0.524115129	0.859325072	217.1	252.3	no
Zm00001d007474	201	213	159	216	14.843	15.112	13.177	15.185	0.037483413	0.901631474	0.980534926	193.2	198.1	no
Zm00001d007475	37	27	28	27	2.732	1.916	2.321	1.898	-0.025928639	0.965669554	0.992680494	29.9	29.4	no
Zm00001d007477	253	291	281	295	18.683	20.646	23.289	20.739	0.273541979	0.323062413	0.738917849	253.8	306.9	no
Zm00001d007478	13	10	61	74	0.96	0.709	5.056	5.202	2.737525567	1.88E-06	0.000105089	10.7	71.6	yes
Zm00001d007479	134	132	121	147	9.895	9.365	10.028	10.334	0.195456577	0.555428246	0.871521127	124.1	142.1	no
Zm00001d007485	39	27	20	13	2.88	1.916	1.658	0.914	-0.794240161	0.247318846	0.669843746	30.8	17.9	no
Zm00001d007486	115	238	92	206	8.492	16.886	7.625	14.482	-0.083178803	0.854358918	0.971405696	164.5	155.1	no
Zm00001d007487	13	19	2	5	0.96	1.348	0.166	0.352	-2.02451276	0.066923503	0.36078529	14.9	3.6	no
Zm00001d007488	48	38	29	25	3.545	2.696	2.403	1.758	-0.474647425	0.403138778	0.79598247	40.2	29	no
Zm00001d007489	539	515	487	545	39.803	36.539	40.361	38.314	0.157474458	0.51443965	0.855713606	491.9	548.7	no
Zm00001d007490	272	259	206	226	20.086	18.376	17.073	15.888	-0.109002211	0.698946543	0.925944892	247.8	229.8	no
Zm00001d007496	1338	1488	828	1448	98.806	105.572	68.622	101.795	-0.143800722	0.600726378	0.890569192	1318.5	1193	no
Zm00001d007498	64	66	100	56	4.726	4.683	8.288	3.937	0.478824809	0.314545106	0.733283827	60.7	84.8	no
Zm00001d007500	1568	1352	1366	1236	115.79	95.923	113.21	86.891	0.030948482	0.898838391	0.979630787	1363.1	1392.9	no
Zm00001d007501	89	117	106	141	6.572	8.301	8.785	9.912	0.443520856	0.225321966	0.646276968	96.1	130.6	no
Zm00001d007502	41	38	67	41	3.028	2.696	5.553	2.882	0.662676895	0.211405723	0.629528889	36.9	58.5	no
Zm00001d007503	352	398	348	335	25.994	28.238	28.841	23.551	0.05978808	0.823934609	0.963004513	349.9	364.9	no
Zm00001d007507	172	183	204	130	12.702	12.984	16.907	9.139	0.123699702	0.737142171	0.937930862	165.6	180.8	no
Zm00001d007508	1069	1048	888	886	78.941	74.355	73.595	62.286	-0.061895014	0.78744756	0.953460732	988	946.7	no
Zm00001d007513	27	15	9	3	1.994	1.064	0.746	0.211	-1.585851449	0.103286997	0.450867813	19.6	6.6	no
Zm00001d007514	720	723	540	665	53.169	51.296	44.754	46.75	-0.076174902	0.745725361	0.940992671	673.4	638.7	no
Zm00001d007517	198	186	184	102	14.621	13.197	15.249	7.171	-0.20830167	0.598422983	0.88955157	179.2	155.4	no
Zm00001d007518	18	37	9	26	1.329	2.625	0.746	1.828	-0.495170376	0.523286952	0.859116933	25.6	18.1	no
Zm00001d007522	662	857	600	667	48.886	60.803	49.726	46.89	-0.072653358	0.773189485	0.949445712	708.5	673.8	no
Zm00001d007529	34	42	21	20	2.511	2.98	1.74	1.406	-0.696370869	0.253718541	0.67650105	35.5	21.9	no
Zm00001d007530	420	349	424	434	31.015	24.761	35.14	30.51	0.34940969	0.187265237	0.599872673	359	457.5	no
Zm00001d007531	19	9	12	11	1.403	0.639	0.995	0.773	-0.090265411	0.920480408	0.984219471	13.1	12.3	no
Zm00001d007534	35	28	16	24	2.585	1.987	1.326	1.687	-0.478274543	0.45965633	0.829632895	29.4	21.1	no
Zm00001d007548	33	35	22	24	2.437	2.483	1.823	1.687	-0.374953466	0.535636094	0.864784321	31.7	24.5	no
Zm00001d007549	29	30	29	33	2.142	2.128	2.403	2.32	0.258936466	0.657627677	0.912655564	27.5	32.9	no
Zm00001d007553	10	15	14	14	0.738	1.064	1.16	0.984	0.35651281	0.677858563	0.919139912	11.7	14.9	no
Zm00001d007559	7	9	4	7	0.517	0.639	0.332	0.492	-0.36717912	0.756968641	0.943941276	7.5	5.8	no
Zm00001d007560	75	45	44	39	5.538	3.193	3.647	2.742	-0.336290886	0.51238004	0.855223106	56.1	44.5	no
Zm00001d007567	286	295	502	560	21.12	20.93	41.604	39.368	1.058427852	2.50E-05	0.001011996	271.1	564.7	yes
Zm00001d007571	436	490	705	792	32.197	34.765	58.429	55.678	0.881177853	0.000233826	0.006348501	432	795.8	yes
Zm00001d007572	186	146	176	159	13.735	10.359	14.586	11.178	0.209232453	0.529961148	0.862338652	155	179.3	no
Zm00001d007573	162	135	132	181	11.963	9.578	10.94	12.724	0.254943273	0.44291656	0.820416073	138.7	165.3	no
Zm00001d007575	65	51	40	32	4.8	3.618	3.315	2.25	-0.488427015	0.338870007	0.749437988	54.2	38.7	no
Zm00001d007577	774	715	708	820	57.157	50.729	58.677	57.646	0.223604781	0.334403825	0.746705044	695	811.5	no
Zm00001d007578	10	9	12	9	0.738	0.639	0.995	0.633	0.346742385	0.721799186	0.932805604	8.9	11.3	no
Zm00001d007581	78	79	110	52	5.76	5.605	9.117	3.656	0.267606975	0.585217973	0.884772794	73.3	88.4	no
Zm00001d007585	438	412	413	464	32.345	29.231	34.228	32.619	0.232805469	0.350906936	0.759819564	396.7	466.2	no
Zm00001d007592	10	5	7	17	0.738	0.355	0.58	1.195	0.836268813	0.422749122	0.808720797	7	12.5	no
Zm00001d007593	6	8	9	6	0.443	0.568	0.746	0.422	0.30683437	0.787166568	0.953281268	6.5	8.1	no
Zm00001d007594	390	405	336	406	28.8	28.734	27.847	28.542	0.085311874	0.737777018	0.93811859	371	393.5	no
Zm00001d007595	345	263	339	242	25.477	18.66	28.095	17.013	0.141205737	0.670155521	0.916073252	283.9	313.4	no
Zm00001d007596	83	184	78	106	6.129	13.055	6.464	7.452	-0.355126283	0.427714175	0.811389291	124.4	97.2	no
Zm00001d007597	327	264	258	240	24.148	18.731	21.382	16.872	-0.051758224	0.860819538	0.972574919	275.9	266.4	no
Zm00001d007599	328	419	235	347	24.221	29.728	19.476	24.394	-0.183165313	0.532416052	0.863546471	348.4	306.7	no
Zm00001d007600	228	287	214	252	16.837	20.362	17.736	17.716	0.042232949	0.885051337	0.977016376	240.2	247.3	no
Zm00001d007603	14	28	13	8	1.034	1.987	1.077	0.562	-0.789957706	0.355398023	0.763860747	19.6	11.4	no
Zm00001d007604	20	21	13	35	1.477	1.49	1.077	2.461	0.38377705	0.599810322	0.890083077	19.1	24.9	no
Zm00001d007605	221	227	222	203	16.32	16.105	18.399	14.271	0.120434862	0.686861493	0.921847297	209.1	227.4	no
Zm00001d007606	15	25	17	32	1.108	1.774	1.409	2.25	0.462383736	0.516690084	0.856312523	18.6	25.6	no
Zm00001d007609	255	613	491	512	18.831	43.492	40.693	35.994	0.402142689	0.291836471	0.710862129	404.4	534.5	no
Zm00001d007610	158	145	142	129	11.668	10.288	11.769	9.069	0.035154132	0.916496574	0.982733029	141.4	145.1	no
Zm00001d007624	8	17	5	5	0.591	1.206	0.414	0.352	-1.128696516	0.304891896	0.72394295	11.6	5.3	no
Zm00001d007630	152	146	139	86	11.225	10.359	11.52	6.046	-0.193516708	0.623640667	0.90022727	139.1	121.9	no
Zm00001d007631	15	12	9	11	1.108	0.851	0.746	0.773	-0.248685027	0.78384138	0.952063229	12.6	10.6	no
Zm00001d007632	553	398	365	323	40.837	28.238	30.25	22.707	-0.269695726	0.36329387	0.768945572	444.1	368.6	no
Zm00001d007633	1964	2231	1391	1983	145.033	158.288	115.282	139.405	-0.13675332	0.562452095	0.87388386	1957.2	1779.9	no
Zm00001d007635	575	554	350	372	42.461	39.306	29.007	26.152	-0.454876856	0.066877876	0.360621244	526.9	384.5	no
Zm00001d007636	711	822	677	837	52.504	58.32	56.108	58.841	0.166035326	0.484859724	0.841100644	715.2	802.3	no
Zm00001d007637	296	195	381	167	21.858	13.835	31.576	11.74	0.385066093	0.37907265	0.780804331	229.3	299.8	no
Zm00001d007638	1254	1143	821	736	92.603	81.095	68.042	51.741	-0.424775677	0.083755487	0.404485306	1118.8	833.7	no
Zm00001d007639	332	349	369	314	24.517	24.761	30.582	22.074	0.204184515	0.469899051	0.833438324	317.8	366.3	no
Zm00001d007640	475	542	433	432	35.077	38.454	35.886	30.37	-0.040190451	0.874745798	0.975003344	474.5	461.6	no
Zm00001d007645	728	548	820	987	53.76	38.88	67.959	69.386	0.685967441	0.007438702	0.08754259	595.8	958.4	no
Zm00001d007650	476	575	363	465	35.151	40.796	30.084	32.69	-0.161342972	0.534125651	0.86383603	490.3	438.3	no
Zm00001d007653	172	163	102	123	12.702	11.565	8.453	8.647	-0.389323767	0.236902208	0.658978736	156.4	119.3	no
Zm00001d007656	30	35	39	41	2.215	2.483	3.232	2.882	0.490250993	0.366387636	0.770764791	30.3	42.6	no
Zm00001d007657	38	12	34	4	2.806	0.851	2.818	0.281	-0.141622849	0.885165953	0.977016376	23.4	21.3	no
Zm00001d007661	429	343	308	267	31.68	24.336	25.526	18.77	-0.226704799	0.43973496	0.818273202	360.4	308.2	no
Zm00001d007667	38	29	23	23	2.806	2.058	1.906	1.617	-0.351219598	0.568503514	0.877222671	31.3	24.5	no
Zm00001d007675	949	752	799	801	70.08	53.354	66.219	56.31	0.104024605	0.678702294	0.919139912	794.2	853.7	no
Zm00001d007677	1178	988	946	992	86.991	70.098	78.402	69.738	0.030020714	0.89893961	0.979630787	1011.2	1032.5	no
Zm00001d007679	30	38	16	19	2.215	2.696	1.326	1.336	-0.77175761	0.232056861	0.653978428	31.7	18.6	no
Zm00001d007682	192	140	126	182	14.178	9.933	10.443	12.795	0.068452386	0.843137775	0.968542171	155	162.4	no
Zm00001d007687	190	290	236	309	14.031	20.575	19.559	21.723	0.365603482	0.252456451	0.675935089	223.8	288.3	no
Zm00001d007688	49	61	106	115	3.618	4.328	8.785	8.085	1.196287617	0.002654115	0.041981569	51.3	117.6	yes
Zm00001d007692	518	667	544	705	38.252	47.323	45.085	49.562	0.258134548	0.319422663	0.736604044	552.7	660.9	no
Zm00001d007697	20	56	14	16	1.477	3.973	1.16	1.125	-1.151440135	0.115218897	0.475641317	35.4	15.9	no
Zm00001d007698	1740	1545	1294	1518	128.492	109.616	107.243	106.716	-0.038706759	0.861393533	0.972579821	1533.4	1492.7	no
Zm00001d007706	227	282	212	204	16.763	20.008	17.57	14.341	-0.096228232	0.749174319	0.9415058	237.4	222.3	no
Zm00001d007708	14	14	5	1	1.034	0.993	0.414	0.07	-1.993905545	0.099788715	0.442736944	13.1	3.3	no
Zm00001d007709	235	268	216	328	17.354	19.014	17.902	23.058	0.288538031	0.33510093	0.747030468	234.7	286.4	no
Zm00001d007712	8	4	10	3	0.591	0.284	0.829	0.211	0.346342908	0.787867173	0.953464432	5.6	7.2	no
Zm00001d007714	17	51	14	40	1.255	3.618	1.16	2.812	-0.176700671	0.812504018	0.961577515	31.7	27.9	no
Zm00001d007715	364	328	273	282	26.88	23.271	22.626	19.825	-0.127192399	0.638557641	0.905139374	323	295.8	no
Zm00001d007718	92	101	24	104	6.794	7.166	1.989	7.311	-0.452901015	0.426995531	0.811059446	90.1	65.5	no
Zm00001d007719	887	790	987	769	65.501	56.05	81.8	54.061	0.270423508	0.321254558	0.737798508	782.8	944.5	no
Zm00001d007753	7862	8206	11339	28680	580.577	582.209	939.746	2016.207	1.468942766	1.56E-05	0.000681163	7497.8	20754.9	yes
Zm00001d007754	606	596	622	587	44.751	42.286	51.55	41.266	0.203885904	0.409696469	0.799724818	561	646.3	no
Zm00001d007755	1246	1098	1178	1213	92.012	77.902	97.63	85.274	0.220107564	0.337490464	0.748876886	1094.2	1274.6	no
Zm00001d007757	1439	1175	1179	1246	106.264	83.365	97.712	87.594	0.081809155	0.728967921	0.935575273	1220.4	1291.7	no
Zm00001d007758	1104	1012	985	1211	81.526	71.801	81.634	85.133	0.237128171	0.294705588	0.713782077	987.6	1164	no
Zm00001d007760	296	261	258	295	21.858	18.518	21.382	20.739	0.176375148	0.52261451	0.8588505	260	293.8	no
Zm00001d007762	111	121	121	129	8.197	8.585	10.028	9.069	0.2979333	0.385339314	0.785228659	108.2	133.1	no
Zm00001d007763	1289	1215	1290	1154	95.187	86.203	106.912	81.126	0.163045342	0.497579994	0.848472307	1168.7	1308.8	no
Zm00001d007764	684	1161	752	468	50.511	82.372	62.324	32.9	-0.381058583	0.286050894	0.704983486	860.1	660.8	no
Zm00001d007765	1384	1351	762	787	102.203	95.852	63.153	55.326	-0.62867476	0.005266984	0.068526261	1276.4	825.7	no
Zm00001d007766	108	118	420	278	7.975	8.372	34.808	19.543	1.838099644	1.59E-07	1.24E-05	105.4	377.4	yes
Zm00001d007767	1271	1188	889	1119	93.858	84.288	73.678	78.666	-0.109706411	0.627547546	0.901271744	1147.7	1063.5	no
Zm00001d007768	73	55	39	37	5.391	3.902	3.232	2.601	-0.558826495	0.253489606	0.676492513	59.8	40.6	no
Zm00001d007769	459	388	432	337	33.895	27.528	35.803	23.691	0.063929112	0.828832271	0.964326614	395.4	413.6	no
Zm00001d007770	730	764	608	746	53.908	54.205	50.389	52.444	0.042164185	0.856401269	0.97152952	697.1	717.7	no
Zm00001d007772	371	305	259	309	27.397	21.639	21.465	21.723	-0.066346008	0.810661166	0.961104387	315.6	301.4	no
Zm00001d007773	86	74	64	83	6.351	5.25	5.304	5.835	0.05963838	0.883544763	0.976860129	74.7	77.8	no
Zm00001d007774	30	31	20	38	2.215	2.199	1.658	2.671	0.095857119	0.876324386	0.975163708	28.5	30.3	no
Zm00001d007775	20	28	11	20	1.477	1.987	0.912	1.406	-0.458893108	0.535757331	0.864784321	22.4	16.2	no
Zm00001d007776	397	362	317	355	29.317	25.684	26.272	24.957	0.01209821	0.962904515	0.992533915	354.3	357.3	no
Zm00001d007778	176	139	148	143	12.997	9.862	12.266	10.053	0.079049871	0.813874586	0.961577515	147.1	155.4	no
Zm00001d007782	346	367	302	359	25.551	26.038	25.029	25.238	0.076359953	0.76930608	0.947755937	332.7	350.7	no
Zm00001d007783	76	78	66	50	5.612	5.534	5.47	3.515	-0.20590243	0.642317399	0.906539746	71.9	62.4	no
Zm00001d007784	2316	1846	2295	2218	171.027	130.972	190.203	155.926	0.310979132	0.195434149	0.610580098	1943.2	2410.8	no
Zm00001d007785	249	172	233	292	18.388	12.203	19.31	20.528	0.50071162	0.112816065	0.469724724	196.6	278.1	no
Zm00001d007788	28	21	37	56	2.068	1.49	3.066	3.937	1.099945367	0.0524524	0.313966867	22.9	49	no
Zm00001d007789	690	1449	851	1127	50.954	102.805	70.529	79.228	0.069513073	0.838866471	0.966872266	996.8	1045.9	no
Zm00001d007790	57	62	98	80	4.209	4.399	8.122	5.624	0.781800516	0.064325222	0.352860402	55.5	95.6	no
Zm00001d007793	36	29	28	36	2.658	2.058	2.321	2.531	0.159871285	0.781241997	0.951706374	30.3	33.9	no
Zm00001d007799	87	62	87	72	6.425	4.399	7.21	5.062	0.292937019	0.497120665	0.848472307	69.6	85.4	no
Zm00001d007801	628	738	818	785	46.375	52.36	67.794	55.186	0.426186904	0.084411285	0.405985912	637.3	856.5	no
Zm00001d007802	443	521	406	516	32.714	36.965	33.648	36.275	0.118686226	0.64269667	0.906539746	449.7	488.2	no
Zm00001d007806	999	862	1132	847	73.772	61.158	93.817	59.544	0.294496752	0.293245832	0.712360612	868.7	1065.8	no
Zm00001d007807	562	531	466	467	41.501	37.674	38.621	32.83	-0.035683149	0.885758895	0.977016376	510.1	497.8	no
Zm00001d007810	1719	1749	1451	1749	126.941	124.09	120.255	122.955	0.068711066	0.749222874	0.9415058	1618.4	1697.2	no
Zm00001d007815	1825	1693	1401	1667	134.769	120.117	116.111	117.19	-0.012387863	0.954553444	0.989932502	1642	1627.9	no
Zm00001d007819	1891	1696	1407	1628	139.643	120.33	116.608	114.449	-0.05484198	0.802587591	0.958365068	1674.3	1611.8	no
Zm00001d007820	130	185	31	65	9.6	13.126	2.569	4.57	-1.547581139	0.000431117	0.010335325	146.9	50.1	yes
Zm00001d007821	150	164	118	134	11.077	11.636	9.78	9.42	-0.129729375	0.691349505	0.923356517	146.5	133.9	no
Zm00001d007822	869	872	602	705	64.172	61.868	49.892	49.562	-0.227603617	0.32061758	0.737226482	812.5	693.9	no
Zm00001d007823	507	502	327	409	37.44	35.616	27.101	28.753	-0.271883584	0.278919942	0.70026166	470.9	389.9	no
Zm00001d007824	4536	4161	3136	3473	334.965	295.22	259.903	244.152	-0.207779722	0.323060742	0.738917849	4059.3	3514.9	no
Zm00001d007825	91	92	82	69	6.72	6.527	6.796	4.851	-0.07824879	0.845737773	0.969322288	85.4	81	no
Zm00001d007826	479	370	401	313	35.372	26.251	33.234	22.004	-0.046813596	0.878135343	0.975412773	396.4	384	no
Zm00001d007827	1374	883	953	326	101.464	62.648	78.982	22.918	-0.582443432	0.495566956	0.848155498	1054.2	704.1	no
Zm00001d007828	12	22	21	13	0.886	1.561	1.74	0.914	0.211380269	0.792963385	0.954763468	15.8	18.4	no
Zm00001d007830	895	1142	1379	1446	66.092	81.024	114.288	101.654	0.663512502	0.005782115	0.073671529	950.1	1505.1	no
Zm00001d007831	327	438	235	452	24.148	31.076	19.476	31.776	0.010507532	0.974916985	0.994603822	356.8	359.1	no
Zm00001d007832	6	23	2	9	0.443	1.632	0.166	0.633	-1.248399125	0.286350034	0.705249853	13.5	5.6	no
Zm00001d007835	1790	2013	1476	1863	132.184	142.821	122.327	130.969	-0.004789571	0.982776461	0.996939482	1774.3	1768.3	no
Zm00001d007836	53	50	51	60	3.914	3.547	4.227	4.218	0.293806855	0.523359103	0.859135517	48.1	58.9	no
Zm00001d007837	86	78	93	68	6.351	5.534	7.708	4.78	0.177969907	0.673320045	0.917396566	76.5	86.8	no
Zm00001d007838	47	68	47	48	3.471	4.825	3.895	3.374	-0.083315369	0.863068249	0.972579821	53.6	50.7	no
Zm00001d007839	254	243	180	258	18.757	17.241	14.918	18.137	-0.004654312	0.98747394	0.998199267	232	231	no
Zm00001d007840	89	84	47	26	6.572	5.96	3.895	1.828	-1.031819909	0.039246382	0.266525748	80.7	39.7	no
Zm00001d007842	274	205	94	88	20.234	14.545	7.79	6.186	-1.202100257	0.000469881	0.011067055	223.7	97.3	yes
Zm00001d007843	86	92	85	161	6.351	6.527	7.045	11.318	0.633679514	0.114619521	0.473975492	83.1	128.6	no
Zm00001d007844	73	78	19	34	5.391	5.534	1.575	2.39	-1.337844481	0.008499773	0.096597926	70.5	27.8	no
Zm00001d007845	684	535	485	270	50.511	37.958	40.196	18.981	-0.473494329	0.184614331	0.596790039	569.2	410.3	no
Zm00001d007849	906	882	749	907	66.904	62.577	62.075	63.762	0.073826531	0.745416558	0.940952752	834.5	878.2	no
Zm00001d007851	55	44	49	48	4.062	3.122	4.061	3.374	0.163063125	0.73708132	0.937930862	46.2	51.8	no
Zm00001d007853	97	156	91	137	7.163	11.068	7.542	9.631	0.027021116	0.945228515	0.98799351	118	120.1	no
Zm00001d007857	12	22	10	18	0.886	1.561	0.829	1.265	-0.107829209	0.897138543	0.979305558	15.8	14.7	no
Zm00001d007858	145	94	130	65	10.708	6.669	10.774	4.57	-0.073951169	0.875078782	0.975053678	111.6	106.3	no
Zm00001d007862	1077	1021	1165	952	79.532	72.439	96.552	66.926	0.215114804	0.403777126	0.79598247	979.2	1137	no
Zm00001d007864	63	59	67	63	4.652	4.186	5.553	4.429	0.286187124	0.511928637	0.855132401	56.9	69.5	no
Zm00001d007865	718	1048	1135	1223	53.021	74.355	94.066	85.977	0.607915853	0.021555651	0.182952753	823.5	1255.2	no
Zm00001d007868	37	67	44	63	2.732	4.754	3.647	4.429	0.220719792	0.665589086	0.914561596	48.5	56.4	no
Zm00001d007869	68	79	41	67	5.022	5.605	3.398	4.71	-0.270626002	0.549712965	0.869497878	68.6	56.7	no
Zm00001d007870	905	1047	911	842	66.831	74.284	75.501	59.193	0.04191436	0.864301537	0.97286096	910.7	937.8	no
Zm00001d007871	266	250	247	275	19.643	17.737	20.471	19.333	0.204734907	0.459139287	0.829463067	240.8	277.6	no
Zm00001d007872	144	123	113	114	10.634	8.727	9.365	8.014	-0.042458216	0.902721244	0.980656558	124.6	121.1	no
Zm00001d007877	365	297	339	432	26.954	21.072	28.095	30.37	0.40177211	0.141542658	0.526908913	309.1	408.2	no
Zm00001d007881	507	482	452	392	37.44	34.198	37.461	27.558	-0.029754873	0.911692829	0.982014086	461.6	452.4	no
Zm00001d007882	15	3	9	10	1.108	0.213	0.746	0.703	0.263070599	0.813642612	0.961577515	8.4	10.1	no
Zm00001d007884	1624	1402	1618	1699	119.926	99.471	134.096	119.44	0.323020047	0.153154634	0.549055845	1412.6	1767.1	no
Zm00001d007885	62	71	38	39	4.578	5.037	3.149	2.742	-0.597142772	0.206667056	0.623403232	62.1	41.1	no
Zm00001d007886	524	444	353	512	38.695	31.501	29.256	35.994	0.014052809	0.958741933	0.991714491	451.9	456.1	no
Zm00001d007888	326	276	258	465	24.074	19.582	21.382	32.69	0.431364558	0.174514945	0.582176819	281	378.6	no
Zm00001d007889	1252	1097	978	1225	92.455	77.831	81.054	86.118	0.090044677	0.69603036	0.925243818	1096.5	1167	no
Zm00001d007890	1122	913	1027	956	82.855	64.777	85.115	67.207	0.158450878	0.527721983	0.861493318	950.1	1060.6	no
Zm00001d007891	75	111	61	113	5.538	7.875	5.056	7.944	0.072776699	0.867347307	0.973559376	86.7	91	no
Zm00001d007892	473	400	451	697	34.929	28.38	37.378	48.999	0.568483551	0.040418745	0.270954029	407.5	604.1	no
Zm00001d007896	16	21	4	10	1.182	1.49	0.332	0.703	-1.237799566	0.186066031	0.59842924	17.3	7.3	no
Zm00001d007897	3447	3337	3244	2766	254.547	236.757	268.854	194.45	0.025725853	0.914106371	0.982376081	3166.1	3223.4	no
Zm00001d007898	388	470	323	328	28.652	33.346	26.769	23.058	-0.205644563	0.443679643	0.821203118	400.2	347.2	no
Zm00001d007900	312	283	370	300	23.04	20.079	30.665	21.09	0.372964602	0.206800214	0.623403232	277.7	359.9	no
Zm00001d007901	2230	3463	4028	5647	164.676	245.697	333.83	396.985	0.944002541	0.000590754	0.013208842	2654.4	5106.6	yes
Zm00001d007902	510	454	456	591	37.661	32.211	37.792	41.547	0.300473719	0.233663514	0.655148073	450	554	no
Zm00001d007903	115	108	113	110	8.492	7.663	9.365	7.733	0.193369045	0.586553584	0.885467441	104.1	119.1	no
Zm00001d007904	501	448	342	343	36.997	31.785	28.344	24.113	-0.277923269	0.285714156	0.704821143	443	365.5	no
Zm00001d007905	420	407	415	426	31.015	28.876	34.394	29.948	0.215883299	0.394092624	0.790585129	386	448.4	no
Zm00001d007907	304	265	246	246	22.449	18.802	20.388	17.294	-0.017417492	0.951099827	0.98896304	265.6	262.5	no
Zm00001d007909	13	9	14	9	0.96	0.639	1.16	0.633	0.271493732	0.772502572	0.94942879	10.3	12.4	no
Zm00001d007910	34	18	47	51	2.511	1.277	3.895	3.585	1.102117916	0.054365467	0.320192515	24.3	52.2	no
Zm00001d007912	401	349	285	296	29.612	24.761	23.62	20.809	-0.177566962	0.510363335	0.854131743	350.1	309.6	no
Zm00001d007915	813	1648	1007	591	60.037	116.924	83.457	41.547	-0.404077766	0.298004514	0.717901474	1146.9	867.1	no
Zm00001d007918	92	138	91	58	6.794	9.791	7.542	4.077	-0.415006312	0.349067968	0.757878324	107.2	80.6	no
Zm00001d007924	17	31	7	9	1.255	2.199	0.58	0.633	-1.400028949	0.098082305	0.439803903	22.4	8.5	no
Zm00001d007927	18	16	23	12	1.329	1.135	1.906	0.844	0.25743338	0.745121816	0.940927765	15.9	19.1	no
Zm00001d007929	31	24	25	20	2.289	1.703	2.072	1.406	-0.08987813	0.890587622	0.977813997	25.7	24.2	no
Zm00001d007930	919	793	708	816	67.864	56.263	58.677	57.365	0.018508998	0.937458415	0.987473098	799.2	809.5	no
Zm00001d007931	73	100	65	131	5.391	7.095	5.387	9.209	0.345377598	0.429759034	0.812711957	80.7	102.3	no
Zm00001d007932	430	357	668	475	31.754	25.329	55.362	33.393	0.74608151	0.015324327	0.145269989	367.4	616.6	no
Zm00001d007934	396	373	351	291	29.243	26.464	29.09	20.457	-0.059680395	0.834432534	0.965524023	358.9	344.6	no
Zm00001d007936	194	196	130	170	14.326	13.906	10.774	11.951	-0.19673106	0.527447206	0.861428322	182	158.7	no
Zm00001d007937	94	54	79	40	6.942	3.831	6.547	2.812	-0.09671331	0.855983727	0.97152952	69.1	64.8	no
Zm00001d007938	397	453	342	389	29.317	32.14	28.344	27.347	-0.029914486	0.907340775	0.981595084	396.6	388.4	no
Zm00001d007940	1013	765	642	856	74.806	54.276	53.207	60.177	-0.067759913	0.795262781	0.95539915	830.2	791.9	no
Zm00001d007942	1274	1196	1233	1359	94.08	84.855	102.188	95.538	0.258123055	0.240740497	0.663553216	1152.8	1378.7	no
Zm00001d007943	762	720	726	732	56.271	51.083	60.169	51.46	0.168958366	0.474437309	0.836384059	691.7	777.8	no
Zm00001d007945	638	672	556	547	47.114	47.678	46.08	38.454	-0.054316983	0.823412703	0.962961882	611.3	588.9	no
Zm00001d007947	711	621	556	845	52.504	44.059	46.08	59.404	0.247014587	0.3490774	0.757878324	621.8	737.6	no
Zm00001d007951	703	659	511	638	51.914	46.756	42.35	44.851	-0.062269363	0.79458544	0.955133914	635.7	608.7	no
Zm00001d007952	41	23	84	85	3.028	1.632	6.962	5.976	1.591831563	0.001113918	0.021585543	29.9	90.1	yes
Zm00001d007954	127	97	86	76	9.378	6.882	7.127	5.343	-0.270995465	0.490655209	0.844868599	104.6	86.8	no
Zm00001d007959	18	9	14	3	1.329	0.639	1.16	0.211	-0.429251262	0.689422261	0.922777821	12.6	9.5	no
Zm00001d007960	1707	1581	1222	1193	126.055	112.171	101.276	83.868	-0.251176758	0.270115611	0.694104432	1534.7	1289.6	no
Zm00001d007961	57	52	37	40	4.209	3.689	3.066	2.812	-0.312441763	0.525055663	0.859849557	50.9	41	no
Zm00001d007962	147	139	110	249	10.855	9.862	9.117	17.505	0.486912898	0.217434234	0.636272734	133.5	186.8	no
Zm00001d007964	41	55	45	32	3.028	3.902	3.729	2.25	-0.112392084	0.833893749	0.965283586	44.8	41.5	no
Zm00001d007965	79	71	74	118	5.834	5.037	6.133	8.295	0.529784445	0.191518018	0.604784723	70	100.9	no
Zm00001d007966	428	330	341	331	31.606	23.413	28.261	23.269	0.01972744	0.944512641	0.987895768	353.9	358.9	no
Zm00001d007972	893	831	743	850	65.944	58.959	61.578	59.755	0.072854831	0.750146132	0.9415058	804.7	846.3	no
Zm00001d007973	658	522	613	596	48.591	37.035	50.804	41.899	0.228678091	0.3813421	0.783046801	550.9	645.7	no
Zm00001d007974	13	12	18	9	0.96	0.851	1.492	0.633	0.328001649	0.713511319	0.930096337	11.7	14.7	no
Zm00001d007975	1221	1279	1048	1330	90.166	90.744	86.855	93.499	0.110353831	0.62151098	0.899417531	1166.6	1259.1	no
Zm00001d007977	27	39	14	34	1.994	2.767	1.16	2.39	-0.298076754	0.654302949	0.911060807	30.8	24.9	no
Zm00001d007978	985	974	760	905	72.738	69.104	62.987	63.622	-0.049336586	0.826660343	0.96359205	914.2	883.4	no
Zm00001d007987	9	5	8	8	0.665	0.355	0.663	0.562	0.383450465	0.732421424	0.936285581	6.5	8.5	no
Zm00001d007994	521	562	334	267	38.474	39.873	27.681	18.77	-0.647033018	0.022930887	0.190693525	505.3	323	no
Zm00001d007997	14	23	22	33	1.034	1.632	1.823	2.32	0.749696219	0.275342938	0.697661569	17.2	29	no
Zm00001d008001	350	288	252	149	25.846	20.433	20.885	10.475	-0.455600297	0.211011282	0.628884891	297.9	217.5	no
Zm00001d008003	95	82	35	46	7.015	5.818	2.901	3.234	-0.94587951	0.033036538	0.240315325	82.6	42.8	no
Zm00001d008007	31	17	46	44	2.289	1.206	3.812	3.093	1.099873352	0.062176112	0.345831875	22.4	48.1	no
Zm00001d008017	25	33	33	17	1.846	2.341	2.735	1.195	0.003150541	0.996259826	0.99933112	27.1	27.2	no
Zm00001d008020	6	9	4	19	0.443	0.639	0.332	1.336	0.757748937	0.494223106	0.846994441	7	11.8	no
Zm00001d008035	384	349	259	496	28.357	24.761	21.465	34.869	0.207426301	0.517092708	0.856312523	342.1	394.7	no
Zm00001d008041	71	38	28	26	5.243	2.696	2.321	1.828	-0.820132096	0.15296565	0.549055845	50.9	28.9	no
Zm00001d008042	7	7	17	7	0.517	0.497	1.409	0.492	1.002098492	0.337131295	0.74878823	6.5	13.2	no
Zm00001d008053	241	223	196	152	17.797	15.822	16.244	10.686	-0.212090003	0.515524664	0.855780043	216.6	187.2	no
Zm00001d008067	46	30	21	28	3.397	2.128	1.74	1.968	-0.452653959	0.454177497	0.826610573	35.5	25.9	no
Zm00001d008073	119	404	98	478	8.788	28.663	8.122	33.603	0.273088491	0.819328691	0.962961882	243.5	294.2	no
Zm00001d008074	15	11	13	12	1.108	0.78	1.077	0.844	0.137664554	0.874553717	0.975003344	12.1	13.4	no
Zm00001d008085	38	31	32	28	2.806	2.199	2.652	1.968	-0.005037624	0.993071004	0.998858164	32.2	32.2	no
Zm00001d008092	19	12	13	10	1.403	0.851	1.077	0.703	-0.230418221	0.790747321	0.953965008	14.5	12.4	no
Zm00001d008111	10	8	22	37	0.738	0.568	1.823	2.601	1.884296225	0.013105211	0.130193188	8.4	31	no
Zm00001d008121	47	34	46	37	3.471	2.412	3.812	2.601	0.235081177	0.661999209	0.913765968	37.8	44.6	no
Zm00001d008133	38	30	108	53	2.806	2.128	8.951	3.726	1.46438923	0.006850926	0.082973448	31.7	87.8	no
Zm00001d008153	77	94	214	214	5.686	6.669	17.736	15.044	1.516851755	5.20E-06	0.000261259	79.8	228.4	yes
Zm00001d008154	11	7	12	12	0.812	0.497	0.995	0.844	0.606226662	0.526120575	0.860434783	8.4	12.8	no
Zm00001d008162	8	16	15	6	0.591	1.135	1.243	0.422	0.033096936	0.973520918	0.994315388	11.2	11.5	no
Zm00001d008171	927	1448	756	895	68.455	102.734	62.655	62.919	-0.337824256	0.225222894	0.646249209	1107.4	876.2	no
Zm00001d008173	407	411	501	404	30.055	29.16	41.522	28.401	0.348237789	0.215253946	0.633171513	381.7	486.3	no
Zm00001d008176	538	509	481	721	39.729	36.113	39.864	50.686	0.374248334	0.154003639	0.550248431	488.7	633.1	no
Zm00001d008177	504	519	457	587	37.218	36.823	37.875	41.266	0.211435675	0.389805509	0.787724261	477.4	552.6	no
Zm00001d008178	1370	1604	987	1066	101.169	113.802	81.8	74.94	-0.344577516	0.130425883	0.507150186	1387.4	1092.7	no
Zm00001d008179	34	40	12	23	2.511	2.838	0.995	1.617	-0.909795943	0.162574471	0.564138849	34.5	18.3	no
Zm00001d008181	1332	904	612	502	98.363	64.138	50.721	35.291	-0.804355241	0.006719679	0.081875575	1044.3	598.2	no
Zm00001d008189	762	793	621	577	56.271	56.263	51.467	40.563	-0.179945548	0.464004433	0.830856467	725.6	640.8	no
Zm00001d008190	66	81	92	115	4.874	5.747	7.625	8.085	0.677834209	0.08024278	0.395785879	68.6	109.7	no
Zm00001d008193	32	47	21	28	2.363	3.335	1.74	1.968	-0.506497744	0.394730069	0.791141648	36.8	25.9	no
Zm00001d008196	117	115	33	81	8.64	8.159	2.735	5.694	-0.865947493	0.060955247	0.341657829	108.3	59.2	no
Zm00001d008198	43	41	33	19	3.175	2.909	2.735	1.336	-0.480164734	0.424841345	0.809840929	39.2	28.2	no
Zm00001d008199	6	8	5	10	0.443	0.568	0.414	0.703	0.26757687	0.815592819	0.962265304	6.5	7.8	no
Zm00001d008200	247	277	106	134	18.24	19.653	8.785	9.42	-0.942964613	0.002178219	0.036022255	244.5	127.1	yes
Zm00001d008201	43	62	43	86	3.175	4.399	3.564	6.046	0.463145582	0.355104343	0.763516055	49	67.3	no
Zm00001d008203	356	466	269	262	26.289	33.062	22.294	18.419	-0.435808895	0.127427917	0.501728575	383.4	283.6	no
Zm00001d008205	20	12	16	2	1.477	0.851	1.326	0.141	-0.581055138	0.588848857	0.886958238	14.9	10.1	no
Zm00001d008208	21	25	30	27	1.551	1.774	2.486	1.898	0.505947295	0.424486661	0.809840929	21.5	30.5	no
Zm00001d008209	92	96	81	63	6.794	6.811	6.713	4.429	-0.182513842	0.657237586	0.912329872	87.7	77.5	no
Zm00001d008210	980	919	574	907	72.369	65.202	47.572	63.762	-0.186031014	0.476590766	0.837372212	886.3	778.8	no
Zm00001d008211	155	172	71	123	11.446	12.203	5.884	8.647	-0.581875846	0.114436267	0.473438855	152.6	101.7	no
Zm00001d008212	89	95	48	91	6.572	6.74	3.978	6.397	-0.236579417	0.584306821	0.884403417	85.9	72.7	no
Zm00001d008214	52	58	41	31	3.84	4.115	3.398	2.179	-0.408859488	0.426472099	0.810776097	51.3	38.8	no
Zm00001d008215	653	607	537	806	48.221	43.066	44.505	56.662	0.266946346	0.303257708	0.72281703	588.1	707.3	no
Zm00001d008216	77	99	79	50	5.686	7.024	6.547	3.515	-0.237380815	0.602871999	0.890965335	82.1	69.8	no
Zm00001d008218	892	765	530	876	65.871	54.276	43.925	61.583	-0.066559158	0.809694208	0.960660595	773.5	738.3	no
Zm00001d008219	44	49	25	78	3.249	3.477	2.072	5.483	0.297425764	0.609726761	0.894176661	43.4	53.1	no
Zm00001d008221	46	59	62	55	3.397	4.186	5.138	3.867	0.353737154	0.449788686	0.824179647	49	62.7	no
Zm00001d008222	45	54	42	101	3.323	3.831	3.481	7.1	0.689118051	0.178962464	0.587999818	46.2	74.3	no
Zm00001d008223	27	21	63	49	1.994	1.49	5.221	3.445	1.424473899	0.009273028	0.102434343	22.4	60.2	no
Zm00001d008224	750	765	537	575	55.384	54.276	44.505	40.423	-0.256151548	0.274669006	0.69695462	707	592	no
Zm00001d008225	372	324	307	356	27.471	22.988	25.443	25.027	0.116056436	0.662523902	0.913920472	324.9	352.1	no
Zm00001d008226	271	234	270	233	20.012	16.602	22.377	16.38	0.192921319	0.522346709	0.858530264	235.7	269.7	no
Zm00001d008228	65	67	60	77	4.8	4.754	4.973	5.413	0.236379799	0.576028913	0.880436772	61.6	72.5	no
Zm00001d008229	745	725	466	542	55.015	51.438	38.621	38.103	-0.358037449	0.128879851	0.504393234	686	535.2	no
Zm00001d008230	206	261	117	141	15.212	18.518	9.697	9.912	-0.670388682	0.035098924	0.249120685	217.8	136.8	no
Zm00001d008233	422	428	322	395	31.163	30.366	26.687	27.769	-0.061336383	0.80951473	0.960660595	396.7	380.1	no
Zm00001d008236	1727	1502	1821	2468	127.532	106.566	150.92	173.501	0.588491152	0.011178088	0.116579576	1507.3	2266.2	no
Zm00001d008237	143	189	131	141	10.56	13.409	10.857	9.912	-0.09730915	0.771458821	0.948988454	154.8	144.8	no
Zm00001d008238	490	390	407	510	36.185	27.67	33.731	35.853	0.241906918	0.362783267	0.768613771	410.9	485.7	no
Zm00001d008239	161	208	154	164	11.889	14.757	12.763	11.529	-0.023922741	0.940679535	0.987498314	172.1	169.3	no
Zm00001d008241	74	81	113	143	5.465	5.747	9.365	10.053	0.9070801	0.012815914	0.128195458	72.3	135.6	no
Zm00001d008242	1222	1017	1056	1222	90.24	72.155	87.518	85.907	0.210946236	0.366109692	0.77069393	1045.3	1209.8	no
Zm00001d008244	428	364	348	493	31.606	25.826	28.841	34.658	0.264003927	0.333064079	0.746078474	369.7	443.7	no
Zm00001d008245	1013	1093	815	1281	74.806	77.547	67.545	90.054	0.166230761	0.51689075	0.856312523	982.7	1102.3	no
Zm00001d008248	120	111	65	70	8.862	7.875	5.387	4.921	-0.585776849	0.124261231	0.495260887	107.8	71.9	no
Zm00001d008249	807	820	747	1004	59.594	58.178	61.909	70.581	0.285911972	0.225614578	0.646515818	759.2	925.4	no
Zm00001d008250	89	88	76	144	6.572	6.244	6.299	10.123	0.480640201	0.23855254	0.661420448	82.6	115	no
Zm00001d008251	617	625	316	316	45.563	44.343	26.189	22.215	-0.781903429	0.001883825	0.032299566	579.6	337.2	yes
Zm00001d008255	963	1604	1041	1752	71.114	113.802	86.275	123.166	0.292802471	0.353116714	0.762283786	1196.7	1465.8	no
Zm00001d008256	592	705	413	647	43.717	50.019	34.228	45.484	-0.117274899	0.668785357	0.915197275	605.1	557.5	no
Zm00001d008257	918	843	750	1183	67.791	59.81	62.158	83.165	0.306962295	0.238526152	0.661420448	821.9	1016.5	no
Zm00001d008258	220	201	273	269	16.246	14.261	22.626	18.911	0.557643054	0.052687906	0.314738898	196.5	289.3	no
Zm00001d008259	1927	1863	1767	2512	142.301	132.178	146.444	176.594	0.352159288	0.127212763	0.501562635	1768.8	2257.5	no
Zm00001d008262	291	299	205	266	21.489	21.214	16.99	18.7	-0.143029873	0.608280139	0.893539057	275.3	249.2	no
Zm00001d008264	358	385	286	347	26.437	27.315	23.703	24.394	-0.04636239	0.859323186	0.971995512	346.7	335.7	no
Zm00001d008266	1650	2300	1480	1334	121.846	163.183	122.658	93.78	-0.290336893	0.271322203	0.695087445	1842.1	1506.6	no
Zm00001d008268	2546	2280	3159	2910	188.012	161.764	261.81	204.573	0.527359457	0.022464353	0.188080914	2252.7	3247	no
Zm00001d008269	205	225	177	131	15.138	15.964	14.669	9.209	-0.276197786	0.416191468	0.804445179	200.6	165.9	no
Zm00001d008271	844	848	556	642	62.326	60.165	46.08	45.133	-0.311422596	0.176702996	0.584163265	789.6	636.3	no
Zm00001d008273	34	29	16	20	2.511	2.058	1.326	1.406	-0.623681432	0.338874888	0.749437988	29.4	19.1	no
Zm00001d008278	2587	2252	1615	2187	191.039	159.778	133.847	153.746	-0.168956274	0.46360736	0.830856467	2258.9	2009	no
Zm00001d008281	164	146	117	147	12.111	10.359	9.697	10.334	-0.048666159	0.882444562	0.976335936	144.7	139.8	no
Zm00001d008282	290	336	317	380	21.415	23.839	26.272	26.714	0.340464374	0.202599056	0.618435246	292	369.7	no
Zm00001d008283	17	19	58	47	1.255	1.348	4.807	3.304	1.745514712	0.002362955	0.038408901	16.8	56.4	yes
Zm00001d008284	884	930	628	949	65.28	65.983	52.047	66.715	-0.027097353	0.914663109	0.98249273	846.5	830.4	no
Zm00001d008285	43	60	30	41	3.175	4.257	2.486	2.882	-0.355352284	0.495728593	0.848255859	48	37.5	no
Zm00001d008287	1315	1224	1106	1133	97.107	86.842	91.662	79.65	0.010429346	0.963108666	0.992533915	1185	1193.8	no
Zm00001d008288	227	108	82	63	16.763	7.663	6.796	4.429	-1.006929934	0.026390512	0.209216509	156.6	78	no
Zm00001d008289	2335	2376	2066	1928	172.43	168.575	171.225	135.539	-0.041770757	0.853412647	0.971293971	2198.4	2136	no
Zm00001d008293	719	679	414	694	53.095	48.174	34.311	48.788	-0.165145797	0.552669697	0.870342929	652.5	581.6	no
Zm00001d008294	642	567	491	712	47.409	40.228	40.693	50.054	0.169147193	0.51439867	0.855713606	564.3	634.3	no
Zm00001d008295	708	618	645	711	52.283	43.847	53.456	49.983	0.220613467	0.357386787	0.764552663	619	721.3	no
Zm00001d008296	82	125	58	80	6.055	8.869	4.807	5.624	-0.404018885	0.33554808	0.747420341	96.5	72.9	no
Zm00001d008297	312	289	255	334	23.04	20.504	21.134	23.48	0.152080782	0.579459635	0.88196031	280.5	311.6	no
Zm00001d008298	148	142	64	121	10.929	10.075	5.304	8.506	-0.480937332	0.215465878	0.633232166	135.3	96.7	no
Zm00001d008299	24	37	0	28	1.772	2.625	0	1.968	-1.022968616	0.680045127	0.919349712	28.4	14	no
Zm00001d008303	404	411	442	303	29.834	29.16	36.632	21.301	0.079851576	0.79890682	0.956927323	380.3	402.3	no
Zm00001d008305	86	98	73	36	6.351	6.953	6.05	2.531	-0.535857903	0.277603203	0.699229517	85.8	59.4	no
Zm00001d008306	296	343	212	219	21.858	24.336	17.57	15.396	-0.376449844	0.18219613	0.593102914	298.1	229.7	no
Zm00001d008307	127	138	134	278	9.378	9.791	11.106	19.543	0.799207689	0.033890556	0.243907358	123.6	214.9	no
Zm00001d008308	13	24	19	16	0.96	1.703	1.575	1.125	0.119779735	0.876430918	0.975163708	17.2	18.8	no
Zm00001d008310	100	108	58	47	7.385	7.663	4.807	3.304	-0.786243899	0.060965295	0.341657829	97.1	56.4	no
Zm00001d008311	45	42	29	31	3.323	2.98	2.403	2.179	-0.346659606	0.522724906	0.8588505	40.6	31.9	no
Zm00001d008312	151	147	18	62	11.151	10.43	1.492	4.359	-1.747151937	0.000546047	0.012491842	139.1	41.2	yes
Zm00001d008314	560	473	402	467	41.354	33.559	33.317	32.83	-0.063460264	0.803057073	0.958487589	482.2	461.4	no
Zm00001d008316	27	38	24	42	1.994	2.696	1.989	2.953	0.194038971	0.744772792	0.940914695	30.3	34.6	no
Zm00001d008320	877	705	770	760	64.763	50.019	63.816	53.428	0.1448451	0.564868574	0.874832813	738.6	816.7	no
Zm00001d008321	614	567	402	537	45.341	40.228	33.317	37.751	-0.150652742	0.548432393	0.869238926	551.2	496.4	no
Zm00001d008322	635	667	519	501	46.892	47.323	43.013	35.22	-0.15754623	0.522722641	0.8588505	607.5	544.9	no
Zm00001d008323	627	694	569	724	46.301	49.239	47.157	50.897	0.151764918	0.527732182	0.861493318	616.3	684.6	no
Zm00001d008326	215	221	93	136	15.877	15.68	7.708	9.561	-0.751277246	0.021120358	0.180698321	203.5	120.7	no
Zm00001d008327	2342	2109	2645	2681	172.947	149.632	219.211	188.475	0.451248638	0.040320625	0.270730902	2077.6	2840.7	no
Zm00001d008329	333	347	179	207	24.591	24.619	14.835	14.552	-0.630170107	0.022488908	0.188222711	317.3	205	no
Zm00001d008330	31	34	13	9	2.289	2.412	1.077	0.633	-1.359811335	0.059953308	0.338531705	30.3	11.9	no
Zm00001d008333	623	675	534	738	46.006	47.891	44.256	51.881	0.149799938	0.545553812	0.868424874	605.6	671.7	no
Zm00001d008334	18	22	2	0	1.329	1.561	0.166	0	-4.104019716	0.003444847	0.05033225	18.7	1.1	no
Zm00001d008338	89	123	76	43	6.572	8.727	6.299	3.023	-0.618022859	0.186827881	0.599701381	98.9	64.6	no
Zm00001d008340	125	187	199	224	9.231	13.267	16.493	15.747	0.627895516	0.058968979	0.336011664	145.5	224.8	no
Zm00001d008342	275	297	225	303	20.308	21.072	18.647	21.301	0.064992485	0.816870184	0.962554903	266.9	279	no
Zm00001d008345	1443	1567	1032	988	106.56	111.177	85.529	69.457	-0.380107328	0.100363015	0.443748929	1404.4	1079.4	no
Zm00001d008354	474	378	335	363	35.003	26.819	27.764	25.519	-0.098831762	0.714424358	0.930249672	397.8	371.5	no
Zm00001d008356	69	69	48	71	5.095	4.895	3.978	4.991	-0.036325654	0.934032836	0.987206079	64.4	62.7	no
Zm00001d008357	2470	2223	1696	2421	182.399	157.72	140.56	170.197	-0.012221918	0.958423145	0.991573244	2190.6	2171.8	no
Zm00001d008359	64	73	70	76	4.726	5.179	5.801	5.343	0.28123983	0.497525253	0.848472307	63.9	77.7	no
Zm00001d008360	499	490	350	336	36.849	34.765	29.007	23.621	-0.333270989	0.198090361	0.612773075	461.6	366.5	no
Zm00001d008363	424	359	360	432	31.311	25.471	29.836	30.37	0.201060442	0.443213198	0.82056714	365.5	420.1	no
Zm00001d008367	5015	5057	3591	2702	370.337	358.79	297.613	189.951	-0.472211878	0.070303441	0.370675868	4700.2	3388.6	no
Zm00001d008369	856	781	524	560	63.212	55.411	43.428	39.368	-0.404904649	0.087895381	0.414874577	764.1	577.2	no
Zm00001d008370	7	13	12	44	0.517	0.922	0.995	3.093	1.631294165	0.057501547	0.331163341	9.3	28.8	no
Zm00001d008374	244	221	181	178	18.018	15.68	15.001	12.513	-0.180246708	0.547923001	0.868900069	217	191.7	no
Zm00001d008376	317	267	185	238	23.409	18.943	15.332	16.731	-0.283512336	0.329117075	0.742680502	272.6	223.9	no
Zm00001d008377	536	550	367	645	39.581	39.022	30.416	45.344	0.066697599	0.818544627	0.962961882	506.8	530.4	no
Zm00001d008379	805	691	664	879	59.446	49.026	55.031	61.794	0.224793923	0.359411308	0.766175599	698.4	815.9	no
Zm00001d008380	234	277	163	171	17.28	19.653	13.509	12.021	-0.422445589	0.158046086	0.557531423	238.4	177.9	no
Zm00001d008386	212	192	162	115	15.655	13.622	13.426	8.085	-0.33817354	0.337679299	0.748876886	188.6	149.4	no
Zm00001d008387	4001	3580	2548	2897	295.458	253.998	211.171	203.659	-0.290432075	0.173221127	0.581244254	3538.6	2893.4	no
Zm00001d008388	266	271	200	264	19.643	19.227	16.575	18.559	-0.02957593	0.916985962	0.982826538	250.6	245.4	no
Zm00001d008389	979	915	1140	1437	72.295	64.918	94.48	101.021	0.62675892	0.00556994	0.071600685	884	1364.8	no
Zm00001d008390	526	503	452	364	38.843	35.687	37.461	25.589	-0.132376637	0.63560656	0.903979466	480.2	438.5	no
Zm00001d008392	13	27	15	17	0.96	1.916	1.243	1.195	-0.132796328	0.864759486	0.973003846	18.6	17	no
Zm00001d008393	146	123	155	139	10.782	8.727	12.846	9.772	0.324854707	0.342844503	0.753045626	125.6	157.4	no
Zm00001d008394	5	4	11	5	0.369	0.284	0.912	0.352	1.050459177	0.398362033	0.793241919	4.2	8.7	no
Zm00001d008395	647	606	418	545	47.778	42.995	34.643	38.314	-0.198535968	0.420837707	0.807608512	584.8	509.5	no
Zm00001d008396	381	361	247	274	28.135	25.613	20.471	19.262	-0.321919055	0.225590243	0.646515818	346.3	277.1	no
Zm00001d008397	341	336	203	428	25.181	23.839	16.824	30.088	0.059700012	0.86125051	0.972579821	315.9	328.9	no
Zm00001d008398	57	75	61	38	4.209	5.321	5.056	2.671	-0.203939159	0.68286449	0.920296687	61.6	53.6	no
Zm00001d008405	176	173	193	233	12.997	12.274	15.995	16.38	0.472440414	0.111878079	0.467569907	162.9	225.9	no
Zm00001d008406	890	1114	448	456	65.723	79.037	37.129	32.057	-0.955717038	0.000143909	0.00429936	934.8	482.1	yes
Zm00001d008407	659	617	601	663	48.664	43.776	49.809	46.609	0.174856127	0.458799375	0.829168032	595.6	672.3	no
Zm00001d008408	16	17	1	3	1.182	1.206	0.083	0.211	-2.875794933	0.018409526	0.164660085	15.4	2.1	no
Zm00001d008409	350	376	265	246	25.846	26.677	21.962	17.294	-0.310627948	0.26316753	0.687748411	338.8	273.3	no
Zm00001d008411	337	275	290	284	24.886	19.511	24.034	19.965	0.100675579	0.723848329	0.933265833	285.7	306.5	no
Zm00001d008412	156	217	138	113	11.52	15.396	11.437	7.944	-0.369935286	0.300706586	0.719931142	174	134.8	no
Zm00001d008413	274	374	190	188	20.234	26.535	15.747	13.216	-0.58368889	0.056100969	0.326061311	302.2	201.8	no
Zm00001d008417	309	230	286	416	22.818	16.318	23.703	29.245	0.557104339	0.065189634	0.355314423	251.7	370.1	no
Zm00001d008422	1237	1421	942	1129	91.347	100.819	78.07	79.369	-0.174644947	0.441062418	0.819409667	1240.1	1098.6	no
Zm00001d008424	102	98	75	129	7.532	6.953	6.216	9.069	0.199436375	0.610981342	0.894922949	93.3	107	no
Zm00001d008425	153	114	174	150	11.298	8.088	14.421	10.545	0.477314155	0.175727672	0.583092076	124.7	173.7	no
Zm00001d008427	172	169	124	110	12.702	11.99	10.277	7.733	-0.346158543	0.303786216	0.723290477	159.1	125.3	no
Zm00001d008428	1039	1086	638	987	76.726	77.051	52.876	69.386	-0.213190055	0.402545311	0.79565496	991.6	855	no
Zm00001d008429	1439	1493	1216	1597	106.264	105.927	100.779	112.269	0.121163002	0.588683135	0.886894949	1368.2	1487.8	no
Zm00001d008430	268	235	194	216	19.791	16.673	16.078	15.185	-0.107077944	0.711524318	0.929495373	234.8	218	no
Zm00001d008432	397	395	464	417	29.317	28.025	38.455	29.315	0.3512116	0.186684239	0.599481088	369.6	471.7	no
Zm00001d008433	687	775	671	681	50.732	54.986	55.611	47.874	0.079850272	0.739148305	0.938582634	682.1	721.1	no
Zm00001d008435	2451	2957	1580	1632	180.996	209.797	130.946	114.73	-0.559371239	0.013859307	0.135398138	2522.8	1712.1	no
Zm00001d008437	12	11	7	6	0.886	0.78	0.58	0.422	-0.626505152	0.54496588	0.868171514	10.7	7	no
Zm00001d008439	1821	1848	1508	1245	134.473	131.114	124.979	87.524	-0.212460782	0.393956176	0.790375577	1712.2	1478.1	no
Zm00001d008440	16	11	5	6	1.182	0.78	0.414	0.422	-1.110737649	0.283560746	0.703237898	12.6	5.8	no
Zm00001d008443	156	128	146	160	11.52	9.081	12.1	11.248	0.295986363	0.368779736	0.772526688	132.6	162.8	no
Zm00001d008444	8	9	12	0	0.591	0.639	0.995	0	-0.232580735	0.873309365	0.975003344	7.9	6.8	no
Zm00001d008446	23	34	2	5	1.698	2.412	0.166	0.352	-2.853881111	0.002710271	0.042624229	26.6	3.6	yes
Zm00001d008449	21	74	10	45	1.551	5.25	0.829	3.164	-0.645921437	0.409467514	0.799677011	44.2	28.1	no
Zm00001d008451	13	19	18	7	0.96	1.348	1.492	0.492	-0.130518926	0.884118392	0.976987326	14.9	13.7	no
Zm00001d008452	73	85	52	66	5.391	6.031	4.31	4.64	-0.237561393	0.574791065	0.880187326	73.7	62.5	no
Zm00001d008453	75	45	89	133	5.538	3.193	7.376	9.35	1.062370379	0.014412152	0.138985572	56.1	116.9	no
Zm00001d008454	47	47	37	57	3.471	3.335	3.066	4.007	0.175875192	0.723405995	0.933265833	43.9	49.5	no
Zm00001d008455	39	60	42	48	2.88	4.257	3.481	3.374	0.05066387	0.920284106	0.984219471	46.2	47.8	no
Zm00001d008456	83	80	81	81	6.129	5.676	6.713	5.694	0.183378917	0.641823056	0.906539746	76.1	86.4	no
Zm00001d008457	222	285	283	325	16.394	20.221	23.454	22.848	0.449648274	0.115601692	0.476584516	236.5	323	no
Zm00001d008462	48	39	39	20	3.545	2.767	3.232	1.406	-0.344263626	0.56856775	0.877222671	40.6	32.1	no
Zm00001d008465	7	10	9	5	0.517	0.709	0.746	0.352	-0.066910239	0.952294859	0.98925079	7.9	7.6	no
Zm00001d008467	63	65	75	69	4.652	4.612	6.216	4.851	0.365629161	0.389185389	0.787624026	59.7	77	no
Zm00001d008468	33	28	30	22	2.437	1.987	2.486	1.547	-0.027134658	0.965233141	0.992623281	28.5	28	no
Zm00001d008477	46	47	29	33	3.397	3.335	2.403	2.32	-0.397606901	0.453161733	0.825909562	43.4	32.9	no
Zm00001d008488	149	164	184	131	11.003	11.636	15.249	9.209	0.2162092	0.545669922	0.868424874	146	169.9	no
Zm00001d008491	514	524	484	544	37.957	37.177	40.113	38.243	0.173926357	0.470354154	0.833567302	484.4	546.5	no
Zm00001d008493	153	138	166	153	11.298	9.791	13.758	10.756	0.328233248	0.318245305	0.735341615	135.8	170.7	no
Zm00001d008494	731	734	714	792	53.981	52.077	59.174	55.678	0.228266421	0.319768459	0.736837082	683.7	800.9	no
Zm00001d008495	1183	1703	2049	4353	87.36	120.826	169.816	306.016	1.309989668	6.71E-05	0.002290801	1345.8	3336.5	yes
Zm00001d008496	14	28	14	15	1.034	1.987	1.16	1.055	-0.34324022	0.661573007	0.913563843	19.6	15.4	no
Zm00001d008497	104	97	65	81	7.68	6.882	5.387	5.694	-0.277539018	0.473059902	0.835565556	93.8	77.4	no
Zm00001d008498	122	243	148	160	9.009	17.241	12.266	11.248	-0.053697203	0.890569497	0.977813997	170.1	163.9	no
Zm00001d008499	49	22	49	27	3.618	1.561	4.061	1.898	0.312151264	0.627313956	0.901271744	33.2	41.3	no
Zm00001d008500	953	850	675	752	70.375	60.307	55.942	52.866	-0.149491103	0.520995707	0.857915589	841.6	758.8	no
Zm00001d008501	30	38	26	16	2.215	2.696	2.155	1.125	-0.485346407	0.45559686	0.827213839	31.7	22.8	no
Zm00001d008502	737	817	579	849	54.424	57.965	47.986	59.685	0.054410407	0.829808657	0.96455453	725.1	752.6	no
Zm00001d008503	161	184	145	101	11.889	13.055	12.017	7.1	-0.280379075	0.445328945	0.821897531	161	132.8	no
Zm00001d008511	384	353	369	292	28.357	25.045	30.582	20.528	0.045729582	0.876421432	0.975163708	344	355.4	no
Zm00001d008512	241	228	228	239	17.797	16.176	18.896	16.802	0.184410653	0.517356328	0.856466097	218.9	248.8	no
Zm00001d008513	342	304	293	415	25.255	21.569	24.283	29.175	0.309847727	0.264185159	0.688307784	301.5	373.6	no
Zm00001d008514	38	72	61	59	2.806	5.108	5.056	4.148	0.320887584	0.519354573	0.857275083	51.3	64.1	no
Zm00001d008515	169	156	92	132	12.48	11.068	7.625	9.28	-0.358891197	0.293419381	0.7124128	151.7	118.1	no
Zm00001d008516	81	88	50	77	5.982	6.244	4.144	5.413	-0.236091161	0.575762632	0.880391593	78.9	66.8	no
Zm00001d008517	409	463	266	221	30.203	32.849	22.045	15.536	-0.639566293	0.027235359	0.212459339	406.8	261.4	no
Zm00001d008520	497	488	389	605	36.701	34.623	32.239	42.532	0.186808294	0.491097867	0.844868599	459.7	522.9	no
Zm00001d008525	89	77	67	81	6.572	5.463	5.553	5.694	0.019031209	0.962197517	0.992320159	77.5	78.5	no
Zm00001d008526	729	601	936	909	53.834	42.64	77.573	63.903	0.666102941	0.007546171	0.088403623	620.9	985.4	no
Zm00001d008527	258	160	439	247	19.052	11.352	36.383	17.364	0.931471414	0.019090806	0.169146065	195.3	372.7	no
Zm00001d008528	40	51	63	92	2.954	3.618	5.221	6.468	0.946248696	0.036822565	0.256274681	42.4	81.7	no
Zm00001d008529	283	387	736	1142	20.898	27.457	60.998	80.283	1.661210522	6.78E-09	7.37E-07	312.5	988.1	yes
Zm00001d008530	61	75	130	132	4.505	5.321	10.774	9.28	1.138429519	0.002365535	0.038425557	63.4	139.7	yes
Zm00001d008531	425	468	515	365	31.385	33.204	42.682	25.66	0.187188837	0.538696257	0.865405227	416.7	474.7	no
Zm00001d008535	123	154	29	47	9.083	10.926	2.403	3.304	-1.689640222	6.55E-05	0.002245982	129.2	39.9	yes
Zm00001d008539	37	56	19	17	2.732	3.973	1.575	1.195	-1.172841256	0.055023146	0.32245195	43.4	19.3	no
Zm00001d008540	685	482	615	981	50.584	34.198	50.97	68.964	0.622926093	0.035009637	0.24862981	545	839	no
Zm00001d008545	243	299	133	109	17.945	21.214	11.023	7.663	-0.962443184	0.003557171	0.051637501	252.8	130	no
Zm00001d008546	2405	2491	2085	1989	177.599	176.734	172.799	139.827	-0.069683719	0.754706101	0.942863331	2284.7	2177.2	no
Zm00001d008548	387	425	197	211	28.578	30.153	16.327	14.833	-0.802905124	0.003084109	0.046659283	378.9	217.2	yes
Zm00001d008549	96	126	89	98	7.089	8.94	7.376	6.889	-0.058244258	0.876336997	0.975163708	103.5	99.5	no
Zm00001d008552	61	82	42	73	4.505	5.818	3.481	5.132	-0.142446488	0.759191983	0.944859778	66.7	60.3	no
Zm00001d008559	98	82	55	65	7.237	5.818	4.558	4.57	-0.399518574	0.332652905	0.745937651	84	63.7	no
Zm00001d008562	28	33	42	92	2.068	2.341	3.481	6.468	1.297226744	0.016141071	0.150913317	28.5	69.8	no
Zm00001d008564	245	279	154	215	18.092	19.795	12.763	15.115	-0.326606323	0.276983711	0.69876552	244.5	194.8	no
Zm00001d008565	379	456	327	388	27.988	32.353	27.101	27.276	-0.037820272	0.885751758	0.977016376	389.5	379.4	no
Zm00001d008567	1603	1482	1657	1876	118.375	105.147	137.328	131.883	0.382937243	0.077146119	0.388513895	1439.9	1877.6	no
Zm00001d008568	51	26	31	33	3.766	1.845	2.569	2.32	-0.078521686	0.895188367	0.978976014	36	34.1	no
Zm00001d008569	2072	1977	1315	1717	153.009	140.267	108.984	120.705	-0.236344207	0.286415875	0.705249853	1889.7	1604	no
Zm00001d008570	60	156	98	87	4.431	11.068	8.122	6.116	-0.023329332	0.961837003	0.992293701	100.6	99.1	no
Zm00001d008573	983	2141	1432	1131	72.591	151.902	118.68	79.509	-0.079366619	0.825812949	0.9635363	1455.7	1378	no
Zm00001d008578	19	26	38	51	1.403	1.845	3.149	3.585	1.165361134	0.042827756	0.280526342	21	47	no
Zm00001d008579	9	16	12	11	0.665	1.135	0.995	0.773	0.076229491	0.933323016	0.98706393	11.7	12.3	no
Zm00001d008581	358	553	396	773	26.437	39.235	32.819	54.342	0.524616249	0.125204845	0.496937526	424.8	610.7	no
Zm00001d008582	10	22	10	16	0.738	1.561	0.829	1.125	-0.122817376	0.88740892	0.977029939	14.9	13.7	no
Zm00001d008584	1	7	5	12	0.074	0.497	0.414	0.844	1.249917907	0.357412201	0.764552663	3.7	8.8	no
Zm00001d008585	125	204	153	351	9.231	14.474	12.68	24.675	0.774400745	0.059386209	0.337067556	153.4	262.1	no
Zm00001d008586	43	45	37	45	3.175	3.193	3.066	3.164	0.0830428	0.869812396	0.974653547	41.1	43.5	no
Zm00001d008587	106	249	154	496	7.828	17.666	12.763	34.869	1.019383828	0.042104504	0.277629029	165.4	335	no
Zm00001d008588	87	112	45	64	6.425	7.946	3.729	4.499	-0.688696111	0.102832791	0.44999795	92.8	57.5	no
Zm00001d008591	728	700	452	475	53.76	49.664	37.461	33.393	-0.432726451	0.071226079	0.373172944	666.5	493.8	no
Zm00001d008592	92	83	67	56	6.794	5.889	5.553	3.937	-0.309921751	0.462368034	0.83065201	81.7	66	no
Zm00001d008594	4243	4225	3364	3558	313.328	299.76	278.799	250.128	-0.100169461	0.630792856	0.902640977	3951.8	3686.9	no
Zm00001d008595	222	269	291	395	16.394	19.085	24.117	27.769	0.662726768	0.019979948	0.174156288	229	362.5	no
Zm00001d008596	1748	1828	1734	2209	129.083	129.695	143.709	155.293	0.323238563	0.137789505	0.520068025	1668.7	2087.6	no
Zm00001d008597	274	259	212	171	20.234	18.376	17.57	12.021	-0.275373854	0.377697891	0.779844253	248.8	205.8	no
Zm00001d008599	43	94	65	61	3.175	6.669	5.387	4.288	0.076288746	0.879374201	0.975846524	63.8	67.4	no
Zm00001d008600	236	207	134	166	17.428	14.686	11.106	11.67	-0.378770428	0.218349437	0.636474698	206.8	159	no
Zm00001d008601	25	18	5	13	1.846	1.277	0.414	0.914	-1.095494346	0.207286601	0.624336225	20.1	9.3	no
Zm00001d008602	299	290	327	556	22.08	20.575	27.101	39.087	0.753989615	0.011394072	0.118203763	274.9	463.3	no
Zm00001d008604	1617	2187	2232	3396	119.409	155.166	184.982	238.739	0.740001879	0.005028159	0.066185785	1774.1	2962.9	no
Zm00001d008606	331	305	406	482	24.443	21.639	33.648	33.885	0.666789323	0.00939878	0.103298779	296.9	471.2	no
Zm00001d008610	294	225	207	211	21.711	15.964	17.156	14.833	-0.121035523	0.690616457	0.92328228	242.3	222.9	no
Zm00001d008611	496	534	423	503	36.628	37.887	35.057	35.361	0.03204407	0.895995272	0.979296152	480.6	491.3	no
Zm00001d008612	20	17	11	11	1.477	1.206	0.912	0.773	-0.558668416	0.496365408	0.848472307	17.3	11.7	no
Zm00001d008613	318	296	372	252	23.483	21.001	30.83	17.716	0.232834096	0.4750894	0.836757471	286.6	337.1	no
Zm00001d008614	288	303	307	349	21.268	21.498	25.443	24.535	0.338016582	0.201352513	0.616763767	275.8	348.6	no
Zm00001d008617	995	1020	735	698	73.477	72.368	60.915	49.069	-0.296350151	0.211984682	0.630113755	940.3	765.9	no
Zm00001d008618	339	467	451	415	25.034	33.133	37.378	29.175	0.301098542	0.295181804	0.714095451	375.9	463.3	no
Zm00001d008619	899	742	719	838	66.388	52.644	59.589	58.911	0.109899908	0.649085197	0.909290689	766.1	826.7	no
Zm00001d008620	2115	2301	1746	1720	156.184	163.254	144.704	120.916	-0.155348415	0.484750398	0.841100644	2060.5	1850.3	no
Zm00001d008621	18	15	11	17	1.329	1.064	0.912	1.195	-0.061070014	0.939750705	0.987473098	15.4	14.7	no
Zm00001d008622	909	882	1130	1176	67.126	62.577	93.651	82.673	0.555872638	0.013563043	0.133453642	835.9	1228.9	no
Zm00001d008623	10	28	293	176	0.738	1.987	24.283	12.373	3.842547566	4.34E-14	1.00E-11	17.7	254.3	yes
Zm00001d008624	112	149	82	88	8.271	10.571	6.796	6.186	-0.428218182	0.249864985	0.671899672	121.7	90.5	no
Zm00001d008625	205	184	195	185	15.138	13.055	16.161	13.006	0.160771462	0.601235875	0.890608567	181.6	203.1	no
Zm00001d008628	520	514	480	602	38.4	36.468	39.781	42.321	0.248502939	0.307022983	0.726267447	482.5	573.1	no
Zm00001d008630	20	23	20	29	1.477	1.632	1.658	2.039	0.367046279	0.582221449	0.883433356	20.1	25.8	no
Zm00001d008631	60	66	58	52	4.431	4.683	4.807	3.656	0.000706071	0.998751354	0.999756224	58.8	58.9	no
Zm00001d008632	65	126	76	127	4.8	8.94	6.299	8.928	0.261083553	0.560660998	0.873223992	89	106.6	no
Zm00001d008634	95	137	109	137	7.015	9.72	9.034	9.631	0.268705433	0.464832392	0.831374975	108.2	130.3	no
Zm00001d008635	2	13	6	13	0.148	0.922	0.497	0.914	0.507610351	0.672135761	0.916715068	7	9.9	no
Zm00001d008640	531	477	486	655	39.212	33.843	40.278	46.047	0.358408963	0.156492442	0.554728662	470.5	603	no
Zm00001d008641	70	58	31	56	5.169	4.115	2.569	3.937	-0.387186466	0.432830184	0.814339951	59.8	45.6	no
Zm00001d008642	942	675	690	456	69.563	47.891	57.185	32.057	-0.28619171	0.379771908	0.781462858	755.1	619.6	no
Zm00001d008645	21	19	3	3	1.551	1.348	0.249	0.211	-2.546894019	0.014921721	0.142619323	18.7	3.2	no
Zm00001d008646	565	513	420	468	41.723	36.397	34.808	32.9	-0.091778335	0.709960845	0.92922618	503.2	472.2	no
Zm00001d008648	502	441	453	447	37.071	31.289	37.543	31.424	0.125819073	0.625170595	0.900699159	440.2	480.4	no
Zm00001d008649	217	253	126	244	16.025	17.95	10.443	17.153	-0.179244754	0.609425253	0.894146235	219.3	193.4	no
Zm00001d008651	168	196	96	111	12.406	13.906	7.956	7.803	-0.627220348	0.058828341	0.335519808	169.8	109.9	no
Zm00001d008654	575	609	650	538	42.461	43.208	53.87	37.821	0.206426087	0.439755194	0.818273202	552.5	637.8	no
Zm00001d008656	418	426	320	284	30.868	30.224	26.521	19.965	-0.284788549	0.298539316	0.718699298	393.9	323.5	no
Zm00001d008663	256	260	225	358	18.905	18.447	18.647	25.167	0.349296207	0.244066862	0.666968445	240.8	306.5	no
Zm00001d008665	229	448	241	230	16.911	31.785	19.973	16.169	-0.326660534	0.367496855	0.771424375	315.5	251.7	no
Zm00001d008666	171	172	209	137	12.628	12.203	17.321	9.631	0.222961535	0.539418283	0.865759004	160.1	187.1	no
Zm00001d008668	24	30	21	13	1.772	2.128	1.74	0.914	-0.458093918	0.518744081	0.857000895	25.2	18.4	no
Zm00001d008669	1282	1581	1591	1750	94.671	112.171	131.858	123.025	0.412195748	0.073587883	0.379331486	1335.5	1777.3	no
Zm00001d008679	530	562	582	610	39.138	39.873	48.235	42.883	0.317484439	0.186538233	0.599167983	509.5	635.1	no
Zm00001d008680	11	12	6	15	0.812	0.851	0.497	1.055	0.029197767	0.975891736	0.994828706	10.7	10.9	no
Zm00001d008681	25	37	13	14	1.846	2.625	1.077	0.984	-1.009211939	0.15154631	0.54708572	28.9	14.4	no
Zm00001d008689	122	147	183	171	9.009	10.43	15.167	12.021	0.592106107	0.072603789	0.376536907	125.5	189.3	no
Zm00001d008690	221	245	171	206	16.32	17.383	14.172	14.482	-0.120513978	0.681333276	0.919619215	217.4	200	no
Zm00001d008691	557	582	631	735	41.132	41.292	52.296	51.671	0.448583808	0.056073686	0.326056145	531.5	725.3	no
Zm00001d008692	112	74	94	95	8.271	5.25	7.79	6.679	0.214156575	0.594886075	0.888570839	86.9	100.8	no
Zm00001d008693	110	123	148	118	8.123	8.727	12.266	8.295	0.393255085	0.278458492	0.699817637	108.7	143	no
Zm00001d008700	98	161	179	172	7.237	11.423	14.835	12.092	0.634259496	0.082662539	0.401009884	120.7	187.5	no
Zm00001d008708	528	559	402	488	38.991	39.661	33.317	34.306	-0.10379614	0.67178958	0.916656826	507.2	471.9	no
Zm00001d008715	1449	1045	848	806	107.003	74.142	70.28	56.662	-0.398003203	0.135350181	0.516310944	1164.6	884	no
Zm00001d008716	821	1165	762	830	60.628	82.656	63.153	58.349	-0.128779806	0.623371397	0.900048919	926.2	847.1	no
Zm00001d008720	170	173	115	149	12.554	12.274	9.531	10.475	-0.195454364	0.544325056	0.867962433	160.1	139.7	no
Zm00001d008721	17	17	0	0	1.255	1.206	0	0	-6.339820091	0.000440126	0.010516639	15.9	0	yes
Zm00001d008724	323	272	242	199	23.852	19.298	20.056	13.99	-0.231617325	0.452661218	0.825706495	277.8	236.8	no
Zm00001d008725	656	686	589	584	48.443	48.671	48.815	41.055	-0.000708579	0.997655725	0.999349664	626.2	626.1	no
Zm00001d008726	266	243	231	245	19.643	17.241	19.145	17.224	0.093294013	0.741256522	0.939383714	237.6	253.5	no
Zm00001d008727	1148	1343	1248	1212	84.775	95.285	103.431	85.204	0.176857966	0.45260383	0.825706495	1162.1	1313.9	no
Zm00001d008730	69	48	202	128	5.095	3.406	16.741	8.998	1.707322164	6.84E-05	0.002320941	54.6	178.6	yes
Zm00001d008731	563	626	565	715	41.575	44.414	46.826	50.265	0.289317994	0.231632187	0.653234536	554.8	677.8	no
Zm00001d008733	1037	1470	2273	3224	76.578	104.295	188.38	226.648	1.310868691	6.45E-07	4.11E-05	1169.1	2900.3	yes
Zm00001d008734	605	481	594	370	44.677	34.127	49.229	26.011	0.04128141	0.901487077	0.980500141	507	522.1	no
Zm00001d008735	11	13	30	49	0.812	0.922	2.486	3.445	1.892163135	0.004524058	0.06141533	11.2	41.5	no
Zm00001d008736	77	98	59	57	5.686	6.953	4.89	4.007	-0.399155734	0.345677877	0.754971496	81.6	62	no
Zm00001d008737	22	26	25	14	1.625	1.845	2.072	0.984	-0.086121889	0.904367456	0.981023983	22.4	21.2	no
Zm00001d008738	11	13	7	13	0.812	0.922	0.58	0.914	-0.092421842	0.922201199	0.984565941	11.2	10.5	no
Zm00001d008739	394	446	394	611	29.095	31.643	32.654	42.953	0.432894543	0.117540997	0.480847235	391.9	528.8	no
Zm00001d008742	394	344	443	358	29.095	24.407	36.715	25.167	0.320057826	0.26925271	0.693033305	344.5	430.3	no
Zm00001d008743	1253	1390	1305	1049	92.529	98.619	108.155	73.745	0.036278163	0.888846025	0.977242644	1233.2	1264.9	no
Zm00001d008744	707	622	954	1062	52.209	44.13	79.065	74.659	0.789095359	0.000708545	0.015169868	620.4	1072	yes
Zm00001d008748	122	105	136	109	9.009	7.45	11.271	7.663	0.311302569	0.400322108	0.793864542	106	131.7	no
Zm00001d008749	249	227	193	189	18.388	16.105	15.995	13.287	-0.124165641	0.675730073	0.918255783	222.2	204	no
Zm00001d008752	541	535	496	638	39.951	37.958	41.107	44.851	0.257668279	0.290162778	0.709034888	502.1	600.2	no
Zm00001d008753	47	87	32	48	3.471	6.173	2.652	3.374	-0.56570477	0.277538116	0.699211395	62.5	42.1	no
Zm00001d008756	476	1600	319	627	35.151	113.519	26.438	44.078	-0.96799391	0.263162334	0.687748411	966.7	494.1	no
Zm00001d008757	3121	2680	2890	3420	230.473	190.144	239.515	240.426	0.306404781	0.161524143	0.562711097	2708	3348.7	no
Zm00001d008758	168	239	164	347	12.406	16.957	13.592	24.394	0.490391158	0.193298647	0.607290244	189.8	266.3	no
Zm00001d008759	816	1044	807	1276	60.258	74.071	66.882	89.703	0.336626818	0.215618741	0.633447354	867.6	1095.3	no
Zm00001d008762	2487	2264	1369	2184	183.655	160.629	113.459	153.535	-0.24741542	0.327685424	0.742559274	2217.6	1867.7	no
Zm00001d008763	470	472	446	453	34.708	33.488	36.963	31.846	0.124826683	0.616862745	0.89774996	439.6	479.5	no
Zm00001d008764	25	41	11	19	1.846	2.909	0.912	1.336	-0.962985043	0.16949006	0.575139531	30.8	15.7	no
Zm00001d008777	684	738	458	479	50.511	52.36	37.958	33.674	-0.410642065	0.088238547	0.41565487	663.5	499.3	no
Zm00001d008779	362	462	573	467	26.732	32.779	47.489	32.83	0.538624075	0.06286627	0.348352836	384.3	558.6	no
Zm00001d008781	40	24	18	18	2.954	1.703	1.492	1.265	-0.639426255	0.34129901	0.75108886	29.9	19.2	no
Zm00001d008782	183	228	117	142	13.514	16.176	9.697	9.983	-0.480860849	0.135469144	0.516597643	191.7	137.3	no
Zm00001d008785	14	14	11	39	1.034	0.993	0.912	2.742	0.983125861	0.226104069	0.646875731	13.1	25.7	no
Zm00001d008788	1927	1631	1833	2604	142.301	115.718	151.914	183.061	0.495235094	0.039266515	0.266526629	1661	2340.9	no
Zm00001d008789	535	538	525	560	39.508	38.171	43.511	39.368	0.206186079	0.391517914	0.788899983	500.7	577.7	no
Zm00001d008791	678	757	433	623	50.068	53.709	35.886	43.797	-0.265037386	0.299816906	0.71933416	669.5	556.9	no
Zm00001d008793	32	115	100	143	2.363	8.159	8.288	10.053	0.905472095	0.094045175	0.430211838	68.4	128.2	no
Zm00001d008794	349	1064	425	646	25.772	75.49	35.223	45.414	-0.22268552	0.606350937	0.89223196	658.1	563.8	no
Zm00001d008795	587	896	662	1346	43.348	63.57	54.865	94.624	0.600084835	0.075144738	0.382883283	691.5	1047.8	no
Zm00001d008799	146	286	197	162	10.782	20.291	16.327	11.389	-0.063991389	0.869978512	0.974677327	201.3	192.8	no
Zm00001d008800	175	202	172	222	12.923	14.332	14.255	15.607	0.246113059	0.419484951	0.80649091	175.9	208.5	no
Zm00001d008805	38	34	33	59	2.806	2.412	2.735	4.148	0.52342278	0.331914718	0.745231655	33.6	48.2	no
Zm00001d008808	83	113	74	188	6.129	8.017	6.133	13.216	0.57448421	0.205548703	0.622457782	91.4	135.9	no
Zm00001d008810	13	10	6	4	0.96	0.709	0.497	0.281	-0.997927797	0.366116269	0.77069393	10.7	5.4	no
Zm00001d008812	841	1216	657	919	62.104	86.274	54.45	64.606	-0.20517585	0.456121919	0.827598168	959.2	831.9	no
Zm00001d008814	25	22	23	24	1.846	1.561	1.906	1.687	0.190224883	0.771589525	0.949007486	21.9	25	no
Zm00001d008815	104	98	92	146	7.68	6.953	7.625	10.264	0.410430555	0.271499789	0.695179366	94.3	125.1	no
Zm00001d008816	430	555	350	553	31.754	39.377	29.007	38.876	0.048336867	0.867493283	0.973559376	459.4	474.8	no
Zm00001d008817	72	80	22	40	5.317	5.676	1.823	2.812	-1.122053578	0.024329316	0.198253432	70.9	32.5	no
Zm00001d008819	91	83	143	138	6.72	5.889	11.851	9.701	0.88533582	0.012738038	0.127789575	81.2	150.1	no
Zm00001d008820	410	441	488	514	30.277	31.289	40.444	36.134	0.426518532	0.085817988	0.409056416	397.1	533.8	no
Zm00001d008825	5	12	5	6	0.369	0.851	0.414	0.422	-0.44061052	0.711815499	0.929594756	7.9	5.8	no
Zm00001d008826	3566	2876	3436	2391	263.335	204.05	284.767	168.088	0.064433601	0.823382469	0.962961882	3007.6	3145.4	no
Zm00001d008827	106	101	94	92	7.828	7.166	7.79	6.468	0.038762256	0.916665941	0.982733029	96.6	99.3	no
Zm00001d008839	167	194	187	199	12.332	13.764	15.498	13.99	0.287053792	0.346370934	0.75552044	168.4	205.6	no
Zm00001d008842	85	128	59	70	6.277	9.081	4.89	4.921	-0.536739038	0.196313151	0.611255075	99.3	68.5	no
Zm00001d008843	456	417	494	533	33.674	29.586	40.941	37.47	0.423769563	0.087444809	0.413658699	407.5	546.7	no
Zm00001d008844	126	96	47	74	9.305	6.811	3.895	5.202	-0.701035773	0.09330672	0.428978254	103.7	63.6	no
Zm00001d008845	43	59	19	22	3.175	4.186	1.575	1.547	-1.127366219	0.049330736	0.304019577	47.6	21.8	no
Zm00001d008846	1080	1074	1018	1301	79.754	76.199	84.369	91.46	0.288561481	0.199900822	0.614863782	1005.2	1227.6	no
Zm00001d008847	2349	2199	2298	2043	173.464	156.017	190.452	143.623	0.131227532	0.576782952	0.88094221	2122.7	2325.1	no
Zm00001d008850	84	105	84	68	6.203	7.45	6.962	4.78	-0.113123432	0.78290013	0.951927641	88.2	81.7	no
Zm00001d008851	229	257	172	229	16.911	18.234	14.255	16.099	-0.096180791	0.744848259	0.940914695	226.7	212	no
Zm00001d008852	20	29	29	35	1.477	2.058	2.403	2.461	0.571172749	0.352650893	0.762087432	22.8	33.9	no
Zm00001d008853	15	46	55	142	1.108	3.264	4.558	9.983	1.847514911	0.002420453	0.039137529	28.4	102.1	yes
Zm00001d008855	92	80	44	19	6.794	5.676	3.647	1.336	-1.228014942	0.02429738	0.198189293	80.3	34.5	no
Zm00001d008856	422	331	411	285	31.163	23.484	34.063	20.036	0.094663509	0.771349279	0.948948197	351.6	375.7	no
Zm00001d008858	409	410	521	514	30.203	29.089	43.179	36.134	0.531250068	0.034714024	0.247169852	382.2	552.5	no
Zm00001d008859	225	196	163	170	16.615	13.906	13.509	11.951	-0.147814229	0.629064899	0.901725711	196.5	177.4	no
Zm00001d008862	9	1	7	9	0.665	0.071	0.58	0.633	0.85698336	0.518870626	0.857000895	4.7	8.5	no
Zm00001d008863	222	260	235	227	16.394	18.447	19.476	15.958	0.133436526	0.649813541	0.909537771	224.9	246.8	no
Zm00001d008865	85	82	104	91	6.277	5.818	8.619	6.397	0.421347788	0.277341372	0.699140217	77.9	104.5	no
Zm00001d008866	146	195	79	97	10.782	13.835	6.547	6.819	-0.769051569	0.030781954	0.229760452	159	93.3	no
Zm00001d008869	385	457	362	344	28.431	32.424	30.002	24.183	-0.058639361	0.828282293	0.964027257	392.8	377.3	no
Zm00001d008870	307	261	368	346	22.671	18.518	30.499	24.324	0.52515953	0.060980562	0.341657829	265.2	381.7	no
Zm00001d008871	241	264	225	213	17.797	18.731	18.647	14.974	-0.010161816	0.972240798	0.994315388	235.6	234.1	no
Zm00001d008874	206	176	230	203	15.212	12.487	19.062	14.271	0.378383015	0.226998413	0.648001131	178.3	232	no
Zm00001d008875	196	251	153	139	14.474	17.808	12.68	9.772	-0.417218239	0.199783946	0.614779168	208.5	156.3	no
Zm00001d008878	63	97	40	50	4.652	6.882	3.315	3.515	-0.645172022	0.166073257	0.569094586	74.6	47.7	no
Zm00001d008883	143	116	73	90	10.56	8.23	6.05	6.327	-0.484367226	0.190756846	0.603931085	120.9	86.4	no
Zm00001d008890	142	134	93	107	10.486	9.507	7.708	7.522	-0.277937728	0.42101204	0.807652316	128.8	106.2	no
Zm00001d008891	161	381	162	226	11.889	27.032	13.426	15.888	-0.301528591	0.462870842	0.830720713	252.5	204.8	no
Zm00001d008892	36	47	48	42	2.658	3.335	3.978	2.953	0.314870448	0.542140315	0.867198316	38.7	48.2	no
Zm00001d008893	2668	2203	2107	3125	197.021	156.301	174.623	219.688	0.277813596	0.261416896	0.68565045	2274	2756.6	no
Zm00001d008898	110	91	53	35	8.123	6.456	4.392	2.461	-0.984994216	0.031857311	0.235146865	93.8	47.6	no
Zm00001d008900	245	260	173	390	18.092	18.447	14.338	27.417	0.315658204	0.386009804	0.785625747	235.6	292.9	no
Zm00001d008901	36	57	32	23	2.658	4.044	2.652	1.617	-0.552577194	0.343930841	0.754126668	43.4	29.7	no
Zm00001d008902	272	260	287	345	20.086	18.447	23.786	24.254	0.433362282	0.108026088	0.460730443	248.3	335.2	no
Zm00001d008903	194	163	164	201	14.326	11.565	13.592	14.13	0.215783767	0.487777101	0.842564963	166.7	193.5	no
Zm00001d008904	455	398	411	506	33.6	28.238	34.063	35.572	0.287909058	0.259311157	0.682954952	398.2	486	no
Zm00001d008905	208	156	275	335	15.36	11.068	22.791	23.551	0.928517289	0.002054366	0.034343942	170	323.4	yes
Zm00001d008906	1302	1350	689	975	96.147	95.781	57.102	68.543	-0.494676177	0.037797243	0.260635355	1237.5	878	no
Zm00001d008907	423	422	393	382	31.237	29.941	32.571	26.855	0.069318131	0.788594602	0.953732774	394.3	413.9	no
Zm00001d008909	494	430	114	184	36.48	30.508	9.448	12.935	-1.459376613	1.56E-06	9.01E-05	431.3	156.6	yes
Zm00001d008911	260	450	465	690	19.2	31.927	38.538	48.507	0.878931401	0.007045254	0.084704178	331	608.5	no
Zm00001d008913	13	9	4	10	0.96	0.639	0.332	0.703	-0.491376111	0.645848953	0.908261071	10.3	7.3	no
Zm00001d008914	10	28	4	21	0.738	1.987	0.332	1.476	-0.462706038	0.635018297	0.90392883	17.7	12.8	no
Zm00001d008916	1060	905	692	782	78.277	64.209	57.351	54.975	-0.227621692	0.334572559	0.746819995	917.3	783.4	no
Zm00001d008919	9	13	9	6	0.665	0.922	0.746	0.422	-0.345865761	0.737074535	0.937930862	10.3	8.1	no
Zm00001d008922	233	264	175	252	17.206	18.731	14.504	17.716	-0.041095676	0.89117368	0.977979536	231.9	225.2	no
Zm00001d008923	1999	3118	1552	2123	147.618	221.22	128.626	149.247	-0.297412288	0.282709959	0.703112517	2385.9	1941.2	no
Zm00001d008924	281	362	265	263	20.751	25.684	21.962	18.489	-0.090507632	0.75406866	0.942805242	299.9	281.8	no
Zm00001d008925	1583	1679	2969	3029	116.898	119.124	246.063	212.939	1.071222958	7.17E-07	4.54E-05	1522.1	3198.4	yes
Zm00001d008926	13	14	6	1	0.96	0.993	0.497	0.07	-1.712994869	0.156472079	0.554728662	12.6	3.9	no
Zm00001d008929	1634	1152	1739	1772	120.664	81.733	144.124	124.572	0.525077911	0.04287849	0.280537156	1301.1	1872.3	no
Zm00001d008930	285	248	174	243	21.046	17.595	14.421	17.083	-0.175580579	0.555202422	0.871521127	248.8	220.1	no
Zm00001d008932	735	693	613	760	54.277	49.168	50.804	53.428	0.126702145	0.589966153	0.886958238	666.5	727.5	no
Zm00001d008934	43	35	40	46	3.175	2.483	3.315	3.234	0.327286795	0.527449211	0.861428322	36.4	45.7	no
Zm00001d008940	145	155	167	107	10.708	10.997	13.841	7.522	0.080352575	0.833060036	0.965092637	140	148.3	no
Zm00001d008941	155	203	145	189	11.446	14.403	12.017	13.287	0.082315851	0.800139051	0.957431012	167	176.7	no
Zm00001d008944	110	123	74	114	8.123	8.727	6.133	8.014	-0.1337987	0.722232993	0.932981834	108.7	98.9	no
Zm00001d008946	23	19	9	45	1.698	1.348	0.746	3.164	0.499211482	0.533535762	0.863830762	19.6	27.6	no
Zm00001d008951	225	259	308	299	16.615	18.376	25.526	21.02	0.52114201	0.065777021	0.35717645	225.8	324.2	no
Zm00001d008952	4637	4326	5103	7768	342.424	306.926	422.923	546.091	0.695821282	0.003447906	0.050347167	4183.4	6775.9	no
Zm00001d008954	324	221	370	225	23.926	15.68	30.665	15.818	0.340106574	0.360429895	0.767155532	254.5	322.5	no
Zm00001d008956	16	10	4	1	1.182	0.709	0.332	0.07	-2.156618822	0.089932012	0.419958895	12.1	2.8	no
Zm00001d008957	531	479	279	257	39.212	33.985	23.123	18.067	-0.718175885	0.00801569	0.092414209	471.4	286.8	no
Zm00001d008961	57	70	7	6	4.209	4.966	0.58	0.422	-3.09431055	4.00E-06	0.000205008	59.2	7	yes
Zm00001d008962	213	234	138	327	15.729	16.602	11.437	22.988	0.2141451	0.575097247	0.880255975	208.6	241.6	no
Zm00001d008963	17	17	25	12	1.255	1.206	2.072	0.844	0.340986618	0.666206685	0.914580013	15.9	20.2	no
Zm00001d008965	341	326	353	355	25.181	23.129	29.256	24.957	0.278535008	0.291476955	0.710451176	311.3	377.7	no
Zm00001d008966	25	28	94	175	1.846	1.987	7.79	12.303	2.510693848	4.36E-08	3.92E-06	24.7	140.7	yes
Zm00001d008968	66	70	57	51	4.874	4.966	4.724	3.585	-0.136032979	0.76016164	0.945009342	63.5	57.8	no
Zm00001d008970	161	211	98	184	11.889	14.97	8.122	12.935	-0.231846845	0.531547611	0.863161844	173.5	147.5	no
Zm00001d008971	34	22	25	21	2.511	1.561	2.072	1.476	-0.086266485	0.895508821	0.97912716	26.2	24.7	no
Zm00001d008974	110	174	92	80	8.123	12.345	7.625	5.624	-0.524304269	0.187418978	0.599872673	132.4	92.2	no
Zm00001d008975	595	681	437	468	43.938	48.316	36.217	32.9	-0.305342432	0.214742856	0.632796209	595.3	481.8	no
Zm00001d008976	162	161	195	246	11.963	11.423	16.161	17.294	0.632247512	0.035188444	0.249266727	150.7	233.6	no
Zm00001d008977	826	689	676	597	60.997	48.884	56.025	41.969	-0.053017987	0.839789891	0.967441856	707.3	682	no
Zm00001d008980	596	546	521	562	44.012	38.738	43.179	39.509	0.112870767	0.641298286	0.906539746	533	576.5	no
Zm00001d008982	934	965	676	758	68.972	68.466	56.025	53.287	-0.217151378	0.338401716	0.749250936	886.1	762.3	no
Zm00001d008983	1213	1314	1429	1671	89.575	93.227	118.432	117.471	0.481135628	0.02750082	0.21339911	1179.1	1645.8	no
Zm00001d008984	380	360	390	429	28.061	25.542	32.322	30.159	0.334957531	0.187403387	0.599872673	345.4	435.7	no
Zm00001d008987	229	327	177	353	16.911	23.2	14.669	24.816	0.095446263	0.790221261	0.953879064	259.3	276.7	no
Zm00001d008992	962	855	890	990	71.04	60.662	73.761	69.597	0.237168223	0.30218915	0.721231389	848.1	999.7	no
Zm00001d008993	1573	1659	1237	1633	116.16	117.705	102.519	114.8	0.009372147	0.966669229	0.992981207	1508.1	1517.7	no
Zm00001d008996	456	397	302	314	33.674	28.167	25.029	22.074	-0.278867663	0.292760483	0.711862343	398.2	328.3	no
Zm00001d008997	796	944	602	807	58.781	66.976	49.892	56.732	-0.123878526	0.614679914	0.89688163	811.7	744.8	no
Zm00001d008998	8	20	17	22	0.591	1.419	1.409	1.547	0.662317469	0.417070893	0.805116692	13	20.6	no
Zm00001d008999	104	177	245	189	7.68	12.558	20.305	13.287	0.832613059	0.027864093	0.215359929	131	233.5	no
Zm00001d009000	3943	3259	2564	3284	291.175	231.223	212.497	230.866	-0.1191269	0.601511785	0.890608567	3362.2	3095.6	no
Zm00001d009004	478	538	417	395	35.298	38.171	34.56	27.769	-0.127798358	0.622967211	0.899728234	474	434	no
Zm00001d009005	325	300	313	446	24	21.285	25.941	31.354	0.457685707	0.096206162	0.435672419	291.7	400.4	no
Zm00001d009007	57	60	54	76	4.209	4.257	4.475	5.343	0.33122789	0.453129586	0.825909562	54.6	68.6	no
Zm00001d009010	14	18	16	25	1.034	1.277	1.326	1.758	0.533582692	0.474611914	0.836453139	14.9	21.6	no
Zm00001d009011	269	215	204	195	19.865	15.254	16.907	13.709	-0.084649535	0.782630684	0.951927641	226	213.2	no
Zm00001d009013	342	397	358	366	25.255	28.167	29.67	25.73	0.162713888	0.539177818	0.865704858	344.8	386	no
Zm00001d009014	1904	1827	1502	1767	140.603	129.624	124.482	124.22	-0.005035846	0.981262906	0.996286845	1741.3	1735.2	no
Zm00001d009016	108	115	86	54	7.975	8.159	7.127	3.796	-0.461114274	0.282180608	0.702806077	104.1	75.8	no
Zm00001d009017	438	454	326	431	32.345	32.211	27.018	30.299	-0.05574423	0.828614495	0.964315423	416.2	400.3	no
Zm00001d009019	10	10	14	10	0.738	0.709	1.16	0.703	0.467554793	0.616712904	0.89774996	9.3	12.9	no
Zm00001d009020	22	22	13	16	1.625	1.561	1.077	1.125	-0.416880982	0.573430732	0.879329264	20.5	15.4	no
Zm00001d009021	11	22	12	13	0.812	1.561	0.995	0.914	-0.209861069	0.805198866	0.958875503	15.4	13.3	no
Zm00001d009023	1087	976	686	973	80.271	69.246	56.854	68.402	-0.137208139	0.575636726	0.880308034	963	875.3	no
Zm00001d009025	27	28	18	27	1.994	1.987	1.492	1.898	-0.112067343	0.862211775	0.972579821	25.7	23.7	no
Zm00001d009027	230	192	187	230	16.985	13.622	15.498	16.169	0.166421592	0.579465807	0.88196031	197	221	no
Zm00001d009028	106	92	65	63	7.828	6.527	5.387	4.429	-0.436367112	0.277337347	0.699140217	92.4	68.4	no
Zm00001d009029	1005	1157	1121	1224	74.215	82.088	92.905	86.047	0.306782173	0.176759808	0.584163265	1008.7	1247.7	no
Zm00001d009030	32	26	7	32	2.363	1.845	0.58	2.25	-0.431038972	0.580256647	0.882358452	27.1	19.9	no
Zm00001d009032	183	142	90	92	13.514	10.075	7.459	6.468	-0.645713143	0.069432155	0.368062973	151.7	97	no
Zm00001d009034	184	176	138	108	13.588	12.487	11.437	7.592	-0.347138133	0.316315366	0.734028716	168	132.3	no
Zm00001d009054	456	380	414	382	33.674	26.961	34.311	26.855	0.12518587	0.647175727	0.908417985	390.3	425.8	no
Zm00001d009055	370	341	332	229	27.323	24.194	27.515	16.099	-0.133297607	0.678445297	0.919139912	331.9	302.9	no
Zm00001d009060	21	12	3	5	1.551	0.851	0.249	0.352	-1.86902597	0.078990462	0.392928722	15.4	4.2	no
Zm00001d009066	62	174	176	150	4.578	12.345	14.586	10.545	0.668626641	0.156398821	0.554728662	109.9	174.9	no
Zm00001d009071	62	50	45	45	4.578	3.547	3.729	3.164	-0.123864175	0.796596407	0.956072046	52.3	48	no
Zm00001d009074	1240	1089	854	844	91.569	77.264	70.777	59.333	-0.26263295	0.266514756	0.690373285	1087.2	906.4	no
Zm00001d009075	44	61	13	24	3.249	4.328	1.077	1.687	-1.332300224	0.026285702	0.208689216	49	19.4	no
Zm00001d009077	436	464	372	501	32.197	32.92	30.83	35.22	0.13627112	0.595647909	0.888696167	420	461.4	no
Zm00001d009081	67	93	53	78	4.948	6.598	4.392	5.483	-0.110289116	0.799718075	0.957431012	74.6	69	no
Zm00001d009082	13	12	14	17	0.96	0.851	1.16	1.195	0.495051899	0.549696741	0.869497878	11.7	16.4	no
Zm00001d009083	18	13	11	8	1.329	0.922	0.912	0.562	-0.504297995	0.574937176	0.880187326	14.5	10.2	no
Zm00001d009084	138	313	266	287	10.191	22.207	22.045	20.176	0.485939429	0.213109898	0.631556021	210.1	294.4	no
Zm00001d009085	46	53	61	43	3.397	3.76	5.056	3.023	0.277324562	0.578289791	0.881764581	46.2	56.1	no
Zm00001d009087	158	227	209	239	11.668	16.105	17.321	16.802	0.406667481	0.20157082	0.617202905	179.5	238	no
Zm00001d009088	54	55	22	37	3.988	3.902	1.823	2.601	-0.711814541	0.181401442	0.592215306	50.9	31	no
Zm00001d009090	16	23	21	20	1.182	1.632	1.74	1.406	0.266936192	0.708557981	0.928866241	18.2	21.9	no
Zm00001d009097	1172	1099	872	993	86.547	77.973	72.269	69.808	-0.097060606	0.664172363	0.914001259	1059.9	991	no
Zm00001d009103	3252	3617	2000	1233	240.147	256.623	165.755	86.68	-0.871960474	0.00442559	0.060477357	3204.9	1751.6	no
Zm00001d009106	45	118	73	85	3.323	8.372	6.05	5.976	0.143737255	0.775796531	0.949452242	75.9	83.9	no
Zm00001d009108	197	260	198	175	14.548	18.447	16.41	12.303	-0.094447502	0.769167203	0.947704118	213.2	199.8	no
Zm00001d009112	32	41	19	43	2.363	2.909	1.575	3.023	-0.072715791	0.905268026	0.98110346	34.1	32.3	no
Zm00001d009115	32	24	25	12	2.363	1.703	2.072	0.844	-0.380633318	0.597819431	0.8894444	26.1	20.2	no
Zm00001d009116	246	271	130	79	18.166	19.227	10.774	5.554	-1.094280665	0.003411917	0.050024544	241.2	113.3	no
Zm00001d009117	353	354	313	417	26.068	25.116	25.941	29.315	0.226774875	0.390438845	0.787925553	329.9	385.9	no
Zm00001d009118	1782	1898	851	1059	131.593	134.662	70.529	74.448	-0.762634362	0.000561975	0.012796977	1717.1	1012	yes
Zm00001d009122	1071	953	791	856	79.089	67.615	65.556	60.177	-0.108153681	0.63951386	0.905867458	944.8	876.6	no
Zm00001d009123	712	667	645	584	52.578	47.323	53.456	41.055	0.031088536	0.901750986	0.980534926	643.6	657.9	no
Zm00001d009125	1698	1354	1857	1888	125.39	96.065	153.903	132.727	0.487037802	0.040684259	0.271804992	1424.9	1997.2	no
Zm00001d009127	1102	1118	854	1003	81.378	79.321	70.777	70.511	-0.071649926	0.74710748	0.941177286	1036	985.7	no
Zm00001d009131	138	138	90	113	10.191	9.791	7.459	7.944	-0.259692963	0.452442998	0.825706495	128.8	107.5	no
Zm00001d009132	209	204	156	200	15.434	14.474	12.929	14.06	-0.031858648	0.915708155	0.982558907	192.7	188.4	no
Zm00001d009134	19	26	19	21	1.403	1.845	1.575	1.476	0.019175579	0.977918189	0.994989707	21	21.3	no
Zm00001d009137	369	224	338	367	27.249	15.893	28.013	25.8	0.437636851	0.172152182	0.579806178	277	375.2	no
Zm00001d009138	153	165	134	257	11.298	11.707	11.106	18.067	0.464027465	0.195357208	0.610580098	148.4	204.4	no
Zm00001d009140	29	35	33	45	2.142	2.483	2.735	3.164	0.466247556	0.398923933	0.793384336	29.9	41.2	no
Zm00001d009146	3696	4203	4169	6312	272.935	298.199	345.516	443.734	0.582613925	0.015272921	0.144966598	3685.3	5518.6	no
Zm00001d009147	186	140	128	132	13.735	9.933	10.608	9.28	-0.135807112	0.690819902	0.92328228	152.2	138.6	no
Zm00001d009150	539	463	369	486	39.803	32.849	30.582	34.166	-0.048302297	0.852505033	0.970951084	467.7	452.2	no
Zm00001d009156	181	156	128	130	13.366	11.068	10.608	9.139	-0.193920562	0.554955199	0.871521127	157.3	137.6	no
Zm00001d009160	1216	1438	662	557	89.797	102.025	54.865	39.157	-0.921322685	0.000402098	0.009758979	1238.1	654.1	yes
Zm00001d009161	1692	2082	1200	1419	124.947	147.716	99.453	99.756	-0.340925834	0.138658049	0.521672667	1760.5	1389.9	no
Zm00001d009163	381	359	318	413	28.135	25.471	26.355	29.034	0.163854923	0.531910128	0.863349333	345.4	386.8	no
Zm00001d009167	71	20	19	5	5.243	1.419	1.575	0.352	-1.691568409	0.047162886	0.296698953	42.6	13.3	no
Zm00001d009171	81	86	75	134	5.982	6.102	6.216	9.42	0.493114437	0.224587635	0.645397092	77.9	109.5	no
Zm00001d009174	16	12	13	9	1.182	0.851	1.077	0.633	-0.14359879	0.872269826	0.974974806	13.1	11.9	no
Zm00001d009177	70	100	54	165	5.169	7.095	4.475	11.6	0.514849816	0.307554814	0.726421183	79.3	113	no
Zm00001d009181	240	245	239	293	17.723	17.383	19.808	20.598	0.317681624	0.253144012	0.676204929	226.3	282	no
Zm00001d009182	1066	1061	1481	1742	78.72	75.277	122.741	122.463	0.785373031	0.000300713	0.007755451	992.6	1710.8	yes
[truncated: 2,235,183 more chars]
