# Supplementary material for: Understanding Callus Types in Maize by Genetic Mapping and Transcriptional Profiling
Source: Plants (Basel). 2025 Oct 15;14(20):3168. doi: 10.3390/plants14203168 (PMC12566775; doi:10.3390/plants14203168)
Supplement: Supplementary file 1 [file plants-14-03168-s001.zip › supplementary_files/Supplementary_Data_6.txt]

# Differentially expressed genes within QTL regions
# The dataset presents differentially expressed genes located within QTL regions
# Columns:
# 1. Gene: Gene name (from the B73 reference version 4).
# 2. v4Chr: Chromosome number (the chromosome where the gene is located, according to the B73 reference version 4).
# 3. v4Start: Starting position (the position of the gene on the chromosome, in base pairs, according to B73 reference version 4).
# 4. v4End: Ending position (the position of the gene on the chromosome, in base pairs, according to B73 reference version 4).
# 5. Strand: Gene strand (indicates whether the gene is on the plus or minus strand).
# 6. I-1, I-2: Raw expression counts for two biological replicates of Type I callus samples.
# 7. II-1, II-2: Raw expression counts for two biological replicates of Type II callus samples.
# 8. I-1.RPM, I-2.RPM: Expression values normalized to Reads Per Million (RPM) for replicates of Type I callus samples.
# 9. II-1.RPM, II-2.RPM: Expression values normalized to Reads Per Million (RPM) for replicates of type II callus samples.
# 10. II_I.log2FC: Log2 fold change between Type II and I calli (II/I).
# 11. II_I.pval: P-value for testing differential expression between Type II and I calli.
# 12. II_I.qval: Adjusted p-value (q-value) after multiple testing correction.
# 13. I.mean: Average expression value for Type I calli (mean of I-1 and I-2).
# 14. II.mean: Average expression value for Type II calli (mean of II-1 and II-2).
# 15. II_I.sig: Significance flag indicating whether the differential expression is statistically significant (yes = significant, no = not significant).
# 16. fast1, fast2, fast3: Raw expression counts for biological replicates of fast-growing calli.
# 17. slow1, slow2, slow3: Raw expression counts for biological replicates of slow-growing calli.
# 18. fast1.RPM, fast2.RPM, fast3.RPM: Expression values normalized to Reads Per Million (RPM) for replicates of fast-growing calli.
# 19. slow1.RPM, slow2.RPM, slow3.RPM: Expression values normalized to Reads Per Million (RPM) for replicates of slow-growing calli.
# 20. fast_slow.log2FC: Log2 fold change between fast- and slow-growing calli (fast/slow).
# 21. fast_slow.pval: P-value for testing differential expression between fast- and slow-growing calli.
# 22. fast_slow.qval: Adjusted p-value (q-value) after multiple testing correction.
# 23. slow.mean: Average expression value for slow-growing calli (mean of slow1, slow2, and slow3).
# 24. fast.mean: Average expression value for fast-growing calli (mean of fast1, fast2, and fast3).
# 25. fast_slow.sig: Significance flag indicating whether the differential expression is statistically significant (yes = significant, no = not significant).
# 26. Description: functional description.
# 27. Classical: Classical gene name (if available).
# 28. Symbol: Gene symbol (if available).
# 29. TFgrassius: Transcription factor classification in Grassius database (if applicable).
# 30. TFpku: Transcription factor classification in Pku database (if applicable).
# 31. Transcript: Transcript ID (if available).
# 32. PhytozomeDefline: Gene description from Phytozome database.
# 33. Pfam: Pfam domain (if available).
# 34. Panther: Panther classification (if applicable).
# 35. KOG: KOG classification (if applicable).
# 36. ec: Enzyme commission number (if applicable).
# 37. KO: KEGG Orthology identifier (if available).
# 38. GO: Gene Ontology terms (if available).
# 39. Best.hit.arabi.name: Best hit in Arabidopsis (gene name).
# 40. arabi.symbol: Arabidopsis gene symbol.
# 41. arabi.defline: Arabidopsis gene description.
# 42. Best.hit.rice.name: Best hit in rice (gene name).
# 43. rice.defline: Rice gene description.
Gene	v4Chr	v4Start	v4End	Strand	I-1	I-2	II-1	II-2	I-1.RPM	I-2.RPM	II-1.RPM	II-2.RPM	II_I.log2FC	II_I.pval	II_I.qval	I.mean	II.mean	II_I.sig	fast1	fast2	fast3	slow1	slow2	slow3	fast1.RPM	fast2.RPM	fast3.RPM	slow1.RPM	slow2.RPM	slow3.RPM	fast_slow.log2FC	fast_slow.pval	fast_slow.qval	slow.mean	fast.mean	fast_slow.sig	Description	Classical	Symbol	TFgrassius	TFpku	Transcript	PhytozomeDefline	Pfam	Panther	KOG	ec	KO	GO	Best.hit.arabi.name	arabi.symbol	arabi.defline	Best.hit.rice.name	rice.defline
Zm00001d002871	2	25171106	25176433	-	754	926	3620	4976	55.68	65.699	300.016	349.813	2.534384343	1.50E-26	1.77E-23	783.7	4539.9	yes	1753	1226	1338	950	618	582	140.434	102.958	98.05	74.217	53.12	49.392	0.867324563	4.96E-05	0.00131271	746.4	1362.3	yes	ABC transporter G family member 11	abcg11	ABC transporter G family member 11	NA	NA	Zm00001d002871_T001	(1 of 36) 3.6.3.25 - Sulfate-transporting ATPase	"PF00005,PF01061"	"PTHR19241,PTHR19241:SF271"		3.6.3.25		"GO:0016887,GO:0005524,GO:0016020"	AT1G17840.1	"ABCG11,ATWBC11,COF1,DSO,WBC11"	white-brown complex homolog protein 11	LOC_Os04g44610.1	"white-brown complex homolog protein 11, putative, expressed"
Zm00001d003379	2	42234465	42235544	-	268	274	909	822	19.791	19.44	75.335	57.787	1.872926985	3.58E-13	7.12E-11	252.9	926.7	yes	382	435	415	203	155	168	30.602	36.531	30.412	15.859	13.323	14.258	1.078637251	1.34E-10	2.33E-08	183.5	388.1	yes	Major latex protein 22%3B Pathogenesis-related protein 2  	prp2	pathogenesis-related protein2	NA	NA	Zm00001d003379_T001	(1 of 1) PTHR31907//PTHR31907:SF1 - FAMILY NOT NAMED // MLP-LIKE PROTEIN 423-RELATED	PF10604	"PTHR31907,PTHR31907:SF1"					AT1G24020.2	MLP423	MLP-like protein 423	LOC_Os04g39150.1	"pathogenesis-related Bet v I family protein, putative, expressed"
Zm00001d003823	2	60927051	60928640	-	103	137	868	983	7.606	9.72	71.938	69.105	3.135367833	2.93E-31	7.24E-28	111.9	983.7	yes	203	162	170	91	41	39	16.262	13.605	12.458	7.109	3.524	3.31	1.51480298	1.51E-06	7.03E-05	58.8	168.7	yes	Cytochrome P450 77A4	NA	NA	NA	NA	Zm00001d003823_T001	(1 of 1) K00517 - E1.14.-.-	PF00067	"PTHR24298,PTHR24298:SF47"	KOG0156		K00517	"GO:0055114,GO:0020037,GO:0016705,GO:0005506"	AT5G04660.1	CYP77A4	"cytochrome P450, family 77, subfamily A, polypeptide 4"	LOC_Os04g33370.1	"cytochrome P450, putative, expressed"
Zm00001d003861	2	63431223	63436171	-	1566	2153	3907	5358	115.643	152.754	323.802	376.668	1.496479998	2.73E-09	3.25E-07	1734.4	4893.6	yes	1560	1555	1220	824	894	723	124.972	130.587	89.403	64.373	76.844	61.359	0.680086805	0.000395801	0.006956989	857.9	1374.6	yes	Potassium high-affinity transporter  	umc2250	NA	NA	NA	Zm00001d003861_T001	(1 of 2) PTHR30540//PTHR30540:SF15 - OSMOTIC STRESS POTASSIUM TRANSPORTER // SUBFAMILY NOT NAMED	PF02705	"PTHR30540,PTHR30540:SF15"			K03549	"GO:0071805,GO:0016020,GO:0015079"	AT4G13420.1	"ATHAK5,HAK5"	high affinity K+ transporter 5	LOC_Os04g32920.3	"potassium transporter, putative, expressed"
Zm00001d004198	2	91038189	91040615	+	1513	1353	4608	4742	111.729	95.994	381.899	333.363	1.897572663	3.52E-18	1.38E-15	1337.8	4984.5	yes	2246	1638	2134	1110	892	998	179.928	137.557	156.382	86.716	76.672	84.697	0.849246914	1.33E-08	1.29E-06	1048.3	1888.8	yes	CASP-like protein 2A1	NA	NA	NA	NA	Zm00001d004198_T001	"(1 of 2) PTHR11615//PTHR11615:SF151 - NITRATE, FROMATE, IRON DEHYDROGENASE // SUBFAMILY NOT NAMED"	PF04535	"PTHR11615,PTHR11615:SF151"					AT1G17200.1		Uncharacterised protein family (UPF0497)	LOC_Os04g21320.1	"membrane associated DUF588 domain containing protein, putative, expressed"
Zm00001d004817	2	140977385	140982487	-	206	204	367	301	15.212	14.474	30.416	21.16	0.905676848	0.002566702	0.040913225	191.3	358.7	yes	157	159	326	59	42	79	12.577	13.353	23.89	4.609	3.61	6.704	1.653340932	3.85E-07	2.24E-05	62.9	197.8	yes	Fatty acid amide hydrolase	NA	NA	NA	NA	Zm00001d004817_T004	(1 of 3) 3.5.1.99 - Fatty acid amide hydrolase / Oleamide hydrolase	PF01425	"PTHR11895,PTHR11895:SF67"		3.5.1.99		GO:0016884	AT5G64440.1	"AtFAAH,FAAH"	fatty acid amide hydrolase	LOC_Os11g06900.1	"amidase family protein, putative, expressed"
Zm00001d005071	2	157220798	157223456	-	87	56	391	315	6.425	3.973	32.405	22.145	2.505213862	2.10E-12	3.76E-10	66.8	379.3	yes	101	69	100	56	26	39	8.091	5.795	7.328	4.375	2.235	3.31	1.011113077	0.001600692	0.020868188	41.8	84.6	yes	Probable protein phosphatase 2C 65	NA	NA	Orphans	NA	Zm00001d005071_T001	(1 of 260) 3.1.3.16 - Protein-serine/threonine phosphatase / Serine/threonine specific protein phosphatase	PF00481	"PTHR13832,PTHR13832:SF199"	KOG0698	3.1.3.16		"GO:0003824,GO:0006470,GO:0004722"	AT1G79630.1		Protein phosphatase 2C family protein	LOC_Os12g01770.1	"protein phosphatase 2c, putative, expressed"
Zm00001d011223	8	143496324	143502314	+	688	638	934	990	50.806	45.266	77.407	69.597	0.727308051	0.001662192	0.029418185	618.9	1024.7	yes	556	390	446	314	241	279	44.541	32.752	32.683	24.531	20.715	23.678	0.59039618	0.001899583	0.023597152	291.2	438.7	yes	Protein indeterminate-domain 9	NA	NA	NA	C2H2	Zm00001d011223_T002	(1 of 2) PTHR10593//PTHR10593:SF49 - SERINE/THREONINE-PROTEIN KINASE RIO // SUBFAMILY NOT NAMED		"PTHR10593,PTHR10593:SF49"					AT3G13810.1	"AtIDD11,IDD11"	indeterminate(ID)-domain 11	LOC_Os01g39110.1	"ZOS1-10 - C2H2 zinc finger protein, expressed"
Zm00001d011315	8	146513037	146520523	-	101	85	237	227	7.458	6.031	19.642	15.958	1.513061745	3.84E-06	0.000198097	86.8	247.9	yes	514	459	453	366	276	200	41.177	38.546	33.196	28.593	23.724	16.973	0.617513873	0.004585555	0.046387624	293	450	yes	ABC transporter G family member 40	NA	NA	NA	NA	Zm00001d011315_T002	(1 of 1) 3.6.3.19//3.6.3.34 - Maltose-transporting ATPase // Iron-chelate-transporting ATPase	"PF14510,PF08370,PF00005,PF01061"	"PTHR19241,PTHR19241:SF273"		3.6.3.34		"GO:0016887,GO:0005524,GO:0016020"	AT1G15520.1	"ABCG40,ATABCG40,ATPDR12,PDR12"	pleiotropic drug resistance 12	LOC_Os01g42380.1	"pleiotropic drug resistance protein, putative, expressed"
Zm00001d012259	8	171234043	171236231	-	200	183	361	435	14.769	12.984	29.919	30.581	1.240034878	5.19E-06	0.000261041	178.8	422.2	yes	123	107	197	36	27	66	9.854	8.986	14.436	2.812	2.321	5.601	1.549900038	1.43E-05	0.000466464	45.2	132.3	yes	Protein NRT1/ PTR FAMILY 5.10	NA	NA	NA	NA	Zm00001d012259_T001	(1 of 1) PTHR11654//PTHR11654:SF108 - OLIGOPEPTIDE TRANSPORTER-RELATED // SUBFAMILY NOT NAMED	PF07690	"PTHR11654,PTHR11654:SF108"	KOG1237			"GO:0055085,GO:0016021,GO:0016020,GO:0006810,GO:0005215"	AT1G22540.1		Major facilitator superfamily protein	LOC_Os01g65110.1	"POT family protein, expressed"
Zm00001d012274	8	171718376	171721067	+	82	124	241	312	6.055	8.798	19.973	21.934	1.607350606	1.67E-06	9.44E-05	96.1	292.6	yes	161	151	142	79	46	59	12.898	12.681	10.406	6.172	3.954	5.007	1.16158337	3.36E-06	0.000137355	63.8	143.4	yes	 hydroxycinnamoyltransferase10	hct10	NA	NA	NA	Zm00001d012274_T001	(1 of 7) 2.3.1.188 - Omega-hydroxypalmitate O-feruloyl transferase / O-hydroxycinnamoyltransferase	PF02458	"PTHR31642,PTHR31642:SF10"		2.3.1.188	K15400	GO:0016747	AT5G41040.1		HXXXD-type acyl-transferase family protein	LOC_Os11g31090.1	"transferase family protein, putative, expressed"
Zm00001d012535	8	176258816	176260070	-	30	20	118	94	2.215	1.419	9.78	6.608	2.285523433	1.77E-06	9.99E-05	23.4	114	yes	101	72	101	23	42	45	8.091	6.046	7.401	1.797	3.61	3.819	1.141122587	0.000823851	0.012548818	39.1	85.8	yes	Putative bifunctional inhibitor/LTP/seed storage protein family  	NA	NA	NA	NA	Zm00001d012535_T001	(1 of 1) PTHR33044//PTHR33044:SF24 - FAMILY NOT NAMED // NON-SPECIFIC LIPID TRANSFER PROTEIN GPI-ANCHORED 2-RELATED	PF14368	"PTHR33044,PTHR33044:SF24"					AT3G43720.1		Bifunctional inhibitor/lipid-transfer protein/seed storage 2S albumin superfamily protein	LOC_Os05g41030.1	"LTPL67 - Protease inhibitor/seed storage/LTP family protein precursor, expressed"
Zm00001d016237	5	151835826	151838198	+	196	176	1155	1061	14.474	12.487	95.723	74.588	2.77132366	1.23E-26	1.52E-23	173.6	1185.7	yes	471	369	453	219	151	153	37.732	30.988	33.196	17.109	12.979	12.985	1.156531944	6.23E-10	8.84E-08	181.9	406.1	yes	NOD26-like membrane intrinsic protein1	nip1a	NOD26-like membrane intrinsic protein1	NA	NA	Zm00001d016237_T001	(1 of 1) PTHR19139:SF144 - AQUAPORIN NIP1-1-RELATED	PF00230	"PTHR19139,PTHR19139:SF144"	KOG0223		K09874	"GO:0016020,GO:0006810,GO:0005215"	AT4G18910.1	"ATNLM2,NIP1;2,NLM2"	NOD26-like intrinsic protein 1;2	LOC_Os02g13870.1	"aquaporin protein, putative, expressed"
Zm00001d016854	5	178387672	178394346	+	128	134	366	336	9.452	9.507	30.333	23.621	1.618630021	4.55E-08	4.06E-06	122.3	375.6	yes	226	171	252	140	87	139	18.105	14.36	18.467	10.937	7.478	11.796	0.669948922	0.003592748	0.038526855	127.4	202.9	yes	Ferrochelatase  	NA	NA	NA	NA	Zm00001d016854_T004	(1 of 5) 4.99.1.1 - Ferrochelatase / Protoheme ferro-lyase	"PF00504,PF00762"	"PTHR11108,PTHR11108:SF5"		4.99.1.1		"GO:0006783,GO:0004325"	AT2G30390.1	"ATFC-II,FC-II,FC2"	ferrochelatase 2	LOC_Os05g29760.1	"ferrochelatase-2, chloroplast precursor, putative, expressed"
Zm00001d017140	5	186716063	186717698	-	183	163	570	597	13.514	11.565	47.24	41.969	1.944651287	1.92E-13	4.03E-11	161.5	621.8	yes	87	60	92	45	16	31	6.97	5.039	6.742	3.516	1.375	2.631	1.232277865	0.000803424	0.012300186	31.7	74.7	yes	GDSL esterase/lipase 	NA	NA	NA	NA	Zm00001d017140_T001	(1 of 3) 2.3.1.98 - Chlorogenate--glucarate O-hydroxycinnamoyltransferase	PF00657	"PTHR22835,PTHR22835:SF194"		2.3.1.98		GO:0016788	AT1G28580.1		GDSL-like Lipase/Acylhydrolase superfamily protein	LOC_Os02g39590.1	"GDSL-like lipase/acylhydrolase, putative, expressed"
Zm00001d017251	5	190355325	190360718	-	1673	1989	7293	4753	123.544	141.118	604.424	334.136	1.931150986	7.66E-11	1.13E-08	1708.4	6515.4	yes	755	660	899	370	223	390	60.483	55.426	65.88	28.905	19.168	33.098	1.079639651	1.47E-07	1.00E-05	342.2	723.6	yes	Protein ECERIFERUM 1	NA	NA	NA	NA	Zm00001d017251_T019	(1 of 1) PTHR11863:SF56 - PROTEIN CER1-LIKE 1-RELATED	PF12076	"PTHR11863,PTHR11863:SF38"					AT1G02205.1	CER1	Fatty acid hydroxylase superfamily	LOC_Os02g40784.1	"WAX2, putative, expressed"
Zm00001d036241	6	78623619	78626256	-	506	386	2058	1903	37.366	27.386	170.562	133.781	2.346859221	1.07E-19	4.71E-17	416.5	2118.9	yes	302	268	319	108	125	207	24.193	22.506	23.377	8.437	10.744	17.567	0.847146715	0.001371573	0.018525897	155.3	279.1	yes	GDSL esterase/lipase 	NA	NA	NA	NA	Zm00001d036241_T001	(1 of 97) 3.1.1.1 - Carboxylesterase / Procaine esterase	PF00657	"PTHR22835,PTHR22835:SF237"		3.1.1.1		GO:0016788	AT5G45910.1		GDSL-like Lipase/Acylhydrolase superfamily protein	LOC_Os06g06290.1	"GDSL-like lipase/acylhydrolase, putative, expressed"
Zm00001d045563	9	26822040	26825680	-	805	807	1151	1260	59.446	57.256	95.392	88.578	0.769837049	0.000543809	0.012475299	752.3	1282.7	yes	32	36	74	19	19	15	2.564	3.023	5.423	1.484	1.633	1.273	1.239055828	0.004347248	0.044521687	18.6	43.7	yes	dwarf plant3	d3	dwarf plant3	NA	NA	Zm00001d045563_T001	(1 of 2) 1.14.13.79 - Ent-kaurenoic acid oxidase	PF00067	"PTHR24286,PTHR24286:SF67"	KOG0157		K04123	"GO:0055114,GO:0020037,GO:0016705,GO:0005506"	AT1G05160.1	"ATKAO1,CYP88A3,KAO1"	"cytochrome P450, family 88, subfamily A, polypeptide 3"	LOC_Os06g02019.1	"cytochrome P450, putative, expressed"
Zm00001d045706	9	34496670	34509714	+	2254	2077	3520	4628	166.449	147.361	291.728	325.349	1.092170746	6.46E-07	4.11E-05	2021.5	4309.5	yes	3070	2449	2828	2108	1882	1766	245.939	205.664	207.239	164.683	161.767	149.875	0.382139638	0.00494599	0.048979806	2014.6	2625.8	yes	Restorer of fertility2  	rf2	restorer of fertility2	NA	NA	Zm00001d045706_T001	(1 of 1) 1.2.1.3//1.2.1.39//1.2.1.5 - Aldehyde dehydrogenase (NAD(+)) // Phenylacetaldehyde dehydrogenase // Aldehyde dehydrogenase (NAD(P)(+))	PF00171	"PTHR11699,PTHR11699:SF180"		"1.2.1.3,1.2.1.5"	K00128	"GO:0055114,GO:0016491,GO:0008152"	AT1G23800.1	"ALDH2B,ALDH2B7"	aldehyde dehydrogenase 2B7	LOC_Os06g15990.1	"aldehyde dehydrogenase, putative, expressed"
Zm00001d046865	9	108535285	108541755	+	1524	2075	11750	13184	112.541	147.22	973.809	926.837	2.98127677	3.06E-36	1.89E-32	1678.5	13255.1	yes	3298	2514	2546	2177	1358	1139	264.204	211.123	186.574	170.073	116.727	96.663	0.704583836	0.002018915	0.024748861	1619.6	2640	yes	Protein ECERIFERUM 3	NA	NA	NA	NA	Zm00001d046865_T001	(1 of 2) PTHR11863//PTHR11863:SF39 - STEROL DESATURASE // SUBFAMILY NOT NAMED	"PF04116,PF12076"	"PTHR11863,PTHR11863:SF39"				"GO:0055114,GO:0016491,GO:0006633,GO:0005506"	AT5G57800.1	"CER3,FLP1,WAX2,YRE"	Fatty acid hydroxylase superfamily	LOC_Os06g44300.1	"WAX2, putative, expressed"
Zm00001d048335	9	154618004	154622654	-	326	282	500	448	24.074	20.008	41.439	31.494	0.838240087	0.002367596	0.038433764	283.8	507.6	yes	870	392	503	400	216	256	69.696	32.92	36.86	31.249	18.566	21.726	0.885323277	0.004012688	0.041937311	301.8	557.8	yes	Major facilitator superfamily protein	NA	NA	NA	NA	Zm00001d048335_T001	(1 of 4) PTHR11328 - MAJOR FACILITATOR SUPERFAMILY DOMAIN-CONTAINING PROTEIN	PF13347	"PTHR11328,PTHR11328:SF34"	KOG4830				AT3G60070.1		Major facilitator superfamily protein	LOC_Os03g07170.1	"lactose permease-related, putative, expressed"
Zm00001d003614	2	50153897	50156317	+	109	301	41	69	8.049	21.356	3.398	4.851	-1.72352431	0.000565171	0.012822486	191	57.7	yes	62	105	65	175	240	137	4.967	8.818	4.763	13.671	20.629	11.627	-1.404496814	1.33E-05	0.000439706	194.9	73.7	yes	Serine/threonine-protein kinase-like protein CCR4	NA	NA	NA	NA	Zm00001d003614_T001	(1 of 1497) 2.7.11.1 - Non-specific serine/threonine protein kinase / Threonine-specific protein kinase	"PF13540,PF00069"	"PTHR27003,PTHR27003:SF38"	KOG1187	2.7.11.1		"GO:0006468,GO:0005524,GO:0004672"	AT5G47850.1	CCR4	CRINKLY4 related 4	LOC_Os04g35890.1	"TKL_IRAK_CR4L.3 - The CR4L subfamily has homology with Crinkly4, expressed"
Zm00001d004721	2	133861299	133861934	-	1542	1269	560	795	113.87	90.035	46.411	55.889	-0.875793559	0.000513927	0.011922635	1312.3	714.9	yes	340	508	260	680	770	650	27.238	42.661	19.053	53.123	66.185	55.163	-1.062740219	8.23E-05	0.001970112	738.9	354	yes	NA	NA	NA	NA	NA	NA	NA		"PTHR33548,PTHR33548:SF1"								LOC_Os10g31640.1	"glycine-rich cell wall structural protein 2 precursor, putative, expressed"
Zm00001d010911	8	133242345	133243280	+	114	190	64	39	8.418	13.48	5.304	2.742	-1.349299815	0.003251039	0.048329378	141.7	55.8	yes	32	53	29	103	129	126	2.564	4.451	2.125	8.047	11.088	10.693	-1.802572972	3.12E-08	2.69E-06	126.3	36.3	yes	Basic endochitinase B	NA	NA	NA	NA	Zm00001d010911_T001	(1 of 44) 3.2.1.14 - Chitinase / Poly-beta-glucosaminidase	PF00182	"PTHR22595,PTHR22595:SF35"	KOG4742	3.2.1.14		"GO:0016998,GO:0006032,GO:0004568"	AT1G02360.1		Chitinase family protein	LOC_Os01g18400.1	"CHIT10 - Chitinase family protein precursor, expressed"
Zm00001d011208	8	142999025	143000704	+	7404	9086	3657	2747	546.755	644.644	303.082	193.114	-1.157570457	1.74E-05	0.000746101	7692.2	3448.6	yes	2860	3620	4559	3794	5098	6407	229.116	304.004	334.089	296.398	438.198	543.741	-0.650660497	0.004784002	0.047869965	5409.4	3445.4	yes	1-aminocyclopropane-1-carboxylate oxidase 1	NA	NA	NA	NA	Zm00001d011208_T001	(1 of 1) 1.14.17.4//2.7.11.1 - Aminocyclopropanecarboxylate oxidase / Ethylene-forming enzyme // Non-specific serine/threonine protein kinase / Threonine-specific protein kinase	"PF14226,PF03171"	"PTHR10209,PTHR10209:SF103"	KOG0143	1.14.17.4	K05933	"GO:0055114,GO:0016491"	AT2G19590.1	"ACO1,ATACO1"	ACC oxidase 1	LOC_Os01g39860.1	"1-aminocyclopropane-1-carboxylate oxidase protein, putative, expressed"
Zm00001d011813	8	161930926	161931866	-	944	751	19	113	69.711	53.283	1.575	7.944	-3.556187714	0.000658842	0.014266443	791.4	67.2	yes	9	12	9	10	80	37	0.721	1.008	0.66	0.781	6.876	3.14	-2.278575535	0.000967134	0.014260174	46.1	9.5	yes	bundle sheath strands specific1	bss1	bundle sheath strands specific1	NA	NA	Zm00001d011813_T001	(1 of 10) PF02496 - ABA/WDS induced protein (ABA_WDS)	PF02496	"PTHR33801,PTHR33801:SF8"				GO:0006950				LOC_Os01g73250.1	"abscisic stress-ripening, putative, expressed"
Zm00001d012080	8	167762381	167762689	-	88	91	29	29	6.498	6.456	2.403	2.039	-1.434222272	0.001966222	0.033319237	83.5	30.9	yes	17	20	17	35	54	35	1.362	1.68	1.246	2.734	4.642	2.97	-1.363921346	0.000980411	0.014402797	43.9	17.1	yes	NA	NA	NA	NA	NA	Zm00001d012080_T001	(1 of 66) PF14368 - Probable lipid transfer (LTP_2)	PF14368	"PTHR33122,PTHR33122:SF11"					AT5G55410.1		Bifunctional inhibitor/lipid-transfer protein/seed storage 2S albumin superfamily protein	LOC_Os01g68589.1	"LTPL39 - Protease inhibitor/seed storage/LTP family protein precursor, expressed"
Zm00001d012081	8	167766216	167766518	-	2783	2399	1254	1595	205.513	170.207	103.928	112.129	-0.681209261	0.00260976	0.041385974	2419	1508.4	yes	180	275	402	484	735	871	14.42	23.094	29.459	37.811	63.177	73.919	-1.477580658	6.39E-07	3.42E-05	740.6	265.7	yes	PVR3-like protein%3B Protease inhibitor/seed storage/LTP family protein  	NA	NA	NA	NA	Zm00001d012081_T001	(1 of 66) PF14368 - Probable lipid transfer (LTP_2)	PF14368						AT5G48485.1	DIR1	Bifunctional inhibitor/lipid-transfer protein/seed storage 2S albumin superfamily protein	LOC_Os01g68580.1	"LTPL38 - Protease inhibitor/seed storage/LTP family protein precursor, expressed"
Zm00001d012221	8	170366926	170368457	-	5397	5319	2289	2152	398.547	377.379	189.706	151.286	-1.07479957	1.22E-06	7.38E-05	5001	2374.4	yes	4109	5092	6566	7219	8009	8891	329.174	427.621	481.165	563.968	688.412	754.55	-0.787594661	9.80E-06	0.000341354	8491.1	4918.6	yes	 stearoyl-acyl-carrier-protein desaturase9	sacd9	stearoyl-acyl-carrier-protein desaturase9	NA	NA	Zm00001d012221_T001	(1 of 13) 1.14.19.2 - Stearoyl-[acyl-carrier-protein] 9-desaturase / Stearyl-ACP desaturase	PF03405	"PTHR31155,PTHR31155:SF3"		1.14.19.2	K03921	"GO:0055114,GO:0045300,GO:0006631"	AT1G43800.1		Plant stearoyl-acyl-carrier-protein desaturase family protein	LOC_Os01g65830.1	"acyl-desaturase, chloroplast precursor, putative, expressed"
Zm00001d012407	8	173978431	173987430	+	982	981	408	463	72.517	69.601	33.814	32.549	-0.984897911	2.28E-05	0.000937375	916.1	462.9	yes	561	723	893	899	1033	933	44.942	60.717	65.44	70.232	88.791	79.181	-0.568589008	0.001746478	0.022260404	1008.7	679.8	yes	 triose phosphate isomerase5	tpi5	triose phosphate isomerase5	NA	NA	Zm00001d012407_T003	(1 of 11) 5.3.1.1 - Triose-phosphate isomerase / Triosephosphate mutase	PF00121	"PTHR21139,PTHR21139:SF6"	KOG1643	5.3.1.1	K01803	"GO:0008152,GO:0004807"	AT3G55440.1	"ATCTIMC,CYTOTPI,TPI"	triosephosphate isomerase	LOC_Os01g62420.1	"triosephosphate isomerase, cytosolic, putative, expressed"
Zm00001d015420	5	89297902	89299723	+	383	336	76	86	28.283	23.839	6.299	6.046	-1.962854239	1.56E-10	2.21E-08	335.6	86.1	yes	122	148	173	435	289	411	9.773	12.429	12.678	33.983	24.841	34.88	-1.511815416	3.63E-14	1.48E-11	395.4	138.6	yes	DUF581 domain containing protein expressed	NA	NA	NA	NA	Zm00001d015420_T001	(1 of 1) PTHR33059:SF6 - EXPRESSED PROTEIN	PF04570	"PTHR33059,PTHR33059:SF6"					AT1G19200.1		Protein of unknown function (DUF581)	LOC_Os02g07820.1	"DUF581 domain containing protein, expressed"
Zm00001d017041	5	183398659	183398988	-	89	88	19	17	6.572	6.244	1.575	1.195	-2.103461191	3.31E-05	0.001261975	82.6	19.3	yes	31	33	59	93	78	84	2.483	2.771	4.324	7.265	6.704	7.129	-1.22212304	3.98E-05	0.00109725	89.2	38	yes	NA	NA	NA	NA	NA	NA	NA										LOC_Os02g37610.1	expressed protein
Zm00001d017121	5	186104976	186109690	+	10547	10245	4811	6164	778.853	726.874	398.723	433.33	-0.740062023	0.000420441	0.010114742	9703.6	5809.5	yes	9407	10460	11730	14378	13842	13923	753.599	878.419	859.589	1123.249	1189.786	1181.599	-0.576802913	1.75E-07	1.16E-05	14782.2	9910.5	yes	 glyceraldehyde-3-phosphate dehydrogenase4	gpc4	glyceraldehyde-3-phosphate dehydrogenase4	NA	NA	Zm00001d017121_T001	(1 of 21) 1.2.1.12 - Glyceraldehyde-3-phosphate dehydrogenase (phosphorylating) / Triosephosphate dehydrogenase	"PF00044,PF02800"	"PTHR10836,PTHR10836:SF59"	KOG0657	1.2.1.12	K00134	"GO:0055114,GO:0016620"	AT1G13440.1	"GAPC-2,GAPC2"	glyceraldehyde-3-phosphate dehydrogenase C2	LOC_Os04g40950.1	"glyceraldehyde-3-phosphate dehydrogenase, putative, expressed"
Zm00001d017502	5	197722483	197728745	-	301	457	165	146	22.228	32.424	13.675	10.264	-1.086500463	0.000976109	0.01949614	353.4	166.6	yes	176	213	212	357	411	479	14.099	17.888	15.536	27.89	35.327	40.651	-1.216909448	9.72E-10	1.25E-07	439.4	189	yes	 trehalose-6-phosphate phosphatase6	trpp6	trehalose-6-phosphate phosphatase6	NA	NA	Zm00001d017502_T002	(1 of 26) 3.1.3.12 - Trehalose-phosphatase / Trehalose 6-phosphate phosphatase	PF02358	"PTHR10788,PTHR10788:SF41"		3.1.3.12	K01087	"GO:0005992,GO:0003824"	AT5G51460.2	ATTPPA	Haloacid dehalogenase-like hydrolase (HAD) superfamily protein	LOC_Os02g44230.2	"CPuORF22 - conserved peptide uORF-containing transcript, expressed"
Zm00001d035556	6	33036109	33036831	+	212	299	57	107	15.655	21.214	4.724	7.522	-1.470241552	0.000103951	0.003267572	238.3	85.8	yes	75	125	167	144	237	228	6.008	10.497	12.238	11.25	20.371	19.35	-0.919319904	0.003635151	0.038838117	216.1	114	yes	An Arabidopsis thialiana chromosome BAC genomic sequence	NA	NA	NA	NA	NA	NA		PTHR35304					AT5G02640.1			LOC_Os05g02900.1	expressed protein
Zm00001d036123	6	73400997	73403872	-	192	207	73	24	14.178	14.686	6.05	1.687	-1.808288129	0.000355467	0.008889185	186.2	53.5	yes	60	66	86	110	186	113	4.807	5.543	6.302	8.594	15.988	9.59	-1.128705569	0.000196134	0.003951514	145.1	66.2	yes	nodulin MtN21 /EamA-like transporter family protein	NA	NA	NA	NA	Zm00001d036123_T002	(1 of 60) PF00892 - EamA-like transporter family (EamA)	PF00892	"PTHR31218,PTHR31218:SF62"				"GO:0016021,GO:0016020,GO:0022857"	AT1G75500.2	WAT1	Walls Are Thin 1	LOC_Os01g02870.1	"auxin-induced protein 5NG4, putative, expressed"
Zm00001d036125	6	73478014	73479134	-	1436	1502	321	363	106.043	106.566	26.604	25.519	-1.915077477	7.41E-17	2.35E-14	1371	363.5	yes	149	359	509	1152	1567	2034	11.936	30.148	37.3	89.997	134.691	172.619	-2.41853635	3.40E-06	0.000138641	1681.1	314.4	yes	early nodulin-related	NA	NA	NA	NA	Zm00001d036125_T001	(1 of 5) PF03386 - Early nodulin 93 ENOD93 protein (ENOD93)	PF03386	PTHR33605					AT5G25940.1		early nodulin-related	LOC_Os06g04940.2	"early nodulin 93 ENOD93 protein, putative, expressed"
Zm00001d036409	6	87176109	87177459	-	717	501	276	233	52.948	35.546	22.874	16.38	-1.059729083	0.00053946	0.0124101	568.8	273.1	yes	727	592	811	1305	1287	1596	58.24	49.716	59.431	101.95	110.624	135.447	-1.141735659	1.34E-12	3.39E-10	1471.3	666.6	yes	OSJNBa0013K16.15 protein;  protein	NA	NA	NA	NA	Zm00001d036409_T001	"(1 of 45) PF04570 - zinc-finger of the FCS-type, C2-C2 (zf-FLZ)"	PF04570	"PTHR33059,PTHR33059:SF30"					AT4G17670.1		Protein of unknown function (DUF581)	LOC_Os06g50080.1	"DUF581 domain containing protein, expressed"
Zm00001d036425	6	87897599	87902270	+	1435	1631	434	514	105.969	115.718	35.969	36.134	-1.507449155	6.74E-11	9.98E-09	1430.4	503.1	yes	137	195	254	185	411	544	10.975	16.376	18.613	14.453	35.327	46.167	-1.154012584	0.001618835	0.021001928	406.4	182.5	yes	Silky1  	si1	silky1	MADS	MIKC_MADS	Zm00001d036425_T001	(1 of 1) PTHR11945//PTHR11945:SF173 - MADS BOX PROTEIN // MADS-BOX FAMILY PROTEIN	"PF01486,PF00319"	"PTHR11945,PTHR11945:SF173"	KOG0014			"GO:0006355,GO:0005634,GO:0003700,GO:0046983,GO:0003677"	AT3G54340.1	"AP3,ATAP3"	K-box region and MADS-box transcription factor family protein 	LOC_Os06g49840.1	"OsMADS16 - MADS-box family gene with MIKCc type-box, expressed"
Zm00001d045390	9	20402633	20404124	-	2879	2624	654	1044	212.602	186.171	54.202	73.393	-1.524325266	2.04E-09	2.45E-07	2568.6	892.6	yes	1462	1802	2139	3391	4469	4904	117.122	151.33	156.749	264.914	384.132	416.186	-1.415905324	1.63E-12	4.02E-10	4509.8	1689.9	yes	early nodulin-related	NA	NA	NA	NA	Zm00001d045390_T002	(1 of 5) PF03386 - Early nodulin 93 ENOD93 protein (ENOD93)	PF03386	"PTHR33605,PTHR33605:SF1"					AT5G25940.1		early nodulin-related	LOC_Os06g04940.2	"early nodulin 93 ENOD93 protein, putative, expressed"
Zm00001d045391	9	20447064	20448408	-	3215	3690	1171	1816	237.415	261.802	97.049	127.665	-1.035190879	3.06E-05	0.001195653	3221.5	1571.6	yes	1543	2379	3490	3200	5747	5397	123.61	199.786	255.752	249.993	493.982	458.026	-1.149471626	9.53E-05	0.002217017	5097.1	2297.5	yes	early nodulin-related	NA	NA	NA	NA	Zm00001d045391_T001	(1 of 5) PF03386 - Early nodulin 93 ENOD93 protein (ENOD93)	PF03386	"PTHR33605,PTHR33605:SF1"					AT5G25940.1		early nodulin-related	LOC_Os06g04940.2	"early nodulin 93 ENOD93 protein, putative, expressed"
Zm00001d045392	9	20480509	20481751	+	9526	8182	2418	3844	703.456	580.506	200.397	270.234	-1.328065659	1.23E-07	9.84E-06	8266.3	3292.1	yes	7001	10071	14522	12046	19353	20280	560.854	845.752	1064.191	941.067	1663.483	1721.097	-0.902360262	0.000868819	0.013035006	18328.1	9805.4	yes	Early nodulin 93  	umc1698	NA	NA	NA	Zm00001d045392_T003	(1 of 5) PF03386 - Early nodulin 93 ENOD93 protein (ENOD93)	PF03386										
Zm00001d045431	9	21923413	21927989	+	13824	13731	7123	7762	1020.846	974.203	590.335	545.669	-0.699160906	0.000579648	0.013046867	12859.3	7920.5	yes	12628	13686	16461	18804	17101	19663	1011.635	1149.335	1206.283	1469.02	1469.913	1668.734	-0.540428102	5.26E-06	0.000199387	19478	13392.1	yes	Enolase 1  	eno1	enolase1	NA	NA	Zm00001d045431_T001	(1 of 17) 4.2.1.11 - Phosphopyruvate hydratase / Enolase	"PF03952,PF00113"	"PTHR11902,PTHR11902:SF19"		4.2.1.11	K01689	"GO:0006096,GO:0004634,GO:0000287,GO:0000015"	AT2G36530.1	"ENO2,LOS2"	Enolase	LOC_Os06g04510.1	"enolase, putative, expressed"
Zm00001d045657	9	31347213	31347725	-	1677	2677	822	834	123.84	189.931	68.125	58.63	-1.200823499	1.96E-05	0.000821919	2030	883.2	yes	636	736	1019	949	1109	1182	50.95	61.808	74.674	74.139	95.324	100.312	-0.615516398	0.001146059	0.016191377	1141.8	744.8	yes	Nudix hydrolase 4  	NA	NA	NA	NA	Zm00001d045657_T001	(1 of 6) 3.6.1.13//3.6.1.22 - ADP-ribose diphosphatase / ADPR-PPase // NAD(+) diphosphatase / NADP pyrophosphatase	PF00293	"PTHR12629,PTHR12629:SF10"	KOG2839	"3.6.1.22,3.6.1.13"	K07766	GO:0016787	AT1G73540.1	"atnudt21,NUDT21"	nudix hydrolase homolog 21	LOC_Os06g14420.1	"hydrolase, NUDIX family, domain containing protein, expressed"
Zm00001d046055	9	60348293	60348643	-	141	85	23	24	10.412	6.031	1.906	1.687	-2.076845915	2.43E-05	0.000990182	105.6	25	yes	67	96	122	125	164	177	5.367	8.062	8.94	9.765	14.097	15.021	-0.886868244	0.001143703	0.0161867	164.6	88.8	yes	NA	NA	NA	NA	NA	NA	NA		"PTHR33513,PTHR33513:SF3"					AT5G41761.1			LOC_Os06g33200.1	expressed protein
Zm00001d047259	9	124556522	124556902	-	538	757	296	350	39.729	53.709	24.532	24.605	-0.816745143	0.003311573	0.049001149	603.9	342.8	yes	379	559	604	676	805	788	30.362	46.944	44.262	52.811	69.194	66.875	-0.727275725	0.00032473	0.005906973	799.7	482.8	yes	NA	NA	NA	NA	NA	NA	NA										LOC_Os02g26470.1	expressed protein
Zm00001d047981	9	147117784	147120247	-	2024	4282	1150	1095	149.464	303.804	95.309	76.979	-1.292444322	0.000136504	0.00410791	2938.6	1199.8	yes	1436	2588	2619	2850	4309	3305	115.039	217.337	191.924	222.65	370.379	280.484	-0.832294982	0.00119298	0.016599937	3705	2080.7	yes	Glutamate decarboxylase 1	NA	NA	NA	NA	Zm00001d047981_T001	(1 of 6) 4.1.1.15 - Glutamate decarboxylase / L-glutamate 1-carboxy-lyase	PF00282	"PTHR11999,PTHR11999:SF86"		4.1.1.15	K01580	"GO:0030170,GO:0019752,GO:0016831"	AT5G17330.1	"GAD,GAD1"	glutamate decarboxylase	LOC_Os03g13300.1	"glutamate decarboxylase, putative, expressed"
Zm00001d048073	9	149386295	149389525	+	52	77	15	20	3.84	5.463	1.243	1.406	-1.698591916	0.002720858	0.042742685	60.2	18.5	yes	88	133	122	171	188	138	7.05	11.169	8.94	13.359	16.16	11.712	-0.694648934	0.00448203	0.045667942	174.7	107.9	yes	Heat shock 70 kDa protein 8	bnl5.09a	NA	NA	NA	Zm00001d048073_T001	(1 of 1) PTHR19375//PTHR19375:SF101 - HEAT SHOCK PROTEIN 70KDA // HEAT SHOCK 70 KDA PROTEIN 8	PF00012	"PTHR19375,PTHR19375:SF101"	KOG0101		K09489		AT2G32120.1	HSP70T-2	heat-shock protein 70T-2	LOC_Os03g11910.2	"DnaK family protein, putative, expressed"
Zm00001d048307	9	154291034	154291288	-	650	664	237	392	48	47.11	19.642	27.558	-0.891209287	0.001583329	0.02830631	613.2	330.3	yes	62	70	80	143	157	226	4.967	5.879	5.863	11.172	13.495	19.18	-1.478274346	2.06E-08	1.85E-06	185.3	66.4	yes	NA	NA	NA	NA	NA	NA	NA		"PTHR36067,PTHR36067:SF1"								LOC_Os03g07590.1	expressed protein
