# Supplementary material for: Understanding Callus Types in Maize by Genetic Mapping and Transcriptional Profiling
Source: Plants (Basel). 2025 Oct 15;14(20):3168. doi: 10.3390/plants14203168 (PMC12566775; doi:10.3390/plants14203168)
Supplement: Supplementary file 1 [file plants-14-03168-s001.zip › supplementary_files/Supplementary_Data_1.csv]

# F2 population phenotypic and genotypic data in cross format for QTL mapping
# To read the data for rqtl	use the following function:
# read.cross(format = "csvr"	file = "inputdata.csv"	na.strings = "NA"	genotypes = c("1"	"3"	"2")	alleles = c("B"	"A"))
# Rows represent the phenotypic scores for callus type (XT-I coded as 1	XT-II coded as 2) and genotypes for different markers (missing data represented as "NA").
# Genotype codes: reference genotype B73 coded as 1	genotype A188 coded as 2	and heterozygous genotype coded as 3.
# Columns represent the following:
# 1. Marker names
# 2. Chromosome (chr)
# 3. Genetic distance (in cM)
# 4. Genotypes for each individual in the study
CallusType			1	1	1	1	1	1	1	1	1	1	1	1	1	1	1	1	1	1	1	1	1	1	1	1	1	1	1	1	1	1	1	1	1	1	1	1	1	1	1	1	1	1	1	1	1	1	1
1_26325	1	0.09	NA	NA	NA	NA	NA	NA	NA	3	2	1	NA	1	3	NA	3	3	NA	3	NA	NA	3	NA	NA	1	3	NA	3	NA	NA	NA	NA	1	NA	NA	NA	NA	NA	NA	3	NA	NA	NA	NA	NA	NA	NA	NA
1_27002	1	0.1	NA	NA	NA	NA	NA	NA	NA	3	2	1	NA	1	3	NA	3	3	NA	3	NA	NA	3	NA	NA	1	3	NA	3	NA	NA	3	NA	1	NA	NA	NA	NA	NA	NA	3	NA	NA	NA	NA	NA	NA	NA	NA
1_27996	1	0.1	NA	3	NA	NA	NA	NA	NA	3	2	1	NA	1	3	NA	3	3	NA	3	NA	NA	3	2	NA	1	3	NA	3	NA	2	3	NA	1	NA	NA	NA	3	NA	NA	3	NA	3	NA	NA	NA	NA	NA	NA
1_166918	1	0.59	NA	3	3	NA	NA	1	2	3	2	1	NA	1	3	NA	3	3	NA	3	NA	NA	3	2	NA	1	3	NA	3	3	2	3	NA	1	NA	NA	NA	3	NA	3	3	NA	3	NA	NA	NA	NA	NA	NA
1_375152	1	1.33	NA	3	3	NA	NA	1	2	3	2	1	3	1	3	NA	3	3	NA	3	NA	NA	3	2	NA	1	3	NA	3	3	2	3	3	1	NA	NA	2	3	NA	3	3	NA	3	NA	NA	3	NA	NA	NA
1_468187	1	1.66	NA	3	3	NA	NA	1	2	3	2	1	3	1	3	NA	3	3	NA	3	2	NA	3	2	NA	1	3	NA	3	3	2	3	3	1	NA	NA	2	3	NA	3	3	NA	3	NA	1	3	NA	NA	NA
1_512016	1	1.82	NA	3	3	NA	NA	1	2	3	2	1	3	1	3	NA	3	3	NA	3	2	NA	3	2	NA	1	3	NA	3	3	2	3	3	1	NA	NA	2	3	NA	3	3	NA	3	NA	1	3	NA	NA	NA
1_539492	1	1.91	NA	3	3	NA	NA	1	2	3	2	1	3	1	3	NA	3	3	NA	3	2	NA	3	2	NA	1	3	NA	3	3	2	3	3	1	NA	NA	2	3	NA	3	3	NA	3	NA	1	3	NA	NA	NA
1_547723	1	1.94	NA	3	3	NA	NA	1	2	3	2	1	3	1	3	NA	3	3	NA	3	2	NA	3	2	NA	1	3	NA	3	3	2	3	3	1	NA	NA	2	3	NA	3	3	NA	3	NA	1	3	NA	NA	2
1_551590	1	1.96	NA	3	3	NA	NA	1	2	3	2	1	3	1	3	2	3	3	2	3	2	NA	3	2	NA	1	3	NA	3	3	2	3	3	1	NA	NA	2	3	NA	3	3	2	3	NA	1	3	NA	NA	2
1_584006	1	2.07	NA	3	3	NA	NA	1	2	3	2	1	3	1	3	2	3	3	2	3	2	NA	3	2	NA	1	3	NA	3	3	2	3	3	1	NA	NA	2	3	NA	3	3	2	3	NA	1	3	NA	3	2
1_635464	1	2.25	NA	3	3	NA	NA	1	2	3	2	1	3	1	3	2	3	3	2	3	2	NA	3	2	NA	1	3	NA	3	3	2	3	3	1	NA	NA	2	3	3	3	3	2	3	NA	1	3	3	3	2
1_662558	1	2.35	NA	3	3	NA	NA	1	2	3	2	1	3	1	3	2	3	3	2	3	2	NA	3	2	NA	1	3	NA	3	3	2	3	3	1	NA	NA	2	3	3	3	3	2	3	NA	1	3	3	3	2
1_685823	1	2.43	NA	3	3	NA	NA	1	2	3	2	1	3	1	3	2	3	3	2	3	2	NA	3	2	NA	1	3	NA	3	3	2	3	3	1	NA	NA	2	3	3	3	3	2	3	NA	1	3	3	3	2
1_716356	1	2.54	NA	3	3	NA	NA	1	2	3	2	1	3	1	3	2	3	3	2	3	2	NA	3	2	NA	1	3	1	3	3	2	3	3	1	NA	NA	2	3	3	3	3	2	3	NA	1	3	3	3	2
1_810430	1	2.87	NA	3	3	NA	3	1	2	3	2	1	3	1	3	2	3	3	2	3	2	NA	3	2	NA	1	3	1	3	3	2	3	3	1	NA	NA	2	3	3	3	3	2	3	NA	1	3	3	3	2
1_909244	1	3.22	NA	3	3	NA	3	1	2	3	2	1	3	1	3	2	3	3	2	3	2	NA	3	2	NA	1	3	1	3	3	2	3	3	1	NA	1	2	3	3	3	3	2	3	NA	1	3	3	3	2
1_984138	1	3.49	NA	3	3	NA	3	1	2	3	2	1	3	1	3	2	3	3	2	3	2	NA	3	2	NA	1	3	1	3	3	2	3	3	1	NA	1	2	3	3	3	3	2	3	NA	1	3	3	3	2
1_1051112	1	3.73	NA	3	3	NA	3	1	2	3	2	1	3	1	3	2	3	3	2	3	2	NA	3	2	NA	1	3	1	3	3	2	3	3	1	NA	1	2	3	3	3	3	2	3	NA	1	3	3	3	2
1_1155816	1	4.1	2	3	3	NA	3	1	2	3	2	1	3	1	3	2	3	3	2	3	2	NA	3	2	NA	1	3	1	3	3	2	3	3	1	NA	1	2	3	3	3	3	2	3	NA	1	3	3	3	2
1_1255634	1	4.45	2	3	3	NA	3	1	2	3	2	1	3	1	3	2	3	3	2	3	2	NA	3	2	NA	1	3	1	3	3	2	3	3	1	NA	1	2	3	3	3	3	2	3	NA	1	3	3	3	2
1_1301840	1	4.62	2	3	3	NA	3	1	2	3	2	1	3	1	3	2	3	3	2	3	2	NA	3	2	NA	1	3	1	3	3	2	3	3	1	NA	1	2	3	3	3	3	2	3	NA	1	3	3	3	2
1_1349077	1	4.78	2	3	3	NA	3	1	2	3	2	1	3	1	3	2	3	3	2	3	2	NA	3	2	NA	1	3	1	3	3	2	3	3	1	NA	1	2	3	3	3	3	2	3	NA	1	3	3	3	2
1_1388396	1	4.92	2	3	3	NA	3	1	2	3	2	1	3	1	3	2	3	3	2	3	2	NA	3	2	NA	1	3	1	3	3	2	3	3	1	NA	1	2	3	3	3	3	2	3	NA	1	3	3	3	2
1_1429804	1	5.07	2	3	3	NA	3	1	2	3	2	1	3	1	3	2	3	3	2	3	2	NA	3	2	NA	1	3	1	3	3	2	3	3	1	NA	1	2	3	3	3	3	2	3	NA	1	3	3	3	2
1_1476066	1	5.24	2	3	3	NA	3	1	2	3	2	1	3	1	3	2	3	3	2	3	2	NA	3	2	NA	1	3	1	3	3	2	3	3	1	NA	1	2	3	3	3	3	2	3	NA	1	3	3	3	2
1_1538803	1	5.46	2	3	3	NA	3	1	2	3	2	1	3	1	3	2	3	3	2	3	2	NA	3	2	NA	1	3	1	3	3	2	3	3	1	NA	1	2	3	3	3	3	2	3	NA	1	3	3	3	2
1_1605080	1	5.69	2	3	3	NA	3	1	2	3	2	1	3	1	3	2	3	3	2	3	2	NA	3	2	2	1	3	1	3	3	2	3	3	1	NA	1	2	3	3	3	3	2	3	NA	1	3	3	3	2
1_1853476	1	6.58	2	3	3	NA	3	1	2	3	2	1	3	1	3	2	3	3	2	3	2	NA	3	2	2	1	3	1	3	3	2	3	3	1	NA	1	2	3	3	3	3	2	3	NA	1	3	3	3	2
1_2136392	1	7.59	2	3	3	NA	3	1	2	3	2	1	3	1	3	2	3	3	2	3	2	NA	3	2	2	1	3	1	3	3	2	3	3	1	NA	1	2	3	3	3	3	2	3	NA	1	3	3	3	2
1_2223166	1	7.9	2	3	3	3	3	1	2	3	2	1	3	1	3	2	3	3	2	3	2	NA	3	2	2	1	3	1	3	3	2	3	3	1	NA	1	2	3	3	3	3	2	3	NA	1	3	3	3	2
1_2310511	1	8.21	2	3	3	3	3	1	2	3	2	1	3	1	3	2	3	3	2	3	2	NA	3	2	2	1	3	1	3	3	2	3	3	1	NA	1	2	3	3	3	3	2	3	NA	1	3	3	3	2
1_2600016	1	9.25	2	3	3	3	3	1	2	3	2	1	3	1	3	2	3	3	2	3	2	NA	3	2	2	1	3	1	3	3	2	3	3	1	NA	1	2	3	3	3	3	2	3	NA	1	3	3	3	2
1_2823233	1	10.06	2	3	3	3	3	1	2	3	2	1	3	1	3	2	3	3	2	3	2	NA	3	2	2	1	3	1	3	3	2	3	3	1	NA	1	2	3	3	3	3	2	3	NA	1	3	3	3	2
1_2932262	1	10.46	2	3	3	3	3	1	2	3	2	1	3	1	3	2	3	3	2	3	2	NA	3	2	2	1	3	1	3	3	2	3	3	1	NA	1	2	3	3	3	3	2	3	NA	1	3	3	3	2
1_3132866	1	11.19	2	3	3	3	3	1	2	3	2	1	3	1	3	2	3	3	2	3	2	NA	3	2	2	1	3	1	3	3	2	3	3	1	NA	1	2	3	3	3	3	2	3	NA	1	3	3	3	2
1_3273302	1	11.71	2	3	3	3	3	1	2	3	2	1	3	1	3	2	3	3	2	3	2	NA	3	2	2	1	3	1	3	3	2	3	3	1	NA	1	2	3	3	3	3	2	3	NA	1	3	3	3	2
1_3316070	1	11.87	2	3	3	3	3	1	2	3	2	1	3	1	3	2	3	3	2	3	2	NA	3	2	2	1	3	1	3	3	2	3	3	1	NA	1	2	3	3	3	3	2	3	NA	1	3	3	3	2
1_3343466	1	11.97	2	3	3	3	3	1	2	3	NA	1	3	1	3	2	3	3	2	3	2	NA	3	2	2	1	3	NA	3	3	2	3	3	1	NA	1	2	3	3	3	3	2	3	NA	1	3	3	3	2
1_3368912	1	12.06	2	3	3	3	3	1	2	3	NA	1	3	1	3	2	3	3	2	3	2	NA	3	2	2	1	3	NA	3	3	2	3	3	1	NA	1	2	3	3	3	3	2	3	NA	1	3	3	3	2
1_3371786	1	12.07	2	3	3	3	3	1	2	3	NA	1	3	1	3	2	3	3	2	3	2	NA	3	2	2	1	3	NA	3	3	2	3	3	1	NA	1	2	3	3	3	3	2	3	NA	1	3	3	3	2
1_3378124	1	12.1	2	3	3	3	3	1	2	3	NA	1	3	1	3	2	3	3	2	3	2	NA	3	2	2	1	3	NA	3	3	2	3	3	1	NA	1	2	3	3	3	3	2	3	NA	NA	3	3	3	2
1_3612340	1	12.97	2	3	3	3	3	1	2	3	3	1	3	1	3	2	3	3	2	3	2	NA	3	2	2	1	3	NA	3	3	2	3	3	1	NA	1	2	3	3	3	3	2	3	NA	NA	3	3	3	2
1_3851130	1	13.86	2	3	3	3	3	1	2	3	3	1	3	1	3	2	3	3	2	3	2	NA	3	2	2	1	3	3	3	3	2	3	3	1	NA	1	2	3	3	3	3	2	3	NA	NA	3	3	3	2
1_3916580	1	14.1	2	3	3	3	3	1	2	3	3	1	3	1	3	2	3	3	2	3	2	NA	3	2	2	1	3	3	3	3	2	3	3	1	NA	1	NA	3	3	3	3	2	3	NA	NA	3	3	3	2
1_4040832	1	14.57	2	3	3	3	3	1	2	3	3	1	3	1	3	2	3	3	2	3	2	NA	3	2	2	1	3	3	3	3	2	3	3	1	NA	1	NA	3	3	3	3	2	3	NA	3	3	3	3	2
1_4113016	1	14.84	2	3	3	3	3	1	2	3	3	1	3	1	3	2	3	3	2	3	2	NA	3	2	2	1	3	3	3	3	2	3	3	1	NA	1	NA	3	3	3	3	2	3	NA	3	3	3	3	2
1_4115518	1	14.85	2	3	3	3	3	1	2	3	3	1	3	1	3	2	3	3	2	3	2	3	3	2	2	1	3	3	3	3	2	3	3	1	NA	1	NA	3	3	3	3	2	3	NA	3	3	3	3	2
1_4126665	1	14.89	2	3	NA	3	3	1	2	3	3	1	3	1	3	2	3	3	2	3	2	3	3	2	2	1	3	3	3	3	2	3	3	1	NA	1	NA	3	3	3	3	2	3	NA	3	3	3	3	2
1_4224083	1	15.26	2	3	NA	3	3	1	2	3	3	1	3	1	3	2	3	3	2	3	2	3	3	2	2	1	3	3	3	3	2	3	3	1	NA	1	NA	3	3	3	3	2	3	NA	3	3	3	3	2
1_4450505	1	16.11	2	3	NA	3	3	1	2	3	3	1	3	1	3	2	3	3	2	3	2	3	3	2	2	1	3	3	3	3	2	3	3	1	NA	1	NA	3	3	3	3	2	3	NA	3	3	3	3	2
1_4662898	1	16.92	2	3	NA	3	3	1	2	3	3	1	3	1	3	2	3	3	2	3	2	3	3	2	2	1	3	3	3	3	2	3	3	1	NA	1	NA	3	3	NA	3	2	3	NA	3	3	3	3	2
1_4750790	1	17.25	2	3	NA	3	3	1	2	3	3	1	3	1	3	2	3	3	2	3	2	3	3	2	2	1	3	3	3	3	2	3	3	1	NA	1	NA	3	3	NA	3	2	3	NA	3	3	3	3	2
1_4930828	1	17.93	2	3	NA	3	3	1	2	3	3	1	3	1	3	2	3	3	2	3	2	3	3	2	2	1	3	3	3	3	2	3	3	1	NA	1	NA	3	3	2	3	2	3	NA	3	3	3	3	2
1_5099022	1	18.57	2	3	2	3	3	1	2	3	3	1	3	1	3	2	3	3	2	3	2	3	3	2	2	1	3	3	3	3	2	3	3	1	NA	1	NA	3	3	2	3	2	3	NA	3	3	3	3	2
1_5106502	1	18.6	2	3	2	3	3	1	2	3	3	1	3	1	3	2	3	3	2	3	2	3	3	2	2	1	3	3	3	3	2	3	3	1	NA	1	NA	3	3	2	3	2	3	NA	3	3	3	3	2
1_5138778	1	18.72	2	3	2	3	3	1	2	3	3	1	3	1	3	2	3	3	2	3	2	3	3	2	2	1	3	3	3	3	2	3	3	NA	NA	1	NA	3	3	2	3	2	3	NA	3	3	3	3	2
1_5237403	1	19.09	2	3	2	3	3	1	2	3	3	1	3	1	3	2	3	3	2	3	2	3	3	2	2	1	3	3	3	3	2	3	3	3	NA	1	NA	3	3	2	3	2	3	NA	3	3	3	3	2
1_5325092	1	19.42	2	3	2	3	3	1	2	3	3	1	3	1	3	2	3	3	2	3	2	3	3	2	2	1	3	3	3	3	2	3	3	3	NA	NA	NA	3	3	2	3	2	3	NA	3	3	3	3	2
1_5342762	1	19.49	2	3	2	3	3	1	2	3	3	1	3	1	3	2	3	3	2	3	2	3	3	2	2	1	3	3	3	3	2	3	3	3	NA	3	NA	3	3	2	3	2	3	NA	3	3	3	3	2
1_5342882	1	19.49	2	3	2	3	3	1	2	3	3	1	3	1	3	2	3	3	2	3	2	3	3	2	2	1	3	3	3	3	2	3	3	3	NA	3	NA	3	3	2	3	NA	3	NA	3	3	3	3	2
1_5351130	1	19.52	2	3	2	3	3	1	2	3	3	1	3	1	3	2	3	3	2	3	2	3	3	2	2	1	3	3	3	3	2	3	3	3	NA	3	NA	3	3	2	3	NA	3	NA	3	3	3	3	2
1_5359314	1	19.55	2	3	2	3	3	1	2	3	3	1	3	1	3	2	3	3	2	3	2	3	3	2	2	1	3	3	3	3	2	3	3	3	NA	3	NA	3	3	2	3	NA	3	NA	3	3	3	3	2
1_5397611	1	19.69	2	3	2	3	3	1	2	3	3	1	3	1	3	2	3	3	2	3	2	3	3	2	2	1	3	3	NA	3	2	3	3	3	NA	3	NA	3	3	2	3	NA	3	NA	3	3	3	3	2
1_5464017	1	19.94	2	3	2	3	3	1	2	3	3	1	3	1	3	2	3	3	2	3	2	3	3	2	2	1	3	3	NA	3	2	3	3	3	NA	3	NA	3	3	2	3	NA	3	NA	3	3	3	3	2
1_5540321	1	20.22	2	3	2	3	3	1	2	3	3	1	3	1	3	2	3	3	2	3	2	3	3	2	2	1	3	3	2	3	2	3	3	3	NA	3	NA	3	3	2	3	NA	3	NA	3	3	3	3	2
1_5691920	1	20.79	2	3	2	3	3	1	2	3	3	1	3	1	3	2	3	3	2	3	2	3	3	2	2	1	3	3	2	3	2	3	3	3	NA	3	NA	3	3	2	3	NA	3	NA	3	3	3	3	NA
1_6020886	1	21.99	2	3	2	3	3	1	2	3	3	1	3	1	3	2	3	3	2	3	2	3	3	2	2	1	3	3	2	3	2	NA	3	3	NA	3	NA	3	3	2	3	NA	3	NA	3	3	3	3	NA
1_6386228	1	23.3	2	3	2	3	3	1	2	3	3	1	3	1	3	2	3	3	2	3	2	3	3	2	2	1	3	3	2	3	2	NA	3	3	NA	3	NA	3	3	2	3	NA	3	NA	3	3	3	3	3
1_6534414	1	23.82	2	3	2	3	3	1	2	3	3	1	3	1	3	2	3	3	2	3	2	3	3	2	2	1	3	3	2	3	2	NA	3	3	NA	3	NA	3	3	2	3	NA	3	NA	3	3	3	3	3
1_6544876	1	23.86	2	3	2	3	3	1	2	3	3	1	3	1	3	2	3	3	2	3	2	3	3	2	2	NA	3	3	2	3	2	NA	3	3	NA	3	NA	3	3	2	3	NA	3	NA	3	3	3	3	3
1_6655826	1	24.24	2	3	2	3	3	1	2	3	3	1	3	1	3	2	3	3	2	3	2	3	3	2	2	NA	3	3	2	3	2	NA	3	3	NA	3	NA	3	3	2	3	NA	3	NA	3	3	3	3	3
1_6833074	1	24.85	2	3	2	3	3	1	2	3	3	1	3	1	3	2	3	3	2	3	2	3	3	2	2	NA	3	3	2	3	2	NA	3	3	NA	3	NA	3	3	2	3	NA	3	NA	3	3	3	3	3
1_7025208	1	25.49	2	3	2	3	3	1	2	3	3	1	3	1	3	2	3	3	2	3	2	3	3	2	2	NA	3	3	2	3	2	NA	3	3	NA	NA	3	3	3	2	3	NA	3	NA	3	3	3	3	3
1_7232708	1	26.17	2	3	2	3	3	1	2	3	3	1	3	1	3	2	3	3	2	3	2	3	3	2	2	NA	3	3	2	3	2	NA	3	3	NA	NA	3	3	3	2	3	3	3	NA	3	3	3	3	3
1_7404341	1	26.72	2	3	2	3	3	1	2	3	3	1	3	1	3	2	3	3	2	3	2	3	3	2	2	NA	3	3	2	3	2	NA	3	3	NA	1	3	3	3	2	3	3	3	NA	3	3	3	3	3
1_7624384	1	27.4	2	3	2	3	3	1	2	3	3	1	3	1	3	2	3	3	2	3	2	3	3	2	2	3	3	3	2	3	2	NA	3	3	NA	1	3	3	3	2	3	3	3	NA	3	3	3	3	3
1_7906246	1	28.24	2	3	2	3	3	1	2	3	3	1	3	1	3	2	3	3	2	3	2	3	3	2	2	3	3	3	2	3	2	NA	3	3	NA	1	3	3	3	2	3	3	3	NA	3	3	3	3	3
1_8107382	1	28.81	2	3	2	3	3	1	2	3	3	1	3	1	3	2	3	3	2	3	2	3	3	2	2	3	3	3	2	3	2	NA	3	3	NA	1	3	3	3	2	3	3	3	NA	3	3	3	3	3
1_8245498	1	29.2	NA	3	2	3	3	1	2	3	3	1	3	1	3	2	3	3	2	3	2	3	3	2	2	3	3	3	2	3	2	NA	3	3	NA	1	3	3	3	2	3	3	3	NA	3	3	3	3	3
1_8332195	1	29.44	3	3	2	3	3	1	2	3	3	1	3	1	3	2	3	3	2	3	2	3	3	2	2	3	3	3	2	3	2	NA	3	3	NA	1	3	3	3	2	3	3	3	NA	3	3	3	3	3
1_8349887	1	29.48	3	3	2	3	3	1	2	3	3	1	3	1	3	2	3	3	2	3	2	3	3	2	2	3	3	3	2	3	2	NA	3	3	NA	1	3	3	3	2	3	3	3	NA	3	3	3	3	3
1_8482345	1	29.84	3	3	2	3	3	1	2	3	3	1	3	1	3	2	3	3	2	3	2	3	3	2	2	3	3	3	2	3	2	NA	3	3	NA	NA	3	3	3	2	3	3	3	NA	3	3	3	3	3
1_8614452	1	30.18	3	3	2	3	3	1	2	3	3	1	3	1	3	2	3	3	2	3	2	3	3	2	2	3	3	3	2	3	2	NA	3	3	NA	3	3	3	3	2	3	3	3	NA	3	3	3	3	3
1_8639534	1	30.24	3	3	2	3	3	1	2	3	3	1	3	1	3	2	3	3	2	3	2	3	3	2	2	3	3	3	2	3	2	NA	3	3	NA	3	3	3	3	2	3	3	3	NA	3	3	3	3	3
1_8658426	1	30.29	3	3	2	3	3	1	2	3	3	1	3	1	3	2	3	3	2	3	2	3	3	2	2	3	3	3	2	3	2	NA	3	3	NA	3	3	3	3	2	3	3	3	NA	3	3	3	3	3
1_8798004	1	30.64	3	3	2	3	3	NA	2	3	3	NA	3	1	3	2	3	3	2	3	2	3	3	2	2	3	3	3	2	3	2	NA	3	3	NA	3	3	3	3	2	3	3	3	NA	3	3	3	3	3
1_8954394	1	31.02	3	3	2	3	3	NA	2	3	3	NA	3	1	3	2	3	3	2	3	2	3	3	2	2	3	3	3	2	3	2	NA	3	3	NA	3	3	3	3	2	3	3	3	NA	3	3	3	3	3
1_9042072	1	31.23	3	3	2	3	3	NA	2	3	3	NA	3	1	3	2	3	3	2	3	2	3	3	2	2	3	3	3	2	3	2	NA	3	3	NA	3	3	3	3	2	3	3	3	NA	3	3	3	3	3
1_9131544	1	31.44	3	3	2	3	3	NA	2	3	3	NA	3	1	3	2	3	3	2	3	2	3	3	2	2	3	3	3	2	NA	2	NA	3	3	NA	3	3	3	3	2	3	3	3	NA	3	3	3	3	3
1_9252622	1	31.72	3	3	2	3	3	3	2	3	3	NA	3	1	3	2	3	3	2	3	2	3	3	2	2	3	3	3	2	NA	2	NA	3	3	NA	3	3	3	3	2	3	3	3	NA	3	3	3	3	3
1_9397850	1	32.04	3	3	2	3	3	3	2	3	3	NA	3	1	3	2	3	3	2	3	2	3	3	2	2	3	3	3	2	NA	2	1	3	3	NA	3	3	3	3	2	3	3	3	NA	3	3	3	3	3
1_9458717	1	32.17	3	3	2	3	3	3	2	3	3	3	3	1	3	2	3	3	2	3	2	3	3	2	2	3	3	3	2	NA	2	1	3	3	NA	3	3	3	3	2	3	3	3	NA	3	3	3	3	3
1_9617184	1	32.51	3	3	2	3	3	3	2	3	3	3	3	1	3	2	3	3	2	3	2	3	3	2	2	3	3	3	2	NA	2	1	3	3	NA	3	3	3	3	2	3	3	3	NA	3	3	3	3	3
1_9957754	1	33.19	3	3	2	3	3	3	2	3	3	3	3	1	3	2	3	3	2	3	2	3	3	2	2	3	3	3	2	NA	2	1	3	3	NA	3	3	3	3	2	3	3	3	NA	3	3	3	3	3
1_10155239	1	33.57	3	3	2	3	3	3	2	3	3	3	3	1	3	2	3	3	2	3	2	3	3	2	2	3	3	3	2	NA	2	1	3	3	NA	3	3	3	3	2	3	3	3	NA	3	3	3	3	3
1_10539098	1	34.27	3	3	2	3	3	3	2	3	3	3	3	1	3	2	3	3	2	3	2	3	3	2	2	3	3	3	2	NA	2	1	3	3	NA	3	3	3	3	2	3	3	3	NA	3	3	3	3	3
1_10930697	1	34.94	3	3	2	3	3	3	2	3	3	3	3	1	3	2	3	3	2	3	2	3	3	2	2	3	3	3	2	NA	2	1	3	3	NA	3	3	3	3	2	3	3	3	NA	3	3	3	3	3
1_10973282	1	35.01	3	3	2	3	3	3	2	3	3	3	3	1	3	2	3	3	2	3	2	3	3	2	2	3	3	3	2	NA	2	1	3	3	NA	3	3	3	3	2	3	3	3	NA	3	3	3	3	3
1_11019143	1	35.08	3	3	2	3	3	3	2	3	3	3	3	1	3	2	3	3	2	3	2	3	3	2	2	3	3	3	2	NA	2	1	3	3	NA	3	3	3	3	2	3	3	3	NA	3	3	3	3	3
1_11053819	1	35.14	3	3	2	3	3	3	2	3	3	3	3	1	3	2	3	3	2	3	2	3	3	2	2	3	3	3	2	NA	2	1	3	3	NA	3	3	3	3	2	3	3	3	NA	3	3	3	3	3
1_11103124	1	35.22	3	3	2	3	3	3	2	3	3	3	3	1	3	2	3	NA	2	3	2	3	3	2	2	3	3	3	2	NA	2	1	3	3	NA	3	3	3	3	2	3	3	3	NA	3	3	3	3	3
1_11152698	1	35.3	3	3	2	3	3	3	2	3	3	3	3	1	3	2	3	NA	2	3	2	3	3	2	2	3	3	3	2	NA	2	1	3	3	NA	3	3	3	3	2	3	3	3	NA	3	3	3	3	3
1_11265362	1	35.48	3	3	2	3	3	3	2	3	3	3	3	1	3	2	3	2	2	3	2	3	3	2	2	3	3	3	2	NA	2	1	3	3	NA	3	3	3	3	2	3	3	3	NA	3	3	3	3	3
1_11467403	1	35.79	3	3	2	3	3	3	2	3	3	3	3	1	3	2	3	2	2	3	2	3	3	2	2	3	3	3	2	NA	2	1	3	3	2	3	3	3	3	2	3	3	3	NA	3	3	3	3	3
1_11838586	1	36.35	3	3	2	3	3	3	2	3	3	3	3	1	3	2	3	2	2	3	2	3	3	2	2	3	3	3	2	NA	2	1	3	3	2	3	3	3	3	2	3	3	3	2	3	3	3	3	3
1_12138230	1	36.79	3	3	2	3	3	3	2	3	3	3	3	1	3	2	3	2	2	3	2	3	3	2	2	3	3	3	2	NA	2	1	3	3	2	3	3	3	3	2	3	3	3	2	3	3	3	3	3
1_12213973	1	36.9	3	3	2	3	3	3	NA	3	3	3	3	1	3	2	3	2	2	3	2	3	3	2	2	3	3	3	2	NA	2	1	3	3	2	3	3	3	3	2	NA	3	3	2	3	3	3	3	3
1_12294082	1	37.02	3	3	2	3	3	3	NA	3	3	3	NA	1	3	2	3	2	2	3	2	3	3	2	2	3	3	3	2	NA	2	1	3	3	2	3	3	3	3	2	NA	3	3	2	3	3	3	3	3
1_12488294	1	37.29	3	3	2	3	3	3	NA	3	3	3	2	1	3	2	3	2	2	3	2	3	3	2	2	3	3	3	2	NA	2	1	3	3	2	3	3	3	3	2	NA	3	3	2	3	3	3	3	3
1_12652356	1	37.53	3	3	2	3	3	3	NA	3	3	3	2	1	3	2	3	2	2	3	2	3	3	2	2	3	3	3	2	NA	2	1	3	3	2	3	3	3	3	2	NA	3	3	2	3	3	3	3	3
1_12695896	1	37.59	3	3	2	3	3	3	3	3	3	3	2	1	3	2	3	2	2	3	2	3	3	2	2	3	3	3	2	NA	2	1	3	3	2	3	3	3	3	2	NA	3	3	2	3	3	3	3	3
1_12733792	1	37.64	3	3	2	3	3	3	3	3	3	3	2	1	3	2	3	2	2	3	2	3	3	2	2	3	3	3	2	NA	2	1	3	3	2	3	3	3	3	2	NA	3	3	2	3	3	3	3	3
1_12792218	1	37.72	3	3	2	3	3	3	3	3	3	3	2	1	3	2	3	2	2	3	2	3	3	2	2	3	3	3	2	2	2	1	3	3	2	3	3	3	3	2	2	3	3	2	3	3	3	3	3
1_12856043	1	37.81	3	3	2	3	3	3	3	3	3	3	2	1	3	2	3	2	2	3	2	3	3	2	2	3	3	3	2	2	2	1	3	3	2	3	3	3	3	2	2	3	3	2	3	3	3	3	3
1_12868676	1	37.83	3	3	2	3	3	3	3	3	3	3	2	1	3	2	3	2	2	3	2	3	3	2	2	3	3	3	2	2	2	1	3	3	2	3	3	3	3	2	2	3	3	2	3	3	3	3	3
1_12902609	1	37.88	NA	3	2	3	3	3	3	3	3	3	2	1	3	2	3	2	2	3	2	3	3	2	2	3	3	3	2	2	2	1	3	3	2	3	3	3	3	2	2	3	3	2	3	3	3	3	3
1_12931316	1	37.92	1	3	2	3	3	3	3	3	3	3	2	1	3	2	3	2	2	3	2	3	3	2	2	3	3	3	2	2	2	1	3	3	2	3	3	3	3	2	2	3	3	2	3	3	3	3	3
1_12977552	1	37.98	1	3	2	3	3	3	3	3	3	3	2	1	3	2	3	2	2	3	2	3	3	2	2	3	3	3	2	2	2	1	3	3	2	3	3	3	3	2	2	3	3	2	3	3	3	3	3
1_13081344	1	38.13	1	3	2	3	3	3	3	3	3	3	2	1	3	2	3	2	2	3	2	3	3	2	2	NA	3	3	2	2	2	1	3	3	2	3	3	3	3	2	2	3	3	2	3	3	3	3	3
1_13151225	1	38.22	1	3	2	3	3	3	3	3	3	3	2	1	3	2	3	2	2	3	2	3	3	2	2	1	3	3	2	2	2	1	3	3	2	3	3	3	3	2	2	3	3	2	3	3	3	3	3
1_13167059	1	38.25	1	3	2	3	3	3	3	3	3	3	2	1	3	2	3	2	2	3	2	3	3	2	2	1	3	3	2	2	2	1	3	3	2	3	3	3	3	2	2	3	3	2	3	3	3	3	3
1_13170694	1	38.25	1	3	2	3	3	3	3	3	3	3	2	1	3	2	3	2	2	3	2	3	3	2	2	1	3	3	2	2	2	1	3	3	2	3	3	3	3	2	2	3	3	2	3	3	3	3	3
1_13210047	1	38.31	1	3	2	3	3	3	3	3	3	3	2	1	3	2	3	2	2	3	2	3	3	2	2	1	3	3	2	2	2	1	3	3	2	3	3	3	3	2	2	3	3	2	3	3	3	3	3
1_13538323	1	38.76	1	3	2	3	3	3	3	3	3	3	2	1	3	2	3	2	2	3	2	3	3	2	2	1	3	3	2	2	2	1	3	3	2	3	3	3	3	2	2	3	3	2	3	3	3	3	3
1_13866448	1	39.22	1	3	2	3	3	3	3	3	3	3	2	1	3	2	3	2	2	3	2	3	3	2	2	1	3	3	2	2	2	1	3	3	2	3	3	3	3	2	2	3	3	2	3	3	3	3	3
1_13905624	1	39.27	1	3	2	3	3	3	3	3	3	3	2	1	3	2	3	2	2	3	2	3	3	2	2	1	3	3	2	2	2	1	3	3	2	3	3	3	3	2	2	3	3	2	3	3	3	3	3
1_14118500	1	39.56	1	3	2	3	3	3	3	3	3	3	2	1	3	2	3	2	2	3	2	3	3	2	2	1	3	3	2	2	2	1	3	3	2	3	3	3	3	2	2	3	3	2	3	3	3	3	3
1_14424814	1	39.99	1	3	2	3	3	3	3	3	3	3	2	1	3	2	3	2	2	3	2	3	3	2	2	1	3	3	2	2	2	1	3	3	2	3	3	3	3	2	2	3	3	2	3	3	3	3	3
1_14519270	1	40.11	1	3	2	3	3	3	3	3	3	3	2	1	3	2	3	2	2	3	2	3	3	2	2	1	3	3	2	2	2	1	3	3	2	3	3	3	3	2	2	3	3	2	3	3	3	3	3
1_14522454	1	40.12	1	3	2	3	3	3	3	3	3	3	2	1	3	2	3	2	2	3	2	3	3	2	2	1	3	3	2	2	2	1	3	3	2	3	3	3	3	2	2	3	3	2	3	3	3	3	3
1_14547935	1	40.15	1	3	2	3	3	3	3	3	3	3	2	1	3	2	3	2	2	3	2	3	3	2	2	1	3	3	2	2	2	1	3	3	2	3	3	3	3	2	2	3	3	2	3	3	3	3	3
1_14674118	1	40.33	1	3	2	3	3	3	3	3	3	3	2	1	3	2	3	2	2	3	2	3	3	2	2	1	3	3	2	2	2	1	3	3	2	3	3	3	3	2	2	3	3	2	3	3	3	3	3
1_14852874	1	40.57	1	3	2	3	3	3	3	3	3	3	2	1	3	2	3	2	2	3	2	3	3	2	2	1	NA	3	2	2	2	1	3	3	2	3	3	3	3	2	2	3	3	2	3	3	3	3	3
1_14959213	1	40.71	1	3	2	3	3	3	3	3	3	3	2	1	3	2	3	2	2	3	2	3	3	2	2	1	NA	3	2	2	2	1	3	3	2	3	3	3	3	2	2	3	3	2	3	3	3	3	3
1_15010660	1	40.78	1	3	2	3	3	3	3	3	3	3	2	1	3	2	3	2	2	3	2	3	3	2	2	1	NA	3	2	2	2	1	3	3	2	3	3	3	3	2	2	3	3	2	3	3	3	3	3
1_15041272	1	40.82	1	3	2	3	3	3	3	3	3	3	2	1	3	2	3	2	2	3	2	3	3	2	2	1	NA	3	2	2	2	1	3	3	2	3	3	3	3	2	2	3	3	2	3	3	3	3	3
1_15056334	1	40.84	1	3	2	3	3	3	3	3	3	3	2	1	3	2	3	2	2	3	2	3	3	2	2	1	NA	3	2	2	2	1	3	3	2	3	3	3	3	2	2	3	3	2	3	3	3	3	3
1_15317504	1	41.19	1	3	2	3	3	3	3	3	3	3	2	1	3	2	3	2	2	3	2	3	3	2	2	1	NA	3	2	2	2	1	3	3	2	3	3	3	3	2	2	3	3	2	3	3	3	3	3
1_15769668	1	41.78	1	3	2	3	3	3	3	3	3	3	2	1	3	2	3	2	2	3	2	3	3	2	2	1	2	3	2	2	2	1	3	3	2	3	3	3	3	2	2	3	3	2	3	3	3	3	3
1_16047643	1	42.13	1	3	2	3	3	3	3	3	3	3	2	1	3	2	3	2	2	3	2	3	3	2	2	1	2	3	2	2	2	1	3	3	2	3	3	3	3	2	2	3	3	2	3	3	3	3	3
1_16218153	1	42.34	1	3	2	3	3	3	NA	3	3	3	2	1	3	2	3	2	2	3	2	3	3	2	2	1	2	3	2	2	2	1	3	3	2	3	3	3	3	2	2	3	3	2	3	3	3	3	3
1_16909196	1	43.13	1	3	2	3	3	3	1	3	3	3	2	1	3	2	3	2	2	3	2	3	3	2	2	1	2	3	2	2	2	1	3	3	2	3	3	3	3	2	2	3	3	2	3	3	3	3	3
1_17619171	1	43.85	1	3	2	3	3	3	1	3	3	3	2	1	3	NA	3	2	2	3	2	3	3	2	2	1	2	3	2	2	2	1	3	3	2	3	3	3	3	2	2	3	3	2	3	3	3	3	3
1_17850880	1	44.06	1	3	2	3	3	3	1	3	3	3	2	1	3	NA	3	2	2	3	2	3	3	2	2	1	2	3	2	2	2	1	3	3	2	3	3	3	3	2	2	3	3	2	3	3	3	NA	3
1_18155048	1	44.32	1	3	2	3	3	3	1	3	3	3	2	1	3	NA	3	2	2	3	2	3	3	2	2	1	2	3	2	2	2	1	3	NA	2	3	3	3	3	2	2	3	3	2	3	3	3	NA	3
1_18498797	1	44.6	1	3	2	3	3	3	1	3	3	3	2	1	3	NA	3	2	2	3	2	3	3	2	2	1	2	3	2	2	2	1	3	NA	2	3	3	3	3	2	2	3	3	2	3	3	3	2	3
1_18782934	1	44.82	1	3	2	3	3	3	1	3	3	3	2	1	3	NA	3	2	2	3	2	3	3	2	2	1	2	3	2	2	2	1	3	1	2	3	3	3	3	2	2	3	3	2	3	3	3	2	3
1_19039128	1	45.01	1	3	2	3	3	3	1	3	3	3	2	1	3	NA	3	2	2	3	2	3	3	2	2	1	2	3	2	2	2	1	3	1	2	3	3	3	3	2	2	3	3	2	3	3	3	2	3
1_19192343	1	45.13	1	3	2	3	3	3	1	3	3	3	2	1	3	3	3	2	2	3	2	3	NA	2	2	1	2	3	2	2	2	1	3	1	2	3	3	3	3	2	2	3	3	2	3	3	3	2	3
1_19389354	1	45.27	1	3	2	3	3	3	1	3	3	3	2	1	3	3	3	2	2	3	2	3	NA	2	2	1	2	3	2	2	2	1	3	1	2	3	3	3	3	2	2	3	3	2	3	3	3	2	3
1_19576606	1	45.41	1	3	2	3	3	3	1	3	3	3	2	1	3	3	3	2	2	3	2	3	NA	2	2	1	2	3	2	2	2	1	3	1	2	3	3	3	3	2	2	3	3	2	3	3	3	2	3
1_19638438	1	45.45	1	3	2	3	3	3	1	3	3	3	2	1	3	3	3	NA	2	3	2	3	NA	2	2	1	2	3	2	2	2	1	3	1	2	3	3	3	3	2	2	3	3	2	3	3	3	2	3
1_19693827	1	45.49	1	3	2	3	3	3	1	3	3	3	2	1	3	3	3	3	2	3	2	3	NA	2	2	1	2	3	2	2	2	1	3	1	2	3	3	3	3	2	2	3	3	2	3	3	3	2	3
1_19696662	1	45.49	1	3	2	3	3	3	1	3	3	3	2	1	3	3	3	3	2	3	2	3	NA	2	2	1	2	3	2	2	2	1	3	1	2	3	3	3	3	2	2	3	3	2	3	3	3	2	3
1_19736931	1	45.52	1	3	2	3	3	3	1	3	3	3	2	1	3	3	3	3	2	3	2	3	NA	2	2	1	2	3	2	2	2	1	3	1	2	3	3	3	3	2	2	3	3	2	3	3	3	2	3
1_20245288	1	45.9	1	3	2	3	3	3	1	3	3	3	2	1	3	3	3	3	2	3	2	3	NA	2	2	1	2	3	2	2	2	1	3	1	2	3	3	3	3	2	2	3	3	2	3	3	3	2	3
1_20881878	1	46.41	1	3	2	3	3	3	1	3	3	3	2	1	3	3	3	3	2	3	2	3	NA	2	2	1	2	3	2	2	2	1	3	1	2	3	3	3	3	2	2	3	3	2	3	3	3	2	3
1_21128435	1	46.63	1	3	2	3	3	3	1	3	3	3	2	1	3	3	3	3	2	3	2	3	2	2	2	1	2	3	2	2	2	1	3	1	2	3	3	3	3	2	2	3	3	2	3	3	3	2	3
1_21431344	1	46.92	1	3	2	3	3	3	1	3	3	3	2	1	3	3	3	3	2	3	2	3	2	2	2	1	2	3	2	2	2	1	3	1	2	3	3	3	3	2	2	3	3	2	3	3	3	2	3
1_21654976	1	47.15	1	3	2	3	3	3	1	3	3	3	2	1	3	3	3	3	2	3	2	3	2	2	2	1	2	3	2	2	2	1	3	1	2	3	3	3	3	2	2	3	3	2	3	3	3	2	3
1_21679236	1	47.18	1	3	2	3	3	3	1	3	3	3	2	1	3	3	3	3	2	3	2	3	2	2	2	1	2	3	2	2	2	1	3	1	2	3	3	3	3	2	2	3	3	NA	3	3	3	2	3
1_21780080	1	47.28	1	3	2	3	3	3	1	3	3	3	2	1	3	3	3	3	2	3	2	3	2	2	2	1	2	3	2	2	2	1	3	1	2	3	3	3	3	2	2	3	3	3	3	3	3	2	3
1_21896997	1	47.42	1	3	2	3	3	3	1	3	3	3	2	1	3	3	3	3	2	3	2	3	2	2	2	1	2	3	2	2	2	1	3	1	2	3	3	3	3	2	2	3	3	3	3	3	3	2	3
1_21956960	1	47.48	1	3	2	3	3	3	1	3	3	3	2	1	3	3	3	3	2	3	2	3	2	2	2	1	2	3	2	2	2	1	3	1	2	3	3	3	3	2	2	3	3	3	3	3	3	2	3
1_22124528	1	47.68	1	3	2	3	3	3	1	3	3	3	2	1	3	3	3	3	2	3	2	3	2	2	2	1	2	3	2	2	2	1	3	1	2	3	3	3	3	2	2	3	3	3	3	3	3	2	3
1_22443368	1	48.09	1	3	2	3	3	3	1	3	3	3	2	1	3	3	3	3	2	3	2	3	2	2	2	1	2	3	2	2	2	1	3	1	2	3	3	3	3	2	2	3	3	3	3	3	3	2	3
1_22918566	1	48.77	1	3	2	3	3	3	1	3	3	3	2	1	3	3	3	3	2	3	2	3	2	2	2	1	2	3	2	2	2	1	3	1	2	3	3	3	3	2	2	3	3	3	3	3	3	2	3
1_23429888	1	49.61	1	3	2	3	3	3	1	3	3	3	2	1	3	3	3	3	2	3	2	3	2	2	2	1	2	3	2	2	2	1	3	1	2	3	3	3	3	2	2	3	3	3	3	3	3	2	3
1_23666740	1	50.03	1	NA	2	3	3	3	1	3	3	3	2	1	3	3	3	3	2	3	2	3	2	2	2	1	2	3	2	2	2	1	3	1	2	3	3	3	3	2	2	3	3	3	3	3	3	2	3
1_23710344	1	50.1	1	NA	2	3	3	3	1	3	3	3	2	1	3	3	3	3	2	3	2	3	2	2	2	1	2	3	2	2	2	1	3	1	2	3	3	3	3	2	2	3	3	3	3	3	3	2	3
1_24104728	1	50.85	1	NA	2	3	3	3	1	3	3	3	2	1	3	3	3	3	2	3	2	3	2	2	2	1	2	3	2	2	2	1	3	1	2	3	3	3	3	2	2	3	3	3	3	3	3	2	3
1_24620972	1	51.89	1	NA	2	3	3	3	1	3	3	3	2	1	3	3	3	3	2	3	2	3	2	2	2	1	2	3	2	2	2	1	3	1	2	3	3	3	3	2	2	3	3	3	3	3	3	2	3
1_24786488	1	52.23	1	NA	2	3	3	3	1	3	3	3	2	1	3	3	3	3	2	3	2	3	2	2	2	1	2	3	2	2	2	1	3	1	2	3	3	3	3	2	2	3	3	3	3	3	3	2	3
1_24915428	1	52.5	1	NA	2	3	3	3	1	3	3	3	2	1	3	3	3	3	2	3	2	3	2	2	2	1	2	3	2	2	2	1	3	1	2	3	3	3	3	2	2	3	3	3	3	3	3	2	3
1_25066041	1	52.81	1	NA	2	3	3	3	1	3	3	3	2	1	3	3	3	3	2	3	2	3	2	2	2	1	2	3	2	2	2	1	3	1	2	3	3	NA	3	2	2	3	3	3	3	3	3	2	3
1_25311499	1	53.33	1	NA	2	3	3	3	1	3	3	3	2	1	3	3	3	3	2	3	2	3	2	2	2	1	2	3	2	2	2	1	3	1	2	3	3	NA	3	2	2	3	3	3	3	3	3	2	3
1_25567764	1	53.87	1	NA	2	3	3	3	1	3	3	3	2	1	3	3	3	3	2	3	2	3	2	2	2	1	2	3	2	2	2	1	3	1	2	3	3	1	3	2	2	3	3	3	3	3	3	2	3
1_25631696	1	54	1	NA	2	3	3	3	1	3	3	3	2	1	3	3	3	3	2	3	2	3	2	2	2	1	2	3	2	2	2	1	3	1	2	3	3	1	3	2	2	3	3	3	3	3	3	2	3
1_25687848	1	54.12	1	NA	2	3	3	3	1	3	3	3	2	1	3	3	3	3	2	3	2	3	2	2	2	1	2	3	2	2	2	1	3	1	2	3	3	1	3	2	2	3	3	3	3	3	3	2	3
1_25772454	1	54.29	1	NA	2	3	3	3	1	3	3	3	2	1	3	3	3	3	2	3	2	3	2	2	2	1	2	3	2	2	2	1	3	1	2	3	3	1	3	2	2	3	3	3	3	3	3	2	3
1_25886020	1	54.53	1	NA	2	3	3	3	1	3	3	3	2	1	3	3	3	3	2	3	2	3	2	2	2	1	2	3	2	2	2	1	3	1	2	3	3	1	3	2	2	3	3	3	3	3	3	2	3
1_25989178	1	54.74	1	NA	2	3	3	3	1	3	3	3	2	1	3	3	3	3	2	3	2	3	2	2	2	1	2	3	2	2	2	1	3	1	2	3	3	1	3	2	2	3	3	3	3	3	3	2	3
1_26023732	1	54.81	1	1	2	3	3	3	1	3	3	3	2	1	3	3	3	3	2	3	2	3	2	2	2	1	2	3	2	2	2	1	3	1	2	3	3	1	3	2	2	3	3	3	3	3	3	2	3
1_26090504	1	54.94	1	1	2	3	3	3	1	3	3	3	2	1	3	3	3	3	2	3	2	3	2	2	2	1	2	3	2	2	2	1	3	1	2	3	3	1	3	2	2	3	3	3	3	3	3	2	3
1_26549327	1	55.84	1	1	2	3	3	3	1	3	3	3	2	1	3	3	3	3	2	3	2	3	2	2	2	1	2	3	2	2	2	1	3	1	2	3	3	1	3	2	2	3	3	3	3	3	3	2	3
1_27106597	1	56.85	1	1	2	3	3	3	1	3	3	3	2	1	3	3	3	3	2	3	2	3	2	2	NA	1	2	3	2	2	2	1	3	1	2	3	3	1	3	2	2	3	3	3	3	3	3	2	3
1_27282922	1	57.15	1	1	2	3	3	3	1	3	3	3	2	1	3	3	3	3	2	3	2	3	2	2	NA	1	2	3	2	2	2	1	3	1	2	3	3	1	3	2	2	3	3	3	3	3	3	2	3
1_27327110	1	57.22	1	NA	2	3	3	3	1	3	3	3	2	1	3	3	3	3	2	3	2	3	2	2	NA	1	2	3	2	2	2	1	3	1	2	3	3	1	3	2	2	3	3	3	3	3	3	2	3
1_27506398	1	57.51	1	NA	2	3	3	3	1	3	3	3	2	1	3	3	3	3	2	3	2	3	2	2	NA	1	2	3	2	2	2	1	3	1	2	3	3	1	3	2	2	3	3	3	3	3	3	2	3
1_28153802	1	58.42	1	3	2	3	3	3	1	3	3	3	2	1	3	3	3	3	2	3	2	3	2	2	NA	1	2	3	2	2	2	1	3	1	2	3	3	1	3	2	2	3	3	3	3	3	3	2	3
1_28734422	1	59.09	1	3	2	3	3	3	1	3	3	3	2	1	3	3	3	3	2	3	2	3	2	2	NA	1	2	3	2	2	2	1	3	1	2	3	3	1	3	2	2	3	3	3	3	3	3	2	3
1_28842799	1	59.19	1	3	2	3	3	3	1	3	3	3	2	1	3	3	3	3	2	3	2	3	2	2	NA	1	2	3	2	2	2	1	3	1	2	3	3	1	3	2	2	3	3	3	3	3	3	2	3
1_28908329	1	59.26	1	3	2	3	3	3	1	3	3	3	2	1	3	3	NA	3	2	3	2	3	2	2	NA	1	2	3	2	2	2	1	3	1	2	3	3	1	3	2	2	3	3	3	3	3	3	2	3
1_29044862	1	59.38	1	3	2	3	3	3	1	3	3	3	2	1	3	3	NA	3	2	3	2	3	2	2	NA	1	2	3	2	2	2	1	3	1	2	3	3	1	3	2	2	3	3	3	3	3	3	2	3
1_29313854	1	59.61	1	3	2	3	3	3	1	3	3	3	2	1	3	3	NA	3	2	3	2	3	2	2	NA	1	2	3	2	2	2	1	3	1	2	3	3	1	3	2	2	3	3	3	3	3	3	2	3
1_29771409	1	59.94	1	3	2	3	3	3	1	3	3	3	2	1	3	3	NA	3	2	3	2	3	2	2	NA	1	2	3	2	2	2	1	3	1	2	3	3	1	3	2	2	3	3	3	3	3	3	2	3
1_30221964	1	60.19	1	3	2	3	3	3	1	3	3	3	2	1	3	3	NA	3	2	3	2	3	2	2	NA	1	2	3	2	2	NA	1	3	1	2	3	3	1	3	2	2	3	3	3	3	3	3	2	3
1_30405444	1	60.27	1	3	2	3	3	3	1	3	3	3	2	1	3	3	NA	3	2	3	2	3	2	2	3	1	2	3	2	2	NA	1	3	1	2	3	3	1	3	2	2	3	3	3	3	3	3	2	3
1_30574491	1	60.34	1	3	2	3	3	3	1	3	3	3	2	1	3	3	NA	3	2	3	2	3	2	2	3	1	2	3	2	2	NA	1	3	1	2	3	3	1	3	2	2	3	3	3	3	3	3	2	3
1_30920544	1	60.46	1	3	2	3	3	3	1	3	3	3	2	1	3	3	NA	3	2	3	2	3	2	2	3	1	2	3	2	2	NA	1	3	1	2	3	3	1	3	2	2	3	3	3	3	3	NA	2	3
1_31279192	1	60.54	1	3	2	3	3	3	1	3	3	3	2	1	3	3	NA	3	2	3	2	3	2	2	3	1	2	3	2	2	NA	1	3	1	2	3	3	1	3	2	2	3	3	3	3	3	1	2	3
1_31477260	1	60.58	1	3	2	3	3	3	1	3	3	3	2	1	3	3	NA	3	2	3	2	3	2	2	3	1	2	3	2	2	NA	1	3	1	2	3	3	1	3	2	2	3	3	3	3	3	1	2	3
1_31605544	1	60.6	1	3	2	3	3	3	1	3	3	3	2	1	3	3	NA	3	2	3	2	3	2	2	3	1	2	3	2	2	NA	1	3	1	2	3	3	1	3	2	2	3	3	3	3	3	1	2	3
1_31716572	1	60.61	1	3	2	3	3	3	1	3	3	3	2	1	3	3	NA	3	2	3	2	3	2	2	3	1	2	3	2	2	NA	1	3	1	2	3	3	1	3	2	2	3	3	3	3	3	1	2	3
1_34078570	1	60.64	1	3	2	3	3	3	1	3	3	3	2	1	3	3	NA	3	2	3	2	3	2	2	3	1	2	3	2	2	NA	1	3	1	2	3	3	1	3	2	2	3	3	3	3	3	NA	2	3
1_32635862	1	60.65	1	3	2	3	3	3	1	3	3	3	2	1	3	3	NA	3	2	3	2	3	2	2	3	1	2	3	2	2	NA	1	3	1	2	3	3	1	3	2	2	3	3	3	3	3	1	2	3
1_34750158	1	60.7	1	3	2	3	3	3	1	3	3	3	2	1	3	3	NA	3	2	3	2	3	2	2	3	1	2	3	2	2	NA	1	3	1	2	3	3	1	3	2	2	3	3	3	3	3	3	2	3
1_35078058	1	60.75	1	3	2	3	3	3	1	3	3	3	2	1	3	3	NA	3	2	3	2	3	2	2	3	1	2	3	2	2	NA	1	3	1	2	3	3	1	3	2	2	3	3	3	3	3	3	2	3
1_35270952	1	60.79	1	3	2	3	3	3	1	3	3	3	2	1	3	3	1	3	2	3	2	3	2	2	3	1	2	3	2	2	NA	1	3	1	2	3	3	1	3	2	2	3	3	3	3	3	3	2	3
1_35875320	1	60.98	1	3	2	3	3	3	1	3	3	3	2	1	3	3	1	3	2	3	2	3	2	2	3	1	2	3	2	2	NA	1	3	1	2	3	3	1	3	2	2	3	3	3	3	3	3	2	3
1_36497556	1	61.26	1	3	2	3	3	3	1	3	3	3	2	1	3	3	1	3	2	3	NA	3	2	2	3	1	2	3	2	2	NA	1	3	1	2	3	3	1	3	2	2	3	3	3	3	3	3	2	3
1_36710736	1	61.38	1	3	2	3	3	3	1	3	3	3	2	1	3	3	1	3	2	3	NA	3	2	2	3	1	2	3	2	2	NA	1	3	1	2	3	3	1	3	2	2	3	3	3	3	3	3	2	3
1_37683606	1	62.06	1	3	2	3	3	3	1	3	3	3	2	1	3	3	1	3	2	3	NA	3	2	2	3	1	2	3	2	2	NA	1	3	1	2	3	3	1	3	2	2	3	3	3	3	3	3	2	3
1_38470230	1	62.76	1	3	2	3	3	3	1	3	3	3	2	1	3	3	1	3	2	3	3	3	2	2	3	1	2	3	2	2	NA	1	3	1	2	3	3	1	3	2	2	3	3	3	3	3	3	2	3
1_38693736	1	62.98	1	3	2	3	3	3	1	3	3	3	2	1	3	3	1	3	2	3	3	3	2	2	3	1	2	3	2	2	NA	1	3	1	2	3	3	1	3	2	2	3	3	3	3	3	3	2	3
1_39005951	1	63.3	1	3	2	3	3	3	1	3	3	3	2	1	3	3	1	3	2	3	3	3	2	2	3	1	2	3	2	2	NA	1	3	1	2	3	3	1	3	2	2	3	3	3	3	3	3	2	3
1_39243274	1	63.56	1	3	2	3	3	3	1	3	3	3	2	1	3	3	1	3	2	3	3	3	2	2	3	1	2	3	2	2	NA	1	3	1	2	3	3	1	3	NA	2	3	3	3	3	3	3	2	3
1_39476591	1	63.82	1	3	2	3	3	3	1	3	3	3	2	1	3	3	1	3	2	3	3	3	2	2	3	1	2	3	2	2	NA	1	3	1	2	3	3	1	3	3	2	3	3	3	3	3	3	2	3
1_39620146	1	63.98	1	3	2	3	3	3	1	3	3	3	2	1	3	3	1	3	2	3	3	3	2	2	3	1	2	3	2	2	NA	1	3	1	2	3	3	1	3	3	2	3	3	3	3	3	3	2	3
1_39949600	1	64.36	1	3	2	3	3	3	1	3	3	3	2	1	3	3	1	3	2	3	3	3	2	2	3	1	2	3	2	2	NA	1	3	1	2	3	3	1	3	3	2	3	3	3	3	3	3	2	3
1_40271686	1	64.75	1	3	2	3	3	3	1	3	3	3	2	1	3	3	1	3	2	3	3	3	2	2	3	1	2	3	2	2	NA	1	3	1	2	3	3	1	3	3	2	3	3	3	3	3	3	2	3
1_40461328	1	64.97	1	3	2	3	3	3	1	3	3	3	2	1	3	3	1	3	2	3	3	3	2	2	3	1	2	3	2	2	NA	1	3	1	2	3	3	1	3	3	2	3	3	3	3	3	3	2	3
1_40624748	1	65.17	1	3	2	3	3	3	1	3	3	3	2	1	3	3	1	3	2	3	3	3	2	2	3	1	2	3	2	2	NA	1	3	1	2	3	3	1	3	3	2	3	3	3	3	3	3	2	3
1_41282088	1	65.98	1	3	2	3	3	3	1	3	3	3	2	1	3	3	1	3	2	3	3	3	2	2	3	1	2	3	2	2	NA	1	3	1	2	3	3	1	3	3	2	3	3	3	3	3	3	2	3
1_41923338	1	66.77	1	3	2	3	3	3	1	3	3	3	2	1	3	NA	1	3	2	3	3	3	2	2	3	1	2	3	2	2	NA	1	3	1	2	3	3	1	3	3	2	3	3	3	3	3	3	2	3
1_42232501	1	67.15	1	3	2	3	3	3	1	3	3	3	2	1	3	1	1	3	2	3	3	3	2	2	3	1	2	3	2	2	NA	1	3	1	2	3	3	1	3	3	2	3	3	3	3	3	3	2	3
1_42637948	1	67.63	1	3	2	3	3	3	1	3	3	3	2	1	3	1	1	3	2	3	3	3	2	2	3	1	2	3	2	2	NA	1	3	1	2	3	3	1	3	3	2	3	3	3	3	3	3	2	3
1_42862225	1	67.9	1	3	2	3	3	3	1	3	3	3	2	1	3	1	1	3	2	3	3	3	2	2	3	1	2	3	2	2	NA	1	3	1	2	3	3	1	3	3	2	3	3	3	3	3	3	2	3
1_43521044	1	68.65	1	3	2	3	3	3	1	3	3	3	2	1	3	1	1	3	2	3	3	3	2	2	3	1	2	3	2	2	NA	1	3	1	2	3	3	1	3	3	2	3	3	3	3	3	3	2	3
1_44059778	1	69.23	1	3	2	3	3	3	1	3	3	3	2	1	3	1	1	3	2	3	3	3	2	2	3	1	2	3	2	2	NA	1	3	1	2	3	3	1	3	3	2	3	3	3	3	3	3	2	3
1_44060938	1	69.23	1	3	2	3	3	3	1	3	3	3	2	1	3	1	1	3	2	3	3	3	2	NA	3	1	2	3	2	2	NA	1	3	1	2	3	3	1	3	3	2	3	3	3	3	3	3	2	3
1_44287359	1	69.47	1	3	2	3	3	3	1	3	3	3	2	1	3	1	1	3	2	3	3	3	2	NA	3	1	2	3	2	2	NA	1	3	1	2	3	3	1	3	3	2	3	3	3	3	3	3	2	3
1_44560070	1	69.75	1	3	2	3	3	3	1	3	3	3	2	1	3	1	1	3	2	3	3	3	2	3	3	1	2	3	2	2	NA	1	3	1	2	3	3	1	3	3	2	3	3	3	3	3	3	2	3
1_44613169	1	69.8	1	3	2	3	3	3	1	3	3	3	2	1	3	1	1	3	2	3	3	3	2	3	3	1	2	3	2	2	NA	1	3	1	2	3	3	1	3	3	2	3	3	3	3	3	3	2	3
1_44650706	1	69.84	1	3	2	3	3	3	1	3	3	3	2	1	3	1	1	3	2	3	3	3	2	3	3	1	2	3	2	2	NA	1	3	1	2	3	3	1	3	3	2	3	3	3	3	3	3	2	3
1_44704450	1	69.9	1	3	2	3	3	3	1	3	3	3	2	1	3	1	1	3	2	3	3	3	2	3	3	1	2	3	2	2	NA	1	3	1	2	3	3	1	3	3	2	3	3	3	3	3	3	2	3
1_44730276	1	69.92	1	3	2	3	3	3	1	3	3	3	2	1	3	NA	1	3	2	3	3	3	2	3	3	1	2	3	2	2	NA	1	3	1	2	3	3	1	3	3	2	3	3	3	3	3	3	2	3
1_45010601	1	70.2	1	3	2	3	3	3	1	3	3	3	2	1	3	3	1	3	2	3	3	3	2	3	3	1	2	3	2	2	NA	1	3	1	2	3	3	1	3	3	2	3	3	3	3	3	3	2	3
1_45541196	1	70.7	1	3	2	3	3	3	1	3	3	3	2	1	3	3	1	3	2	3	3	3	2	3	3	1	2	3	2	2	NA	1	3	1	2	3	3	1	3	3	2	3	3	3	3	3	3	2	3
1_45861042	1	70.99	1	3	2	3	3	3	1	3	3	3	2	1	3	3	1	3	2	3	3	3	2	3	3	1	2	3	2	2	NA	1	3	1	2	3	3	1	3	3	2	3	3	3	3	3	3	2	3
1_45930358	1	71.05	1	3	2	3	3	3	1	3	3	3	2	1	3	3	1	3	2	3	3	3	2	3	3	1	2	3	2	2	NA	1	3	1	2	3	3	1	3	3	2	3	NA	3	3	3	3	2	3
1_45978540	1	71.09	1	3	2	3	3	3	1	3	3	3	2	1	3	3	1	3	2	3	3	3	2	3	3	1	2	NA	2	2	NA	1	3	1	2	3	3	1	3	3	2	3	NA	3	3	3	3	2	3
1_46442770	1	71.49	1	3	2	3	3	3	1	3	3	3	2	1	3	3	1	3	2	3	3	3	2	3	3	1	2	NA	2	2	NA	1	3	1	2	3	3	1	3	3	2	3	NA	3	3	3	3	2	3
1_46911875	1	71.88	1	3	2	3	3	3	1	3	3	3	2	1	3	3	1	3	2	3	3	3	2	3	3	1	2	NA	2	2	NA	1	3	1	2	3	3	1	3	3	2	3	NA	3	3	3	3	2	3
1_47046050	1	71.98	1	NA	2	3	3	3	1	3	3	3	2	1	3	3	1	3	2	3	3	3	2	3	3	1	2	NA	2	2	NA	1	3	1	2	3	3	1	3	3	2	3	NA	3	3	3	3	2	3
1_47138632	1	72.06	1	NA	2	3	3	3	1	3	3	3	2	1	3	3	1	3	2	3	3	3	2	3	3	1	2	NA	2	2	NA	1	3	1	2	3	3	1	3	3	2	3	1	3	3	3	3	2	3
1_47150429	1	72.06	1	NA	2	3	3	3	1	3	3	3	2	1	3	3	1	3	2	3	3	3	2	3	3	1	2	NA	2	2	NA	1	3	1	2	3	3	1	3	3	2	3	1	3	3	3	3	2	3
1_47390380	1	72.25	1	1	2	3	3	3	1	3	3	3	2	1	3	3	1	3	2	3	3	3	2	3	3	1	2	NA	2	2	NA	1	NA	1	2	3	3	1	3	3	2	3	1	3	3	3	3	2	3
1_47684702	1	72.47	1	1	2	3	3	3	1	3	3	3	2	1	3	3	1	3	2	3	3	3	2	3	3	1	2	NA	2	2	NA	1	NA	1	2	3	3	1	3	3	2	3	1	3	3	3	3	2	3
1_47933104	1	72.65	1	1	2	3	3	3	1	3	3	3	2	1	3	3	1	3	2	3	3	3	2	3	3	1	2	NA	2	2	NA	1	NA	1	2	3	3	1	3	3	2	3	1	3	3	3	3	2	3
1_48518888	1	73.07	1	1	2	3	3	3	1	3	3	3	2	1	3	3	1	3	2	3	3	3	2	3	3	1	2	NA	2	2	NA	1	NA	1	2	3	3	1	3	3	2	3	1	3	3	3	3	2	3
1_48932512	1	73.37	1	1	2	3	3	3	1	3	3	3	2	1	3	3	1	3	2	3	3	3	2	3	3	1	2	NA	2	2	NA	1	2	1	2	3	3	1	3	3	2	3	1	3	3	3	3	2	3
1_49164982	1	73.53	1	1	2	3	3	3	1	3	3	3	2	1	3	3	1	3	2	3	3	3	2	3	3	1	2	NA	2	2	NA	1	2	1	2	NA	3	1	3	3	2	3	1	3	3	3	3	2	3
1_49618072	1	73.86	1	1	2	3	3	3	1	3	3	3	2	1	3	3	1	3	2	3	3	3	2	3	3	1	2	NA	2	2	NA	1	2	1	2	2	3	1	3	3	2	3	1	3	3	3	3	2	3
1_50586202	1	74.6	1	1	2	3	3	3	1	3	3	3	2	1	3	3	1	3	2	3	3	3	2	3	3	1	2	2	2	2	NA	1	2	1	2	2	3	1	3	3	2	3	1	3	3	3	3	2	3
1_51350506	1	75.24	1	1	2	3	3	3	1	3	3	3	2	1	3	3	1	3	2	3	3	3	2	3	3	1	2	2	2	2	NA	1	2	1	2	2	3	NA	3	3	2	3	1	3	3	3	3	2	3
1_51411532	1	75.29	1	1	2	3	3	3	1	3	3	3	2	1	3	3	1	3	2	3	3	3	2	3	3	1	2	2	NA	2	NA	1	2	1	2	2	3	NA	3	3	2	3	1	3	3	3	3	2	3
1_51537054	1	75.4	1	1	2	3	3	3	1	3	3	3	2	1	3	3	1	3	2	3	3	3	2	3	3	1	2	2	3	2	NA	1	2	1	2	2	3	NA	3	3	2	3	1	3	3	3	3	2	3
1_51686708	1	75.54	1	1	2	3	3	3	1	3	3	3	2	1	3	3	1	3	2	3	3	3	2	3	3	1	2	2	3	2	NA	1	2	1	2	2	3	3	3	3	2	3	1	3	3	3	3	2	3
1_52106973	1	75.94	1	1	2	3	3	3	1	3	3	3	2	1	3	3	1	3	2	3	3	3	2	3	3	1	2	2	3	2	NA	1	2	1	2	2	3	3	3	3	2	3	1	3	3	3	3	2	3
1_52507961	1	76.35	1	1	2	3	3	3	1	3	3	3	2	1	3	3	1	3	2	3	3	3	2	3	3	1	2	2	3	2	NA	1	2	1	2	2	3	3	3	3	2	3	1	3	3	3	3	2	3
1_52544482	1	76.39	1	1	2	3	3	3	1	3	3	3	2	1	3	3	1	3	2	3	3	3	2	3	3	1	2	2	3	2	NA	1	2	1	2	2	3	3	3	3	2	3	1	3	3	3	3	2	3
1_52561658	1	76.41	1	1	2	3	3	3	1	3	NA	3	2	1	3	3	1	3	2	3	3	3	2	3	3	1	2	2	3	2	NA	1	2	1	2	2	3	3	3	3	2	3	1	3	3	3	3	2	3
1_52617270	1	76.47	1	1	2	3	3	3	1	3	2	3	2	1	3	3	1	3	2	3	3	3	2	3	3	1	2	2	3	2	NA	1	2	1	2	2	3	3	3	3	2	3	1	3	3	3	3	2	3
1_53016370	1	76.9	1	1	2	3	3	3	1	3	2	3	2	1	3	3	1	3	2	3	3	3	2	3	3	1	2	2	3	2	NA	1	2	1	2	2	3	3	3	3	2	3	1	3	3	3	3	2	3
1_53480402	1	77.44	1	1	2	3	3	3	1	3	2	3	2	1	3	3	1	3	2	3	3	3	2	3	3	1	2	2	3	2	NA	1	2	1	2	2	3	3	3	3	2	3	1	3	3	3	3	2	3
1_53645990	1	77.64	1	1	2	3	NA	3	1	3	2	3	2	1	3	3	1	3	2	3	3	3	2	3	3	1	2	2	3	2	NA	1	2	1	2	2	3	3	3	3	2	3	1	3	3	3	3	2	3
1_53776694	1	77.8	1	1	2	3	NA	3	1	3	2	3	2	1	3	3	1	3	2	3	3	3	2	3	3	1	2	2	3	2	NA	1	2	1	2	2	3	3	3	3	2	3	1	3	3	3	3	2	3
1_54335812	1	78.51	1	1	2	3	1	3	1	3	2	3	2	1	3	3	1	3	2	3	3	3	2	3	3	1	2	2	3	2	NA	1	2	1	2	2	3	3	3	3	2	3	1	3	3	3	3	2	3
1_54927415	1	79.29	1	1	2	3	1	3	1	3	2	3	2	1	3	3	1	3	2	3	3	3	2	3	3	1	2	2	3	2	NA	1	2	1	2	2	3	3	3	3	2	3	1	3	3	3	3	2	3
1_55187574	1	79.64	1	1	2	3	1	3	1	3	2	3	2	1	3	3	1	3	2	3	3	3	2	3	3	1	2	2	3	2	NA	1	2	1	2	2	3	3	3	3	2	3	1	3	3	3	3	2	3
1_55402938	1	79.93	1	1	2	3	1	3	1	3	2	3	2	1	3	3	1	3	2	3	3	3	2	3	3	1	2	2	3	2	NA	1	2	1	2	2	3	3	3	3	2	3	1	3	3	3	3	2	3
1_55478690	1	80.04	1	1	2	3	NA	3	1	3	2	3	2	1	3	3	1	3	2	3	3	3	2	3	3	1	2	2	3	2	NA	1	2	1	2	2	3	3	3	3	2	3	1	3	3	3	3	2	3
1_55831035	1	80.51	1	1	2	3	3	3	1	3	2	3	2	1	3	3	1	3	2	3	3	3	2	3	3	1	2	2	3	2	NA	1	2	1	2	2	3	3	3	3	2	3	1	3	3	3	3	2	3
1_56381227	1	81.25	1	1	2	3	3	3	1	3	2	3	2	1	3	3	1	3	2	3	3	3	2	3	3	1	NA	2	3	2	NA	1	2	1	2	2	3	3	3	3	2	3	1	3	3	3	3	2	3
1_56597982	1	81.53	1	1	2	3	3	3	1	3	2	3	2	1	3	3	1	3	2	3	3	3	2	3	3	1	NA	2	3	2	NA	1	2	1	2	2	3	3	3	3	2	3	1	3	3	3	3	2	3
1_56608956	1	81.54	1	1	2	3	3	3	1	3	2	3	2	1	3	3	1	3	2	3	3	3	2	3	3	1	NA	2	3	2	NA	1	2	1	2	2	3	3	3	3	2	3	1	3	NA	3	3	2	3
1_57341952	1	82.45	1	1	2	3	3	3	1	3	2	3	2	1	3	3	1	3	2	3	3	3	2	3	3	1	NA	2	3	2	NA	1	2	1	2	2	3	3	3	3	2	3	1	3	1	3	3	2	3
1_58477116	1	83.64	1	1	2	3	3	3	1	3	2	3	2	1	3	3	1	3	2	3	3	3	2	3	3	1	NA	2	3	2	NA	1	2	1	2	2	3	3	3	3	2	3	1	3	1	3	3	2	3
1_58918755	1	84.03	1	1	2	3	3	3	1	3	2	3	2	1	3	3	1	3	2	3	3	3	2	3	3	1	NA	2	3	2	NA	1	2	1	2	2	3	3	3	3	2	3	1	3	1	3	3	2	3
1_58969028	1	84.07	1	1	2	3	3	3	1	3	2	3	2	1	3	3	1	3	2	3	3	3	2	3	3	1	NA	2	3	2	NA	1	2	1	2	2	3	3	3	3	2	3	1	3	1	3	3	2	3
1_59049732	1	84.14	1	1	2	3	3	3	1	3	2	3	2	1	3	3	1	3	2	3	3	3	2	3	3	1	NA	2	3	2	NA	1	2	1	2	2	3	3	3	3	2	3	1	3	1	3	3	2	3
1_59126476	1	84.2	1	1	2	3	3	3	1	3	2	3	2	1	3	3	1	3	2	3	3	3	2	3	3	1	NA	2	3	2	NA	1	2	1	2	2	3	3	3	3	2	3	1	3	1	3	3	2	3
1_59213482	1	84.26	1	1	2	3	3	3	1	3	2	3	2	1	3	3	1	3	2	3	3	3	2	3	3	1	NA	2	3	2	NA	1	2	1	2	2	3	3	3	3	2	3	1	3	1	3	3	2	3
1_59466224	1	84.45	1	1	2	3	3	3	1	3	2	3	2	1	3	3	1	3	2	3	3	3	2	3	3	1	3	2	3	2	NA	1	2	1	2	2	3	3	3	3	2	3	1	3	1	3	3	2	3
1_59752624	1	84.65	1	1	2	3	3	3	1	3	2	3	2	1	3	3	1	3	2	3	3	3	2	3	3	1	3	2	3	2	NA	1	2	1	2	2	3	3	3	3	2	3	1	3	1	3	3	2	3
1_59867222	1	84.72	1	1	2	3	3	3	1	3	2	3	2	1	3	3	1	3	2	3	3	3	2	3	3	1	3	2	3	2	NA	1	2	1	2	2	3	3	3	3	2	3	1	3	1	3	3	2	3
1_60254866	1	84.95	1	1	2	3	3	3	1	3	2	3	2	1	3	3	1	3	2	3	3	3	2	3	3	1	3	2	3	2	NA	1	2	1	2	2	3	3	3	3	2	3	1	3	1	3	3	2	3
1_61268178	1	85.44	1	1	2	3	3	3	1	3	2	3	2	1	3	3	1	3	2	3	3	3	2	3	3	1	3	2	3	2	NA	1	2	1	2	2	3	3	3	3	2	3	1	3	1	3	3	2	3
1_61945078	1	85.68	1	1	2	3	3	3	1	3	2	3	2	1	3	3	1	3	2	3	3	3	2	3	3	1	3	2	3	2	NA	1	2	1	2	2	3	3	3	3	2	3	1	3	1	3	3	2	3
1_62318493	1	85.79	1	1	2	3	3	3	1	3	2	3	2	1	3	3	1	3	2	3	3	3	2	3	3	1	3	2	3	2	NA	1	2	1	2	2	3	3	3	3	2	3	1	3	1	3	3	2	3
1_63043242	1	85.97	1	1	2	3	3	3	1	3	2	3	2	1	3	3	1	3	2	3	3	3	2	3	3	1	3	2	3	2	NA	1	2	1	2	2	3	3	3	3	2	3	1	3	1	3	3	2	3
1_63509778	1	86.06	1	1	2	3	3	3	NA	3	2	3	2	1	3	3	1	3	2	3	3	3	2	3	3	1	3	2	3	2	NA	1	2	1	2	2	3	3	3	3	2	3	1	3	1	3	3	2	3
1_63708534	1	86.09	1	1	2	3	3	3	NA	3	2	3	2	1	3	3	1	3	2	3	3	3	2	3	3	1	3	2	3	2	NA	1	2	1	2	2	3	3	3	3	2	3	1	3	1	3	3	2	3
1_63927054	1	86.13	1	1	2	3	3	3	NA	3	2	3	2	1	3	3	1	3	2	3	3	3	2	3	3	1	3	2	3	2	NA	1	2	1	2	2	3	3	3	3	2	3	1	3	1	3	3	2	3
1_64211178	1	86.18	1	1	2	3	3	3	NA	3	2	3	2	1	3	3	1	3	2	3	3	3	2	NA	3	1	3	2	3	2	NA	1	2	1	2	2	3	3	3	3	2	3	1	3	1	3	3	2	3
1_64750332	1	86.28	1	1	2	3	3	3	NA	3	2	3	2	1	3	3	1	3	2	3	3	3	2	2	3	1	3	2	3	2	NA	1	2	1	2	2	3	3	3	3	2	3	1	3	1	3	3	2	3
1_65224780	1	86.38	1	1	2	3	3	3	NA	3	2	3	2	1	3	3	1	3	2	3	3	3	2	2	3	1	3	2	3	2	NA	1	2	1	2	2	3	3	3	3	2	3	1	3	1	3	3	2	3
1_65380660	1	86.41	1	1	2	3	3	3	NA	3	2	3	2	1	3	3	1	3	2	3	3	3	2	2	3	1	3	2	3	2	NA	1	2	1	2	2	3	3	3	3	2	3	1	3	1	3	3	2	3
1_65447655	1	86.43	1	1	2	3	3	3	NA	3	2	3	2	1	3	3	1	3	2	3	3	3	2	2	3	1	3	2	3	2	NA	1	2	1	2	2	3	3	3	3	2	3	1	3	1	3	3	2	3
1_65520258	1	86.44	1	1	2	3	3	3	NA	3	2	3	2	1	3	3	1	3	2	3	3	3	2	2	3	1	3	2	3	2	NA	1	2	1	2	2	3	3	3	3	2	3	1	3	1	3	3	2	3
1_65707271	1	86.49	1	1	2	3	3	3	NA	3	2	3	2	1	3	3	1	3	2	3	3	3	2	2	3	1	3	2	3	2	NA	1	2	1	2	2	3	3	3	3	2	3	1	3	1	3	3	2	3
1_65861750	1	86.53	1	1	2	3	3	3	3	3	2	3	2	1	3	3	1	3	2	3	3	3	2	2	3	1	3	2	3	2	NA	1	2	1	2	2	3	3	3	3	2	3	1	3	1	3	3	2	3
1_66089712	1	86.6	1	1	2	3	3	3	3	3	2	3	2	1	3	3	1	3	2	3	3	3	2	2	3	1	3	2	3	2	NA	1	2	1	2	2	3	3	3	3	2	3	1	3	1	3	3	2	3
1_66690908	1	86.81	1	1	2	3	3	3	3	3	2	3	2	1	3	3	1	3	2	3	3	3	2	2	3	1	3	2	3	2	NA	1	2	1	2	2	3	3	3	3	2	3	1	3	1	3	3	2	3
1_67182410	1	87.02	1	1	2	3	3	3	3	3	2	3	2	1	3	3	1	3	2	3	3	3	2	2	3	1	3	2	3	2	NA	1	2	1	2	2	3	3	3	3	2	3	1	3	1	3	3	2	3
1_67312626	1	87.09	1	1	2	3	3	3	3	3	2	3	2	1	3	3	1	3	2	3	3	3	2	2	3	1	3	2	3	2	NA	1	2	1	2	2	3	3	3	3	2	3	1	3	1	3	3	2	3
1_67576896	1	87.22	1	1	2	3	3	3	3	3	2	3	2	1	3	3	1	3	2	3	3	3	2	2	3	1	3	2	3	2	NA	1	2	1	2	2	3	3	3	3	2	3	1	3	1	3	3	2	3
1_67850266	1	87.37	1	1	2	3	3	3	3	3	2	3	2	1	3	3	1	3	2	3	3	3	2	2	3	1	3	2	3	2	NA	1	2	1	2	2	3	3	3	3	2	3	1	3	1	3	3	2	3
1_67902037	1	87.4	1	1	2	3	3	3	3	3	2	3	2	1	3	3	1	3	2	3	3	3	2	2	3	1	3	2	3	2	NA	1	2	1	2	2	3	3	3	3	2	3	1	3	1	3	3	2	3
1_67932754	1	87.41	1	1	2	3	3	3	3	3	2	3	2	1	3	3	1	3	2	3	3	3	2	2	3	1	3	2	3	2	NA	1	2	1	2	2	3	3	3	3	2	3	1	3	1	3	3	2	3
1_68253631	1	87.6	1	1	2	3	3	3	3	3	2	3	2	1	3	3	1	3	2	3	3	3	NA	2	3	1	3	2	3	2	NA	1	2	1	2	2	3	3	3	3	2	3	1	3	1	3	3	2	3
1_68656870	1	87.86	1	1	2	3	3	3	3	3	2	3	2	1	3	3	1	3	2	3	3	3	3	2	3	1	3	2	3	2	NA	1	2	1	2	2	3	3	3	3	2	3	1	3	1	3	3	2	3
1_68767150	1	87.93	1	1	2	3	3	3	3	3	2	3	2	1	3	3	1	3	2	3	3	3	3	2	3	1	3	2	3	2	NA	1	2	1	2	2	3	3	3	3	2	3	1	3	1	3	3	2	3
1_68842767	1	87.99	1	1	2	3	3	3	3	3	2	3	2	1	3	3	1	3	2	3	3	3	3	2	3	1	3	2	3	2	NA	1	2	1	2	2	3	3	3	3	2	3	1	3	1	3	3	2	3
1_69600271	1	88.52	1	1	2	3	3	3	3	3	2	3	2	1	3	3	1	3	2	3	3	3	3	2	3	1	3	2	3	2	NA	1	2	1	2	2	3	3	3	3	2	3	1	3	1	3	3	2	3
1_70381138	1	89.11	1	1	2	3	3	3	3	3	2	3	2	1	3	3	1	3	2	3	3	3	3	2	3	1	3	2	3	2	NA	1	2	1	2	2	3	3	3	3	2	3	1	3	1	3	3	2	3
1_70488493	1	89.2	1	1	2	NA	3	3	3	3	2	3	2	1	3	3	1	3	2	3	3	3	3	2	3	1	3	2	3	2	NA	1	2	1	2	2	3	3	3	3	2	3	1	3	1	3	3	2	3
1_70654848	1	89.33	1	1	2	NA	3	3	3	3	2	3	2	1	3	3	1	3	2	3	3	3	3	2	3	1	3	2	3	2	NA	1	2	1	2	2	3	3	3	3	2	3	1	3	1	3	3	2	3
1_70896500	1	89.51	1	1	2	NA	3	3	3	3	2	3	2	1	3	3	1	3	2	3	3	3	3	2	3	1	3	2	3	2	NA	1	2	1	2	2	3	3	3	3	2	3	1	3	1	3	3	2	3
1_71148306	1	89.71	1	1	2	NA	3	3	3	3	2	3	2	1	3	3	1	3	2	3	3	3	3	2	3	1	3	2	3	2	NA	1	2	1	2	2	3	3	3	3	2	3	1	3	1	3	3	2	3
1_71310194	1	89.83	1	1	2	NA	3	3	3	3	2	3	2	1	3	3	1	3	2	3	3	3	3	2	3	1	3	2	3	2	NA	1	2	1	2	2	3	3	3	3	2	3	1	3	1	3	3	2	3
1_71485108	1	89.96	1	1	2	1	3	3	3	3	2	3	2	1	3	3	1	3	2	3	3	3	3	2	3	1	3	2	3	2	NA	1	2	1	2	2	3	3	3	3	2	3	1	3	1	3	3	2	3
1_71817530	1	90.21	1	1	2	1	3	3	3	3	2	3	2	1	3	3	1	3	2	3	3	3	3	2	3	1	3	2	3	2	NA	1	2	1	2	2	3	3	3	3	2	3	1	3	1	3	3	2	3
1_72118773	1	90.43	1	1	2	1	3	3	3	3	2	3	2	1	3	3	1	3	2	3	3	3	3	2	3	1	3	2	3	2	NA	1	2	1	2	2	3	3	3	3	2	3	1	3	1	3	3	2	3
1_72602498	1	90.76	1	1	2	1	3	3	3	3	2	3	2	1	3	3	1	3	2	3	3	3	3	2	3	1	3	2	3	2	NA	1	2	1	2	2	3	3	3	3	2	3	1	3	1	3	3	2	3
1_72982155	1	91.01	1	1	2	NA	3	3	3	3	2	3	2	1	3	3	1	3	2	3	3	3	3	2	3	1	3	2	3	2	NA	1	2	1	2	2	3	3	3	3	2	3	1	3	1	3	3	2	3
1_73218660	1	91.16	1	1	2	NA	3	3	3	3	2	3	2	1	3	3	1	3	2	3	3	3	3	2	3	1	3	2	3	2	NA	1	2	1	2	2	3	3	3	3	2	3	1	3	1	3	3	2	3
1_74074505	1	91.65	1	1	2	3	3	3	3	3	2	3	2	1	3	3	1	3	2	3	3	3	3	2	3	1	3	2	3	2	NA	1	2	1	2	2	3	3	3	3	2	3	1	3	1	3	3	2	3
1_74780207	1	92	1	1	2	3	3	3	3	3	2	3	2	1	3	3	1	3	2	3	3	3	3	2	3	1	3	2	3	2	NA	1	2	1	2	2	3	3	3	3	2	3	1	3	1	3	3	2	3
1_75511861	1	92.3	1	1	2	3	3	3	3	3	2	3	2	1	3	3	1	3	2	3	3	3	3	2	3	1	3	2	3	2	NA	1	2	1	2	2	3	3	3	3	2	3	1	3	1	3	3	2	3
1_76788435	1	92.72	1	1	2	3	3	3	3	3	2	3	2	1	3	3	1	3	2	3	3	3	3	2	NA	1	3	2	3	2	NA	1	2	1	2	2	3	3	3	3	2	3	1	3	1	3	3	2	3
1_78077588	1	93.05	1	1	2	3	3	3	3	3	2	3	2	1	3	3	1	3	2	3	3	3	3	2	1	1	3	2	3	2	NA	1	2	1	2	2	3	3	3	3	2	3	1	3	1	3	3	2	3
1_78787765	1	93.22	1	1	2	NA	3	3	3	3	2	3	2	1	3	3	1	3	2	3	3	3	3	2	1	1	3	2	3	2	NA	1	2	1	2	2	3	3	3	3	2	3	1	3	1	3	3	2	3
1_79358900	1	93.36	1	1	2	2	3	3	3	3	2	3	2	1	3	3	1	3	2	3	3	3	3	2	1	1	3	2	3	2	NA	1	2	1	2	2	3	3	3	3	2	3	1	3	1	3	3	2	3
1_79975978	1	93.52	1	1	2	2	3	3	3	3	2	3	2	1	3	3	1	3	2	3	3	3	3	2	1	1	3	2	3	2	NA	1	2	1	2	2	3	3	3	3	2	3	1	3	1	3	3	2	3
1_80084087	1	93.55	1	1	2	NA	3	3	3	3	2	3	2	1	3	3	1	3	2	3	3	3	3	2	1	1	3	2	3	2	NA	1	2	1	2	2	3	3	3	3	2	3	1	3	1	3	3	2	3
1_80120500	1	93.56	1	1	2	3	3	3	3	3	2	3	2	1	3	3	1	3	2	3	3	3	3	2	1	1	3	2	3	2	NA	1	2	1	2	2	3	3	3	3	2	3	1	3	1	3	3	2	3
1_80147950	1	93.57	1	1	2	3	3	3	3	3	2	3	2	1	3	3	1	3	2	3	3	3	3	2	1	1	3	2	3	2	NA	1	2	1	2	2	3	3	3	3	2	3	1	3	1	3	NA	2	3
1_80383112	1	93.64	1	1	2	3	3	3	3	3	2	3	2	1	3	3	1	3	2	3	3	3	3	2	1	1	3	2	3	2	NA	1	2	1	2	2	3	3	3	3	2	3	1	3	1	3	1	2	3
1_80802828	1	93.77	1	1	2	3	3	3	3	3	2	3	2	1	3	3	1	3	2	3	3	3	3	2	1	1	3	2	3	2	NA	1	2	1	2	2	3	3	3	3	2	3	1	3	1	3	1	2	3
1_81188517	1	93.91	1	1	2	3	3	3	3	3	2	3	2	1	3	3	1	3	2	3	3	3	3	2	1	1	3	2	3	2	NA	1	2	1	2	2	3	3	3	3	2	3	1	3	1	3	1	2	3
1_81876418	1	94.17	1	1	2	3	3	3	3	NA	2	3	2	1	3	3	1	3	2	3	3	3	3	2	1	1	3	2	3	2	NA	1	2	1	2	2	3	3	3	3	2	3	1	3	1	3	1	2	3
1_82651547	1	94.5	1	1	2	3	3	3	3	NA	2	3	2	1	3	3	1	3	2	3	3	3	3	2	1	1	3	2	3	2	NA	1	2	1	2	2	3	3	3	3	2	3	1	3	1	3	1	2	3
1_83074354	1	94.7	1	1	2	3	3	3	3	NA	2	3	2	1	NA	3	1	3	2	3	3	3	3	2	1	1	3	2	3	2	NA	1	2	1	2	2	3	3	3	3	2	3	1	3	1	3	1	2	3
1_83275269	1	94.8	1	1	2	3	3	3	3	NA	2	3	2	1	NA	3	1	3	2	3	3	3	3	2	1	1	3	2	3	2	NA	1	2	1	2	2	3	3	3	3	2	3	1	3	1	3	1	2	3
1_83444900	1	94.89	1	1	2	3	3	3	3	NA	2	3	2	1	NA	3	1	3	2	3	3	3	3	2	1	1	3	2	3	2	NA	1	2	1	2	2	3	3	3	3	2	3	1	3	1	3	1	2	3
1_83578650	1	94.95	1	1	2	3	3	3	3	NA	2	3	2	1	NA	3	1	3	2	3	3	3	3	2	1	1	3	2	3	2	NA	1	2	1	2	2	3	3	3	3	2	3	1	3	1	3	1	2	3
1_84226758	1	95.3	1	1	2	3	3	3	3	NA	2	3	2	1	1	3	1	3	2	3	3	3	3	2	1	1	3	2	3	2	NA	1	2	1	2	2	3	3	3	3	2	3	1	3	1	3	1	2	3
1_85144918	1	95.79	1	1	2	3	3	3	3	NA	2	3	2	1	1	3	1	3	2	3	3	3	3	2	1	1	3	2	3	2	NA	1	2	1	2	2	3	3	3	3	2	3	1	3	1	3	NA	2	3
1_85522184	1	96	1	1	2	3	3	3	3	NA	2	3	2	1	1	3	NA	3	2	3	3	3	3	2	1	1	3	2	3	2	NA	1	2	1	2	2	3	3	3	3	2	3	1	3	1	3	NA	2	3
1_85803283	1	96.15	1	1	2	3	3	3	3	NA	2	3	2	1	1	3	NA	3	2	3	3	3	3	2	1	1	3	2	3	2	NA	1	2	1	2	2	3	3	3	3	2	3	1	3	1	3	3	2	3
1_86001424	1	96.25	1	1	2	3	3	3	3	NA	2	3	2	1	1	3	NA	3	2	3	3	3	3	2	1	1	3	2	3	2	NA	1	2	NA	2	2	3	3	3	3	2	3	1	3	1	3	3	2	3
1_86110048	1	96.3	1	1	2	3	3	3	3	NA	2	3	2	1	1	NA	NA	3	2	3	3	3	3	2	1	1	3	2	3	2	NA	1	2	NA	2	2	3	3	3	3	2	3	1	3	1	3	3	2	3
1_86339398	1	96.42	1	1	2	3	3	3	3	NA	2	3	2	1	1	NA	NA	3	2	3	3	3	3	2	1	1	3	2	3	2	NA	1	2	3	2	2	3	3	3	3	2	3	1	3	1	3	3	2	3
1_104536671	1	96.46	3	1	2	3	3	3	3	2	2	3	3	3	3	1	3	3	2	3	3	1	3	2	2	1	3	2	3	2	3	1	2	3	2	2	3	3	1	3	2	3	3	3	1	3	3	2	2
1_108756179	1	96.48	3	1	2	3	3	3	3	2	2	3	3	3	3	1	3	3	2	3	3	1	3	2	2	1	3	2	3	2	3	1	2	3	2	2	3	3	1	3	2	3	3	3	1	3	3	2	2
1_109153799	1	96.49	3	1	2	3	3	3	3	2	2	3	3	3	3	1	3	3	2	3	3	1	3	2	2	1	3	2	3	2	3	1	2	3	2	2	3	3	1	3	2	3	3	3	1	3	3	2	2
1_109420411	1	96.5	3	1	2	3	NA	3	3	2	2	3	3	3	3	1	3	3	2	3	3	1	3	2	2	1	3	2	3	2	3	1	2	3	2	2	3	3	1	3	2	3	3	3	1	3	3	2	2
1_109954230	1	96.51	3	1	2	3	1	3	3	2	2	3	3	3	3	1	3	3	2	3	3	1	3	2	2	1	3	2	3	2	3	1	2	3	2	2	3	3	1	3	2	3	3	3	1	3	3	2	2
1_110478056	1	96.52	3	1	2	3	1	3	3	2	2	3	3	3	3	1	3	3	2	3	3	1	3	2	2	1	3	2	3	2	NA	1	2	3	2	2	3	3	1	3	2	3	3	3	1	3	3	2	2
1_110520276	1	96.53	3	1	2	3	NA	3	3	2	2	3	3	3	3	1	3	3	2	3	3	1	3	2	2	1	3	2	3	2	NA	1	2	3	2	2	3	3	1	3	2	3	3	3	1	3	3	2	2
1_111231584	1	96.55	3	1	2	3	3	3	3	2	2	3	3	3	3	1	3	3	2	3	3	1	3	2	2	1	3	2	3	2	1	1	2	3	2	2	3	3	1	3	2	3	3	3	1	3	3	2	2
1_111921792	1	96.57	3	1	2	3	3	3	3	2	2	3	3	3	3	1	3	3	2	3	3	1	3	2	2	1	3	2	3	2	NA	1	2	3	2	2	3	3	1	3	2	3	3	3	1	3	3	2	2
1_100409985	1	96.58	3	1	2	3	3	3	3	2	2	3	3	3	3	1	3	3	2	3	3	1	3	2	2	1	3	2	3	2	3	1	2	3	2	2	3	3	1	3	2	3	3	3	1	3	3	2	2
1_112543368	1	96.6	3	1	2	3	3	3	3	2	2	3	3	3	3	1	3	3	2	3	3	1	3	2	2	1	3	2	3	2	3	1	2	3	2	2	3	3	1	3	2	3	3	3	1	3	3	2	2
1_113331753	1	96.63	3	1	2	3	3	3	3	2	2	3	3	3	3	1	3	3	2	3	3	1	3	2	2	1	3	2	3	2	3	1	2	3	2	2	3	3	1	3	2	3	3	3	1	3	3	2	2
1_99019714	1	96.66	3	1	2	3	3	3	3	2	2	3	3	3	3	1	3	3	2	3	3	1	3	2	2	1	3	2	3	2	3	1	2	3	2	2	3	3	1	3	2	3	3	3	1	3	3	2	2
1_86871882	1	96.67	1	1	2	3	3	3	3	NA	2	3	2	1	1	1	NA	3	2	3	3	3	3	2	1	1	3	2	3	2	NA	1	2	3	2	2	3	3	3	3	2	3	1	3	1	3	3	2	3
1_114586648	1	96.68	3	1	2	3	3	3	3	2	2	3	3	3	3	1	3	3	2	3	3	1	3	2	2	1	3	2	3	2	3	1	2	3	2	2	3	3	1	3	2	3	3	3	1	3	3	2	2
1_115803858	1	96.74	NA	1	2	3	3	3	3	2	2	3	3	3	3	1	3	3	2	3	3	1	3	2	2	1	3	2	3	2	3	1	2	3	2	2	3	3	1	3	2	3	3	3	1	3	3	2	2
1_97656984	1	96.77	3	1	2	3	3	3	3	2	2	3	3	3	3	1	3	3	2	3	3	NA	3	2	2	1	3	2	3	2	3	1	2	3	2	2	3	3	1	3	2	3	3	3	1	3	3	2	2
1_96869754	1	96.84	3	1	2	3	3	3	3	2	2	3	3	3	3	1	3	3	2	3	3	NA	3	2	NA	1	3	2	3	2	3	1	2	3	2	2	3	3	1	3	2	3	3	3	1	3	3	2	2
1_154786115	1	96.91	2	3	2	3	3	3	3	2	2	3	3	3	3	1	3	3	2	3	3	1	3	2	2	1	3	2	3	2	3	1	2	3	2	2	3	3	1	3	2	3	3	3	1	3	3	2	2
1_151983879	1	96.93	2	NA	2	3	3	3	3	2	2	3	3	3	3	1	3	3	2	3	3	1	3	2	2	1	3	2	3	2	3	1	2	3	2	2	3	3	1	3	2	3	3	3	1	3	3	2	2
1_95774476	1	96.95	3	1	2	3	3	3	3	2	2	3	3	3	3	1	3	3	2	3	3	NA	3	2	3	1	3	2	3	2	3	1	2	3	2	2	3	3	1	3	2	3	3	3	1	3	3	2	2
1_158736074	1	96.96	2	3	2	3	3	3	3	2	2	3	3	3	3	1	3	3	2	3	3	1	3	2	2	1	3	2	3	2	3	1	2	3	2	2	3	3	1	3	2	3	3	3	1	3	3	2	2
1_160072412	1	96.99	2	NA	2	3	3	3	3	2	2	3	3	3	3	1	3	3	2	3	3	1	3	2	2	1	3	2	3	2	3	1	2	3	2	2	3	3	1	3	2	3	3	3	1	3	3	2	2
1_95314567	1	97	3	1	2	3	3	3	3	2	2	3	NA	3	3	1	3	3	2	3	3	NA	3	2	3	1	3	2	3	2	3	1	2	3	2	2	3	3	1	3	2	3	3	3	1	3	3	2	2
1_148388574	1	97	2	1	2	3	3	3	3	2	2	3	3	3	3	1	3	3	2	3	3	1	3	2	2	1	3	2	3	2	3	1	2	3	2	2	3	3	1	3	2	3	3	3	1	3	3	2	2
1_95192730	1	97.01	3	1	2	3	3	3	3	2	2	3	NA	3	3	1	3	3	2	3	3	NA	3	2	3	1	3	2	3	2	3	1	2	3	2	2	3	3	1	3	2	3	3	3	1	3	3	2	2
1_160602621	1	97.01	2	1	2	3	3	3	3	2	2	3	3	3	3	1	3	3	2	3	3	1	3	2	2	1	3	2	3	2	3	1	2	3	2	2	3	3	1	3	2	3	3	3	1	3	3	2	2
1_95036482	1	97.03	3	1	2	3	3	3	3	2	2	3	2	3	3	1	3	3	2	3	3	NA	3	2	3	1	3	2	3	2	3	1	2	3	2	2	3	3	1	3	2	3	3	3	1	3	3	2	2
1_161503808	1	97.05	2	1	2	3	3	3	3	2	2	3	3	3	3	1	3	3	2	3	3	1	3	2	2	1	3	2	3	2	3	1	2	3	2	2	3	NA	1	3	2	3	3	3	1	3	3	2	2
1_87861162	1	97.07	1	1	2	3	3	3	3	NA	2	3	2	1	1	1	3	3	2	3	3	3	3	2	1	1	3	2	3	2	NA	1	2	3	2	2	3	3	3	3	2	3	1	3	1	3	3	2	3
1_94700160	1	97.07	3	1	2	3	3	3	3	2	2	3	2	3	3	1	3	3	2	3	3	NA	3	2	3	1	3	2	3	2	3	1	2	3	2	2	3	3	1	3	2	3	3	3	1	3	3	2	2
1_162175273	1	97.08	2	1	2	3	3	3	3	2	2	3	3	3	3	1	3	3	2	3	3	1	3	2	2	1	3	2	3	2	3	1	2	3	2	2	3	2	1	3	2	3	3	3	1	3	3	2	2
1_144740995	1	97.09	2	1	2	3	3	3	3	2	2	3	3	3	3	1	3	3	2	3	3	1	3	2	2	1	3	2	3	2	3	1	2	3	2	2	3	3	1	3	2	3	3	3	1	3	3	2	2
1_162621152	1	97.1	2	1	2	3	3	3	3	2	2	3	3	3	3	1	3	3	2	3	3	1	3	2	2	1	3	2	3	2	3	1	NA	3	2	2	3	2	1	3	2	3	3	3	1	3	3	2	2
1_94357090	1	97.11	3	1	2	3	3	3	3	2	2	3	2	3	3	1	3	3	2	3	3	NA	3	2	3	1	3	2	3	2	3	1	2	3	2	2	3	3	1	3	2	3	NA	3	1	3	3	2	2
1_123705388	1	97.13	2	1	2	3	3	3	3	2	2	3	3	3	3	1	3	3	2	3	3	1	3	2	2	1	3	2	3	2	3	1	2	3	2	2	3	3	1	3	2	3	3	3	1	3	3	2	2
1_143288902	1	97.13	2	1	2	3	3	3	3	2	2	3	3	3	3	1	3	3	2	3	3	1	3	2	2	1	3	2	3	2	3	1	2	3	2	2	3	3	1	3	2	3	3	3	1	3	3	2	2
1_94167406	1	97.14	3	1	2	3	3	3	3	2	2	3	2	3	3	1	3	3	2	3	3	NA	3	2	3	1	3	2	3	2	3	1	2	3	2	2	3	3	1	3	2	3	1	3	1	3	3	2	2
1_163277232	1	97.14	2	1	2	3	3	3	3	2	2	3	3	3	3	1	3	3	2	3	3	1	3	2	2	1	3	2	3	2	3	1	3	3	2	2	3	2	1	3	2	3	3	3	1	3	3	2	2
1_93932902	1	97.17	3	1	2	3	3	3	3	2	2	3	2	3	3	1	3	3	2	3	3	NA	3	2	3	1	3	2	3	2	3	1	2	3	NA	2	3	3	1	3	2	3	1	3	1	3	3	2	2
1_93683260	1	97.2	3	1	2	3	3	3	3	2	2	3	2	NA	3	1	3	3	2	3	3	NA	3	2	3	1	3	2	3	2	3	1	2	3	3	2	3	3	1	3	2	3	1	3	1	3	3	2	2
1_93728752	1	97.2	3	1	2	3	3	3	3	2	2	3	2	NA	3	1	3	3	2	3	3	NA	3	2	3	1	3	2	3	2	3	1	2	3	NA	2	3	3	1	3	2	3	1	3	1	3	3	2	2
1_93411992	1	97.24	3	1	2	3	3	3	3	2	2	3	2	NA	3	1	3	3	2	3	3	NA	3	2	3	1	3	2	3	2	3	1	2	3	3	2	3	3	1	3	2	3	1	3	1	3	3	2	2
1_93138990	1	97.28	3	1	2	3	3	3	3	2	2	3	2	NA	3	1	3	3	2	3	3	NA	3	2	3	1	3	2	3	2	3	1	2	3	3	2	3	3	1	3	2	3	1	3	1	3	3	2	2
1_136719940	1	97.29	2	1	2	3	3	3	3	2	2	3	3	3	3	1	3	3	2	3	3	1	3	2	2	1	3	2	3	2	3	1	2	3	2	2	3	3	1	3	2	3	3	3	1	3	3	2	2
1_93032926	1	97.3	3	1	2	3	3	3	3	2	2	3	2	1	3	1	3	3	2	3	3	NA	3	2	3	1	3	2	3	2	3	1	2	3	3	2	3	3	1	3	2	3	1	3	1	3	3	2	2
1_165637506	1	97.3	2	1	2	3	3	3	3	2	2	3	3	3	3	1	3	3	2	3	3	1	3	2	2	1	3	2	3	2	3	1	3	3	2	2	3	2	1	3	2	3	3	3	1	3	3	2	2
1_88654624	1	97.31	1	1	2	3	3	3	3	NA	2	3	2	1	1	1	3	3	2	3	3	3	3	2	1	1	3	2	3	2	3	1	2	3	2	2	3	3	3	3	2	3	1	3	1	3	3	2	3
1_92828136	1	97.32	3	1	2	3	3	3	3	NA	2	3	2	1	3	1	3	3	2	3	3	NA	3	2	3	1	3	2	3	2	3	1	2	3	3	2	3	3	1	3	2	3	1	3	1	3	3	2	2
1_92664960	1	97.34	3	1	2	3	3	3	3	NA	2	3	2	1	3	1	3	3	2	3	3	NA	3	2	3	1	3	2	3	2	3	1	2	3	NA	2	3	3	1	3	2	3	1	3	1	3	3	2	2
1_174740910	1	97.36	2	1	2	3	3	NA	3	2	2	3	3	3	3	1	3	3	2	3	3	1	3	2	2	1	3	2	3	2	3	1	3	3	2	2	3	2	1	3	2	3	3	3	1	3	3	2	2
1_175577568	1	97.37	2	1	2	3	3	2	3	2	2	3	3	3	3	1	3	3	2	3	3	1	3	2	2	1	3	2	3	2	3	1	3	3	2	2	3	2	1	3	2	3	3	3	1	3	3	2	2
1_92347420	1	97.38	3	1	2	3	3	3	3	NA	2	3	2	1	3	1	3	3	2	3	3	NA	3	2	3	1	3	2	3	2	3	1	2	3	NA	2	3	3	1	3	2	3	1	3	1	3	3	2	2
1_89056297	1	97.39	1	1	2	3	3	3	3	NA	2	3	2	1	1	1	3	3	2	3	3	3	3	2	NA	1	3	2	3	2	3	1	2	3	2	2	3	3	3	3	2	3	1	3	1	3	3	2	3
1_176452984	1	97.41	2	1	2	3	3	2	3	2	2	3	3	3	3	1	3	3	2	3	3	1	3	2	2	1	3	2	3	2	3	1	3	3	2	2	3	2	1	3	2	3	3	3	1	3	3	2	2
1_92052431	1	97.42	3	1	2	3	3	3	3	NA	2	3	2	1	3	1	3	3	2	3	3	NA	3	2	3	1	3	2	3	2	3	1	2	3	2	2	3	3	1	3	2	3	1	3	1	3	3	2	2
1_173366237	1	97.42	2	1	2	3	3	3	3	2	2	3	3	3	3	1	3	3	2	3	3	1	3	2	2	1	3	2	3	2	3	1	3	3	2	2	3	2	1	3	2	3	3	3	1	3	3	2	2
1_89404274	1	97.44	1	1	2	3	3	3	3	NA	2	3	2	1	1	1	3	3	2	3	3	NA	3	2	NA	1	3	2	3	2	3	1	2	3	2	2	3	3	3	3	2	3	1	3	1	3	3	2	3
1_89635508	1	97.47	1	1	2	3	3	3	3	NA	2	3	2	1	1	1	3	3	2	3	3	NA	3	2	3	1	3	2	3	2	3	1	2	3	2	2	3	3	3	3	2	3	1	3	1	3	3	2	3
1_91436730	1	97.47	NA	1	2	3	3	3	3	NA	2	3	2	1	3	1	3	3	2	3	3	NA	3	2	3	1	3	2	3	2	3	1	2	3	2	2	3	3	1	3	2	3	1	3	1	3	3	2	2
1_89838320	1	97.49	1	1	2	3	3	3	3	NA	2	3	2	1	1	1	3	3	2	3	3	NA	3	2	3	1	3	2	3	2	3	1	2	3	2	2	3	3	NA	3	2	3	1	3	1	3	3	2	3
1_89959607	1	97.49	1	1	2	3	3	3	3	NA	2	3	2	1	1	1	3	3	2	3	3	NA	3	2	3	1	3	2	3	2	3	1	2	3	2	2	3	3	1	3	2	3	1	3	1	3	3	2	3
1_168285758	1	97.49	2	1	2	3	3	3	3	2	2	3	3	3	3	1	NA	3	2	3	3	1	3	2	2	1	3	2	3	2	3	1	3	3	2	2	3	2	1	3	2	3	3	3	1	3	3	2	2
1_90069024	1	97.5	NA	1	2	3	3	3	3	NA	2	3	2	1	NA	1	3	3	2	3	3	NA	3	2	3	1	3	2	3	2	3	1	2	3	2	2	3	3	1	3	2	3	1	3	1	3	3	2	3
1_90220704	1	97.51	NA	1	2	3	3	3	3	NA	2	3	2	1	NA	1	3	3	2	3	3	NA	3	2	3	1	3	2	3	2	3	1	2	3	2	2	3	3	1	3	2	3	1	3	1	3	3	2	3
1_90290289	1	97.51	NA	1	2	3	3	3	3	NA	2	3	2	1	NA	1	3	3	2	3	3	NA	3	2	3	1	3	2	3	2	3	1	2	3	2	2	3	3	1	3	2	3	1	3	1	3	3	2	3
1_90328898	1	97.51	NA	1	2	3	3	3	3	NA	2	3	2	1	NA	1	3	3	2	3	3	NA	3	2	3	1	3	2	3	2	3	1	2	3	2	2	3	3	1	3	2	3	1	3	1	3	3	2	3
1_90340246	1	97.51	NA	1	2	3	3	3	3	NA	2	3	2	1	3	1	3	3	2	3	3	NA	3	2	3	1	3	2	3	2	3	1	2	3	2	2	3	3	1	3	2	3	1	3	1	3	3	2	3
1_90407522	1	97.51	NA	1	2	3	3	3	3	NA	2	3	2	1	3	1	3	3	2	3	3	NA	3	2	3	1	3	2	3	2	3	1	2	3	2	2	3	3	1	3	2	3	1	3	1	3	3	2	NA
1_90647904	1	97.51	NA	1	2	3	3	3	3	NA	2	3	2	1	3	1	3	3	2	3	3	NA	3	2	3	1	3	2	3	2	3	1	2	3	2	2	3	3	1	3	2	3	1	3	1	3	3	2	2
1_171521732	1	97.52	2	1	2	3	3	3	3	2	2	3	3	3	3	1	NA	3	2	3	3	1	3	2	2	1	3	2	3	2	3	1	3	3	2	2	3	2	1	3	2	3	3	3	1	3	3	2	2
1_169974173	1	97.54	2	1	2	3	3	3	3	2	2	3	3	3	3	1	2	3	2	3	3	1	3	2	2	1	3	2	3	2	3	1	3	3	2	2	3	2	1	3	2	3	3	3	1	3	3	2	2
1_178832810	1	97.78	2	1	2	3	3	2	3	2	2	3	3	3	3	1	3	3	2	3	3	1	3	2	2	1	3	2	3	2	3	1	3	3	2	2	3	2	1	3	2	3	3	3	1	3	3	2	2
1_181180530	1	98.53	2	NA	2	3	3	2	3	2	2	3	3	3	3	1	3	3	2	3	3	1	3	2	2	1	3	2	3	2	3	1	3	3	2	2	3	2	1	3	2	3	3	3	1	3	3	2	2
1_181425670	1	98.63	2	NA	2	3	3	2	3	2	2	3	3	3	3	1	3	3	2	3	3	1	3	2	2	1	3	2	3	2	3	1	3	3	2	2	3	2	1	3	2	3	3	3	1	3	3	2	2
1_181655661	1	98.72	2	3	2	3	3	2	3	2	2	3	3	3	3	1	3	3	2	3	3	1	3	2	2	1	3	2	3	2	3	1	3	3	2	2	3	2	1	3	2	3	3	3	1	3	3	2	2
1_181792568	1	98.78	2	3	2	3	3	2	3	2	2	3	3	3	3	1	3	3	2	3	3	1	3	2	2	1	3	2	3	2	3	1	3	3	2	2	3	2	1	3	2	3	3	3	1	3	3	2	2
1_182099996	1	98.91	2	3	2	3	3	2	3	2	2	3	3	3	3	1	3	3	2	3	3	1	3	2	2	1	3	2	3	2	3	1	3	3	2	2	3	2	1	3	2	3	3	3	1	3	3	2	2
1_182936004	1	99.28	2	3	2	3	3	2	3	2	2	3	3	3	3	1	3	3	2	3	3	1	3	2	2	1	3	2	3	2	3	1	3	3	2	2	3	2	1	3	2	3	3	3	1	3	3	2	2
1_183708083	1	99.65	2	3	NA	3	3	2	3	2	2	3	3	3	3	1	3	3	2	3	3	1	3	2	2	1	3	2	3	2	3	1	3	3	2	2	3	2	1	3	2	3	3	3	1	3	3	2	2
1_183884628	1	99.74	2	3	NA	3	3	2	3	2	2	3	3	3	3	1	3	3	2	3	3	1	3	2	2	1	3	2	3	2	3	1	3	3	2	2	3	2	1	3	2	3	3	3	1	3	3	2	2
1_184974496	1	100.33	2	3	NA	3	3	2	3	2	2	3	3	3	3	1	3	3	2	3	3	1	3	2	2	1	3	2	3	2	3	1	3	3	2	2	3	2	1	3	2	3	3	3	1	3	3	2	2
1_186082046	1	101	2	3	3	3	3	2	3	2	2	3	3	3	3	1	3	3	2	3	3	1	3	2	2	1	3	2	3	2	3	1	3	3	2	2	3	2	1	3	2	3	3	3	1	3	3	2	2
1_186106464	1	101.01	2	3	3	3	3	2	3	2	2	3	3	3	3	1	3	3	2	3	3	1	3	2	2	1	3	2	3	2	3	1	3	3	2	2	3	2	1	3	2	3	3	3	1	3	3	2	2
1_186292814	1	101.13	2	3	3	3	3	2	3	2	2	3	3	3	3	1	3	3	2	3	3	1	3	2	2	1	3	2	3	2	NA	1	3	3	2	2	3	2	1	3	2	3	3	3	1	3	3	2	2
1_186792598	1	101.47	2	3	3	3	3	2	3	2	2	3	3	3	3	1	3	3	2	3	3	1	3	2	2	1	3	2	3	2	1	1	3	3	2	2	3	2	1	3	2	3	3	3	1	3	3	2	2
1_187234292	1	101.79	2	3	3	3	3	2	3	2	2	3	3	3	3	1	3	3	2	3	3	1	3	2	2	1	3	2	3	2	1	1	3	3	2	2	3	2	1	3	2	3	3	3	1	3	3	2	2
1_187576126	1	102.05	2	3	3	3	3	2	3	2	2	3	3	3	3	1	3	3	2	3	3	1	3	2	2	1	3	2	3	2	1	1	3	3	2	2	3	2	1	3	2	3	3	3	1	3	3	2	2
1_187808095	1	102.23	2	3	3	3	3	2	3	2	2	3	3	3	3	1	3	3	2	3	3	1	3	2	2	1	3	2	3	2	1	1	3	3	2	2	3	2	NA	3	2	3	3	3	1	3	3	2	2
1_187921622	1	102.32	2	3	3	3	3	2	3	2	2	3	3	3	3	1	3	3	2	3	3	1	3	2	2	1	3	2	3	2	1	1	3	3	2	2	3	2	NA	3	2	3	3	3	1	3	3	2	2
1_188396011	1	102.71	2	3	3	3	3	2	3	2	2	3	3	3	3	1	3	3	2	3	3	1	3	2	2	1	3	2	3	2	1	1	3	3	2	2	3	2	3	3	2	3	3	3	1	3	3	2	2
1_188863487	1	103.12	2	3	3	3	3	2	3	2	2	3	3	3	3	1	3	3	2	3	3	1	3	2	2	1	3	2	3	2	1	1	3	3	2	2	3	2	3	3	2	3	3	3	1	3	3	2	2
1_189079388	1	103.32	2	3	3	3	3	2	3	2	2	3	3	3	3	1	3	3	2	3	3	1	3	2	2	1	3	2	3	2	1	1	3	3	2	2	3	2	3	3	2	3	3	3	1	3	3	2	2
1_189265221	1	103.49	2	3	3	3	3	2	3	2	2	3	3	3	3	1	3	3	2	3	3	1	3	2	2	1	3	2	3	2	NA	1	3	3	2	2	3	2	3	3	2	3	3	3	1	3	3	2	2
1_189485932	1	103.7	2	3	3	3	3	2	3	2	2	NA	3	3	3	1	3	3	2	3	3	1	3	2	2	1	3	2	3	2	NA	1	3	3	2	2	NA	2	3	3	2	3	3	3	1	3	3	2	2
1_189645110	1	103.85	2	3	3	3	3	2	3	2	2	NA	3	3	3	1	3	3	2	3	3	1	3	2	2	1	3	2	3	2	NA	1	3	3	2	2	NA	2	3	3	2	3	3	3	1	3	3	2	2
1_189712594	1	103.92	2	3	3	3	3	2	3	2	2	NA	3	3	3	1	3	3	2	3	3	1	3	2	2	1	3	2	3	2	NA	1	3	3	2	2	NA	2	NA	3	2	3	3	3	1	3	3	2	2
1_189818750	1	104.02	2	3	3	3	3	2	3	2	2	NA	3	3	3	1	3	3	2	3	3	1	3	2	2	1	3	2	3	2	3	1	3	3	2	2	NA	2	NA	3	2	3	3	3	1	3	3	2	2
1_190074194	1	104.27	2	3	3	3	3	2	3	2	2	NA	3	3	3	1	3	3	2	3	3	1	3	2	2	1	3	2	3	2	3	1	3	3	2	2	NA	2	1	3	2	3	3	3	1	3	3	2	2
1_190291312	1	104.48	2	3	3	3	3	2	3	2	2	NA	3	3	3	1	3	3	2	3	3	1	3	2	2	1	3	2	3	2	3	1	3	3	2	2	2	2	1	3	2	3	3	3	1	3	3	2	2
1_190292040	1	104.48	2	3	3	3	3	2	3	2	2	NA	3	3	3	1	3	3	2	3	3	1	3	2	2	1	3	2	3	2	3	1	3	3	2	2	2	2	1	3	2	3	NA	3	1	3	3	2	2
1_190342632	1	104.53	2	3	3	3	3	2	3	2	2	NA	3	3	3	1	3	3	2	3	3	1	3	2	2	1	3	2	3	2	3	1	3	3	2	2	2	2	1	3	2	3	1	3	1	3	3	2	2
1_190474422	1	104.66	2	3	3	3	3	2	3	2	2	NA	3	3	3	1	3	3	2	3	3	1	3	2	2	1	3	2	3	2	3	1	3	3	2	2	2	2	1	3	2	3	1	3	1	3	3	2	2
1_190788760	1	104.96	2	3	3	3	3	2	3	2	2	2	3	3	3	1	3	3	2	3	3	1	3	2	2	1	3	2	3	2	3	1	3	3	2	2	2	2	1	3	2	3	1	3	1	3	3	2	2
1_191064985	1	105.23	2	3	3	3	3	2	3	2	2	2	3	3	3	1	3	3	2	3	3	1	3	2	2	1	3	2	3	2	3	1	3	3	2	2	2	2	1	3	2	3	1	3	1	3	3	2	2
1_191151523	1	105.31	2	3	3	3	3	2	3	2	2	2	3	3	3	1	3	3	2	3	3	1	3	2	2	1	3	2	3	2	3	1	3	3	2	2	2	2	1	3	2	3	1	3	1	3	3	2	2
1_191665746	1	105.78	2	3	3	3	3	2	3	2	2	2	3	3	3	1	3	3	2	3	3	1	3	2	2	1	3	2	3	2	3	1	3	3	2	2	2	2	1	3	2	3	1	3	1	3	3	2	2
1_192351726	1	106.36	2	3	3	3	3	2	3	2	2	2	3	3	3	1	3	3	2	3	3	1	3	2	2	1	3	2	3	2	3	1	3	3	2	2	2	2	1	3	2	3	1	3	1	3	3	2	2
1_192681074	1	106.62	2	3	3	3	3	2	3	2	2	2	3	3	3	1	3	3	2	3	3	1	3	2	2	1	3	2	3	2	3	1	3	3	2	2	2	2	1	3	2	3	1	3	1	3	3	2	2
1_193124696	1	106.94	2	3	3	3	3	2	3	2	2	2	3	3	3	1	3	3	2	3	3	1	3	2	2	1	3	2	3	2	3	1	3	3	2	2	2	2	1	3	2	3	1	3	1	3	3	2	2
1_193644752	1	107.27	2	3	3	3	3	2	3	2	2	2	3	3	3	1	3	3	2	3	3	1	3	2	2	1	3	2	3	2	3	1	3	3	2	2	2	2	1	3	2	3	1	3	1	3	3	2	2
1_193997094	1	107.48	2	3	3	3	3	2	3	2	2	2	3	3	3	1	3	3	2	3	3	1	3	2	2	1	3	2	3	2	3	1	3	3	2	2	2	2	1	3	2	3	1	3	1	3	3	2	2
1_194158523	1	107.56	2	3	3	3	3	2	3	2	2	2	3	3	3	1	3	3	2	3	3	1	3	2	2	1	3	2	3	2	3	1	3	3	2	2	2	2	1	3	2	3	1	3	1	3	3	2	2
1_194260192	1	107.62	2	3	3	3	3	2	3	2	2	2	3	3	3	1	3	3	2	3	3	1	3	2	2	1	3	2	3	2	3	1	3	3	2	2	2	2	1	3	2	3	1	3	1	3	3	2	2
1_194368031	1	107.67	2	3	3	3	3	2	3	2	2	2	3	3	3	1	3	3	2	3	3	1	3	2	2	1	3	2	3	2	3	1	3	3	2	2	2	2	1	3	2	3	1	3	1	3	3	2	2
1_194390756	1	107.69	2	3	3	3	3	2	3	2	2	2	3	3	3	1	3	3	2	3	3	1	3	2	2	1	3	2	3	2	3	1	3	3	2	2	2	2	1	3	2	3	1	3	1	3	3	2	2
1_194981433	1	107.98	2	3	3	3	3	2	3	2	2	2	3	3	3	1	3	3	2	3	3	1	3	2	2	1	3	2	3	2	3	1	3	3	2	2	2	2	1	3	2	3	1	3	1	3	3	2	2
1_195796357	1	108.41	2	3	3	3	3	2	3	2	2	2	3	3	3	1	3	3	2	3	3	1	3	2	2	1	3	2	3	2	3	1	3	3	2	2	2	2	NA	3	2	3	1	3	1	3	3	2	2
1_196059995	1	108.56	2	3	3	3	3	2	3	2	2	2	3	3	3	1	3	3	2	3	3	1	3	2	2	1	3	2	3	2	3	1	3	3	2	2	2	2	NA	3	2	3	1	3	1	3	3	2	2
1_196135676	1	108.61	2	3	3	3	3	2	3	2	2	2	3	3	3	1	3	3	2	3	3	1	3	2	2	1	3	2	3	2	3	1	3	3	2	2	2	2	3	3	2	3	1	3	1	3	3	2	2
1_196221554	1	108.66	2	3	3	3	3	2	3	2	2	2	3	3	3	1	3	NA	2	3	3	1	3	2	2	1	3	2	3	2	3	1	3	3	2	2	2	2	3	3	2	3	1	3	1	3	3	2	2
1_196254662	1	108.68	2	3	3	3	3	2	3	2	2	2	3	3	3	1	3	1	2	3	3	1	3	2	2	1	3	2	3	2	3	1	3	3	2	2	2	2	3	3	2	3	1	3	1	3	3	2	2
1_196599968	1	108.91	2	3	3	3	3	2	3	2	2	2	3	3	3	1	3	1	2	3	3	1	3	2	2	1	3	2	3	2	3	1	3	3	2	2	2	2	3	3	2	NA	1	3	1	3	3	2	2
1_197010788	1	109.23	2	3	3	3	3	2	3	2	2	2	3	3	3	1	3	1	2	3	3	1	3	2	2	1	3	2	3	2	3	1	3	3	2	2	2	2	3	3	2	NA	1	3	1	3	3	2	2
1_197175156	1	109.37	2	3	3	3	3	2	3	2	2	2	3	3	3	1	3	1	2	3	3	1	3	2	2	1	3	2	3	2	3	1	3	3	2	2	2	2	3	3	2	2	1	3	1	3	3	2	2
1_197294434	1	109.48	2	3	3	3	3	2	3	2	2	2	3	3	3	1	3	1	2	3	3	1	3	2	2	1	3	2	3	2	3	1	3	3	2	2	2	2	3	3	2	2	1	3	1	3	3	2	2
1_197392352	1	109.58	2	3	3	3	3	2	3	2	2	2	3	3	3	1	3	1	2	3	3	1	3	2	2	1	3	2	3	2	3	1	3	3	2	2	2	2	3	3	2	2	1	3	1	3	3	2	2
1_197602275	1	109.79	2	3	3	3	3	2	NA	2	2	2	3	3	3	1	3	1	2	3	3	1	3	2	2	1	3	2	3	2	3	NA	3	3	2	2	2	2	3	3	2	2	1	3	1	3	3	2	2
1_197880123	1	110.1	2	3	3	3	3	2	2	2	2	2	3	3	3	1	3	1	2	3	3	1	3	2	2	1	3	2	3	2	3	NA	3	3	2	2	2	2	3	3	2	2	1	3	1	3	3	2	2
1_198079622	1	110.34	2	3	3	3	3	2	2	2	2	2	3	3	3	1	3	1	2	3	3	1	3	2	2	1	3	2	3	2	3	NA	3	3	2	2	2	2	3	3	2	2	1	3	1	3	3	2	2
1_198419133	1	110.78	2	3	3	3	3	2	2	2	2	2	3	3	3	1	3	1	2	3	3	1	3	2	2	1	3	2	3	2	3	3	3	3	2	2	2	2	3	3	2	2	1	3	1	3	3	2	2
1_198704618	1	111.2	2	3	3	3	3	2	2	2	2	2	3	3	3	1	3	1	2	3	3	1	3	2	2	1	3	2	3	2	3	3	3	3	2	2	2	2	3	3	2	2	1	3	1	3	3	2	2
1_198779048	1	111.31	2	3	3	3	3	2	2	2	2	2	3	3	3	1	3	1	2	3	3	1	3	2	2	1	3	2	3	2	3	3	3	3	2	2	2	2	3	3	2	2	1	3	1	3	3	2	2
1_199020775	1	111.69	2	3	3	3	3	2	2	2	2	2	3	3	3	1	3	1	2	3	3	1	3	2	2	1	3	2	3	2	3	3	3	3	2	2	2	2	3	3	2	2	1	3	1	3	3	2	2
1_199468061	1	112.46	2	3	3	3	NA	2	2	2	2	2	3	3	3	1	3	1	2	3	3	1	3	2	2	1	3	2	3	2	3	3	3	3	2	2	2	2	3	3	2	2	1	3	1	3	3	2	2
1_199861106	1	113.2	2	3	3	3	NA	2	2	2	2	2	3	3	3	1	3	1	2	3	3	1	3	2	2	1	3	2	3	2	3	3	3	3	2	NA	2	2	3	3	2	2	1	3	1	3	3	2	2
1_200089833	1	113.65	2	3	3	3	NA	2	2	2	2	2	3	3	NA	1	3	1	2	3	3	1	3	2	2	1	3	2	3	2	3	3	3	3	2	NA	2	2	3	3	2	2	1	3	1	3	3	2	2
1_200233100	1	113.94	2	3	3	3	NA	2	2	2	2	2	3	3	NA	1	3	1	2	3	3	1	3	2	2	1	3	2	3	2	3	3	3	3	2	NA	2	2	3	3	2	2	1	3	1	3	3	2	2
1_200440118	1	114.36	2	3	3	3	NA	2	2	2	2	2	3	3	1	1	3	1	2	3	3	1	3	2	2	1	3	2	3	2	3	3	3	3	2	NA	2	2	3	3	2	2	1	3	1	3	3	2	2
1_200720074	1	114.95	2	3	3	NA	NA	2	2	2	2	2	3	3	1	1	3	1	2	3	3	1	3	2	2	1	3	2	3	2	3	3	3	3	2	NA	2	2	3	3	2	2	1	3	1	3	3	2	2
1_201088798	1	115.74	2	3	3	NA	NA	2	2	2	2	2	3	3	1	1	3	1	2	3	3	1	3	2	2	1	3	2	3	2	3	3	3	3	2	NA	2	2	3	3	2	2	1	3	1	3	3	2	2
1_201368639	1	116.34	2	3	3	NA	2	2	2	2	2	2	3	3	1	1	3	1	2	3	3	1	3	2	2	1	3	2	3	2	3	3	3	3	2	NA	2	2	3	3	2	2	1	3	1	3	3	2	2
1_201381933	1	116.37	2	3	3	NA	2	2	2	2	2	2	3	3	1	1	3	1	2	3	3	1	3	2	2	1	3	2	3	2	3	3	3	3	2	NA	2	2	3	3	2	2	1	3	1	3	3	2	2
1_201383559	1	116.38	2	3	3	NA	2	2	2	2	2	2	3	3	1	1	3	1	2	3	3	1	3	2	2	1	3	2	3	2	3	3	3	3	2	3	2	2	3	3	2	2	1	3	1	3	3	2	2
1_201390792	1	116.39	2	3	3	NA	2	2	2	2	2	2	3	3	1	1	3	1	2	3	3	1	3	NA	2	1	3	2	3	2	3	3	3	3	2	3	2	2	3	3	2	2	1	3	1	3	3	2	2
1_201397984	1	116.41	2	3	3	NA	2	2	2	2	2	2	3	3	1	1	3	1	2	3	3	1	3	3	2	1	3	2	3	2	3	3	3	3	2	3	2	2	3	3	2	2	1	3	1	3	3	2	2
1_201490686	1	116.61	2	3	3	NA	2	2	2	2	2	2	3	3	1	1	3	1	2	3	3	1	3	3	2	1	3	2	3	2	3	3	3	3	2	3	2	2	3	3	2	2	1	3	1	3	3	2	2
1_201828619	1	117.33	2	3	3	NA	2	2	2	2	2	2	3	3	1	1	3	1	2	3	3	1	3	3	2	1	3	2	3	2	3	3	3	3	2	3	2	2	3	3	2	2	1	3	1	3	3	2	2
1_202093146	1	117.89	2	3	3	NA	2	2	2	2	2	2	3	3	1	1	3	1	2	3	3	1	3	3	2	1	3	2	3	2	3	3	3	3	2	3	2	2	3	3	2	2	1	3	1	3	3	2	2
1_202112442	1	117.93	2	3	3	2	2	2	2	2	2	2	3	3	1	1	3	1	2	3	3	1	3	3	2	1	3	2	3	2	3	3	3	3	2	3	2	2	3	3	2	2	1	3	1	3	3	2	2
1_202205256	1	118.12	2	3	3	2	2	2	2	2	2	2	3	3	1	1	3	1	2	3	3	1	3	3	2	1	3	2	3	2	3	3	3	3	2	3	2	2	3	3	2	2	1	3	1	3	3	2	2
1_202331450	1	118.38	2	3	3	2	2	2	2	2	2	2	3	3	1	1	3	1	2	3	3	1	3	3	2	1	3	2	3	2	3	3	3	3	2	3	2	2	3	3	2	2	1	3	1	3	3	2	2
1_202416644	1	118.55	2	NA	3	2	2	2	2	2	2	2	3	3	1	1	3	1	2	3	3	1	3	3	2	1	3	2	3	2	3	3	3	3	2	3	2	2	3	3	2	2	1	3	1	3	3	2	2
1_202468445	1	118.65	2	NA	3	2	2	2	2	2	2	2	3	3	1	1	3	1	2	3	3	1	3	3	2	1	3	2	3	2	3	3	3	3	2	3	2	2	3	3	2	2	1	3	1	3	3	2	2
1_202570747	1	118.86	2	NA	3	2	2	2	2	2	2	2	3	3	1	1	3	1	2	3	3	1	3	3	2	1	3	2	3	2	3	3	3	3	2	3	NA	2	3	3	2	2	1	3	1	3	3	2	2
1_202680229	1	119.07	2	NA	3	2	2	2	2	2	2	2	3	3	1	1	3	1	2	3	3	1	3	3	2	1	3	2	3	2	3	3	3	3	2	3	NA	2	3	3	2	2	1	3	1	3	3	2	2
1_202967400	1	119.61	2	2	3	2	2	2	2	2	2	2	3	3	1	1	3	1	2	3	3	1	3	3	2	1	3	2	3	2	3	3	3	3	2	3	NA	2	3	3	2	2	1	3	1	3	3	2	2
1_203247368	1	120.12	2	2	3	2	2	2	2	2	2	2	3	3	1	1	3	1	2	3	3	1	3	3	2	1	3	2	3	2	3	3	3	3	2	3	NA	2	3	3	2	2	1	3	1	3	3	2	2
1_203324064	1	120.25	2	2	3	2	2	2	2	2	2	2	3	3	1	1	3	1	2	3	3	1	3	3	2	1	3	2	3	2	3	3	3	3	2	3	NA	2	3	3	2	2	1	3	1	3	3	2	2
1_203606415	1	120.72	2	2	3	2	2	2	2	2	2	2	3	3	1	1	3	1	2	3	3	1	3	3	2	1	3	2	3	2	3	3	3	3	2	3	3	2	3	3	2	2	1	3	1	3	3	2	2
1_204076744	1	121.45	2	2	3	2	2	2	2	2	2	2	3	3	1	1	3	1	2	3	3	1	3	3	2	1	3	2	3	2	3	3	3	3	2	3	3	NA	3	3	2	2	1	3	1	3	3	2	2
1_204341868	1	121.82	2	2	3	2	2	2	2	2	2	2	3	3	1	1	3	1	2	3	3	NA	3	3	2	1	3	2	3	2	3	3	3	3	2	3	3	NA	3	3	2	2	1	3	1	3	3	2	2
1_204416249	1	121.92	2	2	3	2	2	2	2	2	2	2	3	3	1	1	3	1	2	3	3	NA	3	3	2	1	3	2	3	2	3	3	3	3	2	3	3	3	3	3	2	2	1	3	1	3	3	2	2
1_204490186	1	122.02	2	2	3	2	2	2	2	2	2	2	3	3	1	1	3	1	2	3	3	NA	3	3	2	1	3	2	3	2	3	3	3	3	2	3	3	3	3	3	2	2	1	3	1	3	3	2	2
1_204490869	1	122.02	2	2	3	2	2	2	2	2	2	2	3	3	1	1	3	1	2	3	3	NA	3	3	2	1	3	2	3	2	3	3	3	3	2	3	3	3	3	3	2	2	NA	3	1	3	3	2	2
1_204637200	1	122.21	2	2	3	2	2	2	2	2	2	2	3	3	1	1	3	1	2	3	3	NA	3	3	2	1	3	2	3	2	3	3	3	3	2	3	3	3	3	3	2	2	NA	3	1	3	3	2	2
1_204782858	1	122.39	2	2	3	2	2	2	2	2	2	2	3	3	1	1	3	1	2	3	3	NA	3	3	2	1	3	2	3	2	3	3	3	3	2	3	3	3	3	3	2	2	NA	3	1	3	3	2	2
1_204863718	1	122.49	2	2	3	2	2	2	2	2	2	2	3	3	1	1	3	1	2	3	3	NA	3	3	2	1	3	2	3	2	3	3	3	3	2	3	3	3	3	3	2	2	NA	3	1	3	3	2	2
1_205031978	1	122.68	2	2	3	2	2	2	2	2	2	2	3	3	1	1	3	1	2	3	3	NA	3	3	2	1	3	2	3	2	3	3	3	3	2	3	3	3	3	3	2	2	3	3	1	3	3	2	2
1_205464327	1	123.13	2	2	3	2	2	2	2	2	2	2	3	3	1	1	3	1	2	3	3	NA	3	3	2	1	3	2	3	2	3	3	3	3	2	3	3	3	3	3	2	2	3	3	1	3	3	2	2
1_206074668	1	123.67	2	2	3	2	2	2	2	2	2	2	3	3	1	1	3	1	2	3	3	3	3	3	2	1	3	2	3	2	3	3	3	3	2	3	3	3	3	3	2	2	3	3	1	3	3	2	2
1_206340114	1	123.87	2	2	3	2	2	2	2	2	2	2	3	3	1	1	3	1	2	3	3	3	3	3	2	1	3	2	3	2	3	3	3	3	2	3	3	3	3	3	2	2	3	3	1	3	3	2	2
1_206363888	1	123.88	2	2	3	2	2	2	2	2	2	2	3	3	1	1	3	1	2	3	3	3	3	3	2	1	3	2	3	2	3	3	3	3	2	3	3	3	3	3	2	2	3	3	1	3	3	NA	2
1_206418018	1	123.92	2	2	3	2	2	2	2	2	2	2	3	3	1	1	3	1	2	3	3	3	3	3	2	1	3	2	3	2	3	3	3	3	2	3	3	3	3	3	2	2	3	3	1	3	3	NA	2
1_206972872	1	124.24	2	2	3	2	2	2	2	2	2	2	3	3	1	1	3	1	2	3	3	3	3	3	2	1	3	NA	3	2	3	3	3	3	2	3	3	3	3	3	2	2	3	3	1	3	3	NA	2
1_212957938	1	124.45	2	2	3	2	2	2	2	2	2	3	3	3	1	1	3	1	2	3	3	3	3	3	2	1	3	3	3	2	2	3	3	3	2	3	NA	3	3	3	2	2	3	3	1	3	3	3	2
1_212354106	1	124.47	2	2	3	2	2	2	2	2	2	3	3	3	1	1	3	1	2	3	3	3	3	3	2	1	3	3	3	2	2	3	3	3	2	3	3	3	3	3	2	2	3	3	1	3	3	3	2
1_207556610	1	124.48	2	2	3	2	2	2	2	2	2	2	3	3	1	1	3	1	2	3	3	3	3	3	2	1	3	3	3	2	3	3	3	3	2	3	3	3	3	3	2	2	3	3	1	3	3	NA	2
1_213630158	1	124.48	2	2	3	2	2	2	2	2	2	3	3	3	1	1	3	1	2	3	3	3	3	3	2	1	3	3	3	2	2	3	3	3	2	3	2	3	3	3	2	2	3	3	1	3	3	3	2
1_212017635	1	124.49	2	2	3	2	2	2	2	2	2	3	3	3	1	1	3	1	2	3	3	3	3	3	2	1	3	3	3	2	2	3	3	3	2	3	3	3	3	3	2	2	3	3	1	3	3	3	2
1_211858114	1	124.51	2	2	3	2	2	2	2	2	2	3	3	3	1	1	3	1	2	3	3	3	3	3	2	1	3	3	3	2	2	3	3	3	2	3	3	3	3	3	2	2	3	3	1	3	3	3	2
1_211669774	1	124.52	2	2	3	2	2	2	2	2	2	3	3	3	1	1	3	1	2	3	3	3	3	3	2	1	3	3	3	2	NA	3	3	3	2	3	3	3	3	3	2	2	3	3	1	3	3	3	2
1_207698373	1	124.53	2	2	3	2	2	2	2	2	2	2	3	3	1	1	3	1	2	3	3	3	3	3	2	1	3	3	3	2	3	3	3	3	2	3	3	3	3	3	2	2	3	3	1	3	3	NA	2
1_214311214	1	124.56	2	2	3	2	2	2	2	2	2	3	3	3	1	1	3	1	2	3	3	3	3	3	2	1	3	3	3	2	2	3	3	3	2	3	2	3	3	3	2	2	3	3	1	3	3	3	2
1_207886310	1	124.58	2	2	3	2	2	2	2	2	2	2	3	3	1	1	3	1	2	3	3	3	3	3	2	1	3	3	3	2	3	3	3	3	2	3	3	3	3	3	2	2	3	3	1	3	3	NA	2
1_211126187	1	124.58	2	2	3	2	2	2	2	2	2	3	3	3	1	1	3	1	2	3	3	3	3	3	2	1	3	3	3	2	NA	3	3	3	2	3	3	3	3	3	2	2	3	3	1	3	3	3	2
1_208036171	1	124.61	2	2	3	2	2	2	2	2	2	2	3	3	1	1	3	1	2	3	3	3	3	3	2	1	3	3	3	2	3	3	3	3	2	3	3	3	3	3	2	2	3	3	1	3	3	NA	2
1_214620720	1	124.61	2	2	3	2	2	2	2	2	2	3	3	3	1	1	3	1	2	3	3	3	3	3	2	1	3	3	3	2	2	3	3	3	2	3	NA	3	3	3	2	2	3	3	1	3	3	3	2
1_208080606	1	124.62	2	2	3	2	2	2	2	2	2	2	3	3	1	1	3	1	2	3	3	3	3	3	2	1	3	3	3	2	3	3	3	3	2	3	3	3	3	3	2	2	3	3	1	3	3	3	2
1_214662346	1	124.62	2	2	3	2	2	2	2	2	2	3	3	3	1	1	3	1	2	3	3	3	3	3	2	1	3	3	3	2	2	3	3	3	2	3	NA	3	3	3	2	2	3	3	1	3	3	3	2
1_210525024	1	124.64	2	2	3	2	2	2	2	2	2	3	3	3	1	1	3	1	2	3	3	3	3	3	2	1	3	3	3	2	NA	3	3	3	2	3	3	3	3	3	2	2	3	3	1	3	3	3	2
1_210607368	1	124.64	2	2	3	2	2	2	2	2	2	3	3	3	1	1	3	1	2	3	3	3	3	3	2	1	3	3	3	2	NA	3	3	3	2	3	3	3	3	3	2	2	3	3	1	3	3	3	2
1_210331060	1	124.66	2	2	3	2	2	2	2	2	2	NA	3	3	1	1	3	1	2	3	3	3	3	3	2	1	3	3	3	2	NA	3	3	3	2	3	3	3	3	3	2	2	3	3	1	3	3	3	2
1_210123726	1	124.68	2	2	3	2	2	2	2	2	2	2	3	3	1	1	3	1	2	3	3	3	3	3	2	1	3	3	3	2	NA	3	3	3	2	3	3	3	3	3	2	2	3	3	1	3	3	3	2
1_208607418	1	124.7	2	2	3	2	2	2	2	2	2	2	3	3	1	1	3	1	2	3	3	3	3	3	2	1	3	3	3	2	3	3	3	3	2	3	3	3	3	3	2	2	3	3	1	3	3	3	2
1_209831099	1	124.7	2	2	3	2	2	2	2	2	2	2	3	3	1	1	3	1	2	3	3	3	3	3	2	1	3	3	3	2	NA	3	3	3	2	3	3	3	3	3	2	2	3	3	1	3	3	3	2
1_215045972	1	124.7	2	2	3	2	2	2	2	2	2	3	3	3	1	1	3	1	2	3	3	3	3	3	2	1	3	3	3	2	2	3	3	3	2	3	3	3	3	3	2	2	3	3	1	3	3	3	2
1_209393686	1	124.72	2	2	3	2	2	2	2	2	2	2	3	3	1	1	3	1	2	3	3	3	3	3	2	1	3	3	3	2	NA	3	3	3	2	3	3	3	3	3	2	2	3	3	1	3	3	3	2
1_209149620	1	124.73	2	2	3	2	2	2	2	2	2	2	3	3	1	1	3	1	2	3	3	3	3	3	2	1	3	3	3	2	3	3	3	3	2	3	3	3	3	3	2	2	3	3	1	3	3	3	2
1_215492022	1	124.82	2	2	3	2	2	2	2	2	2	3	3	3	1	1	3	1	2	3	3	3	3	3	2	1	3	3	3	2	2	3	3	3	2	3	3	3	3	3	2	2	3	3	1	3	3	3	2
1_215573368	1	124.85	2	2	3	2	2	2	2	2	2	3	3	3	1	1	3	1	2	3	3	3	NA	3	2	1	3	3	3	2	2	3	3	3	2	3	3	3	3	3	2	2	3	3	1	3	3	3	2
1_216010859	1	124.99	2	2	3	2	2	2	2	2	2	3	3	3	1	1	3	1	2	3	3	3	2	3	2	1	3	3	3	2	2	3	3	3	2	3	3	3	3	3	2	2	3	3	1	3	3	3	2
1_216476224	1	125.15	2	2	3	2	2	2	2	2	2	3	3	3	1	1	3	1	2	3	3	3	2	3	2	1	3	3	3	2	2	3	3	3	2	3	3	3	3	3	2	2	3	3	1	3	3	3	2
1_216650610	1	125.22	2	2	3	2	2	2	2	2	2	3	3	3	1	1	3	1	2	3	3	3	2	3	2	1	3	3	3	2	2	3	3	3	2	3	3	3	3	3	2	2	3	3	1	3	3	3	2
1_216946318	1	125.34	2	2	3	2	2	2	2	2	2	3	3	3	1	1	3	1	2	3	3	3	2	3	2	1	3	3	3	2	2	3	3	3	2	3	3	3	3	3	2	2	3	3	1	3	3	3	2
1_217186606	1	125.44	2	2	3	2	2	2	2	2	2	3	3	3	1	1	3	1	2	3	3	3	2	3	2	1	3	3	3	2	2	3	3	3	2	3	3	3	3	3	2	2	3	3	1	3	3	3	2
1_217401113	1	125.53	2	2	3	2	2	2	2	2	2	3	3	3	1	1	NA	1	2	3	3	3	2	3	2	1	3	3	3	2	2	3	3	3	2	3	3	3	3	3	2	2	3	3	1	3	3	3	2
1_217976257	1	125.78	2	2	3	2	2	2	2	2	2	3	3	3	1	1	1	1	2	3	3	3	2	3	2	1	3	3	3	2	2	3	3	3	2	3	3	3	3	3	2	2	3	3	1	3	3	3	2
1_218522100	1	126.02	2	2	3	2	2	2	2	2	2	3	3	3	1	1	1	1	2	3	3	3	NA	3	2	1	3	3	3	2	2	3	3	3	2	3	3	3	3	3	2	2	3	3	1	3	3	3	2
1_218954565	1	126.22	2	2	3	2	2	2	2	2	2	3	3	3	1	1	1	1	2	3	3	3	3	3	2	1	3	3	3	2	2	3	3	3	2	3	3	3	3	3	2	2	3	3	1	3	3	3	2
1_219467118	1	126.47	2	2	3	2	2	2	2	2	2	3	3	3	1	1	1	1	2	3	3	3	3	3	2	1	3	3	3	2	2	3	3	3	2	3	3	3	3	3	2	2	3	3	1	3	3	3	2
1_219796292	1	126.64	2	2	3	2	2	2	2	2	2	3	3	3	1	1	1	1	2	3	3	3	3	3	2	1	3	3	3	2	2	3	3	3	2	3	3	3	3	3	2	2	3	3	1	3	3	3	2
1_220066803	1	126.79	2	2	3	2	2	2	2	2	2	3	3	3	1	1	1	1	2	3	3	3	3	3	2	1	3	3	3	2	2	3	3	3	2	3	3	3	3	3	2	2	3	3	1	3	3	3	2
1_220362576	1	126.96	2	2	3	2	2	2	2	2	2	3	3	3	1	1	1	1	2	3	3	3	3	3	2	1	3	3	3	2	2	3	3	3	2	3	3	3	3	3	2	2	3	3	1	3	3	3	2
1_220553890	1	127.08	2	2	3	2	2	2	2	2	2	3	3	3	1	1	1	1	2	3	3	3	3	3	2	1	3	3	3	2	2	3	3	3	2	3	3	3	3	3	2	2	3	3	1	3	3	3	2
1_220610120	1	127.11	2	2	3	2	2	2	2	2	2	3	3	3	1	1	1	1	2	3	3	3	3	3	2	1	3	3	3	2	2	3	3	3	2	3	3	3	3	3	2	2	3	3	1	3	3	3	2
1_220666070	1	127.15	2	2	3	2	2	2	2	2	2	3	3	3	1	1	1	1	2	3	3	3	3	3	2	1	3	3	3	2	2	3	3	3	2	3	3	3	3	3	2	2	3	3	1	3	3	3	2
1_220926954	1	127.32	2	2	3	2	2	2	2	2	2	3	3	3	1	1	1	1	2	3	3	3	3	3	2	1	3	3	3	2	2	3	3	3	2	3	3	3	3	3	2	2	3	NA	1	3	3	3	2
1_222127494	1	128.31	2	2	3	2	2	2	2	2	2	3	3	3	1	1	1	1	2	3	3	3	3	3	2	1	3	3	3	2	2	3	3	3	2	3	3	3	3	3	2	2	3	1	1	3	3	3	2
1_223142154	1	129.46	2	2	3	2	2	2	2	2	2	3	3	3	1	1	1	1	2	3	3	3	3	3	2	1	3	3	3	2	2	NA	3	3	2	3	3	3	3	3	2	2	3	1	1	3	3	3	2
1_223255636	1	129.61	2	2	3	2	2	2	2	2	2	3	3	3	1	1	1	1	2	3	3	3	3	3	2	1	3	3	3	2	2	NA	3	3	2	3	3	3	3	3	2	2	3	1	1	3	3	3	2
1_223641244	1	130.17	2	2	3	2	2	2	2	2	2	3	3	3	1	1	1	1	2	3	3	3	3	3	2	1	3	3	3	2	2	2	3	3	2	3	3	3	3	3	2	2	3	1	1	3	3	3	2
1_224074106	1	130.87	2	2	3	2	2	2	2	2	2	3	3	3	1	1	1	1	2	3	3	3	3	3	2	1	3	3	3	2	2	2	3	3	NA	3	3	3	3	3	2	2	3	1	1	3	3	3	2
1_224313440	1	131.29	2	2	3	2	2	2	2	2	2	3	3	3	1	1	1	1	2	3	3	3	3	3	2	1	3	3	3	NA	2	2	3	3	NA	3	3	3	3	3	2	2	3	1	1	3	3	3	2
1_224684127	1	131.99	2	2	3	2	2	2	2	2	2	3	3	3	1	1	1	1	2	3	3	3	3	3	2	1	3	3	3	NA	2	2	3	3	NA	3	3	3	3	3	2	2	3	NA	1	3	3	3	2
1_224916435	1	132.46	2	2	3	2	2	2	2	2	2	3	3	3	1	1	1	1	2	3	3	3	3	3	2	1	3	3	3	NA	2	2	3	3	NA	3	3	3	3	3	2	2	3	NA	1	3	3	3	2
1_224975182	1	132.59	2	2	3	2	2	2	2	2	2	3	3	3	1	1	1	1	2	3	3	3	3	3	2	1	NA	3	3	NA	2	2	3	3	NA	3	3	3	3	3	2	2	3	NA	1	3	3	3	2
1_225032298	1	132.71	2	2	3	2	2	2	2	2	2	3	3	3	1	1	1	1	2	3	3	3	3	3	2	1	NA	3	3	3	2	2	3	3	3	3	3	3	3	3	2	2	3	3	1	3	3	3	2
1_225032318	1	132.71	2	2	3	2	2	2	2	2	2	3	3	3	1	1	1	1	2	3	3	NA	3	3	2	1	NA	3	3	3	2	2	3	3	3	3	3	3	3	3	2	2	3	3	1	3	3	3	2
1_225032352	1	132.71	2	2	3	2	2	2	2	2	2	3	3	3	1	1	1	1	2	3	3	NA	3	3	2	1	NA	3	3	3	2	2	3	3	3	3	3	3	3	3	2	2	3	3	1	3	3	3	2
1_225049282	1	132.75	2	2	3	2	2	2	2	2	2	3	3	3	1	1	1	1	2	3	3	NA	3	3	2	1	NA	3	NA	3	2	2	3	3	3	3	3	3	3	3	2	2	3	3	1	3	3	3	2
1_225117252	1	132.89	2	NA	3	2	2	2	2	2	2	3	3	3	1	1	1	1	2	3	3	NA	3	3	2	1	NA	3	NA	3	2	2	3	3	3	3	3	3	3	3	2	2	3	3	1	3	3	3	2
1_225746888	1	134.36	2	NA	3	2	2	2	2	2	2	3	3	3	1	1	1	1	2	3	3	NA	3	3	2	1	NA	3	NA	3	2	2	3	3	3	3	3	3	3	3	2	2	3	3	1	3	3	3	2
1_226404073	1	136.07	2	NA	3	2	2	2	2	2	2	3	3	3	1	1	1	1	2	3	3	NA	3	3	2	1	NA	3	NA	3	2	2	3	3	3	3	3	3	3	3	2	2	3	3	1	3	3	3	2
1_226494624	1	136.31	2	NA	3	2	2	2	2	2	2	3	3	3	1	1	1	1	2	3	3	NA	3	3	2	1	NA	3	NA	3	2	2	3	3	3	3	3	3	3	3	2	2	3	3	1	3	3	3	2
1_226640979	1	136.71	2	NA	3	2	2	2	2	2	2	3	3	3	1	1	1	1	2	3	3	NA	3	3	2	1	NA	3	NA	3	2	2	3	3	3	3	3	3	3	3	2	2	3	3	1	3	3	3	2
1_226863292	1	137.33	2	NA	3	2	2	2	2	2	2	3	3	3	1	1	1	1	2	3	3	NA	3	3	2	1	NA	3	1	3	2	2	3	3	3	3	3	3	3	3	2	2	3	3	1	3	3	3	2
1_226965666	1	137.62	2	NA	3	2	2	2	2	2	2	3	3	3	1	1	1	1	2	3	3	NA	3	3	2	1	NA	3	1	3	2	2	3	3	3	3	3	3	3	NA	2	2	3	3	1	3	3	3	2
1_226980403	1	137.66	2	3	3	2	2	2	2	2	2	3	3	3	1	1	1	1	2	3	3	NA	3	3	2	1	NA	3	1	3	2	2	3	3	3	3	3	3	3	NA	2	2	3	3	1	3	3	3	2
1_227038368	1	137.83	2	3	3	2	2	2	2	2	2	3	3	3	1	1	1	1	2	3	3	NA	3	3	2	1	NA	3	1	3	2	2	3	3	NA	3	3	3	3	NA	2	2	3	3	1	3	3	3	2
1_227262754	1	138.47	2	3	3	2	2	2	2	2	2	3	3	3	1	1	1	1	2	3	3	NA	3	3	2	1	NA	3	1	3	2	2	3	3	NA	3	3	3	3	1	2	2	3	3	1	3	3	3	2
1_227486344	1	139.12	2	3	3	2	2	2	2	2	2	3	3	3	1	1	1	1	2	3	3	NA	3	3	2	1	2	3	1	3	2	2	3	3	NA	3	3	3	3	1	2	2	3	3	1	3	3	3	2
1_227548837	1	139.3	2	3	3	2	2	2	2	2	2	3	3	3	1	1	1	1	2	3	3	NA	3	3	2	1	2	3	1	3	2	2	3	3	NA	3	3	3	3	1	2	2	3	3	1	3	3	3	2
1_227595006	1	139.44	2	3	3	2	2	2	2	2	2	3	3	3	1	1	1	1	2	3	3	NA	3	3	2	1	2	3	1	3	2	2	3	3	NA	3	3	3	3	1	2	2	3	3	1	3	3	3	2
1_227644780	1	139.59	2	3	3	2	2	2	2	2	2	3	3	3	1	1	1	1	2	3	3	NA	3	3	2	1	2	3	1	3	2	2	NA	3	NA	3	3	3	3	1	2	2	3	3	1	3	3	3	2
1_227684963	1	139.7	2	3	3	2	2	2	2	2	2	3	3	3	1	1	1	1	2	3	3	NA	3	3	2	1	2	3	1	3	2	2	2	3	NA	3	3	3	3	1	2	2	3	3	1	3	3	3	2
1_227716263	1	139.79	2	3	3	2	2	2	2	2	2	3	3	3	1	1	1	1	2	3	3	NA	3	3	2	NA	2	3	1	3	2	2	2	3	NA	3	3	3	3	1	2	2	3	3	1	3	3	3	2
1_227921164	1	140.4	2	3	3	2	2	2	2	2	2	NA	3	3	1	1	1	1	2	3	3	NA	3	3	2	NA	2	3	1	3	2	2	2	3	NA	3	3	3	3	1	2	2	3	3	1	3	3	3	2
1_228198026	1	141.21	2	3	3	2	2	2	2	2	2	2	3	3	1	1	1	1	2	3	3	NA	3	3	2	3	2	3	1	3	2	2	2	3	NA	3	3	3	3	1	2	2	3	3	1	3	3	3	2
1_228321689	1	141.58	2	3	3	2	2	2	2	2	2	2	3	3	1	1	1	1	2	3	3	NA	3	3	2	3	2	3	1	3	2	2	2	3	2	3	3	3	3	1	2	2	3	3	1	3	3	3	2
1_228376145	1	141.74	2	3	3	2	2	2	2	2	2	2	3	3	1	1	1	1	2	3	3	NA	3	3	2	3	2	3	1	3	2	2	2	3	2	3	3	3	3	1	2	2	3	3	1	3	3	3	2
1_228568874	1	142.3	2	3	3	2	2	2	2	2	2	2	3	3	1	1	1	1	2	3	3	NA	3	3	2	3	2	3	1	3	2	2	2	3	2	3	3	3	3	1	2	2	3	3	1	3	3	3	2
1_228968432	1	143.46	2	3	3	2	2	2	2	2	2	2	3	3	1	1	1	1	2	3	3	NA	3	3	2	3	2	3	1	3	2	2	2	3	2	3	3	3	3	1	2	2	NA	3	1	3	3	3	2
1_229246620	1	144.26	2	3	3	2	2	2	2	2	2	2	3	3	1	1	1	1	2	3	3	NA	3	3	2	3	2	3	1	3	2	2	2	3	2	3	3	3	3	1	2	2	1	3	1	3	3	3	2
1_229314950	1	144.46	2	3	3	2	2	2	2	2	2	2	3	3	1	1	1	1	2	3	3	NA	3	3	2	3	2	3	1	3	2	2	2	3	2	3	3	3	3	1	2	2	1	3	1	3	3	3	2
1_229315278	1	144.46	2	3	3	2	2	2	2	2	2	2	3	3	1	1	1	1	2	3	3	NA	3	3	2	3	2	3	1	3	2	2	2	3	2	3	3	3	3	1	2	2	1	3	1	3	3	3	2
1_230139384	1	146.71	2	3	3	2	2	2	2	2	2	2	3	3	1	1	1	1	2	3	3	NA	3	3	2	3	2	3	1	3	2	2	2	3	2	3	3	3	3	1	2	2	1	3	1	3	3	3	2
1_231056172	1	149	2	3	3	2	2	2	2	2	2	2	3	3	1	1	1	1	2	3	3	NA	3	3	2	3	2	3	1	3	2	2	2	3	2	3	3	3	3	1	2	2	1	3	1	3	3	3	2
1_231206080	1	149.34	2	3	3	2	2	2	2	2	2	2	3	NA	1	1	1	1	2	3	NA	NA	3	3	2	3	2	3	1	3	2	2	2	3	2	3	3	3	3	1	2	2	1	3	1	3	3	3	2
1_231314674	1	149.59	2	3	3	2	2	2	2	2	2	2	3	NA	1	1	1	1	2	3	1	NA	3	3	2	3	2	3	1	3	2	2	2	3	2	3	3	3	3	1	2	2	1	3	1	3	3	3	2
1_231491464	1	149.97	2	3	3	2	2	2	2	2	2	2	3	2	1	1	1	1	2	3	1	NA	3	3	2	3	2	3	1	3	2	2	2	3	2	3	3	3	3	1	2	2	1	3	1	3	3	3	2
1_231723290	1	150.46	2	3	3	2	2	2	2	2	2	2	3	2	1	1	1	1	2	3	1	NA	3	3	2	3	2	3	1	3	2	2	2	3	2	3	3	3	3	1	2	2	1	3	1	3	3	3	2
1_231900760	1	150.83	2	3	3	2	2	2	2	2	2	2	3	2	1	1	1	1	2	3	1	NA	3	3	2	3	2	3	1	3	2	2	2	3	2	3	3	3	3	1	2	2	1	3	1	3	3	3	2
1_232119372	1	151.26	2	3	3	2	2	2	2	2	2	2	3	2	1	1	1	1	2	3	1	NA	3	3	2	3	2	3	1	3	2	2	2	3	2	3	3	3	3	1	2	2	1	3	1	3	3	3	2
1_232328122	1	151.65	2	3	3	2	2	2	2	2	2	2	3	2	1	1	1	1	2	3	1	NA	3	3	2	3	2	3	1	3	2	2	2	3	2	3	3	3	3	1	2	2	1	3	1	3	3	3	2
1_232460889	1	151.89	2	3	3	2	2	2	2	2	2	2	3	2	1	1	1	1	2	3	NA	NA	3	3	2	3	2	3	1	3	2	2	2	3	2	3	3	3	3	1	2	2	1	3	1	3	3	3	2
1_232793978	1	152.47	2	3	3	2	2	2	2	2	2	2	3	2	1	1	1	1	2	3	3	NA	3	3	2	3	2	3	1	3	2	2	2	3	2	3	3	3	3	1	2	2	1	3	1	3	3	3	2
1_233056124	1	152.91	2	3	3	2	2	2	2	2	2	2	3	2	1	1	1	1	2	3	3	NA	3	3	2	3	2	3	1	3	2	2	2	3	2	3	3	3	3	1	2	2	1	3	1	3	3	3	2
1_233314994	1	153.32	2	3	3	2	2	2	2	2	2	2	3	2	1	1	1	1	2	3	3	NA	3	3	2	3	2	3	1	3	2	2	2	3	2	3	3	3	3	1	2	2	1	3	1	3	3	3	2
1_233626378	1	153.79	2	3	3	2	2	2	2	2	2	2	3	2	1	1	1	1	2	3	3	NA	3	3	2	3	2	3	1	3	2	2	2	3	2	3	3	3	3	1	2	2	1	3	1	3	3	3	2
1_233973762	1	154.28	2	3	NA	2	2	2	2	2	2	2	3	2	1	1	1	1	2	3	3	NA	3	3	2	3	2	3	1	3	2	2	2	3	2	3	3	3	3	1	2	2	1	3	1	3	3	3	2
1_234269093	1	154.68	2	3	2	2	2	2	2	2	2	2	3	2	1	1	1	1	2	3	3	NA	3	3	2	3	2	3	1	3	2	2	2	3	2	3	3	3	3	1	2	2	1	3	1	3	3	3	2
1_234516363	1	155.01	2	3	2	2	2	2	2	2	2	2	3	2	1	1	1	1	2	3	3	NA	3	3	2	3	2	3	1	3	2	2	2	3	2	3	3	3	3	1	2	2	1	3	1	3	3	3	2
1_234780994	1	155.35	2	3	2	2	2	2	2	2	2	2	3	2	1	1	1	1	2	3	3	NA	3	3	2	3	2	3	1	3	2	2	2	3	2	3	3	3	3	1	2	2	1	3	1	3	3	3	2
1_234802340	1	155.37	2	3	2	2	2	2	2	2	2	2	3	2	1	1	1	1	2	3	3	NA	3	3	2	3	2	3	1	3	2	2	2	3	2	3	3	3	3	1	2	2	1	3	1	3	3	3	2
1_234827544	1	155.4	2	3	2	2	2	2	2	2	2	2	3	2	1	1	1	NA	2	3	3	NA	3	3	2	3	2	3	1	3	2	2	2	3	2	3	3	3	3	1	2	2	1	3	1	3	3	3	2
1_235375732	1	156.07	2	3	2	2	2	2	2	2	2	2	3	2	1	1	1	3	2	3	3	NA	3	3	2	3	2	3	1	3	2	2	2	3	2	3	3	3	3	1	2	2	1	3	1	3	3	3	2
1_235951514	1	156.73	2	3	2	2	2	2	2	2	2	2	3	2	1	1	1	3	2	3	3	NA	3	3	2	3	2	3	1	3	2	2	2	3	2	3	3	3	3	1	2	2	1	3	1	3	3	3	2
1_236705240	1	157.58	2	3	2	2	2	2	2	2	2	2	3	2	1	1	1	3	2	3	3	NA	3	3	2	3	2	3	1	3	2	2	2	3	2	3	3	3	3	1	2	2	1	3	1	3	3	3	2
1_237543844	1	158.51	2	3	2	2	2	2	2	2	2	2	3	2	1	1	1	3	2	3	3	NA	3	3	2	3	2	3	1	3	2	2	2	3	2	3	3	3	3	1	2	2	1	3	1	3	3	3	2
1_238145146	1	159.18	2	3	2	2	2	2	2	2	2	2	3	2	1	1	1	3	2	3	3	NA	3	3	2	3	2	3	1	3	2	2	2	3	2	3	3	3	3	1	2	2	1	3	1	3	3	3	2
1_238722012	1	159.85	2	3	2	2	2	2	2	2	2	2	3	2	1	1	1	3	2	3	3	2	3	3	2	3	2	3	1	3	2	2	2	3	2	3	3	3	3	1	2	2	1	3	1	3	3	3	2
1_238955445	1	160.12	2	3	2	2	2	2	2	2	2	2	3	2	1	1	1	3	2	3	3	2	3	3	2	3	2	3	1	3	2	2	2	3	2	3	3	3	3	1	2	2	1	3	1	3	3	3	2
1_239475784	1	160.72	2	3	2	2	2	2	2	2	2	2	3	2	1	1	1	3	2	3	3	2	3	3	2	3	2	3	1	3	2	2	2	3	2	3	3	3	3	1	2	2	1	3	1	3	3	3	2
1_240449459	1	161.86	2	3	2	2	2	2	2	2	2	2	3	2	1	1	1	3	2	3	3	2	3	3	2	3	2	3	1	3	2	2	2	3	2	3	3	3	3	1	2	2	1	3	1	3	3	3	2
1_241275556	1	162.79	2	3	2	2	2	2	2	2	2	2	3	2	1	1	1	3	2	3	3	2	3	3	2	3	2	3	1	3	2	2	2	3	2	3	3	3	3	1	2	2	1	3	1	3	3	3	2
1_242225360	1	163.8	2	3	2	2	2	2	2	2	2	2	3	2	1	1	1	3	2	3	3	2	3	3	2	3	2	3	1	3	2	2	2	3	2	3	3	3	3	1	2	2	1	3	1	3	3	3	2
1_242964623	1	164.53	2	3	2	2	2	2	2	2	2	2	3	2	1	1	1	3	2	3	3	2	3	3	2	3	2	3	1	3	2	2	2	3	2	3	3	3	3	1	2	2	1	3	1	3	3	3	2
1_243447005	1	164.98	2	3	2	2	2	2	2	2	2	2	3	2	1	1	1	3	2	3	3	2	3	3	2	3	2	3	1	3	2	2	2	3	2	3	3	3	3	1	2	2	1	3	1	3	3	3	NA
1_243890047	1	165.38	2	3	2	2	2	2	2	2	2	2	3	2	1	1	1	3	2	3	3	2	3	3	2	3	2	3	1	3	2	2	2	3	2	3	3	3	3	1	2	2	NA	3	1	3	3	3	NA
1_244022386	1	165.5	2	3	2	2	2	2	2	2	2	2	3	2	1	1	1	3	2	3	3	2	3	3	2	3	2	3	1	3	2	2	2	3	2	3	3	3	3	1	2	2	NA	3	1	3	3	3	NA
1_244157704	1	165.61	2	3	2	2	2	2	2	2	2	2	3	2	1	1	1	3	2	3	3	2	3	3	2	3	2	3	1	3	2	2	2	3	2	3	3	3	3	1	2	2	NA	3	1	3	3	3	NA
1_244186920	1	165.64	2	3	2	2	2	2	2	2	2	2	3	2	1	1	1	3	2	3	3	2	3	3	2	3	2	3	1	3	2	2	2	3	2	3	3	3	3	1	2	2	NA	3	1	3	3	3	NA
1_244276319	1	165.71	2	3	2	2	2	2	2	2	2	2	3	2	1	1	1	3	2	3	3	2	3	3	2	3	2	3	1	3	2	2	2	3	2	3	3	3	3	1	2	2	NA	3	1	3	3	3	3
1_244696274	1	166.06	2	3	2	2	2	2	2	2	2	2	3	2	1	1	1	3	2	3	3	2	3	3	2	3	2	3	1	3	2	2	2	3	2	3	3	3	3	1	2	2	NA	3	1	3	3	3	3
1_245905523	1	167.01	2	3	2	2	2	2	2	2	2	2	3	2	1	1	1	3	2	3	3	2	3	3	2	3	2	3	1	3	2	2	2	3	2	3	3	3	3	1	2	2	3	3	1	3	3	3	3
1_247711280	1	168.4	2	3	NA	2	2	2	2	2	2	2	3	2	1	1	1	3	2	3	3	2	3	3	2	3	2	3	1	3	2	2	2	3	2	3	3	3	3	1	2	2	3	3	1	3	3	3	3
1_248696562	1	169.2	2	3	3	2	2	2	2	2	2	2	3	2	1	1	1	3	2	3	3	2	3	3	2	3	2	3	1	3	2	2	2	3	2	3	3	3	3	1	2	2	3	3	1	3	3	3	3
1_248787782	1	169.28	2	3	3	2	2	2	2	2	2	2	3	2	1	1	1	3	2	3	3	2	3	3	2	3	2	3	1	3	2	2	2	3	2	3	3	3	3	1	2	2	3	3	1	3	3	3	3
1_248961252	1	169.42	2	3	3	2	2	2	2	2	2	2	3	2	1	1	1	3	2	3	3	2	3	3	2	3	2	3	1	3	2	2	2	3	2	3	3	3	3	1	2	2	3	3	1	3	3	3	3
1_249237559	1	169.66	2	3	3	2	2	2	2	2	2	2	3	2	1	1	1	3	2	3	3	2	3	3	2	3	2	3	1	3	2	2	2	3	2	3	3	3	3	1	2	2	3	3	1	3	3	NA	3
1_249909348	1	170.25	2	3	3	2	2	2	2	2	2	2	3	2	1	1	1	3	2	3	3	2	3	3	2	3	2	3	1	3	2	2	2	3	2	3	3	3	3	1	2	2	3	3	1	3	3	NA	3
1_250426861	1	170.71	2	3	3	2	2	2	2	2	2	2	3	2	1	1	1	3	2	3	3	2	3	3	2	3	2	3	1	3	2	2	2	3	2	3	3	3	3	1	2	2	3	3	1	3	3	2	3
1_251013948	1	171.24	2	3	3	2	2	2	2	2	2	2	3	2	1	1	1	3	2	3	3	2	3	3	2	3	2	3	1	3	2	2	2	3	2	3	3	3	3	1	2	2	3	3	1	3	3	2	3
1_251801484	1	171.94	2	3	3	2	2	2	2	2	2	2	3	2	1	1	NA	3	2	3	3	2	3	3	2	3	2	3	1	3	2	2	2	3	2	3	3	3	3	1	2	2	3	3	1	3	3	2	3
1_252150806	1	172.24	2	3	3	2	2	2	2	2	2	2	3	2	1	1	NA	3	2	3	3	2	3	3	2	3	2	3	1	3	2	2	2	3	2	3	3	3	3	1	2	2	3	NA	1	3	3	2	3
1_252326800	1	172.39	2	3	3	2	2	2	2	2	2	2	3	2	1	1	NA	3	2	3	3	2	3	3	2	3	2	3	1	3	2	2	2	3	2	3	3	3	3	1	2	2	3	NA	1	3	3	2	3
1_252427906	1	172.47	2	3	3	2	2	2	2	2	2	2	3	2	1	1	NA	3	2	3	3	2	3	3	2	3	2	3	1	3	2	2	2	3	2	3	3	3	3	1	2	2	3	NA	1	3	3	2	3
1_252558062	1	172.58	2	3	3	2	2	2	2	2	2	2	3	2	1	1	NA	3	2	3	NA	2	3	3	2	3	2	3	1	3	2	2	2	3	2	3	3	3	3	1	2	2	3	NA	1	3	3	2	3
1_252654458	1	172.65	NA	3	3	2	2	2	2	2	2	2	3	2	1	1	NA	3	2	3	2	2	3	3	2	3	2	3	1	3	2	2	2	3	2	3	3	3	3	1	2	2	3	NA	1	3	3	2	3
1_252766180	1	172.74	NA	3	3	2	2	2	2	2	2	2	3	2	1	1	NA	3	2	3	2	2	3	3	2	3	2	3	1	3	2	2	2	3	2	3	3	3	3	1	2	2	3	NA	1	3	3	2	3
1_253118163	1	173.02	NA	3	3	2	2	2	2	2	2	2	3	2	1	1	NA	3	2	3	2	2	3	3	2	3	2	3	1	3	2	2	2	3	2	3	3	3	3	1	2	2	3	NA	1	3	3	2	3
1_253497900	1	173.29	3	3	3	2	2	2	2	2	2	2	3	2	1	1	NA	3	2	3	2	2	3	3	2	3	2	3	1	3	2	2	2	3	2	3	3	3	3	1	2	2	3	1	1	3	3	2	3
1_254621362	1	174.03	3	3	3	2	2	2	2	2	2	2	3	2	1	1	NA	3	2	3	2	2	3	3	2	3	2	3	1	3	2	2	2	3	2	3	3	3	3	1	2	2	3	1	NA	3	3	2	3
1_255820600	1	174.67	3	3	3	2	2	2	2	2	2	2	3	2	1	1	3	3	2	3	2	2	3	3	2	3	2	3	1	3	2	2	2	3	2	3	3	3	3	1	2	2	3	1	NA	3	3	2	3
1_256009379	1	174.77	3	3	3	2	2	2	2	2	2	2	3	2	1	1	3	3	2	3	2	2	3	3	2	3	2	3	1	3	2	2	2	3	2	3	3	3	3	1	2	2	3	1	3	3	3	2	3
1_256307550	1	174.91	3	3	3	2	2	2	2	2	2	2	3	2	1	1	3	3	2	3	2	2	3	3	2	3	2	3	1	3	2	2	2	3	NA	3	3	3	3	1	2	2	3	1	3	3	3	2	3
1_257182988	1	175.32	3	3	3	2	2	2	2	2	2	2	3	2	1	1	3	3	2	3	2	2	3	3	2	3	2	3	1	3	2	2	2	3	NA	3	3	3	3	1	2	2	3	1	3	3	3	2	3
1_258115066	1	175.79	3	3	3	2	2	2	2	2	2	2	3	2	1	1	3	3	2	3	2	2	3	3	2	3	2	3	1	3	2	2	2	3	3	3	3	3	3	1	2	2	3	1	3	3	3	2	3
1_258510416	1	176.01	3	3	3	2	2	2	2	2	2	2	3	2	1	1	3	3	2	3	2	2	3	3	2	3	2	3	1	3	2	2	2	3	3	3	3	3	3	1	2	2	3	1	3	3	3	2	3
1_258632722	1	176.09	3	3	3	2	2	2	2	2	2	2	3	2	1	1	3	3	2	3	2	2	3	3	2	3	2	3	1	3	2	2	2	3	3	3	3	3	3	1	2	2	3	1	3	3	3	2	3
1_258708471	1	176.13	3	3	3	2	2	2	2	2	2	2	3	2	1	1	3	3	2	3	2	2	3	3	2	3	2	3	1	3	2	2	2	3	3	3	3	3	3	1	2	2	3	1	3	3	3	2	3
1_258722012	1	176.14	3	3	3	2	2	2	2	2	2	2	3	2	1	NA	3	3	2	3	2	2	3	3	2	3	2	3	1	3	2	2	2	3	3	3	3	3	3	1	2	2	3	1	3	3	3	2	3
1_259006458	1	176.31	3	3	3	2	2	2	2	2	2	2	3	2	1	3	3	3	2	3	2	2	3	3	2	3	2	3	1	3	2	2	2	3	3	3	3	3	NA	1	2	2	3	1	3	3	NA	2	3
1_259413077	1	176.58	3	3	3	2	2	2	2	2	2	2	3	2	1	3	3	3	2	3	2	2	3	3	2	3	2	3	1	3	2	2	2	3	3	3	3	3	NA	1	2	2	3	1	3	3	NA	2	3
1_259854082	1	176.9	3	3	3	2	2	2	2	2	2	2	3	2	1	3	3	3	2	3	2	2	3	3	2	3	2	3	1	3	2	2	2	3	3	3	3	3	NA	1	2	2	3	1	3	3	NA	2	3
1_260354760	1	177.3	3	3	3	2	2	2	2	2	2	2	3	2	1	NA	3	3	2	3	2	2	3	3	2	3	2	3	1	3	2	2	2	3	3	3	3	3	NA	1	2	2	3	1	3	3	NA	2	3
1_260787044	1	177.68	3	3	3	2	2	2	2	2	2	2	3	2	1	1	3	3	2	3	2	2	3	3	2	3	2	3	1	3	2	2	2	3	3	3	3	3	NA	1	2	2	3	1	3	3	NA	2	3
1_261054198	1	177.93	3	3	3	2	2	NA	2	2	2	2	3	2	1	1	3	3	2	3	2	2	3	3	2	3	2	3	1	3	2	2	2	3	3	3	3	3	NA	1	2	2	3	1	3	3	NA	2	3
1_261217232	1	178.09	3	3	3	2	2	3	2	2	2	2	3	2	1	1	3	3	2	3	2	2	3	3	2	3	2	3	1	3	2	2	2	3	3	3	3	3	NA	1	2	2	3	1	3	3	NA	2	3
1_261351502	1	178.23	3	3	3	2	2	3	2	2	2	2	3	2	1	1	3	3	2	3	2	2	3	3	2	3	2	3	1	3	2	2	2	3	3	3	3	3	NA	1	2	2	3	1	3	3	NA	2	3
1_261858980	1	178.76	3	3	3	2	2	3	2	2	2	2	3	2	1	1	3	3	2	3	2	2	3	3	2	3	2	3	1	3	2	2	2	3	3	3	3	3	NA	1	2	2	3	1	3	3	2	2	3
1_262381893	1	179.35	3	3	3	2	2	3	2	2	2	2	3	2	1	1	3	3	2	3	2	2	3	3	2	3	2	3	1	3	2	2	2	3	3	3	3	3	NA	1	2	2	3	1	3	3	2	2	3
1_262475876	1	179.46	3	3	3	2	2	3	2	2	2	2	3	2	1	1	3	3	2	NA	2	2	3	3	2	3	2	3	1	3	2	2	2	3	3	3	3	3	NA	1	2	2	3	1	3	3	2	2	3
1_262553068	1	179.55	3	3	3	2	2	3	2	2	2	2	3	2	1	1	3	3	2	NA	2	2	3	3	2	3	2	3	1	3	2	2	2	3	3	3	3	3	NA	1	2	2	3	1	3	3	2	2	3
1_262773497	1	179.81	3	3	3	2	2	3	2	2	2	2	3	2	1	1	3	3	2	1	2	2	3	3	2	3	2	3	1	3	2	2	2	3	3	3	3	3	1	1	2	2	3	1	3	3	2	2	3
1_264052641	1	181.34	3	3	3	2	2	3	2	2	2	2	3	2	1	1	3	3	2	1	2	2	3	3	2	3	2	3	1	3	2	2	2	3	3	3	3	3	1	1	2	2	3	1	3	3	2	2	3
1_265236208	1	182.67	3	3	3	2	2	3	2	2	2	2	3	2	1	1	3	3	2	1	2	2	3	3	2	3	2	3	1	3	2	2	2	3	3	3	3	3	1	1	2	2	3	1	3	3	2	2	3
1_265400150	1	182.84	3	3	3	2	2	3	2	2	2	2	3	2	1	1	3	3	2	1	2	2	3	3	2	3	2	3	1	3	2	2	2	3	3	3	3	3	NA	1	2	2	3	1	3	3	2	2	3
1_265464272	1	182.91	3	3	3	2	2	3	2	2	2	2	3	2	1	1	3	3	2	1	2	2	3	3	2	3	2	3	1	3	2	2	2	3	3	3	3	3	NA	1	2	2	3	1	3	3	2	2	3
1_265489208	1	182.93	3	3	3	2	2	3	2	2	2	2	3	2	1	1	3	3	2	NA	2	2	3	3	2	3	2	3	1	3	2	2	2	3	3	3	3	3	NA	1	2	2	3	1	3	3	2	2	3
1_265496052	1	182.94	3	3	3	2	2	3	2	2	2	2	3	2	1	1	3	3	2	NA	2	2	3	3	2	3	2	3	1	3	2	2	2	3	3	3	3	3	3	1	2	2	3	1	3	3	2	2	3
1_265558982	1	183	3	3	3	2	2	3	2	2	2	2	3	2	1	1	3	3	2	3	2	2	3	3	2	3	2	3	1	3	2	2	2	3	3	3	3	3	3	1	2	2	3	1	3	3	2	2	3
1_265804634	1	183.25	3	3	3	2	2	3	2	2	2	2	3	2	1	1	3	3	2	3	2	2	3	3	2	3	2	3	1	3	2	2	2	3	3	3	3	3	3	1	2	2	3	1	3	3	2	2	3
1_266877888	1	184.23	3	3	3	2	2	3	2	2	2	2	3	2	1	1	3	3	2	3	2	2	3	3	2	3	2	3	1	3	2	2	2	3	3	3	3	3	3	1	2	2	3	1	3	3	2	2	3
1_267811169	1	185.02	3	3	3	2	2	3	2	2	2	2	3	2	1	1	3	3	2	3	2	2	3	3	2	3	2	3	1	3	2	2	2	3	3	3	3	3	3	1	2	2	3	1	3	3	2	2	3
1_267922595	1	185.11	3	3	3	2	2	3	2	2	2	2	3	2	1	1	3	3	2	3	2	2	3	3	2	3	NA	3	1	3	2	2	2	3	3	3	3	3	3	1	2	2	3	1	3	3	2	2	3
1_268025282	1	185.19	3	3	3	2	2	3	2	2	2	2	3	2	1	1	3	3	2	3	2	2	3	3	2	3	NA	3	1	3	2	2	2	3	3	3	3	3	3	1	2	2	3	1	3	3	2	2	3
1_268157786	1	185.3	3	3	3	2	2	3	2	2	2	2	3	2	1	1	3	3	2	3	2	2	3	3	2	3	NA	3	1	3	2	2	2	3	3	3	3	3	3	1	2	2	3	1	3	3	2	2	3
1_268521220	1	185.6	3	3	3	2	2	3	2	2	2	2	3	2	1	NA	3	3	2	3	2	2	3	3	2	3	NA	3	1	3	2	2	2	3	3	3	3	3	3	1	2	2	3	1	3	3	2	2	3
1_269004661	1	186	3	3	3	2	2	3	2	2	2	2	3	2	1	NA	3	3	2	3	2	2	3	3	2	3	NA	3	1	3	2	2	2	3	3	3	NA	3	3	1	2	2	3	1	3	3	2	2	3
1_269454494	1	186.39	3	3	3	2	2	3	2	2	2	2	3	2	1	NA	3	3	2	3	2	2	3	3	2	3	3	3	1	3	2	2	2	3	3	3	NA	3	3	1	2	2	3	1	3	3	2	2	3
1_269757108	1	186.66	3	3	3	2	2	3	2	2	2	2	3	2	1	NA	3	3	2	3	2	2	3	3	2	3	3	3	1	3	2	2	2	3	3	3	NA	3	3	1	2	2	3	1	3	3	2	2	3
1_270074883	1	186.96	3	3	3	2	2	3	2	2	2	2	3	2	1	NA	3	3	2	3	2	2	3	3	2	3	3	3	1	3	2	2	2	3	3	3	NA	3	3	1	2	2	3	1	3	3	2	2	3
1_270415622	1	187.29	3	3	3	2	2	3	2	2	2	2	3	2	1	NA	3	3	2	3	2	2	3	3	2	3	3	3	1	3	2	2	2	3	3	3	NA	3	3	1	2	2	3	1	3	3	2	2	3
1_270524142	1	187.4	3	3	3	2	2	3	2	2	2	2	3	2	1	NA	3	3	2	3	2	2	3	3	2	3	3	3	1	3	2	2	2	3	3	3	NA	3	3	1	2	2	3	1	3	3	2	2	3
1_270572286	1	187.44	3	3	3	2	2	3	2	2	2	2	3	2	1	NA	3	3	2	3	2	2	3	3	2	3	3	3	1	3	2	2	2	3	3	3	2	3	3	1	2	2	3	1	3	3	2	2	3
1_270638830	1	187.51	3	3	3	2	2	3	2	2	2	2	3	2	1	NA	3	3	2	3	2	2	3	3	2	3	3	3	1	3	2	2	2	3	3	3	2	3	3	1	2	2	3	1	3	3	2	2	3
1_270804038	1	187.68	3	3	3	2	2	3	2	2	2	2	3	2	1	3	3	3	2	3	2	2	3	3	2	3	3	3	1	3	2	2	2	3	3	3	2	3	3	1	2	2	3	1	3	3	2	2	3
1_270938292	1	187.82	3	3	3	2	2	3	2	2	2	2	3	2	1	3	3	3	2	3	2	2	3	3	2	3	3	3	1	3	2	2	2	3	3	3	2	3	3	1	2	2	3	1	3	3	2	2	3
1_271927242	1	188.92	3	3	3	2	2	3	2	2	2	2	3	2	1	3	3	3	2	3	2	2	3	3	2	3	3	3	1	3	2	2	2	3	3	3	2	3	3	1	2	2	3	1	3	3	2	2	3
1_272908520	1	190.04	3	3	3	2	2	3	2	2	2	2	3	2	1	3	3	3	2	3	2	2	3	3	2	3	3	3	1	3	2	2	2	3	3	3	2	3	3	1	2	2	3	1	3	3	2	2	3
1_272909458	1	190.04	3	3	3	2	2	3	2	2	2	2	3	2	1	3	3	3	2	3	2	2	3	3	2	3	3	3	1	3	2	2	2	3	3	3	NA	3	3	1	2	2	3	1	3	3	2	2	3
1_273122206	1	190.28	3	3	3	2	2	3	2	2	2	2	3	NA	1	3	3	3	2	3	2	2	3	3	2	3	3	3	1	3	2	2	2	3	3	3	NA	3	3	1	2	2	3	1	3	3	2	2	3
1_273655210	1	190.86	3	3	3	2	2	3	2	2	2	2	3	3	1	3	3	3	2	3	2	2	3	3	2	3	3	3	1	3	2	2	2	3	3	3	NA	3	3	1	2	2	3	1	3	3	2	2	3
1_274221636	1	191.44	3	3	3	2	2	3	2	2	2	2	3	3	1	3	3	3	2	3	2	2	3	3	2	3	3	3	1	3	2	2	2	3	3	3	3	3	3	1	2	2	3	1	3	3	2	2	3
1_274512276	1	191.72	3	3	3	2	2	3	2	2	NA	2	3	3	1	3	3	3	2	3	2	2	3	3	2	3	3	3	1	3	2	2	2	3	3	3	3	3	3	1	2	2	3	1	3	3	2	2	3
1_274713394	1	191.9	3	3	3	2	2	3	2	2	3	2	3	3	1	3	3	3	2	3	2	2	3	3	2	3	3	3	1	3	2	2	2	3	3	3	3	3	3	1	2	2	3	1	3	3	2	2	3
1_275412422	1	192.5	3	3	3	2	2	3	2	2	3	2	3	3	1	3	3	3	2	3	2	2	3	3	2	3	3	3	1	3	2	2	2	3	3	3	3	3	3	1	2	2	3	1	3	3	2	2	3
1_276423362	1	193.24	3	3	3	2	2	3	2	2	3	2	3	3	1	3	3	3	2	3	2	2	3	3	2	3	3	3	1	3	2	2	2	3	3	3	3	3	3	1	2	2	3	1	3	3	2	2	3
1_277011566	1	193.62	3	3	3	2	2	3	2	2	3	2	3	3	1	3	3	3	2	NA	2	2	3	3	2	3	3	3	1	3	2	2	2	3	3	3	3	3	3	1	2	2	3	1	3	3	2	2	3
1_277270086	1	193.78	3	3	3	2	2	3	2	2	3	2	3	3	1	3	3	3	2	NA	2	2	3	3	2	3	3	3	1	3	2	2	2	3	3	3	3	3	3	1	2	2	3	1	3	3	2	2	3
1_277425212	1	193.87	3	3	3	2	2	3	2	2	3	2	3	3	1	3	3	3	2	NA	2	2	3	3	2	3	3	3	1	3	2	2	2	3	3	3	3	3	3	1	2	2	3	1	3	3	2	2	3
1_278054704	1	194.23	3	3	3	2	2	3	2	2	3	2	3	3	1	3	3	3	2	1	2	2	3	3	2	3	3	3	1	3	2	2	2	3	3	3	3	3	3	1	2	2	3	1	3	3	2	2	3
1_279364610	1	195.03	3	3	3	2	2	3	2	2	3	2	3	3	1	3	3	3	2	1	2	2	3	3	2	3	3	3	1	3	2	2	2	3	3	3	3	3	3	1	2	2	3	1	3	3	2	2	3
1_280086476	1	195.55	3	3	3	2	2	3	2	2	3	2	3	3	1	3	3	3	2	1	2	2	3	3	2	3	3	3	1	3	2	2	2	3	3	3	3	3	3	1	2	2	3	1	3	3	2	2	3
1_280124407	1	195.58	3	3	3	2	2	3	2	2	3	2	3	3	1	3	3	3	2	1	2	2	3	3	2	3	3	3	1	3	2	2	2	3	3	3	3	3	3	1	2	2	3	1	3	3	2	2	3
1_280299021	1	195.73	3	3	3	2	2	3	2	2	3	2	3	3	1	3	3	3	2	1	2	2	3	3	2	3	3	3	1	3	2	2	2	3	3	3	3	3	3	1	2	2	3	1	3	3	2	2	3
1_280639414	1	196.02	3	3	3	2	2	3	2	2	3	2	3	3	1	3	3	3	2	1	2	2	3	3	2	3	3	3	1	3	2	2	2	3	3	3	3	3	3	1	2	2	3	1	3	3	2	2	3
1_280913332	1	196.28	3	3	3	2	2	3	2	2	3	2	3	3	1	3	3	3	2	1	2	2	3	3	2	3	3	3	1	3	2	2	2	3	3	NA	3	3	3	1	2	2	3	1	3	3	2	2	3
1_281058928	1	196.43	3	3	3	2	2	3	2	2	3	2	3	3	1	3	3	3	2	1	2	2	3	3	2	3	3	3	1	3	2	2	2	3	3	NA	3	3	3	1	2	2	3	1	3	3	2	2	3
1_281109226	1	196.48	3	3	3	2	2	3	2	2	3	2	3	3	1	3	3	3	2	1	2	2	3	3	2	3	3	3	1	3	2	2	2	3	3	1	3	3	3	1	2	2	3	1	3	3	2	2	3
1_281187875	1	196.56	3	3	3	2	2	3	2	2	3	2	3	3	1	3	3	3	2	1	2	2	3	3	2	3	3	3	1	3	2	2	2	3	3	1	3	3	3	1	2	2	3	1	3	3	2	2	3
1_281271264	1	196.65	3	3	3	2	2	3	2	2	3	2	3	3	1	3	3	3	2	1	2	2	3	3	2	3	3	3	1	3	2	2	2	3	3	1	3	3	3	1	2	2	3	1	3	3	2	2	3
1_281277180	1	196.66	3	3	3	2	2	3	2	2	3	2	3	3	1	3	3	3	2	1	2	2	3	3	2	3	3	3	1	3	2	2	2	3	3	1	3	3	3	1	2	2	3	1	3	3	2	2	3
1_281279508	1	196.66	3	3	3	2	2	3	2	2	3	2	3	3	1	3	3	3	2	1	2	2	3	3	2	3	3	3	1	3	2	2	2	3	3	1	3	3	3	1	2	2	3	1	3	3	2	2	3
1_281823115	1	197.28	3	3	3	2	2	3	2	2	3	2	3	3	1	3	3	3	2	1	2	2	3	3	2	3	3	3	1	3	2	2	2	3	3	1	3	3	3	1	2	2	3	1	3	3	2	2	3
1_283008229	1	198.86	3	3	3	2	2	3	2	2	3	2	3	3	1	3	3	3	2	1	2	2	3	3	2	3	3	3	1	3	2	2	2	3	3	1	3	3	3	1	2	2	3	1	3	3	2	2	3
1_283866929	1	200.15	3	3	3	2	2	3	2	2	3	2	3	3	1	3	3	3	2	1	2	2	3	3	2	3	3	3	1	3	2	2	2	3	3	1	3	3	3	1	2	2	3	1	3	3	2	2	3
1_284130080	1	200.56	3	3	3	2	2	3	2	2	3	2	3	3	1	3	3	3	2	1	2	2	3	3	2	3	3	3	1	3	2	2	2	3	3	1	3	3	3	1	2	2	3	1	3	3	2	2	3
1_284320683	1	200.87	3	3	3	2	2	3	2	2	3	2	3	3	1	3	3	3	2	1	2	2	3	3	2	3	3	3	1	3	2	2	2	3	3	1	3	3	3	1	2	2	3	NA	3	3	2	2	3
1_284488135	1	201.13	3	3	3	2	2	3	2	2	3	2	3	3	1	3	3	3	2	1	2	2	3	3	2	3	3	3	1	3	2	2	2	3	3	1	3	3	3	1	2	2	3	NA	3	3	2	2	3
1_284632484	1	201.36	3	3	3	2	2	3	2	2	3	2	NA	3	1	3	3	3	2	1	2	2	3	3	2	3	3	3	1	3	2	2	2	3	3	1	3	3	3	1	2	2	3	NA	3	3	2	2	3
1_284752839	1	201.56	3	3	3	2	2	3	2	2	3	2	NA	3	1	3	3	3	2	1	2	2	3	3	NA	3	3	3	1	3	2	2	2	3	3	1	3	3	3	1	2	2	3	NA	3	3	2	2	3
1_284931384	1	201.84	3	3	3	2	2	3	2	2	3	2	NA	3	1	3	3	3	2	1	2	2	3	3	NA	3	3	3	1	3	2	2	2	3	3	1	3	3	3	1	2	2	3	NA	3	3	2	2	3
1_285115724	1	202.14	3	3	3	2	2	3	2	2	3	2	2	3	1	3	3	3	2	1	2	2	3	3	NA	3	3	3	1	3	2	2	2	3	3	1	3	3	3	1	2	2	3	NA	3	3	2	2	3
1_285121543	1	202.15	3	3	3	2	2	3	2	2	3	2	2	3	1	3	3	3	2	1	2	2	3	3	NA	3	3	3	1	3	2	2	2	3	3	1	3	3	3	1	2	2	3	3	3	3	2	2	3
1_285185486	1	202.25	3	3	3	2	2	3	2	2	3	2	2	3	1	3	3	3	2	1	2	2	3	3	NA	3	3	3	1	3	2	2	2	3	3	1	3	3	3	1	2	2	3	3	3	3	2	2	3
1_285250076	1	202.36	3	3	3	2	2	3	2	2	3	2	2	3	1	NA	3	3	2	1	2	2	3	3	NA	3	3	3	1	3	2	2	2	3	3	1	3	3	3	1	2	2	3	3	3	3	2	2	3
1_285274788	1	202.4	3	3	3	2	2	3	2	2	3	2	2	3	1	NA	3	3	2	1	2	2	3	3	NA	3	3	3	1	3	2	2	2	3	3	1	3	3	3	1	2	2	3	3	3	3	2	2	3
1_285616958	1	202.95	3	3	3	2	2	3	2	2	3	2	2	3	1	NA	3	3	2	1	2	2	3	3	NA	3	3	3	1	3	2	2	2	3	3	1	3	3	3	1	2	2	3	3	3	3	2	2	3
1_286105811	1	203.73	3	3	3	2	2	3	2	2	3	2	2	3	1	NA	3	3	2	1	2	2	3	3	NA	3	3	3	1	3	2	2	2	3	3	1	3	3	3	1	2	2	3	3	3	3	2	2	3
1_286296706	1	204.03	3	3	3	2	2	3	2	2	3	2	2	3	1	NA	3	3	2	1	2	2	3	3	NA	3	3	3	1	3	2	2	2	3	NA	1	3	3	3	1	2	2	3	3	3	3	2	2	3
1_286327920	1	204.08	3	3	3	2	2	3	2	2	3	2	2	3	1	NA	3	3	2	1	2	2	3	3	NA	3	3	3	1	3	2	2	2	3	NA	1	3	3	3	1	2	2	3	3	3	3	2	2	3
1_286340292	1	204.1	3	3	3	2	2	3	2	2	3	2	2	3	1	NA	3	3	2	1	2	2	3	3	NA	3	3	3	1	3	2	2	2	3	NA	1	3	3	3	1	2	2	3	3	3	3	2	2	3
1_286602580	1	204.51	3	3	3	2	2	3	2	2	3	2	2	3	1	1	3	3	2	1	2	2	3	3	NA	3	3	3	1	3	2	2	2	3	NA	1	3	3	3	1	2	2	3	3	3	3	2	2	3
1_286863556	1	204.92	3	3	3	2	2	3	2	2	3	2	2	3	1	1	3	3	2	1	2	2	3	3	NA	3	3	3	1	3	2	2	2	3	NA	1	3	3	3	1	2	2	3	3	3	3	2	2	3
1_286918097	1	205.01	3	3	3	2	2	3	2	2	3	2	2	3	1	1	3	3	2	1	2	2	3	3	NA	3	3	3	1	3	2	2	2	3	NA	1	3	3	3	1	2	2	3	3	3	3	2	2	3
1_286972676	1	205.09	3	3	3	2	2	3	2	2	3	2	2	3	1	1	3	3	2	1	2	2	3	3	NA	3	3	3	1	3	2	2	2	3	NA	1	3	3	3	1	2	2	3	3	3	3	2	2	3
1_287255710	1	205.53	3	3	3	2	2	3	2	2	3	2	2	3	1	1	3	3	2	1	2	2	3	3	NA	3	3	3	1	3	2	2	2	3	NA	1	3	3	3	1	2	2	3	NA	3	3	2	2	3
1_287864283	1	206.46	3	3	3	2	2	3	2	2	3	2	2	3	1	1	3	3	2	1	2	2	3	3	NA	3	3	3	1	3	2	2	2	3	2	1	3	3	3	1	2	2	3	NA	3	3	2	2	3
1_288463060	1	207.37	3	3	3	2	2	3	2	2	3	2	2	3	1	1	3	3	2	1	2	2	3	3	NA	3	3	3	1	3	2	2	2	3	2	1	3	3	3	1	2	2	3	NA	3	3	2	2	3
1_289108208	1	208.35	3	3	3	2	2	3	2	2	3	2	2	3	1	1	3	3	2	1	2	2	3	3	3	3	3	3	1	3	2	2	2	3	2	1	3	3	3	1	2	2	3	NA	3	3	2	2	3
1_289543256	1	209	3	3	3	2	2	3	2	2	3	2	2	3	1	1	3	3	2	1	2	2	3	3	3	3	3	3	1	3	2	2	2	3	2	1	3	3	3	1	2	2	3	NA	3	3	2	2	3
1_289613123	1	209.11	3	3	3	2	2	3	2	2	3	2	2	3	1	1	3	3	2	1	2	2	3	3	3	3	3	3	1	3	2	2	2	3	2	1	3	3	3	1	2	2	3	NA	3	3	2	2	3
1_289625576	1	209.13	3	3	3	2	2	3	2	2	3	2	2	3	1	1	3	3	2	1	2	2	3	3	3	3	3	3	1	3	2	2	2	3	2	1	3	3	3	1	2	2	3	NA	3	3	2	2	3
1_289785380	1	209.37	3	3	3	2	2	3	2	2	3	2	2	3	1	1	3	3	2	1	2	2	3	3	3	3	3	3	1	3	2	2	2	3	NA	1	3	3	3	1	2	2	3	NA	3	3	2	2	3
1_289939544	1	209.6	3	3	3	2	2	3	2	2	3	2	2	3	1	1	3	3	2	1	2	2	3	3	3	3	3	3	1	3	2	2	2	3	NA	1	3	3	3	1	2	2	3	1	3	3	2	2	3
1_290005448	1	209.7	3	3	NA	2	2	3	2	2	3	2	2	3	1	1	3	3	2	1	2	2	3	3	3	3	3	3	1	3	2	2	2	3	NA	1	3	3	3	1	2	2	3	1	3	3	2	2	3
1_290111934	1	209.86	3	3	NA	2	2	3	2	2	3	2	2	3	1	1	3	3	2	1	2	2	3	3	3	3	3	3	1	3	2	2	2	3	NA	1	3	3	3	1	2	2	3	1	3	3	2	2	3
1_290304986	1	210.15	3	3	NA	2	2	3	2	2	3	2	2	3	1	1	3	3	2	1	2	2	3	3	3	3	3	3	1	3	2	2	2	3	NA	1	3	3	3	1	2	2	3	1	3	3	2	2	3
1_290464297	1	210.39	3	3	2	2	2	3	2	2	3	2	2	3	1	1	3	3	2	1	2	2	3	3	3	3	3	3	1	3	2	2	2	3	NA	1	3	3	3	1	2	2	3	1	3	3	2	2	3
1_290639091	1	210.65	3	3	2	2	2	3	2	2	3	2	2	3	1	1	3	3	2	1	2	NA	3	3	3	3	3	3	1	3	2	2	2	3	NA	1	3	3	3	1	2	2	3	1	3	3	2	2	3
1_290816291	1	210.92	3	3	2	2	2	3	2	2	3	2	2	3	1	1	3	3	2	1	2	NA	3	3	3	3	3	3	1	3	2	2	2	3	NA	1	3	3	3	1	2	2	3	1	3	3	2	2	3
1_290876367	1	211.01	3	3	2	2	2	3	2	2	3	2	2	3	1	1	3	3	2	1	2	NA	3	3	3	3	3	3	1	3	2	2	2	3	NA	1	3	3	3	1	2	2	3	1	3	3	2	2	3
1_290935506	1	211.09	3	3	2	2	2	3	2	2	3	2	2	3	1	1	3	3	2	1	2	NA	3	3	3	3	3	3	1	3	2	2	2	3	NA	1	3	3	3	1	2	2	3	1	3	3	2	2	3
1_290943858	1	211.11	3	3	2	2	2	3	2	2	3	2	2	3	1	1	3	3	2	1	2	NA	3	3	3	3	3	3	1	3	2	2	2	3	NA	1	3	3	3	1	2	2	3	1	3	3	2	2	3
1_291075755	1	211.3	3	3	2	2	2	3	2	2	3	2	2	3	1	1	3	3	2	1	2	NA	3	3	3	3	3	3	1	3	2	2	2	3	NA	1	3	3	3	1	2	2	3	1	3	3	2	2	3
1_291270407	1	211.59	3	3	2	2	2	3	2	2	3	2	2	3	1	1	3	3	2	1	2	NA	3	3	3	3	3	3	1	3	2	2	2	3	NA	1	3	3	3	1	NA	2	3	1	3	3	2	2	3
1_291345358	1	211.71	3	3	2	2	2	3	2	2	3	2	2	3	1	1	3	3	2	1	2	NA	3	3	3	3	3	3	1	3	2	2	2	3	NA	1	3	3	3	1	NA	2	3	1	3	3	2	2	3
1_291438174	1	211.84	3	3	2	2	2	3	2	2	3	2	2	3	1	1	3	3	2	1	2	NA	3	3	3	3	3	3	1	3	2	2	2	3	NA	1	3	3	3	1	NA	2	3	1	3	3	2	2	3
1_291606004	1	212.09	3	3	2	2	2	3	2	2	3	2	2	3	1	NA	3	3	2	1	2	NA	3	3	3	3	3	3	1	3	2	2	2	3	NA	1	3	3	3	1	NA	2	3	1	3	3	2	2	3
1_291764228	1	212.33	3	3	2	2	2	3	2	2	3	2	2	3	1	NA	3	3	2	1	2	3	3	3	3	3	3	3	1	3	2	2	2	3	NA	1	3	3	3	1	NA	2	3	1	3	3	2	2	3
1_291944958	1	212.59	3	3	2	2	2	3	2	2	3	2	2	3	1	3	3	3	2	1	2	3	3	3	3	3	3	3	1	3	2	2	2	3	NA	1	3	3	3	1	NA	2	3	1	3	3	2	2	3
1_292101384	1	212.83	3	3	2	2	2	3	2	2	3	2	2	3	1	3	3	3	2	1	2	3	3	3	3	3	3	3	1	3	2	2	2	3	3	1	3	3	3	1	3	2	3	1	3	3	2	2	3
1_292154509	1	212.9	3	3	2	2	2	3	2	2	3	2	2	3	1	3	3	3	2	1	2	3	3	3	3	3	3	3	1	3	2	2	2	3	3	1	3	3	3	1	3	2	3	1	3	3	2	2	3
1_292226617	1	213.01	3	3	2	2	2	3	2	2	3	2	2	3	1	3	3	3	2	1	2	3	3	3	3	3	3	3	1	3	2	2	2	3	3	1	3	3	3	1	3	2	3	1	3	3	2	2	3
1_292334768	1	213.17	3	3	2	2	2	3	2	2	3	2	2	3	1	3	3	3	2	1	2	3	3	3	3	3	3	3	1	3	2	2	2	3	3	1	3	3	3	1	3	2	3	1	3	3	2	2	3
1_292435638	1	213.32	3	3	2	2	2	3	2	2	3	2	2	3	1	3	3	3	2	1	2	3	3	3	3	3	3	3	1	3	2	2	2	3	3	1	3	3	3	1	3	2	3	1	3	3	2	2	3
1_292652958	1	213.63	3	3	2	2	2	3	2	2	3	2	2	3	1	3	3	3	2	1	2	3	3	3	3	3	3	3	1	3	2	2	2	3	3	1	3	3	3	1	3	2	3	1	3	3	2	2	3
1_292824674	1	213.88	3	3	2	2	2	3	2	2	3	2	2	3	1	3	3	3	2	1	2	3	3	3	3	3	3	3	1	3	2	2	2	3	3	1	3	3	3	1	3	2	3	1	3	3	2	2	3
1_293006539	1	214.14	3	3	2	2	2	3	2	2	3	2	2	3	1	3	3	3	2	1	2	3	3	3	3	3	3	3	1	3	2	2	2	3	3	1	3	3	3	1	3	2	3	1	3	3	2	2	3
1_293582965	1	214.97	3	3	2	2	2	3	2	2	3	2	2	3	1	3	3	3	2	1	2	3	3	3	3	3	3	3	1	3	2	2	2	3	3	1	3	3	3	1	3	2	3	1	3	3	2	2	3
1_294014294	1	215.58	3	3	2	2	2	3	2	2	3	2	2	3	1	3	3	3	2	1	2	3	3	3	3	3	3	3	1	3	2	2	2	3	3	1	3	3	3	1	3	2	3	1	3	3	2	2	3
1_294038290	1	215.62	3	3	2	2	2	3	2	2	3	2	2	3	1	3	3	3	2	1	2	3	3	3	3	3	3	3	1	3	2	2	2	3	3	1	3	3	3	1	3	2	3	1	3	3	2	2	3
1_294041126	1	215.62	3	3	2	2	2	3	2	2	3	2	2	3	1	3	3	3	2	1	2	3	3	3	3	3	3	3	1	3	2	2	2	3	3	1	3	3	3	1	3	2	3	1	3	3	2	2	3
1_294123251	1	215.74	3	3	2	2	2	3	2	2	3	2	2	3	1	3	3	3	2	1	2	3	3	3	3	3	3	3	1	3	2	2	2	3	3	1	3	3	3	NA	3	2	3	1	3	3	2	2	3
1_294466647	1	216.22	3	3	2	2	2	3	2	2	3	2	2	3	1	3	3	3	2	1	2	3	3	3	3	3	3	3	1	3	2	2	2	3	3	1	3	3	3	NA	3	2	3	1	3	3	2	2	3
1_294914666	1	216.86	3	3	2	2	2	3	2	2	3	2	2	3	1	3	3	3	2	1	2	3	3	3	3	3	3	3	1	3	2	2	2	3	3	1	3	3	3	NA	3	2	3	1	3	3	2	2	3
1_295098650	1	217.11	3	3	2	2	2	3	2	2	3	2	2	3	1	3	3	3	2	1	2	3	3	3	3	3	3	3	1	3	2	2	2	3	3	1	3	3	3	NA	3	2	3	1	3	3	2	2	3
1_295344898	1	217.46	3	3	2	2	2	3	2	2	3	2	2	3	1	3	3	3	2	1	2	3	3	3	3	3	3	3	1	3	2	2	2	3	3	1	3	3	3	NA	3	2	3	1	3	3	2	2	3
1_295606886	1	217.83	3	3	2	2	2	3	2	2	3	2	2	3	1	3	3	3	2	1	2	3	3	3	3	3	3	3	1	3	2	2	2	3	3	1	3	3	3	3	3	2	3	1	3	3	2	2	3
1_295695188	1	217.96	3	3	2	2	2	3	2	2	3	2	2	3	1	3	3	3	2	1	2	3	3	3	3	3	3	3	1	3	2	NA	2	3	3	1	3	3	3	3	3	2	3	1	3	3	2	2	3
1_295851558	1	218.18	3	3	2	2	2	3	2	2	3	2	2	3	1	3	3	3	2	1	2	3	3	3	3	3	3	3	1	3	2	NA	2	3	3	1	3	3	3	3	3	2	3	1	3	3	2	2	3
1_295948032	1	218.32	3	3	2	2	2	3	2	2	3	2	2	3	1	3	3	3	2	1	2	3	3	3	3	3	3	3	1	3	2	NA	2	3	3	1	3	3	3	3	3	2	3	1	3	3	2	2	3
1_296003180	1	218.4	3	3	2	2	2	3	2	2	3	2	2	3	1	3	3	3	2	1	2	3	3	3	3	3	3	3	1	3	2	3	2	3	3	1	3	3	3	3	3	2	3	1	3	3	2	2	3
1_296179671	1	218.65	3	3	2	2	2	3	2	2	3	2	2	3	1	3	3	3	2	1	2	3	3	3	3	3	3	3	1	3	2	3	2	3	3	1	3	3	3	3	3	NA	3	1	3	3	2	2	3
1_296315185	1	218.85	3	3	2	2	2	3	2	2	3	2	2	3	1	3	3	3	2	1	2	3	3	3	3	3	3	3	1	NA	2	3	2	3	3	1	3	3	3	3	3	NA	3	1	3	3	2	2	3
1_296403779	1	218.98	3	3	2	2	2	3	2	2	3	2	2	3	1	3	3	3	2	1	2	3	3	3	3	3	3	3	1	NA	2	3	2	3	3	1	3	3	3	3	3	3	3	1	3	3	2	2	3
1_296884581	1	219.69	3	3	2	2	2	3	2	2	3	2	2	3	1	3	3	3	2	1	2	3	3	3	3	3	3	3	1	NA	2	3	2	3	3	1	3	3	3	3	3	3	3	1	3	3	2	2	3
1_297363312	1	220.42	3	3	2	2	2	3	2	2	3	2	2	3	1	3	3	3	2	1	2	3	3	3	3	3	3	3	1	NA	2	3	2	3	3	1	3	3	3	3	3	3	3	1	3	3	2	2	3
1_297533970	1	220.69	3	3	2	2	2	3	2	2	3	2	2	3	1	3	3	3	2	1	2	3	3	3	3	3	3	3	1	NA	2	3	2	3	3	1	3	3	3	3	3	3	3	1	3	3	2	2	3
1_297639893	1	220.85	3	3	2	2	2	3	2	2	3	2	2	3	1	3	3	3	2	1	2	3	3	3	3	3	3	3	1	NA	2	3	2	3	3	1	3	3	3	3	3	3	3	1	3	3	2	2	3
1_297660180	1	220.89	3	3	2	2	2	3	2	2	3	2	2	3	1	3	3	3	2	1	2	3	3	3	3	3	3	3	1	NA	2	3	2	3	3	1	3	3	3	3	3	3	3	1	3	3	2	2	3
1_297737795	1	221.01	3	3	2	2	2	3	2	2	3	2	2	3	1	3	3	3	2	1	2	3	3	3	3	3	3	3	1	NA	2	3	2	3	3	1	3	3	3	3	3	3	3	1	3	3	2	2	3
1_297991425	1	221.42	3	3	2	2	2	3	2	2	3	2	2	3	1	3	3	3	2	1	2	3	3	3	3	3	3	3	1	NA	2	3	2	3	3	1	3	3	3	3	3	3	3	1	3	3	2	2	3
1_298181176	1	221.73	3	3	2	2	2	3	2	2	3	2	2	3	1	3	3	3	2	1	2	3	3	3	3	3	3	3	1	NA	2	3	2	3	3	1	3	3	3	3	3	3	3	1	3	3	2	2	3
1_298262948	1	221.86	3	3	2	2	2	3	2	2	3	2	2	3	1	3	3	3	2	1	2	3	3	3	3	3	3	3	1	NA	2	3	2	3	3	1	3	3	3	3	3	3	3	1	3	3	2	2	3
1_298564865	1	222.36	3	3	2	2	2	3	2	2	3	2	2	3	1	3	3	3	2	1	2	3	3	3	3	3	3	3	1	NA	2	3	NA	3	3	1	3	3	3	3	3	3	3	1	3	3	2	2	3
1_298935886	1	222.99	3	3	2	2	2	3	2	2	3	2	2	3	1	3	3	3	2	1	2	3	3	3	3	3	3	3	1	NA	2	3	NA	3	3	1	3	3	3	3	3	3	3	1	3	3	2	2	3
1_299079041	1	223.23	3	3	2	2	2	3	2	2	3	2	2	3	1	3	3	3	2	1	2	3	3	3	3	3	3	3	1	NA	2	3	NA	3	3	1	3	3	3	3	3	3	3	1	3	3	2	2	3
1_299088349	1	223.24	3	3	2	2	2	3	2	2	3	2	2	3	1	3	3	3	2	1	2	3	3	3	3	3	3	3	1	NA	2	3	1	3	3	1	3	NA	3	3	3	3	3	1	3	3	2	2	3
1_299214433	1	223.45	3	3	2	2	2	3	2	2	3	2	2	3	1	3	3	3	2	1	2	3	3	3	3	3	3	3	1	NA	2	3	1	3	3	1	3	NA	3	3	3	3	3	1	3	3	2	2	3
1_299371489	1	223.72	3	3	2	2	2	3	2	2	3	2	2	3	1	3	3	3	2	1	2	3	3	3	3	3	3	3	1	1	2	3	1	3	3	1	3	NA	3	3	3	3	3	1	3	3	2	2	3
1_299441570	1	223.83	3	3	2	2	2	3	2	2	3	2	2	3	1	3	3	3	2	1	2	3	3	3	3	3	3	3	1	1	2	3	1	3	3	1	3	NA	3	3	3	3	3	1	3	3	2	2	3
1_299493594	1	223.92	3	3	2	2	2	3	2	2	3	2	2	3	1	3	3	3	2	1	2	3	3	3	3	3	3	3	1	1	2	3	1	3	3	1	3	NA	3	3	3	3	3	1	3	3	2	2	3
1_299558476	1	224.03	3	3	2	2	2	3	2	2	3	2	2	3	1	3	3	3	2	1	2	3	3	3	3	3	3	3	1	1	2	3	1	3	3	1	3	NA	3	3	3	3	3	1	3	3	2	2	3
1_299709600	1	224.28	3	3	2	2	2	3	2	2	3	2	2	3	1	3	3	3	2	1	2	3	3	3	3	3	3	3	1	1	2	3	1	3	3	1	3	NA	3	3	3	3	3	1	3	3	2	2	3
1_299937551	1	224.65	3	3	2	2	2	3	2	2	3	2	2	3	1	3	3	3	2	1	2	3	3	3	3	3	3	3	1	1	2	3	1	3	3	1	3	NA	3	3	3	3	3	1	3	3	2	2	3
1_300132240	1	224.97	3	3	2	2	2	3	2	2	3	2	2	3	1	3	3	3	2	1	2	3	3	3	3	3	3	3	1	1	2	3	1	3	3	1	3	NA	3	3	3	3	3	1	3	3	2	2	3
1_300259427	1	225.17	3	3	2	2	2	3	2	2	3	2	2	3	1	3	3	3	2	1	2	3	3	3	3	3	3	3	1	1	2	3	1	3	3	1	3	NA	3	3	3	3	3	1	3	3	2	2	3
1_300413542	1	225.42	3	3	2	2	2	3	2	2	3	2	2	3	1	3	3	3	2	1	2	3	3	3	3	3	3	3	1	1	2	3	NA	3	3	1	3	NA	3	3	3	3	3	1	3	3	2	2	3
1_300509720	1	225.57	3	3	2	2	2	3	2	2	3	2	2	3	1	3	3	3	2	1	2	3	3	3	3	3	3	3	1	1	2	3	NA	3	3	1	3	NA	3	3	3	3	3	1	3	3	2	2	3
1_300564444	1	225.65	3	3	2	2	2	3	2	2	3	2	2	3	1	3	3	3	2	1	2	3	3	3	3	3	3	3	1	1	2	3	NA	3	3	1	3	NA	3	3	3	3	3	1	3	NA	2	2	3
1_300702574	1	225.86	3	3	2	2	2	3	2	2	3	2	2	3	1	3	3	3	2	1	2	3	3	3	3	3	3	3	1	1	2	3	NA	3	3	1	3	1	3	3	3	3	3	1	3	NA	2	2	3
1_300820472	1	226.04	3	3	2	2	2	3	2	2	3	2	2	3	1	3	3	3	NA	1	2	3	3	3	3	3	3	3	1	1	2	3	NA	3	3	1	3	1	3	3	3	3	3	1	3	1	2	2	3
1_300866052	1	226.11	3	3	2	2	2	3	2	2	3	2	2	3	NA	3	3	3	NA	1	2	3	3	3	3	3	3	3	1	1	2	3	NA	3	3	1	3	1	3	3	3	3	3	1	3	1	2	2	3
1_300912196	1	226.18	3	3	2	2	2	3	2	2	3	2	2	3	NA	3	3	3	NA	1	2	3	3	3	3	3	3	NA	1	1	2	3	3	3	3	1	3	1	3	3	3	3	3	1	3	1	2	2	3
1_300953460	1	226.24	3	3	2	2	2	3	2	2	3	2	2	3	NA	3	3	3	NA	1	2	3	3	3	3	3	3	NA	1	1	2	NA	3	3	3	1	3	1	3	3	3	3	3	1	3	1	2	2	3
1_301004178	1	226.32	3	3	2	2	2	3	2	2	3	2	2	3	3	3	3	3	NA	1	2	3	3	3	3	3	3	NA	1	1	2	NA	3	3	3	1	3	1	3	3	3	3	3	1	3	1	2	2	3
1_301066094	1	226.41	3	3	2	2	2	3	2	NA	3	2	2	3	3	3	3	3	NA	1	2	3	3	3	3	3	3	NA	1	1	2	NA	3	3	3	1	3	1	3	3	3	3	3	1	3	1	2	2	3
1_301188566	1	226.58	3	3	2	2	2	3	2	NA	3	2	2	3	3	3	3	3	NA	1	2	3	3	3	3	3	3	NA	1	1	2	NA	3	3	3	1	3	1	3	3	3	3	3	1	3	1	2	2	3
1_301293638	1	226.73	3	3	2	2	2	3	2	NA	3	2	2	3	3	3	3	3	NA	1	2	3	3	3	3	3	3	NA	1	1	2	1	3	3	3	1	3	1	3	3	3	3	3	1	3	1	2	2	3
1_301297044	1	226.74	3	3	2	2	2	3	2	NA	3	2	2	3	3	3	3	3	NA	1	2	3	3	3	3	3	3	NA	1	1	2	1	3	3	3	1	3	1	3	3	3	3	3	1	3	1	2	2	3
1_301314441	1	226.76	3	3	2	2	2	3	2	NA	3	2	2	3	3	3	3	3	NA	1	2	3	3	3	3	3	3	NA	1	1	2	1	3	3	3	1	3	1	3	3	3	3	3	1	3	1	2	2	3
1_301353369	1	226.81	3	3	2	2	2	3	2	NA	3	2	2	NA	3	3	3	3	NA	1	2	3	3	3	3	3	3	NA	1	1	2	1	3	3	3	1	3	1	3	3	3	3	3	1	3	1	2	2	3
1_301379905	1	226.85	3	3	2	2	2	3	2	NA	3	2	2	NA	3	3	3	3	NA	1	2	3	3	3	3	3	3	NA	1	1	2	1	3	3	3	1	3	1	3	3	3	3	3	1	3	1	2	2	3
1_301549860	1	227.08	3	3	2	2	2	3	2	NA	3	NA	2	NA	3	3	3	3	NA	1	2	3	3	3	3	3	3	2	1	1	2	1	3	3	3	1	3	1	3	3	3	3	3	1	3	1	2	2	3
1_301873504	1	227.5	3	3	2	2	2	3	2	NA	3	3	2	NA	3	3	3	3	NA	1	2	3	3	3	3	3	3	2	1	1	2	1	3	3	3	1	3	1	3	3	3	3	3	1	3	1	2	2	3
1_302159306	1	227.86	3	3	2	2	2	3	2	NA	3	3	2	NA	3	3	3	3	NA	1	2	3	3	3	3	3	3	2	1	1	2	1	3	3	3	1	3	1	3	3	3	3	3	1	3	1	2	2	NA
1_302335142	1	228.06	3	3	2	2	2	3	2	NA	3	3	2	NA	3	3	3	3	NA	1	2	3	3	3	3	3	3	2	1	1	2	1	3	3	3	1	3	1	3	3	3	3	3	1	3	1	2	2	1
1_302388108	1	228.12	3	3	2	2	2	3	2	NA	3	3	2	NA	3	3	3	3	NA	NA	2	3	3	3	3	3	3	2	1	1	2	1	3	3	3	1	3	1	3	3	3	3	3	1	3	1	2	2	1
1_302470578	1	228.22	3	3	2	2	2	3	2	NA	3	3	2	NA	3	3	3	3	NA	3	2	3	3	3	3	3	3	2	1	1	2	1	3	3	3	1	3	1	3	3	3	3	3	1	3	1	2	2	1
1_302546595	1	228.3	3	3	2	2	2	3	2	NA	3	3	2	NA	3	3	3	3	NA	3	2	3	3	3	3	3	3	2	1	1	2	1	3	3	3	1	3	1	3	3	3	3	3	1	3	1	2	2	1
1_302549855	1	228.3	3	3	2	2	2	3	2	NA	3	3	2	NA	3	3	3	3	NA	3	2	3	3	3	3	3	3	2	1	1	2	1	3	3	3	1	3	1	3	3	3	3	3	1	3	1	2	2	1
1_302650870	1	228.41	3	3	2	2	2	3	2	NA	3	3	2	NA	3	3	3	3	NA	3	2	3	3	3	3	3	3	2	1	1	2	1	3	3	3	1	3	1	3	3	3	3	3	1	3	1	2	2	1
1_302921978	1	228.7	3	3	2	2	2	3	2	NA	3	3	2	1	3	3	3	3	NA	3	2	3	3	3	3	3	3	2	1	1	2	1	3	3	3	1	3	1	3	3	3	3	3	1	3	1	2	2	1
1_303198516	1	228.97	3	3	2	2	2	3	2	NA	3	3	2	1	3	3	3	3	NA	3	2	3	3	3	3	3	3	2	1	1	2	1	3	3	3	1	3	1	3	3	3	3	3	1	3	1	2	2	1
1_303341024	1	229.1	3	3	2	2	2	3	2	NA	3	3	2	1	3	3	3	3	NA	3	2	3	3	3	3	3	3	2	1	1	2	1	3	3	3	1	3	1	3	3	3	3	3	1	3	1	2	2	1
1_303476710	1	229.22	3	3	2	2	2	3	2	NA	3	3	2	1	3	3	3	3	NA	3	2	3	3	3	3	3	3	2	1	1	2	1	3	3	3	1	3	1	3	3	3	3	3	1	3	1	2	2	1
1_303670742	1	229.39	3	3	2	2	NA	3	2	NA	3	3	2	1	3	3	3	3	NA	3	2	3	3	3	3	3	3	2	1	1	2	1	3	3	3	1	3	1	3	3	3	3	3	1	3	1	2	2	1
1_303847188	1	229.54	3	3	2	2	NA	3	2	NA	3	3	2	1	3	3	3	3	NA	3	2	3	3	3	3	3	3	2	1	1	2	1	3	3	3	1	3	1	3	3	3	3	3	1	3	1	2	2	1
1_303927170	1	229.6	3	3	2	NA	NA	3	2	NA	3	3	2	1	3	3	3	3	NA	3	2	3	3	3	3	3	3	2	1	1	2	1	3	3	3	1	3	1	3	3	3	3	3	1	3	1	2	2	1
1_303931986	1	229.61	3	3	2	NA	NA	3	2	NA	3	3	2	1	3	3	3	3	NA	3	2	3	NA	3	3	3	3	2	1	1	2	1	3	3	3	1	3	1	3	3	3	3	3	1	3	1	2	2	1
1_304094710	1	229.73	3	3	2	NA	NA	3	2	NA	3	3	2	1	3	3	3	3	NA	3	2	3	2	3	3	3	3	2	1	1	2	1	3	3	3	1	3	1	3	3	3	3	3	1	3	1	2	2	1
1_304333803	1	229.91	3	3	2	NA	3	3	2	NA	3	3	2	1	3	3	3	3	NA	3	2	3	2	3	3	3	3	2	1	1	2	1	3	3	3	1	3	1	3	3	3	3	3	1	3	1	2	2	1
1_304424174	1	229.97	3	3	2	3	3	3	2	NA	3	3	2	1	3	3	3	3	NA	3	2	3	2	3	3	3	3	2	1	1	2	1	3	3	3	1	3	1	3	3	3	3	3	1	3	1	2	2	1
1_304471626	1	230.01	3	3	2	3	3	3	2	NA	3	3	2	1	3	3	3	3	NA	3	2	3	2	3	3	3	3	2	1	1	2	1	3	3	3	1	3	1	3	3	3	3	3	1	3	1	2	2	1
1_304567465	1	230.07	3	3	2	3	3	3	2	NA	3	3	2	1	3	3	3	3	NA	3	2	3	2	3	3	3	3	2	1	1	2	1	3	3	3	1	3	1	3	3	3	3	3	1	3	1	2	2	1
1_304688739	1	230.16	3	3	2	3	3	3	2	NA	3	3	2	1	3	3	3	3	NA	3	2	3	2	3	3	3	3	2	1	1	2	1	3	3	3	1	3	1	3	3	3	3	3	1	3	1	2	2	1
1_304791960	1	230.22	3	3	2	3	3	3	2	NA	3	3	2	1	3	3	3	3	NA	3	2	3	2	3	3	3	3	2	1	1	2	1	3	3	3	1	3	1	3	3	3	3	3	1	3	1	2	2	1
1_304890350	1	230.29	3	3	2	3	3	3	2	NA	3	3	2	1	3	3	3	3	NA	3	2	3	2	3	NA	3	3	2	1	1	2	1	3	3	3	1	3	1	3	3	3	3	3	1	3	1	2	2	1
1_304971726	1	230.34	3	3	2	3	3	3	2	NA	3	3	2	1	3	3	3	3	NA	3	2	3	NA	3	NA	3	3	2	1	1	2	1	3	3	3	1	3	1	3	3	3	3	3	1	3	1	2	2	1
1_305027580	1	230.37	3	3	2	3	3	3	2	NA	3	3	2	1	3	3	3	3	NA	3	2	3	3	3	NA	3	3	2	1	1	2	1	3	3	3	1	3	1	3	3	3	3	3	1	3	1	2	2	1
1_305162463	1	230.45	3	3	2	3	3	3	2	NA	3	3	2	1	3	3	3	3	NA	3	2	3	3	3	NA	3	3	2	1	1	2	1	3	3	3	1	3	1	3	3	3	3	3	1	3	1	2	2	1
1_305330870	1	230.55	3	3	2	3	3	3	2	NA	3	3	2	1	3	3	3	3	NA	3	2	3	3	3	NA	3	3	2	1	1	2	1	3	3	3	1	3	1	3	3	3	3	3	1	3	1	2	2	1
1_305430025	1	230.61	3	3	2	3	3	3	2	NA	3	3	2	1	3	3	3	3	NA	3	2	3	3	3	NA	3	3	2	1	1	2	1	3	3	3	1	3	1	3	3	3	3	3	1	3	1	NA	2	1
1_305468231	1	230.63	3	3	2	3	3	3	2	NA	3	3	2	1	3	3	3	3	NA	3	2	3	3	3	NA	3	3	2	1	1	2	1	3	3	3	1	3	1	3	3	3	3	3	1	3	1	NA	2	1
1_305487928	1	230.65	3	3	2	3	3	3	2	NA	3	3	2	1	3	3	3	3	NA	3	2	3	3	3	NA	3	3	2	1	1	2	1	3	3	3	1	3	1	3	3	3	3	3	1	3	1	NA	2	1
1_305610876	1	230.71	3	3	2	3	3	3	2	NA	3	NA	2	1	3	3	3	3	NA	3	2	3	3	NA	NA	3	3	2	1	1	2	1	3	3	3	1	3	1	3	3	3	3	3	1	3	1	NA	2	1
1_305827017	1	230.84	3	3	2	3	3	3	2	NA	3	NA	2	1	3	3	3	3	NA	3	2	3	3	NA	NA	3	3	2	1	1	2	1	3	3	3	1	3	1	3	3	3	NA	3	1	3	1	NA	2	1
1_305961858	1	230.91	3	3	2	3	3	3	2	NA	3	NA	2	1	3	3	3	3	NA	3	2	3	3	NA	NA	3	3	2	1	1	2	1	3	3	3	1	3	1	3	3	3	NA	3	1	3	1	NA	2	1
1_306001896	1	230.93	3	3	2	3	3	3	2	NA	3	NA	2	1	3	3	3	3	NA	3	2	3	3	NA	NA	3	3	2	1	1	2	1	NA	3	3	1	3	1	3	3	3	NA	3	1	3	1	NA	2	1
1_306019294	1	230.94	3	3	2	3	3	3	2	NA	3	NA	2	1	3	3	3	3	NA	3	2	3	3	NA	NA	3	3	2	1	1	2	1	NA	3	3	1	3	1	3	3	3	NA	3	1	3	1	NA	2	1
1_306047558	1	230.96	3	3	2	3	3	3	2	NA	3	NA	2	1	3	3	3	3	NA	3	2	3	3	NA	NA	3	3	2	1	1	2	1	NA	3	3	1	3	1	3	3	3	NA	3	1	3	1	NA	2	1
1_306131976	1	231	3	3	2	3	3	3	2	NA	3	NA	2	1	3	3	3	3	NA	3	2	3	3	NA	NA	3	3	2	1	1	2	1	NA	3	3	1	3	1	3	3	3	NA	3	1	3	1	NA	2	1
1_306193354	1	231.04	3	3	2	3	3	3	2	NA	3	NA	2	1	3	3	3	3	NA	3	2	3	3	NA	NA	3	3	2	1	NA	2	1	NA	3	3	1	3	1	3	3	3	NA	3	1	3	1	NA	2	1
1_306195122	1	231.04	NA	3	2	3	3	3	2	NA	3	NA	2	1	3	3	3	3	NA	3	2	3	3	NA	NA	3	3	2	1	NA	2	1	NA	3	3	1	3	1	3	3	3	NA	3	1	3	1	NA	2	1
1_306197170	1	231.04	NA	3	2	3	3	3	2	NA	3	NA	2	1	3	3	3	3	NA	3	2	3	3	NA	NA	3	3	2	1	NA	2	1	NA	3	3	1	3	1	3	3	3	NA	3	1	3	1	NA	2	1
1_306206755	1	231.04	NA	3	2	3	3	3	2	NA	3	NA	2	1	3	3	3	3	NA	3	2	3	3	NA	NA	3	3	2	1	NA	2	1	NA	3	3	1	3	1	3	3	3	NA	3	NA	3	1	NA	2	1
1_306239906	1	231.06	NA	3	2	3	3	3	2	NA	3	NA	2	1	3	3	NA	3	NA	3	2	3	3	NA	NA	3	3	2	1	NA	2	1	NA	3	3	1	3	1	3	3	3	NA	3	NA	3	1	NA	2	1
1_306264619	1	231.08	NA	3	2	3	3	3	2	NA	3	NA	2	1	3	3	NA	3	NA	3	2	NA	NA	NA	NA	3	3	NA	1	NA	2	NA	NA	3	3	1	3	1	3	3	3	NA	3	NA	3	1	NA	2	1
1_306353090	1	231.12	NA	3	2	3	3	3	2	NA	3	NA	2	1	3	3	NA	3	NA	3	2	NA	NA	NA	NA	3	3	NA	1	NA	2	NA	NA	3	3	1	3	1	3	3	3	NA	3	NA	3	1	NA	2	1
1_306530269	1	231.22	NA	NA	2	3	3	3	2	NA	3	NA	2	1	3	3	NA	3	NA	3	2	NA	NA	NA	NA	3	3	NA	1	NA	2	NA	NA	3	3	1	3	1	3	3	NA	NA	3	NA	3	1	NA	2	1
1_306629352	1	231.28	NA	NA	NA	3	3	3	2	NA	3	NA	2	1	3	3	NA	3	NA	3	2	NA	NA	NA	NA	3	3	NA	1	NA	2	NA	NA	3	3	1	3	1	3	3	NA	NA	3	NA	3	1	NA	2	1
1_306695222	1	231.31	NA	NA	NA	3	3	3	2	NA	3	NA	2	NA	3	NA	NA	3	NA	3	2	NA	NA	NA	NA	3	3	NA	1	NA	2	NA	NA	3	3	1	3	1	3	3	NA	NA	3	NA	3	1	NA	2	1
1_306752460	1	231.34	NA	NA	NA	3	3	3	2	NA	3	NA	2	NA	3	NA	NA	3	NA	3	2	NA	NA	NA	NA	3	3	NA	1	NA	NA	NA	NA	3	3	1	3	1	3	3	NA	NA	3	NA	3	1	NA	2	1
1_306781840	1	231.36	NA	NA	NA	3	NA	3	2	NA	3	NA	2	NA	3	NA	NA	3	NA	3	2	NA	NA	NA	NA	3	3	NA	1	NA	NA	NA	NA	3	3	NA	3	1	3	NA	NA	NA	3	NA	3	1	NA	NA	NA
1_306823100	1	231.38	NA	NA	NA	3	NA	3	2	NA	3	NA	NA	NA	3	NA	NA	3	NA	3	2	NA	NA	NA	NA	3	3	NA	1	NA	NA	NA	NA	3	3	NA	3	NA	3	NA	NA	NA	3	NA	3	1	NA	NA	NA
1_306837482	1	231.39	NA	NA	NA	3	NA	3	2	NA	3	NA	NA	NA	3	NA	NA	3	NA	3	2	NA	NA	NA	NA	3	3	NA	1	NA	NA	NA	NA	3	3	NA	3	NA	3	NA	NA	NA	3	NA	NA	1	NA	NA	NA
1_306841847	1	231.39	NA	NA	NA	NA	NA	3	NA	NA	3	NA	NA	NA	NA	NA	NA	NA	NA	3	2	NA	NA	NA	NA	3	NA	NA	1	NA	NA	NA	NA	NA	NA	NA	NA	NA	NA	NA	NA	NA	NA	NA	NA	NA	NA	NA	NA
10_1101868	10	-0.87	NA	1	3	NA	NA	3	2	3	3	NA	3	3	3	3	3	2	1	3	3	NA	3	2	3	1	NA	3	3	3	NA	1	2	3	NA	3	2	NA	2	NA	3	3	NA	3	NA	NA	NA	3	1
10_879436	10	-0.82	NA	1	3	NA	NA	3	2	3	3	NA	3	3	3	3	3	2	1	3	3	NA	3	2	3	1	NA	3	3	3	NA	1	2	3	NA	3	2	NA	2	NA	3	3	NA	3	NA	NA	NA	3	1
10_854426	10	-0.8	NA	1	3	NA	NA	3	2	3	3	NA	3	3	3	3	3	2	1	3	3	NA	3	2	3	1	NA	3	3	3	NA	1	2	3	NA	3	2	NA	2	NA	3	3	NA	3	NA	NA	NA	3	1
10_728724	10	-0.67	NA	1	3	NA	NA	3	2	3	3	NA	3	3	3	3	3	2	1	3	3	NA	3	2	3	1	NA	3	3	3	NA	1	2	3	NA	3	2	NA	2	NA	3	3	NA	3	NA	NA	NA	3	1
10_1336530	10	-0.65	NA	1	3	NA	NA	3	2	3	3	NA	3	3	3	3	3	2	1	3	3	NA	3	2	3	1	NA	3	3	3	NA	1	2	3	NA	3	2	NA	2	NA	3	3	NA	3	NA	NA	NA	3	1
10_1368180	10	-0.6	NA	1	3	NA	NA	3	2	3	3	2	3	3	3	3	3	2	1	3	3	NA	3	2	3	1	NA	3	3	3	NA	1	2	3	NA	3	2	NA	2	NA	3	3	NA	3	NA	NA	NA	3	1
10_1372442	10	-0.59	NA	1	3	NA	NA	3	2	3	3	2	3	3	3	3	3	2	1	3	3	NA	3	2	3	1	NA	3	3	3	NA	1	2	3	NA	3	2	NA	2	NA	3	3	NA	3	NA	NA	NA	3	1
10_598042	10	-0.48	NA	1	3	NA	NA	3	2	3	3	NA	3	3	3	3	3	2	1	3	3	NA	3	2	3	1	NA	3	3	3	NA	1	2	3	NA	3	NA	NA	2	NA	3	3	NA	3	NA	NA	NA	3	1
10_1437587	10	-0.47	NA	1	3	NA	NA	3	2	3	3	2	3	3	3	3	3	2	1	3	3	2	3	2	3	1	NA	3	3	3	NA	1	2	3	NA	3	2	NA	2	NA	3	3	NA	3	NA	NA	NA	3	1
10_1504008	10	-0.32	NA	1	3	NA	NA	3	2	3	3	2	3	3	3	3	3	2	1	3	3	2	3	2	3	1	NA	3	3	3	NA	1	2	3	NA	3	2	NA	2	NA	3	3	NA	3	1	NA	NA	3	1
10_480214	10	-0.27	NA	1	3	NA	NA	NA	2	3	3	NA	3	3	3	3	3	2	1	3	3	NA	3	2	3	1	NA	3	3	3	NA	1	2	3	NA	3	NA	NA	2	NA	3	3	NA	3	NA	NA	NA	3	1
10_1535342	10	-0.24	NA	1	3	NA	NA	3	2	3	3	2	3	3	3	3	3	2	1	3	3	2	3	2	3	1	NA	3	3	3	NA	1	2	3	NA	3	2	NA	2	NA	3	3	NA	3	1	NA	NA	3	1
10_1607852	10	-0.03	NA	1	3	1	NA	3	2	3	3	2	3	3	3	3	3	2	1	3	3	2	3	2	3	1	NA	3	3	3	NA	1	2	3	NA	3	2	NA	2	NA	3	3	NA	3	1	NA	NA	3	1
10_345331	10	-0.01	NA	1	3	NA	NA	NA	2	3	3	NA	3	3	3	3	3	2	NA	3	3	NA	3	2	3	1	NA	3	3	3	NA	1	2	3	NA	3	NA	NA	2	NA	3	3	NA	3	NA	NA	NA	3	1
10_312242	10	0.05	NA	1	3	NA	NA	NA	2	3	3	NA	3	3	3	3	NA	2	NA	3	3	NA	3	2	3	1	NA	3	3	3	NA	1	2	3	NA	3	NA	NA	2	NA	3	3	NA	3	NA	NA	NA	3	1
10_302794	10	0.07	NA	1	3	NA	NA	NA	2	3	3	NA	3	3	3	3	NA	2	NA	3	3	NA	3	2	NA	1	NA	3	3	3	NA	1	2	3	NA	3	NA	NA	2	NA	3	3	NA	3	NA	NA	NA	3	1
10_291108	10	0.1	NA	1	3	NA	NA	NA	2	3	3	NA	3	3	3	3	NA	2	NA	3	3	NA	3	2	NA	1	NA	NA	3	3	NA	1	2	3	NA	3	NA	NA	2	NA	3	3	NA	3	NA	NA	NA	3	1
10_282093	10	0.11	NA	1	3	NA	NA	NA	2	3	3	NA	3	3	3	3	NA	2	NA	3	3	NA	3	2	NA	1	NA	NA	3	3	NA	NA	2	3	NA	3	NA	NA	2	NA	3	3	NA	3	NA	NA	NA	3	1
10_283884	10	0.11	NA	1	3	NA	NA	NA	2	3	3	NA	3	3	3	3	NA	2	NA	3	3	NA	3	2	NA	1	NA	NA	3	3	NA	NA	2	3	NA	3	NA	NA	2	NA	3	3	NA	3	NA	NA	NA	3	1
10_284810	10	0.11	NA	1	3	NA	NA	NA	2	3	3	NA	3	3	3	3	NA	2	NA	3	3	NA	3	2	NA	1	NA	NA	3	3	NA	1	2	3	NA	3	NA	NA	2	NA	3	3	NA	3	NA	NA	NA	3	1
10_285121	10	0.11	NA	1	3	NA	NA	NA	2	3	3	NA	3	3	3	3	NA	2	NA	3	3	NA	3	2	NA	1	NA	NA	3	3	NA	1	2	3	NA	3	NA	NA	2	NA	3	3	NA	3	NA	NA	NA	3	1
10_285740	10	0.11	NA	1	3	NA	NA	NA	2	3	3	NA	3	3	3	3	NA	2	NA	3	3	NA	3	2	NA	1	NA	NA	3	3	NA	1	2	3	NA	3	NA	NA	2	NA	3	3	NA	3	NA	NA	NA	3	1
10_279287	10	0.12	NA	1	3	NA	NA	NA	2	3	3	NA	3	3	3	3	NA	2	NA	3	3	NA	3	2	NA	1	NA	NA	3	3	NA	NA	2	3	NA	NA	NA	NA	2	NA	NA	3	NA	3	NA	NA	NA	NA	1
10_280133	10	0.12	NA	1	3	NA	NA	NA	2	3	3	NA	3	3	3	3	NA	2	NA	3	3	NA	3	2	NA	1	NA	NA	3	3	NA	NA	2	3	NA	3	NA	NA	2	NA	NA	3	NA	3	NA	NA	NA	NA	1
10_280716	10	0.12	NA	1	3	NA	NA	NA	2	3	3	NA	3	3	3	3	NA	2	NA	3	3	NA	3	2	NA	1	NA	NA	3	3	NA	NA	2	3	NA	3	NA	NA	2	NA	3	3	NA	3	NA	NA	NA	3	1
10_274506	10	0.13	NA	1	3	NA	NA	NA	2	3	NA	NA	3	3	3	3	NA	2	NA	3	3	NA	3	2	NA	1	NA	NA	3	3	NA	NA	2	3	NA	NA	NA	NA	2	NA	NA	3	NA	3	NA	NA	NA	NA	1
10_266966	10	0.14	NA	1	3	NA	NA	NA	2	3	NA	NA	3	3	3	3	NA	2	NA	3	3	NA	3	2	NA	1	NA	NA	3	NA	NA	NA	2	3	NA	NA	NA	NA	2	NA	NA	3	NA	3	NA	NA	NA	NA	1
10_240660	10	0.2	NA	1	3	NA	NA	NA	2	3	NA	NA	3	3	3	3	NA	2	NA	3	3	NA	3	2	NA	1	NA	NA	3	NA	NA	NA	2	3	NA	NA	NA	NA	2	NA	NA	3	NA	3	NA	NA	NA	NA	1
10_211363	10	0.26	NA	1	3	NA	NA	NA	2	3	NA	NA	3	3	3	3	NA	2	NA	3	3	NA	3	2	NA	1	NA	NA	3	NA	NA	NA	2	3	NA	NA	NA	NA	2	NA	NA	3	NA	3	NA	NA	NA	NA	1
10_194264	10	0.29	NA	1	NA	NA	NA	NA	2	3	NA	NA	3	3	3	3	NA	2	NA	3	3	NA	3	2	NA	1	NA	NA	3	NA	NA	NA	NA	3	NA	NA	NA	NA	2	NA	NA	3	NA	3	NA	NA	NA	NA	NA
10_182986	10	0.32	NA	1	NA	NA	NA	NA	2	3	NA	NA	3	3	NA	3	NA	2	NA	3	NA	NA	NA	2	NA	1	NA	NA	3	NA	NA	NA	NA	3	NA	NA	NA	NA	NA	NA	NA	NA	NA	3	NA	NA	NA	NA	NA
10_183433	10	0.32	NA	1	NA	NA	NA	NA	2	3	NA	NA	3	3	3	3	NA	2	NA	3	NA	NA	NA	2	NA	1	NA	NA	3	NA	NA	NA	NA	3	NA	NA	NA	NA	2	NA	NA	3	NA	3	NA	NA	NA	NA	NA
10_168108	10	0.35	NA	1	NA	NA	NA	NA	NA	3	NA	NA	NA	3	NA	3	NA	2	NA	3	NA	NA	NA	2	NA	1	NA	NA	3	NA	NA	NA	NA	3	NA	NA	NA	NA	NA	NA	NA	NA	NA	NA	NA	NA	NA	NA	NA
10_144915	10	0.39	NA	NA	NA	NA	NA	NA	NA	3	NA	NA	NA	3	NA	3	NA	NA	NA	NA	NA	NA	NA	NA	NA	NA	NA	NA	NA	NA	NA	NA	NA	NA	NA	NA	NA	NA	NA	NA	NA	NA	NA	NA	NA	NA	NA	NA	NA
10_1871512	10	0.96	NA	1	3	1	NA	3	2	3	3	2	3	3	3	3	3	2	1	3	3	2	3	2	3	1	NA	3	3	3	NA	1	2	3	3	3	2	NA	2	NA	3	3	NA	3	1	NA	NA	3	1
10_2107350	10	2.1	NA	1	3	1	NA	3	2	3	3	2	3	3	3	3	3	2	1	3	3	2	3	2	3	1	1	3	3	3	NA	1	2	3	3	3	2	NA	2	NA	3	3	NA	3	1	NA	NA	3	1
10_2128728	10	2.21	NA	1	3	1	1	3	2	3	3	2	3	3	3	3	3	2	1	3	3	2	3	2	3	1	1	3	3	3	NA	1	2	3	3	3	2	NA	2	NA	3	3	NA	3	1	NA	NA	3	1
10_2161603	10	2.38	NA	1	3	1	1	3	2	3	3	2	3	3	3	3	3	2	1	3	3	2	3	2	3	1	1	3	3	3	NA	1	2	3	3	3	2	NA	2	NA	3	3	NA	3	1	NA	NA	3	1
10_2189350	10	2.53	NA	1	3	1	1	3	2	3	3	2	3	3	3	3	3	2	1	3	3	2	3	2	3	1	1	3	3	3	NA	1	2	3	3	3	2	NA	2	NA	3	3	NA	3	1	NA	NA	3	1
10_2191444	10	2.54	NA	1	3	1	1	3	2	3	3	2	3	3	3	3	3	2	1	3	3	2	3	2	3	1	1	3	3	3	NA	1	2	3	3	3	2	NA	2	NA	3	3	NA	3	1	NA	NA	3	1
10_2193558	10	2.55	3	1	3	1	1	3	2	3	3	2	3	3	3	3	3	2	1	3	3	2	3	2	3	1	1	3	3	3	NA	1	2	3	3	3	2	NA	2	NA	3	3	NA	3	1	3	NA	3	1
10_2199936	10	2.59	3	1	3	1	1	3	2	3	3	2	3	3	3	3	3	2	1	3	3	2	3	2	3	1	1	3	3	3	NA	1	2	3	3	3	2	NA	2	NA	3	3	NA	3	1	3	NA	3	1
10_2206314	10	2.62	3	1	3	1	1	3	2	3	3	2	3	3	3	3	3	2	1	3	3	2	3	2	3	1	1	3	3	3	NA	1	2	3	3	3	2	NA	2	NA	3	3	NA	3	1	3	NA	3	1
10_2277750	10	3.02	3	1	3	1	1	3	2	3	3	2	3	3	3	3	3	2	1	3	3	2	3	2	3	1	1	3	3	3	NA	1	2	3	3	3	2	NA	2	NA	3	3	NA	3	1	3	NA	3	1
10_2389064	10	3.65	3	1	3	1	1	3	2	3	3	2	3	3	3	3	3	2	1	3	3	2	3	2	3	NA	1	3	3	3	NA	1	2	3	3	3	2	NA	2	NA	3	3	NA	3	1	3	NA	3	1
10_2446799	10	3.98	3	1	3	1	1	3	2	3	3	2	3	3	3	3	3	2	1	3	3	2	3	2	3	3	1	3	3	3	NA	1	2	3	3	3	2	NA	2	NA	3	3	NA	3	1	3	NA	3	1
10_2550942	10	4.59	3	1	3	1	1	3	2	3	3	2	3	3	3	3	3	2	1	3	3	2	3	2	3	3	1	3	3	3	3	1	2	3	3	3	2	NA	2	NA	3	3	NA	3	1	3	NA	3	1
10_2640518	10	5.12	3	1	3	1	1	3	2	3	3	2	3	3	3	3	3	2	1	3	3	2	3	2	3	3	1	3	3	3	3	1	2	3	3	3	2	NA	2	NA	3	3	1	3	1	3	NA	3	1
10_2661806	10	5.25	3	1	3	1	1	3	2	3	3	2	3	3	3	3	3	2	1	3	3	2	3	2	3	3	1	3	3	3	3	1	2	3	3	3	2	NA	2	NA	3	3	1	3	1	3	NA	3	1
10_2679881	10	5.36	3	1	3	1	1	3	2	3	3	2	3	3	3	3	3	2	1	3	3	2	3	2	3	3	1	3	3	3	3	1	2	3	3	3	2	NA	2	NA	3	3	1	3	1	3	2	3	1
10_2705950	10	5.51	3	1	3	1	1	3	2	3	3	2	3	3	3	3	3	NA	1	3	3	2	3	2	3	3	1	3	3	3	3	1	2	3	3	3	2	NA	2	NA	3	3	1	3	1	3	2	3	1
10_2794920	10	6.05	3	1	3	1	1	3	2	3	3	2	3	3	3	3	3	NA	1	3	3	2	3	2	3	3	1	3	3	3	3	1	2	3	3	3	2	NA	2	NA	3	3	1	3	1	3	2	3	1
10_2985324	10	7.23	3	1	3	1	1	3	2	3	3	2	3	3	3	3	3	NA	1	3	3	2	3	2	3	3	1	3	3	3	3	1	2	3	3	3	2	NA	2	NA	3	3	1	3	1	3	2	3	1
10_3119593	10	8.07	3	1	3	1	1	3	2	3	3	2	3	3	3	3	3	NA	1	3	3	2	3	2	3	3	1	3	3	3	3	1	2	3	3	3	2	NA	2	NA	3	3	1	3	1	3	2	3	1
10_3363815	10	9.66	3	1	3	1	1	3	2	3	3	2	3	3	3	3	3	NA	1	3	3	2	3	2	3	3	1	3	3	3	3	1	2	3	3	3	2	NA	2	NA	3	3	1	3	1	3	2	3	1
10_3601250	10	11.27	3	1	3	1	1	3	2	3	3	2	3	3	3	3	3	NA	1	3	3	2	3	2	3	3	1	3	3	3	3	1	2	3	3	3	2	NA	2	NA	3	3	1	3	1	3	2	3	1
10_3657575	10	11.67	3	1	3	1	1	3	2	3	3	2	3	3	3	3	3	NA	1	3	3	2	3	2	3	3	1	3	3	3	3	1	2	3	3	3	2	NA	2	NA	3	3	1	3	1	3	2	3	1
10_3713914	10	12.07	3	1	3	1	1	3	2	3	3	2	3	3	3	3	3	NA	1	3	3	2	3	2	3	3	1	3	3	3	3	1	2	3	3	3	2	NA	2	NA	3	3	1	3	1	3	2	3	1
10_3715114	10	12.08	3	1	3	1	1	3	2	3	3	2	3	3	3	3	3	NA	1	3	3	2	3	2	3	3	1	3	3	3	3	1	2	3	3	3	2	NA	2	NA	3	3	1	3	1	3	2	3	1
10_3718002	10	12.1	3	1	3	1	1	3	2	3	3	2	3	3	3	3	3	NA	1	3	3	2	3	2	3	3	1	3	3	3	3	1	2	3	3	3	2	3	2	NA	3	3	1	3	1	3	2	3	1
10_3728703	10	12.18	3	1	3	1	1	3	2	3	3	2	3	3	3	3	3	NA	1	3	3	2	3	2	3	3	1	3	3	3	3	1	2	3	3	3	2	3	2	NA	3	3	1	3	1	3	2	3	1
10_3737746	10	12.25	3	1	3	1	1	3	2	3	3	2	3	3	3	3	3	NA	1	3	3	2	3	2	3	3	1	3	3	3	3	1	2	3	3	3	2	3	2	NA	3	3	1	3	1	3	2	3	1
10_3768316	10	12.47	3	1	3	1	1	3	2	3	3	2	3	3	3	3	3	NA	1	3	3	2	3	2	3	3	1	3	3	3	3	1	2	3	3	3	2	3	2	NA	3	3	1	3	1	3	2	3	1
10_3800076	10	12.7	3	1	3	1	1	3	2	3	3	2	3	3	3	3	3	3	1	3	3	2	3	2	3	3	1	3	3	3	3	1	2	3	3	3	2	3	2	NA	3	3	1	3	1	3	2	3	1
10_3844465	10	13.03	3	1	3	1	1	3	2	3	3	2	3	3	3	3	3	3	1	3	3	2	3	2	3	3	1	3	3	3	3	1	2	3	NA	3	2	3	2	NA	3	3	1	3	1	3	2	3	1
10_3894186	10	13.41	3	1	3	1	1	3	2	3	3	2	3	3	3	3	3	3	1	3	3	2	3	2	3	3	1	3	3	3	3	1	2	3	NA	3	2	3	2	NA	3	3	1	3	1	3	2	3	1
10_3969198	10	13.99	3	1	3	1	1	3	2	3	3	2	3	3	3	3	3	3	1	3	3	2	3	2	3	3	1	3	3	3	3	1	2	3	NA	3	2	3	2	NA	3	3	1	3	1	3	2	3	1
10_4054605	10	14.66	3	1	3	1	1	3	2	3	3	2	3	3	3	3	3	3	1	3	3	2	3	2	3	3	1	3	3	3	3	1	2	3	NA	3	2	3	2	NA	3	3	1	3	1	3	2	3	1
10_4086100	10	14.91	3	1	3	1	1	3	2	3	3	2	3	3	3	3	3	3	1	3	3	2	3	2	3	3	1	3	3	3	3	1	2	3	NA	3	2	3	2	NA	3	3	1	3	1	3	2	3	1
10_4291814	10	16.63	3	1	3	1	1	3	NA	3	3	2	3	3	3	3	3	3	1	3	3	2	3	2	3	3	1	3	3	3	3	1	2	3	1	3	2	3	2	NA	3	3	1	3	1	3	2	3	1
10_4681351	10	20.21	3	1	3	1	1	3	3	3	3	2	3	3	3	3	3	3	1	3	3	2	3	2	3	3	1	3	3	3	3	1	2	3	1	3	2	3	2	NA	3	3	1	3	1	3	2	3	1
10_4949527	10	22.89	3	1	3	1	1	3	3	3	3	2	NA	3	3	3	3	3	1	3	3	2	3	2	3	3	1	3	3	3	3	1	2	3	1	3	2	3	2	NA	3	3	1	3	1	3	2	3	1
10_5053964	10	23.96	3	1	3	1	1	3	3	3	3	2	NA	3	3	3	3	3	1	3	3	2	3	2	3	3	1	3	3	3	3	1	2	3	1	3	2	3	2	NA	3	3	1	3	1	3	2	3	1
10_5115824	10	24.59	3	1	3	1	1	3	3	3	3	2	NA	3	3	3	3	3	1	3	3	2	3	2	3	3	1	3	3	3	3	1	2	3	1	3	2	3	2	NA	3	3	1	3	1	3	2	3	1
10_5214695	10	25.61	3	1	3	1	1	3	3	3	3	2	NA	3	3	3	3	3	1	3	3	2	3	2	3	3	1	3	3	3	3	1	2	3	1	3	2	3	2	NA	3	3	1	3	1	3	2	3	1
10_5331219	10	26.8	3	1	3	1	1	3	3	3	3	2	NA	3	3	3	3	3	1	3	3	2	3	2	3	3	1	3	3	3	3	1	2	3	1	3	2	3	2	1	3	3	1	3	1	3	2	3	1
10_5377881	10	27.27	3	1	3	1	1	3	3	3	3	2	2	3	3	3	3	3	1	3	3	2	3	2	3	3	1	3	3	3	3	1	2	3	1	3	2	3	2	1	3	3	1	3	1	3	2	3	1
10_5504732	10	28.54	3	1	3	1	1	3	3	3	3	2	2	3	3	3	3	3	1	3	3	2	3	2	3	3	1	3	3	3	3	1	2	3	1	3	2	3	2	1	3	3	1	3	1	3	2	3	1
10_5664282	10	30.08	3	1	3	1	1	3	3	3	3	2	2	3	3	3	3	3	1	3	3	2	3	2	3	3	1	3	3	3	3	1	2	3	1	3	2	3	2	1	3	3	1	3	1	3	2	3	1
10_5816243	10	31.47	3	1	3	1	1	3	3	3	3	2	2	3	3	3	3	3	1	3	3	2	3	2	3	3	1	3	3	3	3	1	2	3	1	3	2	3	2	1	3	NA	1	3	1	3	2	3	1
10_6069162	10	33.57	3	1	3	1	1	3	3	3	3	2	2	3	3	3	3	3	1	3	3	2	3	2	3	3	1	3	3	3	3	1	2	3	1	3	2	3	2	1	3	NA	1	3	1	3	2	3	1
10_6251143	10	34.88	3	1	3	1	1	3	3	3	3	2	2	3	3	3	3	3	1	3	3	2	3	2	3	3	1	3	3	3	3	1	2	3	1	3	2	3	2	1	3	NA	1	3	1	3	2	3	1
10_6501430	10	36.35	3	1	3	1	1	3	3	3	3	2	2	3	3	3	3	3	1	3	3	2	3	2	3	3	1	3	3	3	3	1	2	3	1	3	2	3	2	1	3	NA	1	3	1	3	2	3	1
10_6723156	10	37.35	3	1	3	1	1	3	3	3	3	2	2	3	3	3	3	3	1	3	3	2	3	2	3	3	1	3	3	3	3	1	2	3	1	3	2	3	2	1	3	NA	1	3	1	3	2	3	1
10_6838754	10	37.76	3	1	3	1	1	3	3	3	3	2	2	3	3	3	3	3	1	3	3	2	3	2	3	3	1	3	3	3	3	1	2	3	1	3	2	3	2	1	3	NA	1	3	1	3	2	3	1
10_8999436	10	38.13	3	1	3	1	1	NA	3	3	3	2	2	3	3	3	3	3	1	3	3	2	3	2	3	3	1	3	3	3	3	1	2	3	1	3	2	3	2	1	3	2	1	3	1	3	2	3	1
10_8842903	10	38.15	3	1	3	1	1	NA	3	3	3	2	2	3	3	3	3	3	1	3	3	2	3	2	3	3	1	3	3	3	3	1	2	3	1	3	2	3	2	1	3	2	1	3	1	3	2	3	1
10_9093487	10	38.15	3	1	3	1	1	NA	3	3	3	2	2	3	3	3	3	3	1	3	3	2	3	2	3	3	1	3	3	3	3	1	2	3	1	3	2	3	2	1	3	2	1	3	1	3	2	3	1
10_9188380	10	38.19	3	1	3	1	1	2	3	3	3	2	2	3	3	3	3	3	1	3	3	2	3	2	3	3	1	3	3	3	3	1	2	3	1	3	2	3	2	1	3	2	1	3	1	3	2	3	1
10_8665140	10	38.22	3	1	3	1	1	NA	3	3	3	2	2	3	3	3	3	3	1	3	3	2	3	2	3	3	1	3	3	3	3	1	2	3	1	3	2	3	2	1	3	2	1	3	1	3	2	3	1
10_9262548	10	38.24	3	1	3	1	1	2	3	3	3	2	2	3	3	3	3	3	1	3	3	2	3	2	3	3	1	3	3	3	3	1	2	3	1	3	2	3	2	1	3	2	1	3	1	3	2	3	1
10_8579392	10	38.27	3	1	3	1	1	3	3	3	3	2	2	3	3	3	3	3	1	3	3	2	3	2	3	3	1	3	3	3	3	1	2	3	1	3	2	3	2	1	3	2	1	3	1	3	2	3	1
10_8502043	10	38.32	3	1	3	1	1	3	3	3	3	2	2	3	3	3	3	3	1	3	3	2	3	2	3	3	1	3	3	3	3	1	2	3	1	3	2	3	2	1	3	2	1	3	1	3	2	3	1
10_9446680	10	38.41	3	1	3	1	1	2	3	3	3	2	2	3	3	3	3	3	1	3	3	2	3	2	3	3	1	3	3	3	3	1	2	3	1	3	2	3	2	1	3	2	1	3	1	3	2	3	1
10_7139962	10	38.49	3	1	3	1	1	3	3	3	3	2	2	3	3	3	3	3	1	3	3	2	3	2	3	3	1	3	3	3	3	1	2	3	1	3	2	3	2	1	3	NA	1	3	1	3	2	3	1
10_8199974	10	38.56	3	1	3	1	1	3	3	3	3	2	2	3	3	3	3	3	1	3	3	2	3	2	3	3	1	3	3	3	3	1	2	3	1	3	2	3	2	1	3	2	1	3	1	3	2	3	1
10_7921263	10	38.76	3	1	3	1	1	3	3	3	3	2	2	3	3	3	3	3	1	3	3	2	3	2	3	3	1	3	3	3	3	1	2	3	1	3	2	3	2	1	3	NA	1	3	1	3	2	3	1
10_7888833	10	38.78	3	1	3	1	1	3	3	3	3	2	2	3	3	3	3	3	1	3	3	2	3	2	3	3	1	3	3	3	3	1	2	3	1	3	2	3	2	1	3	NA	1	3	1	3	2	3	1
10_7456574	10	38.82	3	1	3	1	1	3	3	3	3	2	2	3	3	3	3	3	1	3	3	2	3	2	3	3	1	3	3	3	3	1	2	3	1	3	2	3	2	1	3	NA	1	3	1	3	2	3	1
10_7746274	10	38.84	3	1	3	1	1	3	3	3	3	2	2	3	3	3	3	3	1	3	3	2	3	2	3	3	1	3	3	3	3	1	2	3	1	3	2	3	2	1	3	NA	1	3	1	3	2	3	1
10_7597154	10	38.86	3	1	3	1	1	3	3	3	3	2	2	3	3	3	3	3	1	3	3	2	3	2	3	3	1	3	3	3	3	1	2	3	1	3	2	3	2	1	3	NA	1	3	1	3	2	3	1
10_9765753	10	38.9	3	1	3	1	1	2	3	3	3	2	2	3	3	3	3	3	1	3	3	2	3	2	3	3	1	3	3	3	3	1	2	3	1	3	2	3	2	1	3	2	1	3	1	3	2	3	1
10_10034556	10	39.46	3	1	3	1	1	2	3	3	3	2	2	3	3	3	3	3	1	3	3	2	3	2	3	3	1	3	3	3	3	1	2	3	1	3	2	3	2	1	3	2	1	3	1	3	2	3	1
10_10157730	10	39.76	3	1	3	1	1	2	3	3	3	2	2	3	3	3	3	3	1	3	3	2	3	2	3	3	1	3	3	3	3	1	2	3	1	3	2	3	NA	1	3	2	1	3	1	3	2	3	1
10_10198576	10	39.87	3	1	3	1	1	2	3	3	3	2	2	3	3	3	3	3	1	3	3	2	3	2	3	3	1	3	3	3	3	1	2	3	1	3	2	3	NA	1	3	2	1	3	1	3	2	3	1
10_10245240	10	39.99	3	1	3	1	1	2	3	3	3	2	2	3	3	3	3	3	1	3	3	2	3	2	3	3	1	3	3	3	3	1	2	3	1	3	2	3	NA	1	3	2	1	3	1	3	2	3	1
10_10964964	10	42.04	3	1	3	1	1	2	3	3	3	2	2	3	3	3	3	3	1	3	3	2	3	2	3	3	1	3	3	3	3	1	2	3	1	3	2	3	NA	1	3	2	1	3	1	3	2	3	1
10_11957088	10	44.56	3	1	3	1	1	2	3	3	3	2	2	3	3	3	3	3	1	3	3	2	3	2	3	3	1	3	3	3	3	1	2	3	1	3	2	3	3	1	3	2	1	3	1	3	2	3	1
10_15066008	10	45.38	3	1	3	1	1	2	3	3	3	2	3	3	3	3	3	3	1	3	3	2	3	2	3	3	1	3	3	3	3	1	2	3	1	NA	2	3	3	1	3	2	1	3	1	3	2	3	1
10_12480816	10	45.39	3	1	3	1	1	2	3	3	3	2	2	3	3	3	3	3	1	3	3	2	3	2	3	3	1	3	3	3	3	1	2	3	1	3	2	3	3	1	3	2	1	3	1	3	2	3	1
10_14764406	10	45.41	3	1	3	1	1	2	3	3	3	2	3	3	3	3	3	3	1	3	3	2	3	2	3	3	1	3	3	3	3	1	2	3	1	3	2	3	3	1	3	2	1	3	1	3	2	3	1
10_14727540	10	45.42	3	1	3	1	1	2	3	3	3	2	3	3	3	3	3	3	1	3	3	2	3	2	3	3	1	3	3	3	3	1	2	3	1	3	2	3	3	1	3	2	1	3	1	3	2	3	1
10_15336108	10	45.42	3	1	3	1	1	2	3	3	3	2	3	3	3	3	3	3	1	3	3	2	3	2	3	3	1	3	3	3	3	1	2	3	1	NA	2	3	3	1	3	2	1	3	1	3	2	3	1
10_15456916	10	45.45	3	1	3	1	1	2	3	3	3	2	3	3	3	3	3	3	1	3	3	2	3	2	3	3	1	3	3	3	3	1	2	3	1	2	2	3	3	1	3	2	1	3	1	3	2	3	1
10_14382378	10	45.54	3	1	3	1	1	2	3	3	3	2	3	3	3	3	3	3	1	3	3	2	3	2	3	3	1	3	3	3	3	1	2	3	1	3	2	3	3	1	3	2	1	3	1	3	2	3	1
10_15650646	10	45.54	3	1	3	1	1	2	3	3	3	2	3	3	3	3	3	3	1	3	3	2	3	2	3	3	1	3	3	3	3	1	2	3	1	2	2	3	3	1	3	2	1	3	1	3	2	3	1
10_12706824	10	45.61	3	1	3	1	1	2	3	3	3	2	2	3	3	3	3	3	1	3	3	2	3	2	3	3	1	3	3	3	3	1	2	3	1	3	2	3	3	1	3	2	1	3	1	3	2	3	1
10_12736902	10	45.63	3	1	3	1	1	2	3	3	3	2	2	3	3	3	3	3	1	3	3	2	3	2	3	3	1	3	3	3	3	1	2	3	1	3	2	3	3	1	3	2	1	3	1	3	2	3	1
10_12761476	10	45.65	3	1	3	1	1	2	3	3	3	2	2	3	3	3	3	3	1	3	3	2	3	2	3	3	1	3	3	3	3	1	2	3	1	3	2	3	3	1	3	2	1	3	1	3	2	3	1
10_14041269	10	45.67	3	1	3	1	1	2	3	3	3	2	3	3	3	3	3	3	1	3	3	2	3	2	3	3	1	3	3	3	3	1	2	3	1	3	2	3	3	1	3	2	1	3	1	3	2	3	1
10_13993440	10	45.69	3	1	3	1	1	2	3	3	3	2	3	3	3	3	3	3	1	3	3	2	3	2	3	3	1	3	3	3	3	1	2	3	1	3	2	3	3	1	3	2	1	3	1	3	2	3	1
10_13809092	10	45.76	3	1	3	1	1	2	3	3	3	2	3	3	3	3	3	3	1	3	3	2	3	2	3	3	1	3	3	3	3	1	2	3	1	3	2	3	3	1	3	2	1	3	1	3	2	3	1
10_13656932	10	45.8	3	1	3	1	1	2	3	3	3	2	NA	3	3	3	3	3	1	3	3	2	3	2	3	3	1	3	3	3	3	1	2	3	1	3	2	3	3	1	3	2	1	3	1	3	2	3	1
10_16047540	10	45.8	3	1	3	1	1	2	3	3	3	2	3	3	3	3	3	3	1	3	3	2	3	2	3	3	1	3	3	3	3	1	2	3	1	2	2	3	3	1	3	2	1	3	1	3	2	3	1
10_13601420	10	45.81	3	1	3	1	1	2	3	3	3	2	NA	3	3	3	3	3	1	3	3	2	3	2	3	3	1	3	3	3	3	1	2	3	1	3	2	3	3	1	3	2	1	3	1	3	2	3	1
10_13621976	10	45.81	3	1	3	1	1	2	3	3	3	2	NA	3	3	3	3	3	1	3	3	2	3	2	3	3	1	3	3	3	3	1	2	3	1	3	2	3	3	1	3	2	1	3	1	3	2	3	1
10_13189278	10	45.83	3	1	3	1	1	2	3	3	3	2	2	3	3	3	3	3	1	3	3	2	3	2	3	3	1	3	3	3	3	1	2	3	1	3	2	3	3	1	3	2	1	3	1	3	2	3	1
10_16442911	10	46.12	3	1	3	1	1	2	3	3	3	2	3	3	3	3	3	3	1	3	3	2	3	2	3	3	1	3	3	3	3	1	2	3	1	2	2	3	3	1	3	2	1	3	1	3	2	3	1
10_16925408	10	46.54	3	1	3	1	1	2	3	3	3	2	3	3	3	3	3	3	1	3	3	2	3	2	3	3	1	3	3	3	3	1	2	3	1	2	2	3	3	1	3	2	1	3	1	3	2	3	1
10_21429026	10	47.12	3	1	3	1	1	2	3	3	3	2	3	3	3	1	3	3	1	3	3	2	3	2	3	3	1	3	3	3	3	1	2	3	1	2	2	3	3	1	3	2	1	3	1	3	2	3	1
10_21616828	10	47.12	3	1	3	1	1	2	3	3	3	2	3	3	3	1	3	3	1	3	3	2	3	2	3	3	1	3	3	3	3	1	2	3	1	2	2	3	3	1	3	2	1	3	1	3	2	3	1
10_22045806	10	47.12	3	1	3	1	1	2	3	3	3	2	3	3	3	1	3	3	1	3	3	2	3	2	3	3	1	3	3	3	3	1	2	3	1	2	2	3	3	1	3	2	1	3	1	3	2	3	1
10_22561308	10	47.13	3	1	3	1	1	2	3	3	3	2	3	3	3	NA	3	3	1	3	3	2	3	2	3	3	1	3	3	3	3	1	2	3	1	2	2	3	3	1	3	2	1	3	1	3	2	3	1
10_22685116	10	47.14	3	1	3	1	1	2	3	3	3	2	3	3	3	NA	3	3	1	3	3	2	3	2	3	3	1	3	3	3	3	1	2	3	1	2	2	3	3	1	3	2	1	3	1	3	2	3	1
10_22747611	10	47.14	3	1	3	1	1	2	3	3	3	2	3	3	3	NA	3	3	1	3	3	2	3	2	3	3	1	3	3	3	3	1	2	3	1	2	2	3	3	1	3	2	1	3	1	3	2	3	1
10_60541720	10	47.16	3	1	3	1	1	2	3	3	3	2	3	3	3	3	3	3	1	3	3	2	3	2	3	3	1	3	3	3	3	3	2	3	1	2	2	3	3	1	3	2	1	3	1	3	2	3	1
10_61180663	10	47.16	3	1	3	1	1	2	3	3	3	2	3	3	3	3	3	3	1	3	3	2	3	2	3	3	1	3	3	3	3	3	2	3	1	2	2	3	3	1	3	2	1	3	1	3	2	3	1
10_20748790	10	47.17	3	1	3	1	1	2	3	3	3	2	3	3	3	NA	3	3	1	3	3	2	3	2	3	3	1	3	3	3	3	1	2	3	1	2	2	3	3	1	3	2	1	3	1	3	2	3	1
10_40978911	10	47.18	3	1	3	1	1	2	3	3	3	2	3	3	3	3	3	3	1	3	3	2	3	2	3	3	1	3	3	3	3	3	2	3	1	2	2	3	3	1	3	2	1	3	1	3	2	3	1
10_59674141	10	47.2	3	1	3	1	1	2	3	3	3	2	3	3	3	3	3	3	1	3	3	2	3	2	3	3	1	3	3	3	3	3	2	3	1	2	2	3	3	1	3	2	1	3	1	3	2	3	1
10_40079962	10	47.22	3	1	3	1	1	2	3	3	3	2	3	3	3	3	3	3	1	3	3	2	3	2	3	3	1	3	3	3	3	NA	2	3	1	2	2	3	3	1	3	2	1	3	1	3	2	3	1
10_39861600	10	47.23	3	1	3	1	1	2	3	3	3	2	3	3	3	3	3	3	1	3	3	2	3	2	3	3	1	3	3	3	3	2	2	3	1	2	2	3	3	1	3	2	1	3	1	3	2	3	1
10_58743180	10	47.28	3	1	3	1	1	2	3	3	3	2	3	3	3	3	3	3	1	3	3	2	3	2	3	3	1	3	3	3	3	3	2	3	1	2	2	3	3	1	3	2	1	3	1	3	2	3	1
10_38987823	10	47.3	3	1	3	1	1	2	3	3	3	2	3	3	3	3	3	3	1	3	3	2	3	2	3	3	1	3	3	3	3	2	2	3	1	2	2	3	3	1	3	2	1	3	1	3	2	3	1
10_19823974	10	47.31	3	1	3	1	1	2	3	3	3	2	3	3	3	NA	3	3	1	3	3	2	3	2	3	3	1	3	3	3	3	1	2	3	1	2	2	3	3	1	3	2	1	3	1	3	2	3	1
10_18379851	10	47.36	3	1	3	1	1	2	3	3	3	2	3	3	3	3	3	3	1	3	3	2	3	2	3	3	1	3	3	3	3	1	2	3	1	2	2	3	3	1	3	2	1	3	1	3	2	3	1
10_24359432	10	47.37	3	1	3	1	1	2	3	3	3	2	3	3	3	3	3	3	1	3	3	2	3	2	3	3	1	3	3	3	3	1	2	3	1	2	2	3	3	1	3	2	1	3	1	3	2	3	1
10_58034564	10	47.37	3	1	3	1	1	2	3	3	3	2	3	3	NA	3	3	3	1	3	3	2	3	2	3	3	1	3	3	3	3	3	2	3	1	2	2	3	3	1	3	2	1	3	1	3	2	3	1
10_58056932	10	47.37	3	1	3	1	1	2	3	3	3	2	3	3	3	3	3	3	1	3	3	2	3	2	3	3	1	3	3	3	3	3	2	3	1	2	2	3	3	1	3	2	1	3	1	3	2	3	1
10_57938692	10	47.38	3	1	3	1	1	2	NA	3	3	2	3	3	NA	3	3	3	1	3	3	2	3	2	3	3	1	3	3	3	3	3	2	3	1	2	2	3	3	1	3	2	1	3	1	3	2	3	1
10_38052013	10	47.4	3	1	3	1	1	2	3	3	3	2	3	3	3	3	3	3	1	3	3	2	3	2	3	3	1	3	3	3	3	2	2	3	1	2	2	3	3	1	3	2	1	3	1	3	2	3	1
10_57777537	10	47.4	3	1	3	1	1	2	2	3	3	2	3	3	NA	3	3	3	1	3	3	2	3	2	3	3	1	3	3	3	3	NA	2	3	1	2	2	3	3	1	3	2	1	3	1	3	2	3	1
10_37974134	10	47.41	3	1	3	1	1	2	3	3	3	2	3	3	3	3	3	3	1	3	3	2	3	2	3	3	1	3	3	3	3	2	2	3	1	2	2	3	3	1	3	2	1	3	1	3	2	3	1
10_37859254	10	47.42	3	1	3	1	1	2	3	3	3	2	3	3	3	3	3	3	1	3	3	2	3	2	3	3	1	3	3	3	3	2	2	3	1	2	2	3	3	1	3	2	1	3	1	3	2	3	1
10_37630936	10	47.45	3	1	3	1	1	2	3	3	3	2	3	3	3	3	3	3	1	3	3	2	3	2	3	3	1	3	3	3	3	NA	2	3	1	2	2	3	3	1	3	2	1	3	1	3	2	3	1
10_37509802	10	47.46	3	1	3	1	1	2	3	3	3	2	3	3	3	3	3	3	1	3	3	2	3	2	3	3	1	3	3	3	3	3	2	3	1	2	2	3	3	1	3	2	1	3	1	3	2	3	1
10_57165572	10	47.48	3	1	3	1	1	2	2	3	3	2	3	3	2	3	3	3	1	3	3	2	3	2	3	3	1	3	3	3	3	1	2	3	1	2	2	3	3	1	3	2	1	3	1	3	2	3	1
10_37006340	10	47.53	3	1	3	1	1	2	3	3	3	2	3	3	3	3	3	3	1	3	3	2	3	2	3	3	1	3	3	3	3	3	2	3	1	2	2	3	3	1	3	2	1	3	1	3	2	3	1
10_48111174	10	47.55	3	1	3	1	1	2	3	3	3	2	3	3	3	3	3	3	1	3	3	2	3	2	3	3	1	3	3	3	3	3	2	3	1	2	2	3	3	1	3	2	1	3	1	3	2	3	1
10_56533552	10	47.56	3	1	3	1	1	2	NA	3	3	2	3	3	NA	3	3	3	1	3	3	2	3	2	3	3	1	3	3	3	3	1	2	3	1	2	2	3	3	1	3	2	1	3	1	3	2	3	1
10_56590890	10	47.56	3	1	3	1	1	2	2	3	3	2	3	3	NA	3	3	3	1	3	3	2	3	2	3	3	1	3	3	3	3	1	2	3	1	2	2	3	3	1	3	2	1	3	1	3	2	3	1
10_56514189	10	47.57	3	1	3	1	1	2	3	3	3	2	3	3	NA	3	3	3	1	3	3	2	3	2	3	3	1	3	3	3	3	1	2	3	1	2	2	3	3	1	3	2	1	3	1	3	2	3	1
10_56306948	10	47.59	3	1	3	1	1	2	3	3	3	2	3	3	3	3	3	3	1	3	3	2	3	2	3	3	1	3	3	3	3	1	2	3	1	2	2	3	3	1	3	2	1	3	1	3	2	3	1
10_36471326	10	47.6	3	1	3	1	1	2	3	3	3	2	3	3	3	3	3	3	1	3	3	2	3	2	3	3	1	3	3	3	3	3	2	3	1	2	2	3	3	1	3	2	1	3	1	3	2	3	1
10_55650962	10	47.67	3	1	3	1	1	2	3	3	3	2	3	3	3	3	3	3	1	3	3	2	3	2	3	3	1	3	3	3	3	NA	2	3	1	2	2	3	3	1	3	2	1	3	1	3	2	3	1
10_55017798	10	47.72	3	1	3	1	1	2	3	3	3	2	3	3	3	3	3	3	1	3	3	2	3	2	3	3	1	3	3	3	3	NA	2	3	1	2	2	3	3	1	3	2	1	3	1	3	2	3	1
10_54694321	10	47.75	3	1	3	1	1	2	3	3	3	2	3	3	3	3	3	3	1	3	3	2	3	2	3	3	1	3	3	3	3	3	2	3	1	2	2	3	3	1	3	2	1	3	1	3	2	3	1
10_26452786	10	47.92	3	1	3	1	1	2	3	3	3	2	3	3	3	3	3	3	1	3	3	2	3	2	3	3	1	3	3	3	3	NA	2	3	1	2	2	3	3	1	3	2	1	3	1	3	2	3	1
10_27037214	10	48.03	3	1	3	1	1	2	3	3	3	2	3	3	3	3	3	3	1	3	3	2	3	2	3	3	1	3	3	3	3	NA	2	3	1	2	2	3	3	1	3	2	1	3	1	3	2	3	1
10_65103147	10	48.16	3	1	3	1	1	2	3	3	3	2	3	3	3	3	3	3	1	3	3	2	3	2	3	3	1	3	3	3	3	3	2	3	1	2	2	3	3	1	3	2	1	3	1	3	2	3	1
10_31760003	10	48.17	3	1	3	1	1	2	3	3	3	2	3	3	3	3	3	3	1	3	3	2	3	2	3	3	1	3	3	3	3	3	2	3	1	2	2	3	3	1	3	2	1	3	1	3	2	3	1
10_69011122	10	50.57	3	1	3	1	1	2	3	3	3	2	3	3	3	3	3	3	1	3	3	2	3	2	3	3	1	3	3	3	3	3	2	3	1	2	2	3	3	1	3	2	1	3	1	3	2	3	1
10_69574224	10	50.91	3	1	3	1	1	2	3	3	3	2	3	3	3	3	3	3	1	3	3	2	3	2	3	3	1	3	3	3	3	3	2	3	1	2	2	3	3	1	3	2	1	3	1	3	2	3	1
10_70145738	10	51.24	3	1	3	1	1	2	3	3	3	2	3	3	3	3	3	3	1	3	3	2	3	2	3	3	1	3	3	3	3	3	2	3	1	2	2	3	3	1	3	2	1	3	1	3	2	3	1
10_80254354	10	51.46	3	1	3	1	1	2	3	3	3	2	3	3	3	3	3	3	1	3	3	2	3	3	3	3	1	3	3	3	3	3	2	1	1	2	2	3	3	1	3	3	1	3	1	3	2	3	1
10_82015986	10	51.65	3	1	3	1	1	2	3	3	3	2	3	3	3	3	3	3	1	3	3	2	3	3	3	3	1	3	3	3	3	3	2	1	1	2	2	3	3	1	3	3	1	3	1	3	2	3	1
10_79185327	10	51.88	3	1	3	1	1	2	3	3	3	2	3	3	3	3	3	3	1	3	3	2	3	3	3	3	1	3	3	3	3	3	2	1	1	2	2	3	3	1	3	3	1	3	1	3	2	3	1
10_78724130	10	52.08	3	1	3	1	1	2	3	3	3	2	3	3	3	3	3	3	1	3	3	2	3	3	3	3	1	3	3	3	3	3	2	1	1	2	2	3	3	1	3	3	1	3	1	3	2	3	1
10_78591802	10	52.13	3	1	3	1	1	2	3	3	3	2	3	3	3	3	3	3	1	3	3	2	3	3	3	3	1	3	3	3	3	3	2	1	1	2	2	3	3	1	3	3	1	3	1	3	2	3	1
10_78382745	10	52.21	3	1	3	1	1	2	3	3	3	2	3	3	3	3	3	3	1	3	3	2	3	3	3	3	1	3	3	3	3	3	2	1	1	2	2	3	3	1	3	3	1	3	1	3	2	3	1
10_73114143	10	52.25	3	1	3	1	1	2	3	3	3	2	3	3	3	3	3	3	1	3	3	2	3	2	3	3	1	3	3	3	3	3	2	3	1	2	2	3	3	1	3	2	1	3	1	3	2	3	1
10_77834684	10	52.37	3	1	3	1	1	2	3	3	3	2	3	3	3	3	3	3	1	3	3	2	3	3	3	3	1	3	3	3	3	3	2	1	1	2	2	3	3	1	3	3	1	3	1	3	2	3	1
10_77413814	10	52.44	3	1	3	1	1	2	3	3	3	2	3	3	3	3	3	3	1	3	3	2	3	2	3	3	1	3	3	3	3	3	2	1	1	2	2	3	3	1	3	3	1	3	1	3	2	3	1
10_77454876	10	52.44	3	1	3	1	1	2	3	3	3	2	3	3	3	3	3	3	1	3	3	2	3	NA	3	3	1	3	3	3	3	3	2	1	1	2	2	3	3	1	3	3	1	3	1	3	2	3	1
10_77230104	10	52.46	3	1	3	1	1	2	3	3	3	2	3	3	3	3	3	3	1	3	3	2	3	2	3	3	1	3	3	3	3	3	2	1	1	2	2	3	3	1	3	NA	1	3	1	3	2	3	1
10_76269278	10	52.48	3	1	3	1	1	2	3	3	3	2	3	3	3	3	3	3	1	3	3	2	3	2	3	3	1	3	3	3	3	3	2	3	1	2	2	3	3	1	3	2	1	3	1	3	2	3	1
10_76921508	10	52.48	3	1	3	1	1	2	3	3	3	2	3	3	3	3	3	3	1	3	3	2	3	2	3	3	1	3	3	3	3	3	2	1	1	2	2	3	3	1	3	2	1	3	1	3	2	3	1
10_76521883	10	52.49	3	1	3	1	1	2	3	3	3	2	3	3	3	3	3	3	1	3	3	2	3	2	3	3	1	3	3	3	3	3	2	NA	1	2	2	3	3	1	3	2	1	3	1	3	2	3	1
10_76665480	10	52.49	3	1	3	1	1	2	3	3	3	2	3	3	3	3	3	3	1	3	3	2	3	2	3	3	1	3	3	3	3	3	2	1	1	2	2	3	3	1	3	2	1	3	1	3	2	3	1
10_83204911	10	53.03	3	1	3	1	1	2	3	3	3	2	3	3	3	3	3	3	1	3	3	2	3	3	3	3	1	3	3	3	3	NA	2	1	1	2	2	3	3	1	3	3	1	3	1	3	2	3	1
10_83434694	10	53.4	3	1	3	1	1	2	3	3	3	2	3	3	3	3	3	3	1	3	3	2	3	3	3	3	1	3	3	3	3	NA	2	1	1	2	2	3	3	1	3	3	1	3	1	3	2	3	1
10_83532391	10	53.56	3	1	3	1	1	2	3	3	3	2	3	3	3	3	3	3	1	3	3	2	3	3	3	3	1	3	3	3	3	NA	2	1	1	2	2	3	3	1	3	3	1	3	1	3	2	3	1
10_83558022	10	53.6	3	1	3	1	1	2	3	3	3	2	3	3	3	3	3	3	1	3	3	2	3	3	3	3	1	3	3	3	3	2	2	1	1	2	2	3	3	1	3	3	1	3	1	3	2	3	1
10_83768574	10	53.93	3	1	3	1	1	2	3	3	3	2	3	3	3	NA	3	3	1	3	3	2	3	3	3	3	1	3	3	3	3	2	2	1	1	2	2	3	3	1	3	3	1	3	1	3	2	3	1
10_83982013	10	54.23	3	1	3	1	1	2	3	3	3	2	3	3	3	1	3	3	1	3	3	2	3	3	3	3	1	3	3	3	3	2	2	1	1	2	2	3	3	1	3	3	1	3	1	3	2	3	1
10_84011894	10	54.28	3	1	3	1	1	2	3	3	3	2	3	3	3	1	3	3	1	NA	3	2	3	3	3	3	1	3	3	3	3	2	2	1	1	2	2	3	3	1	3	3	1	3	1	3	2	3	1
10_84021750	10	54.29	3	1	3	1	1	2	3	3	3	2	3	3	3	1	3	3	1	1	3	2	3	3	3	3	1	3	3	3	3	2	2	1	1	2	2	3	3	1	3	3	1	3	1	3	2	3	1
10_89359747	10	55.1	3	1	3	1	1	2	3	3	3	2	3	3	3	3	NA	3	1	1	3	2	3	3	3	3	1	3	3	3	3	2	2	1	1	2	2	3	3	1	3	3	1	3	1	3	2	3	1
10_90378092	10	55.11	3	1	3	1	1	2	3	3	3	2	3	3	3	3	NA	3	1	1	3	2	3	3	3	3	1	3	3	3	3	2	2	1	1	2	2	3	3	1	3	3	1	3	1	3	2	3	1
10_91201204	10	55.16	3	1	3	1	1	2	3	3	3	2	3	3	3	3	NA	3	1	1	3	2	3	3	3	3	1	3	3	3	3	2	2	1	1	2	2	3	3	1	3	3	1	3	1	3	2	3	1
10_84975308	10	55.19	3	1	3	1	1	2	3	3	3	2	3	3	3	1	NA	3	1	1	3	2	3	3	3	3	1	3	3	3	3	2	2	1	1	2	2	3	3	1	3	3	1	3	1	3	2	3	1
10_88197649	10	55.19	3	1	3	1	1	2	3	3	3	2	3	3	3	3	NA	3	1	1	3	2	3	3	3	3	1	3	3	3	3	2	2	1	1	2	2	3	3	1	3	3	1	3	1	3	2	3	1
10_95796926	10	55.2	3	1	3	1	1	2	3	3	3	2	3	3	3	3	1	3	1	1	3	2	3	3	3	3	1	3	3	3	3	2	2	1	1	2	2	3	3	1	3	3	1	3	1	3	2	3	1
10_92057658	10	55.24	3	1	3	1	1	2	3	3	3	2	3	3	3	3	NA	3	1	1	3	2	3	3	3	3	1	3	3	3	3	2	2	1	1	2	2	3	3	1	3	3	1	3	1	3	2	3	1
10_94078124	10	55.25	3	1	3	1	1	2	3	3	3	2	3	3	3	3	NA	3	1	1	3	2	3	3	3	3	1	3	3	3	3	2	2	1	1	2	2	3	3	1	3	3	1	3	1	3	2	3	1
10_98032558	10	55.25	3	1	3	1	1	2	3	3	3	2	3	3	3	3	1	3	1	1	3	2	3	3	3	3	1	3	3	3	3	2	2	1	1	2	2	3	3	1	NA	3	1	3	1	3	2	3	1
10_92667118	10	55.26	3	1	3	1	1	2	3	3	3	2	3	3	3	3	NA	3	1	1	3	2	3	3	3	3	1	3	3	3	3	2	2	1	1	2	2	3	3	1	3	3	1	3	1	3	2	3	1
10_93311823	10	55.27	3	1	3	1	1	2	3	3	3	2	3	3	3	3	NA	3	1	1	3	2	3	3	3	3	1	3	3	3	3	2	2	1	1	2	2	3	3	1	3	3	1	3	1	3	2	3	1
10_99463640	10	55.36	3	1	3	1	1	2	3	3	3	2	3	3	3	3	1	3	1	1	3	2	3	3	3	3	1	3	3	NA	3	2	2	1	1	2	2	3	3	1	NA	3	1	3	1	3	2	3	1
10_87010800	10	55.39	3	1	3	1	1	2	3	3	3	2	3	3	3	3	NA	3	1	1	3	2	3	3	3	3	1	3	3	3	3	2	2	1	1	2	2	3	3	1	3	3	1	3	1	3	2	3	1
10_99842052	10	55.4	3	1	3	1	1	2	3	3	3	2	3	3	3	3	1	3	1	1	3	2	3	3	3	3	1	3	3	NA	3	2	2	1	1	2	2	3	3	1	NA	3	1	3	1	3	2	3	1
10_100175615	10	55.43	3	1	3	1	1	2	3	3	3	2	3	3	3	3	1	3	1	1	3	2	3	3	3	3	1	3	3	NA	3	2	2	1	1	2	2	3	3	1	NA	3	1	3	1	3	2	3	1
10_100487532	10	55.47	3	1	3	1	1	2	3	3	3	2	3	3	3	3	1	3	1	1	3	2	3	3	3	3	1	3	3	NA	3	2	2	1	1	2	2	3	3	1	NA	3	1	3	1	3	2	3	1
10_85959877	10	55.48	3	1	3	1	1	2	3	3	3	2	3	3	3	NA	NA	3	1	1	3	2	3	3	3	3	1	3	3	3	3	2	2	1	1	2	2	3	3	1	3	3	1	3	1	3	2	3	1
10_100670661	10	55.49	3	1	3	1	1	2	3	3	3	2	3	3	3	3	1	3	1	1	3	2	3	3	3	3	1	3	3	NA	3	2	2	1	1	2	2	3	3	1	NA	3	1	3	1	3	2	3	1
10_100861774	10	55.51	3	1	3	1	1	2	3	3	3	2	3	3	3	3	1	3	1	1	3	2	3	3	3	3	1	3	3	2	3	2	2	1	1	2	2	3	3	1	NA	3	1	3	1	3	2	3	1
10_101242229	10	55.56	3	1	3	1	1	2	3	3	3	2	3	3	3	3	1	3	1	1	3	2	3	3	3	3	1	3	3	2	3	2	2	1	1	2	2	3	3	1	NA	3	1	3	1	3	2	3	1
10_102152006	10	55.67	3	1	3	1	1	2	3	3	3	2	3	3	3	3	1	3	1	1	3	2	3	3	3	3	1	3	3	2	3	2	2	1	1	2	2	3	3	1	1	3	1	3	1	3	2	3	1
10_102821558	10	55.75	3	1	3	1	1	2	3	3	3	2	3	3	3	3	1	3	1	1	3	2	3	3	3	3	1	3	3	2	3	2	2	1	1	2	2	3	3	1	NA	3	1	3	1	3	2	3	1
10_102892006	10	55.76	3	1	3	1	1	2	3	3	3	2	3	3	3	3	1	3	1	1	3	2	3	3	3	3	1	3	3	NA	3	2	2	1	1	2	2	3	3	1	NA	3	1	3	1	3	2	3	1
10_103203712	10	55.8	3	1	3	1	1	2	3	3	3	2	3	3	3	3	1	3	1	1	3	2	3	3	3	3	1	3	3	NA	3	2	2	1	1	2	2	3	3	1	3	3	1	3	1	3	2	3	1
10_103632560	10	55.85	3	1	3	1	1	2	3	3	3	2	3	3	3	3	1	3	1	1	3	2	3	3	3	3	1	3	3	NA	3	2	2	1	1	2	2	3	3	1	3	3	1	3	1	3	2	3	1
10_103981901	10	55.89	3	1	3	1	1	2	3	3	3	2	3	3	3	3	1	3	1	1	3	2	3	3	3	3	1	3	3	3	3	2	2	1	1	2	2	3	3	1	3	3	1	3	1	3	2	3	1
10_104195104	10	55.92	3	1	3	1	1	2	3	3	3	2	3	3	3	3	1	3	1	1	3	2	3	3	3	3	1	3	3	3	3	2	2	1	1	2	2	3	3	1	NA	3	1	3	1	3	2	3	1
10_120887191	10	56	3	1	3	1	1	2	3	3	3	2	3	1	3	3	1	3	1	1	3	2	3	3	3	3	1	3	3	3	3	2	2	1	3	2	2	3	3	1	2	3	1	3	1	3	2	3	1
10_119664278	10	56.01	3	1	3	1	1	2	3	3	3	2	3	1	3	3	1	3	1	1	3	2	3	3	3	3	1	3	3	3	3	2	2	1	3	2	2	3	3	1	2	3	1	3	1	3	2	3	1
10_118740444	10	56.04	3	1	3	1	1	2	3	3	3	2	3	1	3	3	1	3	1	1	3	2	3	3	3	3	1	3	3	3	3	2	2	1	NA	2	2	3	3	1	2	3	1	3	1	3	2	3	1
10_122305972	10	56.05	3	1	3	1	1	2	3	3	3	2	3	1	3	3	1	3	1	1	3	2	3	3	3	3	1	3	3	3	3	2	2	1	3	2	2	3	3	1	2	3	1	3	1	3	2	3	1
10_111163382	10	56.06	3	1	3	1	1	2	3	3	3	2	3	3	3	2	1	3	1	1	3	2	3	3	3	3	1	3	3	3	3	2	2	1	1	2	2	3	3	1	2	3	1	3	1	3	2	3	1
10_112084834	10	56.06	3	1	3	1	1	2	3	3	3	2	3	3	3	NA	1	3	1	1	3	2	3	3	3	3	1	3	3	3	3	2	2	1	1	2	2	3	3	1	2	3	1	3	1	3	2	3	1
10_112432858	10	56.06	3	1	3	1	1	2	3	3	3	2	3	3	3	3	1	3	1	1	3	2	3	3	3	3	1	3	3	3	3	2	2	1	1	2	2	3	3	1	2	3	1	3	1	3	2	3	1
10_118130666	10	56.06	3	1	3	1	1	2	3	3	3	2	3	1	3	3	1	3	1	1	3	2	3	3	3	3	1	3	3	3	3	2	2	1	1	2	2	3	3	1	2	3	1	3	1	3	2	3	1
10_110304877	10	56.07	3	1	3	1	1	2	3	3	3	2	3	3	3	NA	1	3	1	1	3	2	3	3	3	3	1	3	3	3	3	2	2	1	1	2	2	3	3	1	2	3	1	3	1	3	2	3	1
10_112664929	10	56.07	3	1	3	1	1	2	3	3	3	2	3	3	3	3	1	3	1	1	3	2	3	3	3	3	1	3	3	3	3	2	2	1	1	2	2	3	3	1	2	3	1	3	1	3	2	3	1
10_112748311	10	56.07	3	1	3	1	1	2	3	3	3	2	3	3	3	3	1	3	1	1	3	2	3	3	3	3	1	3	3	3	3	2	2	1	1	2	2	3	3	1	2	3	1	3	1	3	2	3	1
10_110108824	10	56.08	3	1	3	1	1	2	3	3	3	2	3	3	3	NA	1	3	1	1	3	2	3	3	3	3	1	3	3	3	3	2	2	1	1	2	2	3	3	1	2	3	1	3	1	3	2	3	1
10_109587882	10	56.09	3	1	3	1	1	2	3	3	3	2	3	3	3	3	1	3	1	1	3	2	3	3	3	3	1	3	3	3	3	2	2	1	1	2	2	3	3	1	2	3	1	3	1	3	2	3	1
10_106532620	10	56.1	3	1	3	1	1	2	3	3	3	2	3	3	3	3	1	3	1	1	3	2	3	3	3	3	1	3	3	3	3	2	2	1	1	2	2	3	3	1	2	3	1	3	1	3	2	3	1
10_109024346	10	56.1	3	1	3	1	1	2	3	3	3	2	3	3	3	3	1	3	1	1	3	2	3	3	3	3	1	3	3	3	3	2	2	1	1	2	2	3	3	1	2	3	1	3	1	3	2	3	1
10_117224102	10	56.1	3	1	3	1	1	2	3	3	3	2	3	NA	3	3	1	3	1	1	3	2	3	3	3	3	1	3	3	3	3	2	2	1	1	2	2	3	3	1	2	3	1	3	1	3	2	3	1
10_113397956	10	56.11	3	1	3	1	1	2	3	3	3	2	3	3	3	3	1	3	1	1	3	2	3	3	3	3	1	3	3	3	3	2	2	1	1	2	2	3	3	1	2	3	1	3	1	3	2	3	1
10_114130936	10	56.14	3	1	3	1	1	2	3	3	3	2	3	3	3	3	1	3	1	1	3	2	3	3	3	3	1	3	3	3	3	2	2	1	1	2	2	3	3	1	2	3	1	3	1	3	2	3	1
10_115317248	10	56.15	3	1	3	1	1	2	3	3	3	2	3	3	3	3	1	3	1	1	3	2	3	3	3	3	1	3	3	3	3	2	2	1	1	2	2	3	3	1	2	3	1	3	1	3	2	3	1
10_125259385	10	56.43	3	1	3	1	1	2	3	3	3	2	3	1	3	3	1	3	1	1	3	2	3	3	3	3	1	3	3	3	3	2	2	1	3	2	2	3	3	1	2	3	1	3	1	3	2	3	1
10_129527237	10	59.41	3	1	3	1	1	2	3	3	3	2	3	1	3	3	1	3	1	1	3	2	3	3	3	2	1	3	3	3	3	2	2	1	3	2	2	3	3	1	2	3	1	1	1	3	2	3	1
10_128522362	10	60.07	3	1	3	1	1	2	3	3	3	2	3	1	3	3	1	3	1	1	3	2	3	3	3	2	1	3	3	3	3	2	2	1	3	2	2	3	3	1	2	3	1	NA	1	3	2	3	1
10_128236268	10	60.29	3	1	3	1	1	2	3	3	3	2	3	1	3	3	1	3	1	1	3	2	3	3	3	2	1	3	3	3	3	2	2	1	3	2	2	3	3	1	2	3	1	3	1	3	2	3	1
10_127822802	10	60.35	3	1	3	1	1	2	3	3	3	2	3	1	3	3	1	3	1	1	3	2	3	3	3	NA	1	3	3	3	3	2	2	1	3	2	2	3	3	1	2	3	1	3	1	3	2	3	1
10_130591362	10	60.69	3	1	3	1	1	2	3	3	3	2	3	1	3	3	1	3	1	1	3	2	3	3	3	2	1	3	3	3	3	2	2	1	3	2	2	3	3	1	2	3	1	1	1	3	2	3	1
10_130668518	10	60.85	3	1	3	1	1	2	3	3	3	2	3	1	3	3	1	3	1	1	3	2	3	3	3	2	1	3	3	3	3	2	2	1	3	2	2	3	3	1	2	3	1	1	1	3	2	3	1
10_130818016	10	61.18	3	1	3	1	1	2	3	3	3	2	3	1	3	3	1	3	1	1	3	2	3	3	3	2	1	3	3	3	3	2	2	1	3	2	2	3	3	1	2	3	1	NA	1	3	2	3	1
10_131062720	10	61.68	3	1	3	1	1	2	3	3	3	2	3	1	3	3	1	3	1	1	3	2	3	3	3	2	1	3	3	3	3	2	2	1	3	2	2	3	3	1	2	3	1	3	1	3	2	3	1
10_131190275	10	61.91	3	1	3	1	1	2	3	3	3	2	3	1	3	3	1	3	1	1	3	2	3	3	3	2	1	3	3	3	3	2	2	1	3	2	2	3	3	1	2	3	1	3	1	3	NA	3	1
10_131356218	10	62.16	3	1	3	1	1	2	3	3	3	2	3	1	3	3	1	3	1	1	3	2	3	3	3	2	NA	3	3	3	3	2	2	1	3	2	2	3	3	1	2	3	1	3	1	3	NA	3	1
10_131646224	10	62.45	3	1	3	1	1	2	3	3	3	2	3	1	3	3	1	3	1	1	3	2	3	3	3	2	NA	3	3	3	3	2	2	1	3	2	2	3	3	1	2	3	1	3	1	3	NA	3	1
10_131992834	10	62.56	3	1	3	1	1	2	3	3	3	2	3	1	3	3	1	3	1	1	3	2	3	3	3	2	NA	3	3	3	3	2	2	1	3	2	2	3	3	1	2	3	1	3	1	3	NA	3	1
10_132215784	10	62.56	3	1	3	1	1	2	3	3	3	2	3	1	3	3	1	3	1	1	3	2	3	3	3	2	NA	3	3	3	3	2	2	1	3	2	2	3	3	1	2	3	1	3	1	3	NA	3	1
10_132606986	10	62.64	3	1	3	1	1	2	3	3	3	2	3	1	3	3	1	3	1	1	3	2	3	3	3	2	NA	3	3	3	3	2	2	1	3	2	2	3	3	1	2	3	1	3	1	3	NA	3	1
10_133027172	10	63.24	3	1	3	1	1	2	3	3	3	2	3	1	3	3	1	3	1	1	3	2	3	3	3	2	NA	3	3	3	3	2	2	1	3	2	2	3	3	1	2	3	1	3	1	3	NA	3	1
10_133128558	10	63.51	3	1	3	1	1	2	3	3	3	2	3	1	3	3	1	3	1	1	3	2	3	3	3	2	NA	3	3	3	3	2	2	1	3	2	2	3	3	1	2	3	1	3	1	3	NA	3	1
10_133234526	10	63.85	3	1	3	1	1	2	3	3	3	2	3	1	3	3	1	3	1	1	3	2	3	3	3	2	NA	3	3	3	3	2	2	1	3	2	NA	3	3	1	2	3	1	3	1	3	NA	3	1
10_133297441	10	64.08	3	1	3	1	1	2	3	3	3	2	3	1	3	3	1	3	1	1	3	2	3	3	3	2	NA	3	3	3	3	2	2	1	3	2	NA	3	3	1	2	3	1	3	1	3	NA	3	1
10_133373608	10	64.4	3	1	3	1	1	2	3	3	3	2	3	1	3	3	1	3	1	1	3	2	3	3	3	2	NA	3	3	3	3	2	2	1	3	2	NA	3	3	1	2	3	1	3	1	3	NA	3	1
10_133543018	10	65.25	3	1	3	1	1	2	3	3	3	2	3	1	3	3	1	3	1	1	3	2	3	3	3	2	NA	3	3	3	3	2	2	1	3	2	NA	3	3	1	2	3	1	3	1	3	NA	3	1
10_133707156	10	66.25	3	1	3	1	1	2	3	3	3	2	3	1	3	3	1	3	1	1	3	2	3	3	3	2	NA	3	3	3	3	2	2	1	3	2	NA	3	3	1	2	3	1	3	1	3	NA	3	1
10_134022474	10	68.6	3	1	3	1	1	2	3	3	3	2	3	1	3	3	1	3	1	1	3	2	3	3	3	2	NA	3	3	3	3	2	2	1	3	2	NA	3	3	1	2	3	1	3	1	3	NA	3	1
10_134266920	10	70.58	3	1	3	1	1	2	3	3	3	2	3	1	3	3	1	3	1	1	3	2	3	3	3	2	NA	3	3	3	3	2	2	1	3	2	NA	3	3	1	2	3	1	3	1	3	NA	3	1
10_134290120	10	70.77	3	1	3	1	1	2	3	3	3	2	3	1	3	3	1	3	1	1	3	2	3	3	3	2	NA	3	3	3	3	2	2	1	3	2	NA	3	3	1	2	3	1	3	1	3	NA	3	1
10_134339519	10	71.16	3	1	3	1	1	2	3	3	3	2	3	1	3	3	1	3	1	1	3	2	3	3	3	2	NA	3	3	3	3	2	2	1	3	2	NA	3	3	1	2	3	1	3	1	3	NA	3	1
10_134548200	10	72.73	3	1	3	1	1	2	3	3	3	2	3	1	3	3	1	3	1	1	3	2	3	3	3	2	NA	3	3	3	3	2	2	1	3	2	3	3	3	1	2	3	1	3	1	3	NA	3	1
10_134825986	10	74.45	3	1	3	1	1	2	3	3	3	2	3	1	3	3	1	3	1	1	3	2	3	3	3	2	NA	3	3	3	3	2	2	1	3	2	3	3	3	1	2	3	1	3	1	3	NA	3	1
10_134982043	10	75.2	3	1	3	1	1	2	3	3	3	2	3	1	3	3	1	3	1	1	3	2	3	3	3	2	NA	3	3	3	3	2	2	1	3	2	3	3	3	1	2	3	1	3	1	3	NA	3	1
10_135067185	10	75.55	3	1	3	1	1	2	3	3	3	2	3	1	3	3	1	3	1	1	3	2	3	3	3	2	NA	3	3	3	3	2	2	1	3	2	3	3	3	1	2	3	1	3	1	3	NA	3	1
10_135093806	10	75.66	3	1	3	1	1	2	3	3	3	2	3	1	3	3	1	3	1	1	3	2	3	3	3	2	NA	3	3	3	3	2	2	1	3	2	3	3	3	1	2	3	1	3	1	3	NA	3	1
10_135169612	10	75.92	3	1	3	1	1	2	3	3	3	2	3	1	3	3	1	3	1	1	3	2	3	3	3	2	NA	3	3	3	3	2	2	1	3	2	3	3	3	1	2	3	1	3	1	3	NA	3	1
10_135257108	10	76.19	3	1	3	1	1	2	3	3	3	2	3	1	3	3	1	3	1	1	3	2	3	3	3	2	NA	3	3	3	3	2	2	1	3	2	3	3	3	1	2	3	1	3	1	3	NA	3	1
10_135271174	10	76.22	3	1	3	1	1	2	3	3	3	2	3	1	3	3	1	3	1	1	3	2	3	3	3	2	NA	3	3	3	3	2	2	1	3	2	3	3	3	1	2	3	1	3	1	3	NA	3	1
10_135338692	10	76.4	3	1	3	1	1	2	3	3	3	2	3	1	3	3	1	3	1	1	3	2	3	3	3	2	NA	3	3	3	3	2	2	1	3	2	3	3	3	1	2	3	1	3	1	3	NA	3	1
10_135495526	10	76.71	3	1	3	1	1	2	3	3	3	2	3	1	3	3	1	3	1	1	3	2	3	3	3	2	NA	3	3	3	3	2	2	1	3	2	3	3	3	1	2	3	1	3	1	3	NA	3	1
10_135826588	10	77.04	3	1	3	1	1	2	3	3	3	2	3	1	3	3	1	3	1	1	3	2	3	3	3	2	NA	3	3	3	3	2	2	1	3	2	3	3	3	1	2	3	1	3	1	3	NA	3	1
10_136069924	10	77.1	3	1	3	1	1	2	3	3	3	2	3	1	3	3	1	3	1	1	3	2	3	3	3	2	NA	3	3	3	3	2	2	1	3	2	3	3	3	1	2	3	1	3	1	3	NA	3	1
10_136071674	10	77.1	3	1	3	1	1	2	3	3	3	2	3	1	3	3	1	3	1	1	3	2	3	3	3	2	NA	3	3	3	3	2	2	1	3	2	3	3	3	1	2	3	1	3	1	3	NA	3	1
10_136073358	10	77.1	3	1	3	1	1	2	3	3	3	2	3	1	3	3	1	3	1	1	3	2	3	3	3	2	NA	3	3	3	3	2	2	1	3	2	3	3	3	1	NA	3	1	3	1	3	NA	3	1
10_136190378	10	77.11	3	1	3	1	1	2	3	3	3	2	3	1	3	3	1	3	1	1	3	2	3	3	3	2	NA	3	3	3	3	2	2	1	3	2	3	3	3	1	NA	3	1	3	1	3	NA	3	1
10_136358774	10	77.11	3	1	3	1	1	2	3	3	3	2	3	1	3	3	1	3	1	1	3	2	3	3	3	2	NA	3	3	3	3	2	2	1	3	2	3	3	3	1	NA	3	1	3	1	3	NA	3	1
10_136470332	10	77.12	3	1	3	1	1	2	3	3	3	2	3	1	3	3	1	3	1	1	3	2	3	3	3	2	NA	3	3	3	3	2	2	1	3	2	3	3	3	1	NA	3	1	3	1	3	NA	3	1
10_136532256	10	77.13	3	1	3	1	1	2	3	3	3	2	3	1	3	3	1	3	1	1	3	2	3	3	3	2	3	3	3	3	3	2	2	1	3	2	3	3	3	1	NA	3	1	3	1	3	NA	3	1
10_136544188	10	77.14	3	1	3	1	1	2	3	3	3	2	3	1	3	3	1	3	1	1	3	2	3	3	3	2	3	3	3	3	3	2	2	1	3	2	3	3	3	1	NA	3	1	3	1	3	NA	3	1
10_136667726	10	77.18	3	1	3	1	1	2	3	3	3	2	3	1	3	3	1	3	1	1	3	2	3	3	3	2	3	3	3	3	3	2	2	1	3	2	3	3	3	1	NA	3	1	3	1	3	NA	3	1
10_136837041	10	77.29	3	1	3	1	1	2	3	3	3	2	3	1	3	3	1	3	1	1	3	2	3	3	3	2	3	3	3	3	3	2	2	1	3	2	3	3	3	1	NA	3	1	NA	1	3	NA	3	1
10_136936714	10	77.38	3	1	3	1	1	2	3	3	3	2	3	1	3	3	1	3	1	1	3	2	3	3	3	2	3	3	3	3	3	2	2	1	3	2	3	3	3	1	NA	3	1	NA	1	3	NA	3	1
10_137103004	10	77.59	3	1	3	1	1	2	3	3	3	2	3	1	3	3	1	3	1	1	3	2	3	3	3	2	3	3	3	3	3	2	2	1	3	2	3	3	3	1	NA	3	1	NA	1	3	NA	3	1
10_137231808	10	77.81	3	1	3	1	1	2	3	3	3	2	3	1	3	3	1	3	1	1	3	2	3	3	3	2	3	3	3	3	3	2	NA	1	3	2	3	3	3	1	NA	3	1	NA	1	3	NA	3	1
10_137273422	10	77.89	3	1	3	1	1	2	3	3	3	2	3	1	3	3	1	3	1	1	3	2	3	3	3	2	3	3	3	3	3	2	NA	1	3	2	3	3	3	1	NA	3	1	NA	1	3	NA	3	1
10_137320938	10	77.99	3	1	3	1	1	2	3	3	3	2	3	1	3	3	1	3	1	1	3	2	3	3	3	2	3	3	3	3	3	2	NA	1	3	2	3	3	3	1	NA	3	1	NA	1	3	NA	NA	1
10_137342960	10	78.03	3	1	3	1	1	2	3	3	3	2	3	1	3	3	1	3	1	1	3	2	3	3	3	2	3	3	3	3	3	2	NA	1	3	2	3	3	3	1	3	3	1	NA	1	3	NA	NA	1
10_137409598	10	78.19	3	1	3	1	1	2	3	3	3	2	3	1	3	3	1	3	1	1	3	2	3	3	3	2	3	3	3	3	3	2	NA	1	3	2	3	3	3	1	3	3	1	NA	1	3	3	NA	1
10_137492196	10	78.39	3	1	3	1	1	2	3	3	3	2	3	1	3	3	1	3	1	1	3	2	3	3	3	2	3	3	3	3	3	2	NA	1	3	2	3	3	3	1	3	3	NA	NA	1	3	3	NA	1
10_137721470	10	79.07	3	1	3	1	1	2	3	3	3	2	3	1	3	3	1	3	1	1	3	2	3	3	3	2	3	3	3	3	3	2	NA	1	3	2	3	3	3	1	3	3	NA	NA	1	3	3	NA	1
10_138001964	10	80.07	3	1	3	1	1	2	3	3	3	2	3	1	3	3	1	3	1	1	3	2	3	3	3	2	3	3	3	3	3	2	NA	1	3	2	3	3	3	1	3	3	NA	NA	1	3	3	NA	1
10_138119300	10	80.54	3	1	3	1	1	2	3	3	3	2	3	1	3	3	1	3	1	1	3	2	3	3	3	2	3	3	3	3	3	2	NA	1	3	2	3	3	3	1	3	3	NA	NA	1	3	3	NA	1
10_138271547	10	81.17	3	1	3	1	1	2	3	3	3	2	3	1	3	3	1	3	1	1	3	2	3	3	3	2	3	3	3	3	3	2	NA	1	3	2	3	3	3	1	3	3	NA	NA	1	3	3	NA	1
10_138444008	10	81.92	3	1	3	1	1	2	3	3	3	2	3	1	3	3	1	3	1	1	3	2	3	3	3	2	3	3	3	3	3	2	NA	1	3	2	3	3	3	1	3	3	NA	NA	1	3	3	NA	1
10_138604020	10	82.62	3	1	3	1	1	2	3	3	3	2	3	1	3	3	1	3	1	1	3	2	3	3	3	2	3	3	3	3	3	2	NA	1	3	2	3	3	3	1	3	3	NA	NA	1	3	3	NA	1
10_138862187	10	83.72	3	1	3	1	1	2	3	3	3	2	3	1	3	3	1	3	1	1	3	2	3	NA	3	2	3	3	3	3	3	2	NA	1	3	2	3	3	3	1	3	3	NA	NA	1	3	3	NA	1
10_139092766	10	84.63	3	1	3	1	1	2	3	3	3	2	3	1	3	3	1	3	1	1	3	2	3	NA	3	2	3	3	3	3	3	2	NA	1	3	2	3	NA	3	1	3	3	NA	NA	1	3	3	NA	1
10_139184526	10	84.96	3	1	3	1	1	2	3	3	3	2	3	1	3	3	1	3	1	1	3	2	3	NA	3	2	3	3	3	3	3	2	NA	1	3	2	3	NA	3	1	3	3	NA	NA	1	3	3	NA	1
10_139233486	10	85.12	3	1	3	1	1	2	3	3	3	2	3	1	3	3	1	3	1	1	3	2	3	NA	3	2	3	3	3	3	3	2	NA	1	3	2	3	NA	3	1	3	3	NA	NA	1	3	3	NA	1
10_139317654	10	85.39	3	1	3	1	1	2	3	3	3	2	3	1	3	3	1	3	1	1	3	2	3	NA	3	2	3	3	3	3	3	2	NA	NA	3	2	3	NA	3	1	3	3	NA	NA	1	3	3	NA	1
10_139374886	10	85.56	3	1	3	1	1	2	3	3	3	2	3	1	3	3	1	3	1	1	3	2	3	NA	3	2	3	3	3	3	3	2	3	NA	3	2	3	NA	3	1	3	3	NA	NA	1	3	3	NA	1
10_139403895	10	85.65	3	1	3	1	1	2	3	3	3	2	3	1	3	3	1	3	1	1	3	2	3	2	3	2	3	3	3	3	3	2	3	NA	3	2	3	NA	3	1	3	3	NA	NA	1	3	3	NA	1
10_139469970	10	85.83	3	1	3	1	1	2	3	3	3	2	3	1	3	3	1	3	1	1	3	2	3	2	3	2	3	3	3	3	3	2	3	NA	3	2	3	NA	3	1	3	3	NA	NA	1	3	3	NA	1
10_139606022	10	86.16	3	1	3	1	1	2	3	3	3	2	3	1	3	3	1	3	1	1	3	2	3	2	3	2	3	3	3	3	3	2	3	NA	3	2	3	NA	3	1	3	3	NA	NA	1	3	3	NA	1
10_139738300	10	86.43	3	1	3	1	1	2	3	3	3	2	3	1	3	3	1	3	1	1	3	2	3	2	3	2	3	3	3	3	3	2	3	NA	3	2	3	NA	3	1	3	3	NA	NA	1	3	3	NA	1
10_139823905	10	86.59	3	1	3	1	1	2	3	3	3	2	3	1	3	3	1	3	1	1	3	2	3	2	3	2	3	3	3	3	3	2	3	NA	3	2	3	NA	3	1	3	3	NA	NA	1	3	3	NA	1
10_139971120	10	86.83	3	1	3	1	1	2	3	3	3	2	3	1	3	3	1	3	1	1	3	2	NA	2	3	2	3	3	3	3	3	2	3	NA	3	2	3	NA	3	1	3	3	NA	NA	1	3	3	NA	1
10_140118533	10	87.04	3	1	3	1	1	2	3	3	3	2	3	1	3	3	1	3	1	1	3	2	NA	2	3	2	3	3	3	3	3	2	3	3	3	2	3	NA	3	1	3	3	NA	NA	1	3	3	NA	1
10_140217681	10	87.17	3	1	3	1	1	2	3	3	3	2	3	1	3	3	1	3	1	1	3	2	NA	2	3	2	3	3	3	3	3	2	3	3	3	2	3	NA	3	1	3	3	NA	NA	1	3	3	NA	1
10_140320198	10	87.31	3	1	3	1	1	2	3	3	3	2	3	1	3	3	1	3	1	1	3	2	NA	2	3	2	3	3	3	3	3	2	3	3	3	2	3	1	3	1	3	3	NA	NA	1	3	3	NA	1
10_140461086	10	87.5	3	1	3	1	1	2	3	3	3	2	3	1	3	3	1	3	1	1	3	2	NA	2	3	2	3	3	3	3	3	2	3	3	3	2	3	1	3	1	3	3	NA	NA	1	3	3	NA	1
10_140656156	10	87.81	3	1	3	1	1	2	3	3	3	2	3	1	NA	3	1	3	1	1	3	2	NA	2	3	2	3	3	3	3	3	2	3	3	3	2	3	1	3	1	3	3	NA	NA	1	3	3	NA	1
10_140814772	10	88.13	3	1	3	1	1	2	3	3	3	2	3	1	1	3	1	3	1	1	3	2	NA	2	3	2	3	3	3	3	3	2	3	3	3	2	3	1	3	1	3	3	NA	NA	1	3	3	NA	1
10_140918948	10	88.38	3	1	3	1	1	2	3	3	3	2	3	1	1	3	1	3	1	1	3	2	NA	2	3	2	3	3	3	3	3	2	3	3	3	2	3	1	3	1	3	3	NA	NA	1	3	3	NA	1
10_140980612	10	88.55	3	1	3	1	1	2	3	3	3	2	3	1	1	3	1	3	1	1	3	2	NA	2	3	2	3	3	3	3	3	2	3	3	3	2	3	1	3	1	3	3	2	NA	1	3	3	NA	1
10_140989726	10	88.57	3	1	3	1	1	2	3	3	3	2	3	1	1	3	1	3	1	1	3	2	NA	2	3	2	3	3	3	3	3	2	3	3	3	2	3	1	3	1	3	3	2	NA	1	3	3	NA	1
10_140993537	10	88.58	3	1	3	1	1	2	3	3	3	2	3	1	1	3	1	3	1	1	3	2	NA	2	3	2	3	3	3	3	3	2	3	3	3	2	3	1	3	1	3	3	2	NA	1	3	3	NA	1
10_140994927	10	88.59	3	1	3	1	1	2	3	3	3	2	3	1	1	3	1	3	1	1	3	2	1	2	3	2	3	3	3	3	3	2	3	3	3	2	3	1	3	1	3	3	2	NA	1	3	3	NA	1
10_141355154	10	90	3	1	3	1	1	2	3	3	3	2	3	1	1	3	1	3	1	1	3	2	1	2	3	2	3	3	3	3	3	2	3	3	3	2	3	1	3	1	3	3	2	NA	1	3	3	NA	1
10_141817784	10	93.07	3	1	3	1	1	2	3	3	3	2	3	1	1	3	1	3	1	1	3	2	1	2	3	2	3	3	3	3	3	2	3	3	3	2	3	1	3	1	3	3	2	NA	1	3	3	NA	1
10_141920275	10	93.96	3	1	3	1	1	2	3	3	3	2	3	1	1	3	1	3	1	1	3	2	1	2	3	2	3	3	3	3	3	2	3	3	3	2	3	1	3	1	3	3	2	NA	1	3	3	NA	1
10_141928502	10	94.03	3	1	3	1	1	2	3	3	3	2	3	1	1	3	1	3	1	1	3	2	1	2	3	2	3	3	3	3	3	2	3	3	3	2	3	1	3	1	3	3	2	NA	1	3	3	NA	1
10_141964848	10	94.37	3	1	3	1	1	2	3	3	3	2	3	1	1	3	1	3	NA	1	3	2	1	2	3	2	3	3	3	3	3	2	3	3	3	2	3	1	3	1	3	3	2	NA	1	3	3	NA	1
10_142063716	10	95.31	3	1	3	1	1	2	3	3	3	2	3	1	1	3	1	3	NA	1	3	2	1	2	3	2	3	3	3	3	3	2	3	3	3	2	3	1	3	1	3	3	2	NA	1	3	3	1	1
10_142134482	10	96.02	3	1	3	1	1	2	3	3	3	2	3	1	1	3	1	3	NA	1	3	2	1	2	3	2	3	3	3	3	3	2	3	3	3	2	3	1	3	1	3	3	2	NA	1	3	3	1	1
10_142134514	10	96.02	3	1	3	1	1	2	3	3	3	2	3	1	1	3	1	3	3	1	3	2	1	2	3	2	3	3	3	3	3	2	3	3	3	2	3	1	3	1	3	3	2	NA	1	3	3	1	1
10_142256923	10	97.28	3	1	3	1	1	2	3	3	3	2	3	1	1	3	1	3	3	1	3	2	1	2	3	2	3	3	3	3	3	2	3	3	3	2	3	1	3	1	3	3	2	NA	1	3	3	1	1
10_142415934	10	98.97	3	1	3	1	1	2	3	3	3	2	3	1	1	3	1	3	3	1	3	2	1	2	3	2	3	3	3	3	3	2	3	3	3	2	3	1	3	1	3	3	2	NA	1	3	3	1	1
10_142537048	10	100.27	3	1	3	1	1	2	3	3	3	2	3	1	1	3	1	3	3	1	3	2	1	2	3	2	3	3	3	3	3	2	3	3	3	2	3	1	3	1	3	3	2	NA	1	3	3	1	1
10_142823237	10	103.18	3	1	3	1	1	2	3	3	3	2	3	1	1	3	1	3	3	1	3	2	1	2	3	2	3	3	3	3	3	2	3	3	3	2	3	1	3	1	3	3	2	NA	1	3	3	1	1
10_143082226	10	105.42	3	1	3	1	1	2	3	3	3	2	3	1	1	3	1	3	3	1	3	2	1	2	3	2	3	3	3	3	3	2	3	3	3	NA	3	1	3	1	3	3	2	NA	1	3	3	1	1
10_143147130	10	105.9	3	1	3	1	1	2	3	3	3	2	3	1	1	3	1	3	3	1	3	2	1	2	3	2	3	3	3	3	3	2	3	3	3	NA	3	1	3	1	3	3	2	NA	1	3	3	1	1
10_143166949	10	106.04	3	1	3	1	1	2	3	3	3	2	3	1	1	3	1	3	3	1	3	2	1	2	3	2	3	3	3	NA	3	2	3	3	3	NA	3	1	3	1	3	3	2	NA	1	3	3	1	1
10_143244791	10	106.55	3	1	3	1	1	2	3	3	3	2	3	1	1	3	1	3	3	1	3	2	1	2	3	2	3	3	3	NA	3	2	3	3	3	NA	3	1	3	1	3	3	2	NA	1	3	3	1	1
10_143438148	10	107.6	3	1	3	1	1	2	3	3	3	2	3	NA	1	3	1	NA	3	1	3	2	1	2	3	2	3	3	3	NA	3	2	3	3	3	NA	3	1	3	NA	3	3	2	NA	1	3	3	1	1
10_143675954	10	108.55	3	1	3	1	1	2	3	3	3	2	3	NA	1	3	1	2	3	1	3	2	1	2	3	2	3	3	3	NA	3	2	3	3	3	NA	3	1	3	NA	3	3	2	NA	1	3	3	1	1
10_143832914	10	109.02	3	1	3	1	1	2	3	3	3	2	3	NA	1	3	1	2	3	1	3	2	1	2	3	2	3	3	3	NA	3	2	3	3	3	3	3	1	3	NA	3	3	2	NA	1	3	3	1	1
10_143887132	10	109.16	3	1	3	1	1	2	3	3	3	2	3	NA	1	3	1	2	3	1	3	2	1	2	3	2	3	3	3	NA	3	2	3	3	3	3	3	1	3	3	3	3	2	NA	1	3	3	1	1
10_143895220	10	109.18	3	1	3	1	1	2	3	3	3	2	3	NA	1	3	1	2	3	1	3	2	1	2	3	2	3	3	3	NA	3	2	3	3	3	3	3	1	3	3	3	3	2	NA	1	3	3	1	1
10_143986260	10	109.4	3	1	3	1	1	2	3	3	3	2	3	NA	1	3	1	2	3	1	3	2	1	2	3	2	3	3	3	NA	3	2	3	3	3	3	3	1	3	3	3	3	2	NA	1	3	3	1	1
10_144081518	10	109.61	3	1	3	1	1	2	3	3	3	2	3	3	NA	3	1	2	3	1	3	2	1	2	3	2	3	3	3	NA	3	2	3	3	3	3	3	1	3	3	3	3	2	NA	1	3	3	1	1
10_144129376	10	109.72	3	1	3	1	1	2	3	3	3	2	3	3	NA	3	1	2	3	1	3	2	1	2	3	2	3	3	3	NA	3	2	3	3	3	3	3	1	3	3	3	3	2	NA	1	3	3	1	1
10_144220036	10	109.91	3	1	3	1	1	2	3	3	3	2	3	3	NA	3	1	2	3	1	3	2	1	2	3	2	3	3	3	NA	3	2	3	3	3	3	3	1	3	3	3	3	2	NA	1	3	3	1	1
10_144272888	10	110.03	3	1	3	1	1	2	3	3	3	2	3	3	NA	3	1	2	3	1	3	2	1	2	3	2	3	3	3	2	3	2	3	3	3	3	3	1	3	3	3	3	2	NA	1	3	3	1	1
10_144328966	10	110.16	3	1	3	1	1	2	NA	3	3	2	3	3	NA	3	1	2	3	1	3	2	1	2	3	2	3	3	3	2	3	2	3	3	3	3	3	1	3	3	3	3	2	NA	1	3	3	1	1
10_144379962	10	110.28	3	1	3	1	1	2	NA	3	3	2	3	3	NA	3	1	2	3	1	3	2	1	2	3	2	3	3	3	2	3	2	3	3	3	3	3	1	3	3	3	3	2	NA	1	3	3	1	1
10_144416733	10	110.37	3	1	3	1	1	2	NA	3	3	2	3	3	NA	3	1	2	3	1	3	2	1	2	3	2	3	3	3	2	3	2	3	3	3	3	3	1	3	3	3	3	2	NA	1	3	3	1	1
10_144677002	10	111.14	3	1	3	NA	1	2	NA	3	3	2	3	3	NA	3	1	2	3	1	3	2	1	2	3	2	3	3	3	2	3	2	3	3	3	3	3	1	3	3	3	3	2	NA	1	3	3	1	1
10_144900556	10	112.04	3	1	3	NA	1	2	NA	3	3	2	3	3	3	3	1	2	3	1	3	2	1	2	3	2	3	3	3	2	3	2	3	3	3	3	3	1	3	3	3	3	2	NA	1	3	3	1	1
10_144958256	10	112.32	3	1	3	NA	1	2	NA	3	3	2	3	3	3	3	1	2	3	1	3	2	1	2	3	2	3	3	3	2	3	2	3	3	3	3	3	1	3	3	3	3	2	NA	1	3	3	1	1
10_145206794	10	113.77	3	1	3	NA	1	2	NA	3	3	2	3	3	3	3	1	2	3	1	3	2	1	2	3	2	3	3	3	2	3	2	3	3	3	3	3	1	3	3	3	3	2	NA	1	3	3	1	1
10_145421828	10	115.34	3	1	3	NA	1	2	NA	3	3	2	3	3	3	3	1	2	3	1	3	2	1	2	3	2	3	3	3	2	3	2	3	3	3	3	3	1	3	3	3	3	2	NA	1	3	3	1	1
10_145472754	10	115.76	3	1	3	NA	1	2	NA	3	3	2	3	3	3	3	1	2	3	1	3	2	1	2	3	2	3	3	3	2	3	2	3	3	3	3	3	1	3	3	3	3	2	NA	1	3	3	1	1
10_145501858	10	116.01	3	1	3	NA	1	2	2	3	3	2	3	3	3	3	1	2	3	1	3	2	1	2	3	2	3	3	3	2	3	2	3	3	3	3	3	1	3	3	3	3	2	NA	1	3	3	1	1
10_145532604	10	116.27	3	1	3	NA	1	2	2	3	3	2	3	3	3	3	1	2	3	1	3	2	1	2	3	2	3	3	3	2	3	2	3	3	3	3	3	1	3	3	3	3	2	NA	1	3	3	1	1
10_145597893	10	116.84	3	1	3	NA	1	2	2	3	3	2	3	3	3	3	1	2	3	1	3	2	1	2	3	2	3	3	3	2	3	2	3	3	3	3	3	1	3	3	3	3	2	NA	1	3	3	1	1
10_145642462	10	117.25	3	1	3	NA	NA	2	2	3	3	2	3	3	3	3	1	2	3	1	3	2	1	2	3	2	3	3	3	2	3	2	3	3	3	3	3	1	3	3	3	3	2	NA	1	3	3	1	1
10_145703699	10	117.82	3	1	3	NA	NA	2	2	3	3	2	3	3	3	3	1	2	3	1	3	2	1	2	3	2	3	3	3	2	3	2	3	3	3	3	3	1	3	3	3	3	2	NA	1	3	NA	1	1
10_145757414	10	118.33	3	1	3	3	NA	2	2	3	3	2	3	3	3	3	1	2	3	1	3	2	1	2	3	2	3	3	3	2	3	2	3	3	3	3	3	1	3	3	3	3	2	NA	1	3	NA	1	1
10_145757620	10	118.33	3	1	3	3	NA	2	2	3	3	2	3	3	3	3	1	2	3	1	3	2	1	2	3	2	3	3	3	2	3	2	3	3	3	3	3	1	3	3	3	3	2	NA	1	3	NA	1	1
10_145780964	10	118.56	3	1	3	3	NA	2	2	3	3	2	3	3	3	3	1	2	3	1	3	2	1	2	3	2	3	3	3	2	3	2	3	3	3	3	3	1	3	3	3	3	2	NA	1	3	NA	1	1
10_145939334	10	120.12	3	1	3	3	NA	2	2	3	3	2	3	3	3	3	1	2	3	1	3	2	1	2	3	2	3	3	3	2	3	2	3	3	3	3	3	1	3	3	3	3	2	NA	1	3	NA	1	1
10_146147269	10	122.21	3	1	3	3	NA	2	2	3	3	2	3	3	3	3	1	2	3	1	3	2	1	2	3	2	3	3	3	2	3	2	3	3	3	3	3	1	3	3	3	3	2	NA	1	3	NA	1	1
10_146268282	10	123.43	3	1	3	3	NA	2	2	3	3	2	3	3	3	3	1	2	3	1	3	2	1	2	3	2	3	3	3	2	3	2	3	3	3	3	3	1	3	3	3	3	2	NA	1	3	NA	1	1
10_146324462	10	123.99	3	1	3	3	NA	2	2	3	3	2	3	3	3	3	1	2	3	1	3	2	1	2	3	2	NA	3	3	2	3	2	3	3	3	3	3	1	3	3	3	3	2	NA	1	3	NA	1	1
10_146381728	10	124.55	3	1	3	3	NA	2	2	3	3	2	3	3	3	3	1	2	3	1	3	2	1	2	3	2	NA	3	3	2	3	2	3	3	3	3	3	1	3	3	3	3	2	NA	1	3	NA	1	1
10_146432086	10	125.04	3	1	3	3	NA	2	2	3	3	2	3	3	3	3	1	2	3	1	3	2	1	2	3	2	NA	3	3	2	3	2	3	3	3	3	3	1	3	3	3	3	2	NA	1	3	NA	1	1
10_146448001	10	125.2	3	1	3	3	NA	2	2	3	3	2	3	3	3	3	1	2	3	1	3	2	1	2	3	2	NA	3	3	2	3	2	3	3	3	3	3	1	3	3	3	3	2	NA	1	3	NA	1	1
10_146473094	10	125.44	3	1	3	3	3	2	2	3	3	2	3	3	3	3	1	2	3	1	3	2	1	2	3	2	NA	3	3	2	3	2	3	3	3	3	3	1	3	3	3	3	2	NA	1	3	NA	1	1
10_146530724	10	125.98	3	1	3	3	3	2	2	3	3	2	3	3	3	3	1	2	3	1	3	2	1	2	3	2	NA	3	3	2	3	2	3	3	3	3	NA	1	3	3	3	3	2	NA	1	3	NA	1	1
10_146581542	10	126.45	3	1	3	3	3	2	2	3	3	2	3	3	3	3	1	2	3	1	3	2	1	2	3	2	NA	3	3	2	3	2	3	3	3	3	NA	1	3	3	3	3	2	NA	1	3	NA	1	1
10_146594351	10	126.57	3	1	3	3	3	2	2	3	3	2	3	3	3	3	1	2	3	1	3	2	1	2	3	2	NA	3	3	2	3	2	3	3	3	3	NA	1	3	3	3	3	2	NA	1	3	NA	1	1
10_146618384	10	126.79	3	1	3	3	3	2	2	3	3	2	3	3	3	3	1	2	3	1	3	2	1	2	3	2	NA	3	3	2	3	2	3	3	3	3	NA	1	3	3	3	3	2	NA	1	3	NA	1	1
10_146642158	10	127	3	1	3	3	3	2	2	3	3	2	3	3	3	3	1	2	3	1	3	2	1	2	3	2	NA	3	3	2	3	2	3	3	3	3	NA	1	3	3	3	3	2	NA	1	3	NA	1	1
10_146656229	10	127.13	3	1	3	3	3	2	2	3	3	2	3	3	3	3	1	2	3	1	3	2	1	2	3	2	NA	3	3	2	3	2	3	3	3	3	NA	1	3	3	3	3	2	NA	1	3	NA	1	1
10_146778236	10	128.19	3	1	3	3	3	2	2	3	3	2	3	3	3	3	1	2	3	1	3	2	1	2	3	2	NA	3	3	2	3	2	3	3	3	3	NA	1	3	3	3	3	2	NA	1	3	NA	1	1
10_146924591	10	129.4	3	1	3	3	3	2	2	3	3	2	3	3	3	3	1	2	3	1	3	2	1	2	3	2	NA	3	3	2	NA	2	3	3	NA	3	NA	1	3	3	3	3	2	NA	1	3	NA	1	1
10_146954031	10	129.63	3	1	3	3	3	2	2	3	3	2	3	3	3	3	1	2	3	1	3	2	1	2	3	2	NA	3	3	2	NA	2	3	3	NA	3	NA	1	3	3	3	3	2	NA	1	3	NA	1	1
10_147003176	10	130.01	3	1	3	3	3	2	2	3	3	2	3	3	3	3	1	2	3	1	3	2	1	2	3	2	NA	3	3	2	NA	2	3	3	NA	3	NA	1	3	3	NA	3	2	NA	1	3	NA	1	1
10_147076202	10	130.55	3	1	3	3	3	2	2	3	3	2	3	3	3	3	1	2	3	1	3	2	1	2	3	2	NA	3	3	2	NA	2	3	3	NA	3	1	1	3	3	NA	3	2	NA	1	3	NA	1	1
10_147103127	10	130.75	3	1	3	3	3	2	2	3	3	2	3	3	3	3	1	2	3	1	3	2	1	2	3	2	NA	3	3	2	NA	2	3	3	NA	3	1	1	3	3	1	3	2	NA	1	3	NA	1	1
10_147290633	10	132.04	3	1	3	3	3	2	2	3	3	2	3	3	3	3	1	2	3	1	3	2	1	2	3	2	NA	3	3	2	NA	2	3	3	NA	3	1	1	3	3	1	3	2	NA	1	3	NA	1	1
10_147577822	10	133.81	3	1	3	3	3	2	2	3	3	2	3	3	3	3	1	2	3	1	3	2	1	2	3	2	NA	3	3	2	NA	2	3	3	NA	3	1	1	3	3	1	3	2	NA	1	3	NA	1	1
10_147680534	10	134.39	3	1	NA	3	3	2	2	3	3	2	3	3	3	3	1	2	3	1	3	2	1	2	3	2	NA	3	3	2	NA	2	3	3	NA	3	1	1	3	3	1	3	2	NA	1	3	NA	1	1
10_147806875	10	135.06	3	1	NA	3	3	2	2	3	3	2	3	3	3	3	1	2	3	NA	3	2	1	2	3	2	NA	3	3	2	NA	2	3	3	NA	3	1	1	3	3	1	3	2	NA	1	3	NA	1	1
10_147933208	10	135.7	3	1	NA	3	3	2	2	3	3	2	3	3	3	3	1	2	3	NA	3	2	1	2	3	2	NA	3	3	2	NA	2	3	3	2	3	1	1	3	3	1	3	2	NA	1	3	NA	1	1
10_147942786	10	135.75	3	1	NA	3	3	2	2	3	3	2	3	3	3	3	1	2	3	NA	3	2	1	2	3	2	NA	3	3	2	NA	2	3	3	2	3	1	1	3	3	1	3	2	NA	1	NA	NA	1	1
10_147982394	10	135.94	3	1	NA	3	3	2	2	3	3	2	3	3	3	3	1	2	3	NA	3	2	1	2	NA	2	NA	3	3	2	NA	2	3	3	2	3	1	1	3	3	1	3	2	NA	1	NA	NA	1	1
10_148013580	10	136.09	3	1	NA	3	3	2	2	3	3	2	3	3	3	3	1	2	3	NA	3	2	1	2	NA	2	NA	3	3	2	NA	2	3	3	2	3	1	1	3	3	1	3	2	NA	1	2	NA	1	1
10_148014710	10	136.1	3	1	NA	3	3	2	2	3	3	2	3	3	3	3	1	2	3	NA	3	2	1	2	NA	2	NA	3	3	NA	NA	2	3	3	2	3	1	1	3	3	1	3	2	NA	1	2	NA	1	1
10_148014754	10	136.1	3	1	NA	3	3	2	2	3	3	2	3	3	3	3	1	2	3	NA	3	2	1	2	NA	2	NA	3	3	NA	NA	2	3	3	2	3	1	1	3	3	1	3	2	NA	1	2	NA	1	1
10_148064271	10	136.33	3	1	2	3	3	2	2	3	3	2	3	3	3	3	1	2	3	NA	3	2	1	2	NA	2	NA	3	3	NA	NA	2	3	3	2	3	1	1	3	3	1	3	2	NA	1	2	NA	1	1
10_148154030	10	136.75	3	1	2	3	3	2	2	3	3	2	3	NA	3	3	1	2	3	NA	3	2	1	2	NA	2	NA	3	3	NA	NA	2	3	3	2	3	1	1	3	3	1	3	2	NA	1	2	NA	1	1
10_148228268	10	137.09	3	1	2	3	3	2	2	3	3	2	3	NA	3	3	1	2	3	NA	3	2	1	2	NA	2	NA	3	3	NA	NA	2	3	3	2	3	NA	1	3	3	1	3	2	NA	1	2	NA	1	1
10_148320724	10	137.5	3	1	2	3	3	2	2	3	3	2	3	NA	3	3	1	2	3	NA	3	2	1	2	NA	2	NA	3	NA	NA	NA	2	3	3	2	3	NA	1	3	3	1	3	2	NA	1	2	NA	1	1
10_148379220	10	137.75	3	1	2	3	3	2	2	3	3	2	3	NA	3	3	1	2	3	NA	3	2	1	2	NA	2	NA	3	NA	NA	NA	2	3	3	2	NA	NA	1	3	3	1	3	2	NA	1	2	NA	1	1
10_148381003	10	137.76	3	1	2	3	3	2	2	3	3	2	3	NA	3	3	1	2	3	NA	3	2	1	2	NA	2	NA	3	NA	NA	NA	2	3	3	2	NA	NA	1	3	3	1	3	2	NA	1	2	NA	1	1
10_148427755	10	137.96	3	1	2	3	3	2	2	3	3	2	3	NA	3	3	1	2	3	NA	3	2	1	2	NA	2	NA	3	1	NA	NA	2	3	3	2	NA	NA	1	3	3	1	3	2	NA	1	2	NA	1	1
10_148588606	10	138.63	3	1	2	3	3	2	2	3	3	2	3	NA	3	3	1	2	3	NA	3	2	1	2	NA	2	NA	3	1	NA	NA	2	3	3	2	NA	NA	1	3	3	1	3	2	NA	1	2	NA	1	1
10_148730670	10	139.2	3	1	2	3	3	2	2	3	3	NA	3	NA	3	3	1	2	3	NA	3	2	1	2	NA	2	NA	3	1	NA	NA	2	3	3	2	NA	NA	1	3	3	1	3	2	NA	1	2	NA	1	1
10_148760064	10	139.32	3	1	2	3	3	2	2	3	3	3	3	NA	3	3	1	2	3	NA	NA	2	1	2	NA	2	NA	3	1	NA	NA	2	3	3	2	NA	NA	1	3	3	1	3	2	NA	1	2	NA	1	1
10_148764312	10	139.33	3	1	2	3	3	2	2	3	3	3	3	NA	3	3	1	2	3	NA	1	2	1	2	NA	2	NA	3	1	NA	NA	2	3	3	2	NA	NA	1	3	3	1	3	2	NA	1	2	NA	1	1
10_148765401	10	139.34	3	NA	2	3	3	2	2	3	3	3	3	NA	3	3	1	2	3	NA	1	2	1	2	NA	2	NA	3	1	NA	NA	2	3	3	2	NA	NA	1	3	3	1	3	2	NA	1	2	NA	1	1
10_148831074	10	139.6	3	NA	2	3	3	2	2	3	3	3	3	NA	3	3	1	2	3	NA	1	2	1	2	NA	2	NA	3	1	NA	NA	2	3	3	2	NA	NA	1	3	3	1	3	2	NA	1	2	NA	1	1
10_149035322	10	140.39	3	NA	2	3	3	2	2	3	3	3	3	NA	3	3	1	2	3	NA	1	2	1	2	NA	2	NA	3	1	NA	NA	2	3	3	2	NA	NA	1	3	3	1	3	2	NA	1	2	NA	1	1
10_149176052	10	140.93	3	NA	2	3	3	2	2	3	3	3	3	NA	3	3	1	2	3	NA	1	2	1	2	NA	2	NA	3	1	NA	NA	2	3	3	2	NA	NA	1	3	3	1	3	2	NA	1	2	NA	1	1
10_149183219	10	140.96	NA	NA	2	3	3	2	2	3	3	3	3	NA	3	3	1	2	3	NA	1	2	1	2	NA	2	NA	3	1	NA	NA	2	3	NA	2	NA	NA	1	3	3	1	3	2	NA	1	2	NA	1	1
10_149189710	10	140.98	NA	NA	2	3	3	2	2	3	3	3	3	NA	3	3	1	2	3	NA	1	NA	1	2	NA	2	NA	3	1	NA	NA	2	3	NA	2	NA	NA	1	3	3	1	3	2	NA	NA	2	NA	1	1
10_149198529	10	141.02	NA	NA	2	3	3	2	2	3	3	3	3	NA	3	3	1	2	3	NA	1	NA	1	2	NA	2	NA	3	1	NA	NA	2	3	NA	2	NA	NA	1	3	3	1	3	2	NA	NA	2	NA	1	1
10_149205944	10	141.04	NA	NA	2	3	3	2	2	3	3	3	3	NA	3	3	1	2	3	NA	1	NA	1	2	NA	2	NA	3	1	NA	NA	2	3	NA	2	NA	NA	1	3	3	1	3	2	NA	NA	2	NA	1	1
10_149225172	10	141.12	NA	NA	2	3	3	2	2	3	3	3	3	NA	3	3	1	2	3	NA	1	NA	1	2	NA	2	NA	3	1	NA	NA	2	3	NA	2	NA	NA	1	3	3	1	3	2	NA	NA	2	NA	1	1
10_149245023	10	141.19	NA	NA	2	3	3	2	2	3	3	3	3	NA	3	3	1	2	3	NA	1	NA	1	2	NA	2	NA	3	1	NA	NA	2	3	NA	2	NA	NA	1	3	3	1	3	2	NA	NA	2	NA	1	1
10_149258650	10	141.25	NA	NA	2	3	3	2	2	3	3	3	3	NA	3	NA	1	2	3	NA	1	NA	1	2	NA	2	NA	3	1	NA	NA	2	3	NA	2	NA	NA	1	3	3	1	3	2	NA	NA	2	NA	1	1
10_149302062	10	141.41	NA	NA	2	3	3	2	2	3	3	3	3	NA	3	NA	1	2	3	NA	1	NA	1	2	NA	2	NA	3	1	NA	NA	NA	3	NA	2	NA	NA	1	3	3	1	3	2	NA	NA	2	NA	NA	1
10_149363444	10	141.64	NA	NA	2	3	3	2	2	3	3	3	3	NA	3	NA	1	2	3	NA	1	NA	1	2	NA	2	NA	3	1	NA	NA	NA	3	NA	2	NA	NA	1	3	3	1	3	2	NA	NA	2	NA	NA	1
10_149423322	10	141.87	NA	NA	NA	3	3	2	2	3	3	3	3	NA	3	NA	1	2	3	NA	1	NA	1	2	NA	2	NA	3	1	NA	NA	NA	3	NA	2	NA	NA	1	3	3	1	3	2	NA	NA	2	NA	NA	1
10_149477222	10	142.08	NA	NA	NA	3	3	2	2	NA	3	3	3	NA	3	NA	1	2	3	NA	1	NA	1	2	NA	2	NA	3	1	NA	NA	NA	3	NA	2	NA	NA	1	3	3	1	3	2	NA	NA	2	NA	NA	1
10_149513930	10	142.21	NA	NA	NA	3	3	2	2	NA	3	3	3	NA	3	NA	NA	2	3	NA	1	NA	1	2	NA	2	NA	3	1	NA	NA	NA	3	NA	2	NA	NA	NA	3	3	1	3	2	NA	NA	NA	NA	NA	1
10_149526416	10	142.26	NA	NA	NA	3	3	2	2	NA	3	3	3	NA	3	NA	NA	2	3	NA	1	NA	1	2	NA	2	NA	3	1	NA	NA	NA	3	NA	2	NA	NA	NA	3	3	1	3	2	NA	NA	NA	NA	NA	1
10_149556748	10	142.38	NA	NA	NA	3	3	2	2	NA	3	3	3	NA	3	NA	NA	2	3	NA	1	NA	1	2	NA	2	NA	NA	1	NA	NA	NA	3	NA	2	NA	NA	NA	3	3	1	3	2	NA	NA	NA	NA	NA	NA
10_149672324	10	142.82	NA	NA	NA	NA	3	2	2	NA	3	3	3	NA	3	NA	NA	2	NA	NA	1	NA	NA	2	NA	2	NA	NA	1	NA	NA	NA	3	NA	NA	NA	NA	NA	NA	3	1	3	2	NA	NA	NA	NA	NA	NA
10_149758325	10	143.14	NA	NA	NA	NA	3	2	2	NA	3	3	3	NA	3	NA	NA	2	NA	NA	1	NA	NA	2	NA	2	NA	NA	1	NA	NA	NA	3	NA	NA	NA	NA	NA	NA	3	1	NA	2	NA	NA	NA	NA	NA	NA
10_150175960	10	144.73	NA	NA	NA	NA	NA	2	2	NA	3	3	3	NA	NA	NA	NA	2	NA	NA	1	NA	NA	2	NA	2	NA	NA	1	NA	NA	NA	3	NA	NA	NA	NA	NA	NA	3	1	NA	2	NA	NA	NA	NA	NA	NA
10_150768633	10	146.98	NA	NA	NA	NA	NA	2	2	NA	3	3	NA	NA	NA	NA	NA	2	NA	NA	1	NA	NA	2	NA	2	NA	NA	1	NA	NA	NA	3	NA	NA	NA	NA	NA	NA	3	1	NA	NA	NA	NA	NA	NA	NA	NA
2_47454	2	0.6	NA	NA	NA	NA	NA	3	3	NA	1	NA	3	NA	3	NA	NA	NA	3	NA	NA	NA	NA	3	NA	NA	NA	3	NA	NA	NA	3	NA	3	NA	NA	NA	1	NA	NA	NA	NA	NA	NA	NA	NA	NA	NA	NA
2_120019	2	0.96	NA	NA	3	3	NA	3	3	NA	1	NA	3	NA	3	3	NA	NA	3	3	NA	NA	NA	3	NA	2	NA	3	NA	NA	NA	3	NA	3	NA	NA	NA	1	1	NA	NA	NA	NA	NA	NA	NA	NA	1	NA
2_171139	2	1.21	NA	NA	3	3	NA	3	3	NA	1	NA	3	NA	3	3	NA	NA	3	3	NA	NA	NA	3	NA	2	NA	3	NA	NA	NA	3	NA	3	NA	NA	NA	1	1	3	NA	NA	NA	NA	3	NA	NA	1	NA
2_184220	2	1.27	NA	NA	3	3	NA	3	3	NA	1	3	3	NA	3	3	NA	2	3	3	NA	NA	NA	3	NA	2	NA	3	NA	NA	NA	3	NA	3	NA	NA	NA	1	1	3	NA	NA	NA	3	3	NA	NA	1	NA
2_195974	2	1.33	NA	NA	3	3	NA	3	3	NA	1	3	3	NA	3	3	NA	2	3	3	NA	NA	NA	3	NA	2	NA	3	NA	NA	NA	3	NA	3	NA	1	NA	1	1	3	NA	1	NA	3	3	NA	NA	1	NA
2_211266	2	1.4	NA	NA	3	3	NA	3	3	NA	1	3	3	NA	3	3	NA	2	3	3	NA	NA	NA	3	NA	2	NA	3	NA	NA	NA	3	NA	3	NA	1	NA	1	1	3	NA	1	NA	3	3	NA	NA	1	NA
2_277447	2	1.73	NA	NA	3	3	NA	3	3	NA	1	3	3	NA	3	3	NA	2	3	3	NA	NA	NA	3	NA	2	NA	3	NA	3	NA	3	NA	3	NA	1	NA	1	1	3	NA	1	NA	3	3	1	NA	1	NA
2_341974	2	2.04	NA	NA	3	3	NA	3	3	NA	1	3	3	NA	3	3	NA	2	3	3	NA	NA	2	3	NA	2	NA	3	NA	3	NA	3	NA	3	NA	1	NA	1	1	3	NA	1	NA	3	3	1	NA	1	NA
2_345390	2	2.06	NA	2	3	3	3	3	3	NA	1	3	3	NA	3	3	3	2	3	3	NA	NA	2	3	NA	2	NA	3	NA	3	NA	3	NA	3	NA	1	NA	1	1	3	NA	1	NA	3	3	1	NA	1	NA
2_348755	2	2.08	NA	2	3	3	3	3	3	NA	1	3	3	NA	3	3	3	2	3	3	NA	NA	2	3	NA	2	NA	3	NA	3	NA	3	NA	3	NA	1	NA	1	1	3	3	1	NA	3	3	1	NA	1	NA
2_352968	2	2.1	NA	2	3	3	3	3	3	NA	1	3	3	2	3	3	3	2	3	3	NA	NA	2	3	NA	2	NA	3	NA	3	NA	3	2	3	NA	1	NA	1	1	3	3	1	NA	3	3	1	NA	1	NA
2_361030	2	2.14	NA	2	3	3	3	3	3	NA	1	3	3	2	3	3	3	2	3	3	NA	NA	2	3	3	2	3	3	NA	3	NA	3	2	3	NA	1	NA	1	1	3	3	1	NA	3	3	1	NA	1	NA
2_367767	2	2.17	NA	2	3	3	3	3	3	NA	1	3	3	2	3	3	3	2	3	3	NA	NA	2	3	3	2	3	3	3	3	NA	3	2	3	NA	1	NA	1	1	3	3	1	NA	3	3	1	NA	1	NA
2_369001	2	2.18	3	2	3	3	3	3	3	NA	1	3	3	2	3	3	3	2	3	3	NA	NA	2	3	3	2	3	3	3	3	NA	3	2	3	NA	1	NA	1	1	3	3	1	NA	3	3	1	NA	1	NA
2_394382	2	2.3	3	2	3	3	3	3	3	NA	1	3	3	2	3	3	3	2	3	3	NA	NA	2	3	3	2	3	3	3	3	NA	3	2	3	NA	1	NA	1	1	3	3	1	NA	3	3	1	NA	1	NA
2_514464	2	2.89	3	2	3	3	3	3	3	NA	1	3	3	2	3	3	3	2	3	3	NA	NA	2	3	3	2	3	3	3	3	NA	3	2	3	NA	1	NA	1	1	3	3	1	3	3	3	1	NA	1	3
2_638745	2	3.5	3	2	3	3	3	3	3	NA	1	3	3	2	3	3	3	2	3	3	NA	NA	2	3	3	2	3	3	3	3	NA	3	2	3	NA	1	NA	1	1	3	3	1	3	3	3	1	NA	1	3
2_738287	2	3.99	3	2	3	3	3	3	3	NA	1	3	3	2	3	3	3	2	3	3	NA	NA	2	3	3	2	3	3	3	3	NA	3	2	3	NA	1	NA	1	1	3	3	1	3	3	3	1	NA	1	3
2_880233	2	4.68	3	2	3	3	3	3	3	NA	1	3	3	2	3	3	3	2	3	3	NA	NA	2	3	3	2	3	3	3	3	2	3	2	3	NA	1	NA	1	1	3	3	1	3	3	3	1	NA	1	3
2_971298	2	5.13	3	2	3	3	3	3	3	NA	1	3	3	2	3	3	3	2	3	3	NA	NA	2	3	3	2	3	3	3	3	2	3	2	3	NA	1	NA	1	1	3	3	1	3	3	3	1	NA	1	3
2_1091063	2	5.72	3	2	3	3	3	3	3	NA	1	3	3	2	3	3	3	2	3	3	NA	NA	2	3	3	2	3	3	3	3	2	3	2	3	3	1	NA	1	1	3	3	1	3	3	3	1	NA	1	3
2_1201309	2	6.26	3	2	3	3	3	3	3	NA	1	3	3	2	3	3	3	2	3	3	NA	NA	2	3	3	2	3	3	3	3	2	3	2	3	3	1	NA	1	1	3	3	1	3	3	3	1	NA	1	3
2_1213956	2	6.32	3	2	3	3	3	3	3	NA	1	3	3	2	3	3	3	2	3	3	NA	NA	2	3	3	2	3	3	3	3	2	3	2	3	3	1	NA	1	1	3	3	1	3	3	3	1	NA	1	3
2_1224185	2	6.37	3	2	3	3	3	3	3	NA	1	3	3	2	3	3	3	2	3	3	NA	NA	2	3	3	2	3	3	3	3	2	3	2	3	3	1	NA	1	1	3	3	1	3	3	3	1	NA	1	3
2_1329649	2	6.89	3	2	3	3	3	3	3	NA	1	3	3	2	3	3	3	2	3	3	NA	NA	2	3	3	2	3	3	3	3	2	3	2	3	3	1	NA	1	1	3	3	1	3	3	3	1	NA	1	3
2_1430415	2	7.38	3	2	3	3	3	3	3	NA	1	3	3	2	3	3	3	2	3	3	NA	NA	2	3	3	2	3	3	3	3	2	3	2	3	3	1	1	1	1	3	3	1	3	3	3	1	NA	1	3
2_1437396	2	7.42	3	2	NA	3	3	3	3	NA	1	3	3	2	3	3	3	2	3	3	NA	NA	2	3	3	2	3	3	3	3	2	3	2	3	3	1	1	1	1	3	3	1	3	3	3	1	NA	1	3
2_1534062	2	7.89	3	2	NA	3	3	3	3	NA	1	3	3	2	3	3	3	2	3	3	NA	NA	2	3	3	2	3	3	3	3	2	3	2	3	3	1	1	1	1	3	3	1	3	3	3	1	NA	1	3
2_1690954	2	8.66	3	2	NA	3	3	3	3	NA	1	3	3	2	3	3	3	2	3	NA	NA	NA	2	3	3	2	3	3	3	3	2	3	2	3	3	1	1	1	1	3	3	1	3	3	3	1	NA	1	3
2_1771398	2	9.05	3	2	NA	3	3	3	3	NA	1	3	3	2	3	3	3	2	3	NA	NA	NA	2	3	3	2	3	3	3	3	2	3	2	3	3	1	1	1	1	3	3	1	3	3	3	1	NA	1	3
2_1909886	2	9.73	3	2	NA	3	3	3	3	NA	1	3	3	NA	3	3	3	2	3	NA	NA	NA	2	3	3	2	3	3	3	3	2	3	2	3	3	1	1	1	1	3	3	1	3	3	3	1	NA	1	3
2_2036133	2	10.34	3	2	NA	3	3	3	3	NA	1	3	3	NA	3	3	3	2	3	NA	NA	NA	2	3	3	2	3	3	3	3	2	3	2	3	3	1	1	1	1	3	3	1	3	3	3	1	NA	1	3
2_2048357	2	10.4	3	2	NA	3	3	3	3	NA	1	3	3	NA	3	3	3	2	3	NA	NA	NA	2	3	3	2	3	3	3	3	2	3	2	3	3	1	1	1	1	3	3	1	3	3	3	1	NA	1	3
2_2083212	2	10.57	3	2	NA	3	3	3	3	NA	1	3	3	NA	3	3	3	2	3	NA	NA	NA	2	3	3	2	3	3	3	3	2	3	2	3	3	1	1	1	1	3	3	1	3	3	3	1	NA	1	3
2_2166284	2	10.97	3	2	NA	3	3	3	3	NA	1	3	NA	NA	3	3	3	2	3	NA	NA	NA	2	3	3	2	3	3	3	3	2	3	2	3	3	1	1	1	1	3	3	1	3	3	3	1	NA	1	3
2_2267767	2	11.47	3	2	NA	3	3	3	3	NA	1	3	NA	NA	3	3	3	2	3	NA	NA	3	2	3	3	2	3	3	3	3	2	3	2	3	3	1	1	1	1	3	3	1	3	3	3	1	NA	1	3
2_2331108	2	11.77	3	2	NA	3	3	3	3	NA	1	3	NA	NA	3	3	3	2	3	NA	NA	3	2	3	3	2	3	3	3	3	2	3	2	3	3	1	1	1	1	3	3	1	3	3	3	1	NA	1	3
2_2416062	2	12.18	3	2	NA	3	3	3	3	NA	1	3	NA	3	3	3	3	2	3	NA	NA	3	2	3	3	2	3	3	3	3	2	3	2	3	3	1	1	1	1	3	3	1	3	3	3	1	NA	1	3
2_2644620	2	13.27	NA	2	NA	3	3	3	3	NA	1	3	NA	3	3	3	3	2	3	NA	NA	3	2	3	3	2	3	3	3	3	2	3	2	3	3	1	1	1	1	3	3	1	3	3	3	1	NA	1	3
2_2806759	2	14.04	NA	2	NA	3	3	3	3	NA	1	3	NA	3	3	3	3	2	3	NA	NA	3	2	3	3	2	3	3	3	3	2	3	2	3	3	1	1	1	1	3	3	1	3	3	3	1	NA	1	3
2_2952504	2	14.72	NA	2	NA	3	3	3	3	NA	1	3	NA	3	3	3	3	2	3	NA	NA	3	2	3	3	2	3	3	3	3	2	3	2	3	3	1	1	1	1	3	3	1	3	3	3	NA	NA	1	3
2_3101335	2	15.41	NA	2	NA	3	3	3	3	NA	1	3	NA	3	3	3	3	2	3	1	NA	3	2	3	3	2	3	3	3	3	2	3	2	3	3	1	1	1	1	3	3	1	3	3	3	3	NA	1	NA
2_3251412	2	16.09	2	2	NA	3	3	3	3	NA	1	3	NA	3	3	3	3	2	3	1	NA	3	2	3	3	2	3	3	3	3	2	3	2	3	3	1	1	1	1	NA	3	1	3	3	3	3	NA	1	NA
2_3418890	2	16.83	2	2	2	3	3	3	3	NA	1	3	NA	3	3	3	3	2	3	1	NA	3	2	3	3	2	3	3	3	3	2	3	2	3	3	1	1	1	1	NA	3	1	3	3	3	3	NA	1	NA
2_3579300	2	17.53	2	2	2	3	3	3	3	NA	1	3	NA	3	3	3	3	2	3	1	NA	3	2	3	3	2	3	3	3	3	2	3	2	3	3	1	1	1	1	NA	3	1	3	3	3	3	NA	1	NA
2_3731307	2	18.17	2	2	2	3	3	3	3	3	1	3	NA	3	3	3	3	2	3	1	NA	3	2	3	3	2	3	3	3	3	2	3	2	3	3	1	1	1	1	NA	3	1	3	3	3	3	NA	1	NA
2_3882747	2	18.8	2	2	2	3	3	3	3	3	1	3	NA	3	3	3	3	2	3	1	NA	3	2	3	3	2	3	3	3	3	2	3	2	3	3	1	1	1	1	NA	3	1	3	3	3	3	NA	1	NA
2_4028288	2	19.38	2	2	2	3	3	3	3	3	1	3	NA	3	3	3	3	2	3	1	NA	3	2	3	3	2	3	3	3	3	2	3	2	3	3	1	1	1	1	NA	3	1	3	3	3	3	NA	1	2
2_4093900	2	19.64	2	2	2	3	3	3	3	3	1	3	NA	3	3	3	3	2	3	1	NA	3	2	3	3	2	3	3	3	3	2	3	2	3	3	1	1	1	1	2	3	1	3	3	3	3	NA	1	2
2_4244701	2	20.21	2	2	2	3	3	NA	3	3	1	3	NA	3	3	3	3	2	3	NA	NA	3	2	3	3	2	3	3	3	3	2	3	2	3	3	1	1	1	1	2	3	1	3	3	3	3	NA	1	2
2_4336088	2	20.55	2	2	2	3	3	2	3	3	1	3	NA	3	3	3	3	2	3	NA	NA	3	2	3	3	2	3	3	3	3	2	3	2	3	3	1	1	1	1	2	3	1	3	3	3	3	NA	1	2
2_4441452	2	20.93	2	2	2	3	3	2	3	3	1	3	NA	3	3	3	3	2	3	NA	NA	3	2	3	3	2	3	3	3	3	2	3	2	3	3	1	1	1	1	2	3	1	3	3	3	3	NA	1	2
2_4696752	2	21.81	2	2	2	3	3	2	3	3	1	3	NA	3	3	3	3	2	3	NA	NA	3	2	3	3	2	3	3	3	3	2	3	2	3	3	1	1	1	1	2	3	1	3	3	3	3	NA	1	2
2_4884576	2	22.42	2	2	2	3	3	2	3	3	1	3	NA	3	3	3	3	2	3	NA	NA	3	2	3	3	2	3	3	3	3	2	3	2	3	3	1	1	1	1	2	3	1	3	3	3	3	NA	1	2
2_4922808	2	22.54	2	2	2	3	3	2	3	3	1	3	NA	3	3	3	3	2	3	NA	NA	3	2	3	3	2	3	3	3	3	2	3	2	3	3	1	NA	1	1	2	3	1	3	3	3	3	NA	1	2
2_4969241	2	22.69	2	2	2	3	3	2	3	3	1	3	NA	3	3	3	3	2	3	3	NA	3	2	3	3	2	3	3	3	3	2	3	2	3	3	1	NA	1	1	2	3	1	3	3	3	3	NA	1	2
2_5321147	2	23.73	2	2	2	3	3	2	3	3	1	3	NA	3	3	3	3	2	3	3	NA	3	2	3	3	2	3	3	3	3	2	3	2	3	3	1	3	1	1	2	3	1	3	3	3	3	NA	1	2
2_5713158	2	24.78	2	2	2	3	3	2	3	3	1	3	NA	3	3	3	3	2	3	3	NA	3	2	3	3	2	3	3	3	3	2	3	2	3	3	1	3	1	1	2	3	1	3	3	3	3	NA	1	2
2_5875811	2	25.19	2	2	2	3	3	2	3	3	1	3	NA	3	3	3	3	2	3	3	NA	3	2	3	3	2	3	3	3	3	2	3	2	3	3	1	3	1	1	2	3	1	3	3	3	3	NA	1	2
2_5969236	2	25.42	2	2	2	3	3	2	3	3	1	3	NA	3	3	3	3	2	3	3	NA	3	2	3	3	2	3	3	3	3	2	3	2	3	3	1	3	1	1	2	3	1	3	3	3	3	NA	1	2
2_5994264	2	25.48	2	2	2	3	3	2	3	3	1	3	NA	3	3	3	3	2	3	3	NA	3	2	3	NA	2	3	3	3	3	2	3	2	3	3	1	3	1	1	2	3	1	3	3	3	3	NA	1	2
2_6083180	2	25.7	2	2	2	3	3	2	3	3	1	3	NA	3	3	3	3	2	3	3	NA	3	2	3	NA	2	3	3	3	3	2	3	2	3	3	1	3	1	1	2	3	1	3	3	3	3	NA	NA	2
2_6227162	2	26.04	2	2	2	3	3	2	3	3	1	3	NA	3	3	3	3	2	3	3	NA	3	2	3	NA	2	3	3	3	3	2	3	2	3	3	1	3	1	1	2	3	1	3	3	3	3	NA	NA	2
2_6343108	2	26.32	2	2	2	3	3	2	3	3	1	3	NA	3	3	3	3	2	3	3	NA	3	2	3	NA	2	3	3	3	3	2	3	2	3	3	1	3	1	1	2	3	1	3	3	3	3	NA	NA	2
2_6518796	2	26.73	2	2	2	3	3	2	3	3	1	3	NA	3	3	3	3	2	3	3	NA	3	2	3	NA	2	3	3	3	3	2	3	2	3	3	1	3	1	1	2	3	1	3	3	3	3	NA	3	2
2_6682668	2	27.12	2	2	2	3	3	2	3	3	1	3	NA	3	3	3	3	2	3	3	NA	3	2	3	NA	2	3	3	3	3	2	3	2	3	3	1	3	1	1	2	3	1	3	3	3	3	NA	3	2
2_6748816	2	27.28	2	2	2	3	3	2	3	3	1	3	NA	3	3	3	3	2	3	3	NA	3	2	3	NA	2	3	3	3	3	2	3	2	3	3	1	3	1	1	2	3	1	3	3	3	3	NA	3	2
2_6931676	2	27.72	2	2	2	3	3	2	3	3	1	3	NA	3	3	3	3	2	3	3	NA	3	2	3	NA	2	3	3	3	3	2	3	2	3	3	1	NA	1	1	2	3	1	3	3	3	3	NA	3	2
2_7165290	2	28.3	2	2	2	3	3	2	3	3	1	3	NA	3	3	3	3	2	3	3	NA	3	2	3	NA	2	3	3	3	3	2	3	2	3	3	1	NA	1	1	2	3	1	3	3	3	3	NA	3	2
2_7313618	2	28.69	2	2	2	3	3	2	3	3	1	NA	NA	3	3	3	3	2	3	3	NA	3	2	3	NA	2	3	3	3	3	2	3	2	3	3	1	NA	1	1	2	3	1	3	3	3	3	NA	3	2
2_7432781	2	29	2	2	2	3	3	2	3	3	1	2	NA	3	3	3	3	2	3	3	NA	3	2	3	NA	2	3	3	3	3	2	3	2	3	3	1	NA	1	1	2	3	1	3	3	3	3	NA	3	2
2_7568990	2	29.38	2	2	2	3	3	2	3	3	1	2	NA	3	3	3	3	2	3	3	NA	3	2	3	NA	2	3	3	3	3	2	3	2	3	3	1	NA	1	1	2	3	1	3	3	3	3	NA	3	2
2_7764390	2	29.95	2	2	2	3	3	2	3	3	1	2	NA	3	3	3	3	2	3	3	NA	3	2	3	NA	2	3	3	3	3	2	3	2	3	3	1	NA	1	1	2	3	1	3	3	3	3	NA	3	2
2_8002771	2	30.7	2	2	2	3	3	2	3	3	1	2	NA	3	3	3	3	2	3	3	NA	3	2	3	NA	2	3	3	3	3	2	3	2	3	3	1	NA	1	1	2	3	1	3	3	3	3	NA	3	2
2_8477107	2	32.38	2	2	2	3	3	2	3	3	1	2	NA	3	3	3	3	2	3	3	NA	3	2	3	NA	2	3	3	3	3	2	3	2	3	3	1	NA	1	1	2	3	1	3	3	3	3	NA	3	2
2_8821716	2	33.79	2	2	2	3	3	2	3	3	1	2	NA	3	3	3	3	2	3	3	NA	3	2	3	NA	2	3	3	3	3	2	3	2	3	3	1	NA	1	1	2	3	1	3	3	3	3	NA	3	2
2_8888724	2	34.08	2	2	2	3	3	2	3	3	1	2	NA	3	3	3	3	2	3	3	NA	3	2	3	NA	2	3	3	3	3	2	3	2	3	3	1	NA	1	1	2	3	1	3	3	3	3	NA	3	2
2_9020724	2	34.68	2	2	2	3	3	2	3	3	1	2	NA	3	3	3	3	2	3	3	NA	3	2	3	NA	2	3	3	3	3	2	3	2	3	3	1	NA	1	1	2	3	1	3	3	3	3	NA	3	2
2_9130172	2	35.2	2	2	2	3	3	2	3	3	1	2	NA	3	3	3	3	2	3	3	NA	3	2	3	NA	2	3	3	3	3	2	3	2	3	3	1	NA	1	1	2	3	1	3	3	3	3	NA	3	2
2_9250320	2	35.79	2	2	2	3	3	2	3	3	1	2	NA	3	3	3	3	2	3	3	NA	3	2	3	NA	2	3	3	3	3	2	3	2	3	3	1	NA	1	1	2	3	1	3	3	3	3	NA	3	2
2_9350058	2	36.29	2	2	2	3	3	2	3	3	1	2	NA	3	3	3	3	2	3	3	NA	3	2	3	NA	2	3	3	3	3	2	3	2	3	3	1	NA	1	1	2	3	1	3	3	3	3	NA	3	2
2_9371475	2	36.41	2	2	2	3	3	2	3	3	1	2	NA	3	3	3	3	2	3	3	NA	3	2	3	NA	2	3	3	3	3	2	3	2	3	3	1	NA	1	1	2	3	1	3	3	3	3	NA	3	2
2_9482156	2	36.99	2	2	2	3	3	2	3	3	1	2	NA	3	3	3	3	2	3	3	NA	3	2	3	NA	2	3	3	3	3	2	3	2	3	3	1	NA	1	1	2	3	1	3	3	3	3	NA	3	2
2_9601655	2	37.64	2	2	2	3	3	2	3	3	1	2	NA	3	3	3	3	2	3	3	NA	3	2	3	NA	2	3	3	3	3	2	3	2	3	3	1	NA	1	1	2	3	1	3	3	3	3	NA	3	2
2_9613474	2	37.7	2	2	2	3	3	2	3	3	1	2	NA	3	3	3	3	2	3	3	NA	3	2	3	NA	2	3	3	3	3	2	3	2	3	3	1	NA	1	1	2	3	1	3	3	3	3	NA	3	2
2_9617231	2	37.72	2	2	2	3	3	2	3	3	1	2	NA	3	3	3	3	2	3	3	NA	3	2	3	NA	2	3	3	3	3	2	3	2	3	3	1	2	1	1	2	3	1	3	3	3	3	NA	3	2
2_9618435	2	37.73	2	2	2	3	3	2	3	3	1	2	NA	3	3	3	3	2	3	3	NA	3	2	3	NA	2	3	3	3	3	2	3	2	3	3	1	2	1	1	2	3	1	3	3	3	3	NA	3	2
2_9676322	2	38.05	2	2	2	3	3	2	3	3	1	2	NA	3	3	3	3	2	3	3	NA	3	2	3	NA	2	3	3	3	3	2	3	2	3	3	1	2	1	1	2	3	1	3	3	3	3	NA	3	2
2_10032046	2	40.11	2	2	2	3	3	2	3	3	1	2	NA	3	3	3	3	2	3	3	NA	3	2	3	NA	2	3	3	3	3	2	3	2	3	3	1	2	1	1	2	3	1	3	3	3	3	NA	3	2
2_10413383	2	42.43	2	2	2	3	3	2	3	3	1	2	1	3	3	3	3	2	3	3	NA	3	2	3	NA	2	3	3	3	3	2	3	2	3	3	1	2	1	1	2	3	1	3	3	3	3	NA	3	2
2_10501262	2	42.98	2	2	2	3	3	2	3	3	1	2	1	3	3	3	3	NA	3	3	NA	3	2	3	NA	2	3	3	3	3	2	3	2	3	3	1	2	1	1	2	3	1	3	3	3	3	NA	3	2
2_10506158	2	43.01	2	2	2	3	3	2	3	3	1	2	1	3	3	3	3	NA	3	3	NA	3	2	3	NA	2	3	3	3	3	2	3	2	3	3	1	2	1	1	2	3	1	3	3	3	3	NA	3	2
2_10567530	2	43.39	2	2	2	3	3	2	3	3	1	2	1	3	3	3	3	NA	3	3	NA	3	2	3	NA	2	3	3	3	3	2	3	2	3	3	1	2	1	1	2	3	1	3	3	3	NA	NA	3	2
2_10628770	2	43.78	2	2	2	3	3	2	3	3	1	2	1	3	3	3	3	NA	3	3	NA	3	2	3	NA	2	3	3	3	3	2	3	2	3	3	1	2	1	1	2	3	1	3	3	3	2	NA	3	2
2_10632801	2	43.8	2	2	2	3	3	2	3	3	1	2	1	3	3	3	3	NA	3	3	NA	3	2	3	NA	2	3	3	3	NA	2	3	2	3	3	1	2	1	1	2	3	1	3	3	3	2	NA	NA	2
2_10737889	2	44.46	2	2	2	3	3	2	3	3	1	2	1	3	3	3	3	NA	3	3	NA	3	2	3	NA	2	3	3	3	NA	2	3	2	3	3	1	2	1	1	2	3	1	3	3	3	2	NA	NA	2
2_11062834	2	46.49	2	2	2	3	3	2	3	3	1	2	1	3	3	3	3	NA	3	3	NA	3	2	3	NA	2	3	3	3	NA	2	3	2	3	3	1	2	1	1	2	3	1	3	3	3	2	NA	NA	2
2_11299808	2	47.94	2	2	2	3	3	2	3	3	1	2	1	3	3	3	3	NA	3	3	NA	3	2	3	NA	2	3	3	3	NA	2	3	2	3	3	1	2	1	1	2	3	1	3	3	3	2	NA	1	2
2_11313534	2	48.03	2	2	2	3	3	2	3	3	1	2	1	3	3	3	3	NA	3	3	NA	3	2	3	NA	2	3	3	3	NA	2	3	2	3	3	1	2	1	1	2	3	1	3	3	3	2	NA	1	2
2_11392221	2	48.5	2	2	2	3	3	2	3	3	1	2	1	3	3	3	3	NA	3	3	NA	3	2	3	NA	2	3	3	3	NA	2	3	2	3	3	1	2	1	1	2	3	1	3	3	3	2	NA	1	2
2_11470496	2	48.97	2	2	2	3	3	2	3	3	1	2	1	3	3	3	3	NA	3	3	2	3	2	3	NA	2	3	3	3	NA	2	3	2	3	3	1	2	1	1	2	3	1	3	3	3	2	NA	1	2
2_11552914	2	49.46	2	2	2	3	3	2	3	3	1	2	1	3	3	3	3	1	3	3	2	3	2	3	NA	2	3	3	3	NA	2	3	2	3	3	1	2	1	1	2	3	1	3	3	3	2	NA	1	2
2_11642922	2	49.99	2	2	2	3	3	2	3	3	1	2	1	3	3	3	3	1	3	3	2	3	2	3	NA	2	3	3	3	NA	2	3	2	3	3	1	2	1	1	2	3	1	3	3	3	2	NA	1	2
2_11716641	2	50.41	2	2	2	3	3	2	3	3	1	2	1	3	3	3	3	1	3	3	2	3	2	3	NA	2	3	3	3	NA	2	3	2	3	3	1	2	1	1	2	3	1	3	3	3	2	NA	1	2
2_11993784	2	51.96	2	2	2	3	3	2	3	3	1	2	1	3	3	3	3	1	3	3	2	3	2	3	NA	2	3	3	3	NA	2	3	2	3	3	1	2	1	1	2	3	1	3	3	3	2	NA	1	2
2_12316530	2	53.65	2	2	2	3	3	2	3	3	1	2	1	3	3	3	3	1	3	3	2	3	2	3	NA	2	3	3	3	NA	2	3	2	3	3	1	2	1	1	2	3	1	3	3	3	2	NA	1	2
2_12492021	2	54.51	2	2	2	3	3	2	3	3	1	2	1	3	3	3	3	1	3	3	2	3	2	NA	NA	2	3	3	3	NA	2	3	2	3	3	1	2	1	1	2	3	1	3	3	3	2	NA	1	2
2_12556295	2	54.81	2	2	2	3	3	2	3	3	1	2	1	3	3	3	3	1	3	3	2	3	2	1	NA	2	3	3	3	NA	2	3	2	3	3	1	2	1	1	2	3	1	3	3	3	2	NA	1	2
2_12561160	2	54.83	2	2	2	3	3	2	3	3	1	2	1	3	3	3	3	1	3	3	2	3	2	1	NA	2	3	3	3	2	2	3	2	3	3	1	2	1	1	2	3	1	3	3	3	2	NA	1	2
2_12629280	2	55.15	2	2	2	3	3	2	3	3	1	2	1	3	3	3	3	1	3	3	2	3	2	1	NA	2	3	3	3	2	2	3	2	3	3	1	2	1	1	2	3	1	3	3	3	2	NA	1	2
2_12693776	2	55.44	2	2	2	3	3	2	3	3	1	2	1	3	3	3	3	1	3	3	2	3	2	1	NA	2	3	3	3	2	2	3	2	3	3	1	2	1	1	2	3	1	3	3	3	2	NA	1	2
2_12799621	2	55.91	2	2	2	3	3	2	3	3	NA	2	1	3	3	3	3	1	3	3	2	3	2	1	NA	2	3	3	3	2	2	3	2	3	3	1	2	1	1	2	3	1	3	3	3	2	NA	1	2
2_12909624	2	56.39	2	2	2	3	3	2	3	3	NA	2	1	3	3	3	3	1	3	3	2	3	2	1	NA	2	3	3	3	2	2	3	2	3	3	1	2	1	1	2	3	1	3	3	3	2	NA	1	2
2_13020700	2	56.85	2	2	2	3	3	2	3	3	NA	2	1	3	3	3	3	1	3	3	2	3	2	1	NA	2	3	3	3	2	2	3	2	3	3	1	2	1	1	2	3	1	3	3	3	2	NA	1	2
2_13210634	2	57.61	2	2	2	3	3	2	3	3	3	2	1	3	3	3	3	1	3	3	2	3	2	1	NA	2	3	3	3	2	2	3	2	3	3	1	2	1	1	2	3	1	3	3	3	2	NA	1	2
2_13377670	2	58.25	2	2	2	3	3	2	3	3	3	2	1	3	3	3	3	1	3	3	2	3	2	1	NA	2	3	3	3	2	2	3	2	3	3	1	2	1	1	2	3	1	3	3	3	2	NA	1	2
2_13480441	2	58.64	2	2	2	3	3	2	3	3	3	2	1	3	3	3	3	1	3	3	2	3	2	1	NA	2	3	3	3	2	2	3	2	3	3	1	2	1	1	2	3	1	3	3	3	2	NA	1	2
2_13520059	2	58.78	2	2	2	3	3	2	3	3	3	2	1	3	3	3	3	1	3	3	2	3	2	1	NA	2	3	3	3	2	2	3	2	3	3	1	2	1	1	2	3	1	3	3	3	2	NA	1	2
2_13671931	2	59.33	2	2	2	3	3	2	3	3	3	2	1	3	3	3	3	1	3	3	2	3	2	1	NA	2	3	3	3	2	2	3	2	3	3	1	2	1	1	2	3	1	3	3	3	2	NA	1	2
2_13907112	2	60.16	2	2	2	3	3	2	3	3	3	2	1	3	3	3	3	1	3	3	2	3	2	1	NA	2	3	3	3	2	2	3	2	3	3	1	2	1	1	2	3	1	3	3	3	2	NA	1	2
2_14045622	2	60.64	2	2	2	3	3	2	3	3	3	2	1	3	3	3	3	1	3	3	2	3	2	1	NA	2	3	3	3	2	2	3	2	3	3	1	2	1	1	2	3	1	3	3	3	2	NA	1	2
2_14080925	2	60.76	2	2	2	3	3	2	3	3	3	2	1	3	3	3	3	1	3	3	2	3	2	1	NA	2	3	3	3	2	2	3	2	3	3	1	2	1	1	2	3	1	3	3	3	2	NA	1	2
2_14081036	2	60.76	2	2	2	3	3	NA	3	3	3	2	1	3	3	3	3	1	3	3	2	3	2	1	NA	2	3	3	3	2	2	3	2	3	3	1	2	1	1	2	3	1	3	3	3	2	NA	NA	2
2_14089280	2	60.79	2	2	2	3	3	3	3	3	3	2	1	3	3	3	3	1	3	3	2	3	2	1	NA	2	3	3	3	2	2	3	2	3	3	1	2	1	1	2	3	1	3	3	3	2	NA	NA	2
2_14235358	2	61.29	2	2	2	3	3	3	3	3	3	2	1	3	3	3	3	1	3	3	2	3	2	1	NA	2	3	3	3	2	2	3	2	3	3	1	2	1	1	2	3	1	3	3	3	2	NA	NA	2
2_14385705	2	61.8	2	2	2	3	3	3	3	3	3	2	1	3	3	3	3	1	3	3	2	3	2	1	NA	2	3	3	3	2	2	3	2	3	3	1	2	1	1	2	3	1	3	3	3	2	NA	NA	2
2_14622280	2	62.61	2	2	2	3	3	3	3	3	3	2	1	3	3	3	3	1	3	3	2	3	2	1	NA	2	3	3	3	2	2	3	2	3	3	1	2	1	1	2	3	1	3	3	3	2	NA	NA	2
2_15130407	2	64.39	2	2	2	3	3	3	3	3	3	2	1	3	3	3	3	1	3	3	2	3	2	1	NA	2	3	3	3	2	2	3	2	3	3	1	2	1	1	2	3	1	3	3	3	2	NA	3	2
2_15501965	2	65.74	2	2	2	3	3	3	3	3	3	2	1	3	3	3	3	1	3	3	2	3	2	1	NA	2	3	3	3	2	2	3	2	3	3	1	2	1	1	2	3	1	3	3	3	2	NA	3	2
2_15706497	2	66.5	2	2	2	3	3	3	3	3	3	2	1	3	3	3	3	1	3	3	2	3	2	1	2	2	3	3	3	2	2	3	2	3	3	1	2	1	1	2	3	1	3	3	3	2	NA	3	2
2_15838610	2	67	2	2	2	3	3	3	3	3	3	2	1	3	3	3	3	1	3	3	2	3	2	1	2	2	3	3	3	2	2	3	2	3	3	1	2	1	1	2	3	1	3	3	3	2	NA	3	2
2_15894456	2	67.21	2	2	2	3	3	3	3	3	3	2	1	3	3	3	3	1	3	3	2	3	2	1	2	2	3	NA	3	2	2	3	2	3	3	1	2	1	1	2	3	1	3	3	3	2	NA	3	2
2_15951852	2	67.42	2	2	2	3	3	3	3	3	3	2	1	3	3	3	3	1	3	3	2	3	2	1	2	2	3	NA	3	2	2	3	2	3	3	1	2	1	1	2	3	1	3	3	3	2	NA	3	2
2_16193056	2	68.34	2	2	2	3	3	3	3	3	3	2	1	3	3	3	3	1	3	3	2	3	2	1	2	2	3	NA	3	2	2	3	2	3	3	1	2	1	1	2	3	1	3	3	3	2	NA	3	2
2_16483167	2	69.44	2	2	2	3	3	3	3	3	3	2	1	3	3	3	3	1	3	3	2	3	2	1	2	2	3	NA	3	2	2	3	2	3	3	1	2	1	1	2	3	1	3	3	3	2	NA	3	2
2_16657428	2	70.11	2	2	2	3	3	3	3	3	3	2	1	3	3	3	3	1	3	3	2	3	2	1	2	2	3	NA	3	2	2	3	2	3	3	1	2	1	1	2	3	1	3	3	3	2	NA	3	2
2_16793634	2	70.62	2	2	2	3	3	3	3	3	3	2	1	3	3	3	3	1	3	3	2	3	2	1	2	2	3	2	3	2	2	3	2	3	3	1	2	1	1	2	3	1	3	3	3	2	NA	3	2
2_16822324	2	70.73	2	2	2	3	3	3	3	3	3	2	1	3	3	3	3	1	3	3	2	3	2	1	2	2	3	2	3	2	2	3	2	3	3	1	2	1	1	2	3	1	3	3	3	2	NA	3	2
2_16904189	2	71.04	2	2	2	3	3	3	3	3	3	2	1	3	3	3	3	1	3	3	2	3	2	1	2	2	3	2	3	2	2	3	2	3	3	1	2	1	1	2	3	1	3	3	3	2	NA	3	2
2_16984932	2	71.34	2	2	2	3	3	3	3	3	3	2	1	3	3	3	3	1	3	3	2	3	2	1	2	2	3	2	3	2	2	3	2	3	3	1	2	1	1	2	3	1	3	3	3	2	NA	3	2
2_17041236	2	71.55	2	2	2	3	3	3	3	3	3	2	1	3	3	3	3	1	3	3	2	3	2	1	2	2	3	2	3	2	2	3	2	3	3	1	2	1	1	2	3	1	3	3	3	2	NA	3	2
2_17287466	2	72.46	2	2	2	3	3	3	3	3	3	2	1	3	3	3	3	1	3	3	2	3	2	1	2	2	3	2	3	2	2	3	2	3	3	1	2	1	1	2	3	1	3	3	3	2	NA	3	2
2_17824056	2	74.35	2	2	2	3	3	3	3	3	3	2	1	3	3	3	3	1	3	3	2	3	2	1	2	2	3	2	3	2	2	3	2	3	3	1	NA	1	1	2	3	1	3	3	3	2	NA	3	2
2_18242050	2	75.7	2	2	2	3	3	3	3	3	3	2	1	3	3	3	3	1	3	3	2	3	2	1	2	2	3	2	3	2	2	3	2	3	3	1	3	1	1	2	3	1	3	3	3	2	NA	3	2
2_18327498	2	75.96	2	2	2	3	3	3	3	3	3	2	1	3	3	3	3	1	3	3	2	3	2	1	2	2	3	2	3	2	2	3	2	3	3	1	3	NA	1	2	3	1	3	3	3	2	NA	3	2
2_18359126	2	76.05	2	2	2	3	3	3	3	3	3	2	1	3	3	3	3	1	3	3	2	3	2	1	2	2	3	2	3	2	2	3	2	3	3	1	3	NA	1	2	3	1	3	3	3	2	NA	3	2
2_18523462	2	76.53	2	2	2	3	3	3	3	3	3	2	1	3	3	3	3	1	3	3	2	3	2	1	2	2	3	2	3	2	2	3	2	3	3	1	3	3	1	2	3	1	3	3	3	2	NA	3	2
2_18917561	2	77.6	2	2	2	3	3	3	3	3	3	2	1	3	3	3	3	1	3	3	2	3	2	1	2	2	3	2	3	2	2	3	2	3	3	1	3	3	1	2	3	1	3	3	3	2	NA	3	2
2_19525875	2	78.99	2	2	2	3	3	3	3	3	3	2	1	3	3	3	3	1	3	3	2	3	2	1	2	2	3	2	3	2	2	3	2	3	3	1	3	3	1	2	3	1	3	3	3	2	NA	3	2
2_20192904	2	80.17	2	2	2	3	3	3	3	3	3	2	1	3	3	3	3	1	3	3	2	3	2	1	2	2	3	2	3	2	2	3	2	3	3	1	3	3	1	2	3	1	3	3	3	2	NA	3	2
2_20505834	2	80.61	2	2	2	3	3	3	3	3	3	2	1	3	3	3	3	1	3	3	2	3	2	1	2	2	3	2	3	2	2	3	2	3	3	1	3	3	1	2	3	1	3	3	3	2	NA	3	2
2_20612381	2	80.73	2	2	2	3	3	3	3	3	3	2	1	3	3	3	3	1	3	3	2	3	2	1	2	2	3	2	3	2	2	3	2	3	3	1	3	3	1	2	3	1	3	3	3	2	NA	3	2
2_20762796	2	80.9	2	2	2	3	3	3	3	3	3	2	1	3	3	3	3	1	3	3	2	3	2	1	2	2	3	2	3	2	2	3	2	3	3	1	3	3	1	2	3	1	3	3	3	2	NA	3	2
2_20838890	2	80.98	2	2	2	3	3	3	3	3	3	2	1	3	3	3	3	1	3	3	2	3	2	1	2	2	3	2	3	2	2	3	2	3	3	1	3	3	1	2	3	1	3	3	3	2	NA	3	2
2_20976600	2	81.12	2	2	2	3	3	3	3	3	3	2	1	3	3	3	3	1	3	3	2	3	2	1	2	2	3	2	3	2	2	3	2	3	3	1	3	3	1	2	3	1	3	3	3	2	NA	3	2
2_21248532	2	81.35	2	2	2	3	3	3	3	3	3	2	1	3	3	3	3	1	3	3	2	3	2	1	2	2	3	2	3	2	2	3	2	3	3	1	3	3	1	2	3	1	3	3	3	2	NA	3	2
2_21447042	2	81.49	2	2	2	3	3	3	3	3	3	2	1	3	3	3	3	1	3	3	2	3	2	1	2	2	3	2	3	2	2	3	2	3	3	1	3	3	1	2	3	1	3	3	3	2	NA	3	2
2_21597813	2	81.58	2	2	2	3	3	3	3	3	3	2	1	3	3	3	3	1	3	3	2	3	2	1	2	2	3	2	3	2	2	3	2	3	3	1	3	3	1	2	3	1	3	3	3	2	NA	3	2
2_21832073	2	81.71	2	2	2	3	3	3	3	3	3	2	1	3	3	3	3	1	3	3	2	3	2	1	2	2	3	2	3	2	2	3	2	3	3	1	3	3	1	2	3	1	3	3	3	2	NA	3	2
2_22404046	2	81.94	2	2	2	3	3	3	3	3	3	2	1	3	3	3	3	1	3	3	2	3	2	1	2	2	3	2	3	2	2	3	2	3	3	1	3	3	1	2	3	1	3	3	3	2	NA	3	2
2_22853598	2	82.08	2	2	2	3	3	3	3	3	3	2	1	3	3	3	3	1	3	3	2	3	2	1	2	2	3	2	3	2	2	NA	2	3	3	1	3	3	1	2	3	1	3	3	3	2	NA	3	2
2_22872673	2	82.09	2	2	2	3	3	3	3	3	3	2	1	3	3	3	3	1	3	3	2	3	2	1	2	2	3	2	3	2	NA	NA	2	3	3	1	3	3	1	2	3	1	3	3	3	2	NA	3	2
2_23149104	2	82.16	2	2	2	3	3	3	3	3	3	2	1	3	3	3	3	1	3	3	2	3	2	1	2	2	3	2	3	2	NA	NA	2	3	3	1	3	3	1	2	3	1	3	3	3	2	NA	3	2
2_23439282	2	82.24	2	2	2	3	3	3	3	3	3	2	1	3	3	3	3	1	3	3	2	3	2	1	2	2	3	2	3	2	NA	NA	2	3	3	1	3	3	1	2	3	1	3	3	3	2	NA	3	2
2_23515303	2	82.27	2	2	2	3	3	3	3	3	3	2	1	3	3	3	3	1	3	3	2	3	2	1	2	2	3	2	3	2	NA	NA	2	3	3	1	3	3	1	2	3	1	3	3	3	2	NA	3	2
2_23740054	2	82.34	2	2	2	3	3	3	3	3	3	2	1	3	3	3	3	1	3	3	2	3	2	1	2	2	3	2	3	2	NA	2	2	3	3	1	3	3	1	2	3	1	3	3	3	2	NA	3	2
2_24095104	2	82.46	2	2	2	3	3	3	3	3	3	2	1	3	3	3	3	1	3	3	2	3	2	1	2	2	3	2	3	2	NA	2	2	3	3	1	3	3	1	2	3	NA	3	3	3	2	NA	3	2
2_24314668	2	82.56	2	2	2	3	3	3	3	3	3	2	1	3	3	3	3	1	3	3	2	3	2	1	2	2	3	2	3	2	NA	2	2	3	3	1	3	3	1	2	3	3	3	3	3	2	NA	3	2
2_24383852	2	82.59	2	2	2	3	3	3	3	3	3	2	1	3	3	3	3	1	3	3	2	3	2	1	2	2	3	2	3	2	NA	2	2	3	3	1	3	3	1	2	3	3	3	3	3	2	NA	3	2
2_24484462	2	82.64	2	2	2	3	3	3	3	3	3	2	1	3	3	3	3	1	3	3	2	3	2	1	2	2	3	2	3	2	NA	2	2	3	3	1	3	3	1	2	3	3	3	3	3	2	NA	3	2
2_24577003	2	82.69	2	2	2	3	3	3	3	3	3	2	1	3	3	3	3	1	3	3	2	3	2	1	2	2	3	2	3	2	NA	2	2	3	3	1	3	3	NA	2	3	3	3	3	3	2	NA	3	2
2_24837580	2	82.83	2	2	2	3	3	3	3	3	3	2	1	3	3	3	3	1	3	3	2	3	2	1	2	2	3	2	3	2	3	2	2	3	3	1	3	3	3	2	3	3	3	3	3	2	NA	3	2
2_26517266	2	84.2	2	2	2	3	3	3	3	3	3	2	1	3	3	3	3	1	3	3	2	3	2	1	2	2	3	2	3	2	3	2	2	3	3	1	3	3	3	2	3	3	3	3	3	2	NA	3	2
2_27961059	2	85.77	2	2	2	3	3	3	3	3	3	2	1	3	3	3	3	1	3	3	2	3	2	1	2	2	3	2	3	2	3	2	2	3	3	1	3	3	3	NA	3	3	3	3	3	2	NA	3	2
2_28139696	2	85.97	NA	2	2	3	3	3	3	3	3	2	1	3	3	3	3	1	3	3	2	3	2	1	2	2	3	2	3	2	3	2	2	3	3	1	3	3	3	NA	3	3	3	3	3	2	NA	3	2
2_28532006	2	86.41	NA	2	2	3	3	3	3	3	3	2	1	3	3	3	3	1	3	3	2	3	2	1	2	2	3	2	3	2	3	2	2	3	3	1	3	3	3	3	3	3	3	3	3	2	NA	3	2
2_28820729	2	86.73	NA	2	2	3	3	3	3	3	3	2	1	3	3	3	3	1	3	3	2	3	2	1	2	2	3	2	3	2	3	2	2	3	3	1	3	3	3	3	3	3	3	3	3	2	NA	3	2
2_28893082	2	86.81	3	2	2	3	3	3	3	3	3	2	1	3	3	3	3	1	3	3	2	3	2	1	2	2	3	2	3	2	3	2	2	3	3	1	3	3	3	3	3	3	3	3	3	2	NA	3	2
2_28939996	2	86.86	3	2	2	3	3	3	3	3	3	2	1	3	3	3	3	1	3	3	2	3	2	1	2	2	3	2	3	2	3	2	2	3	3	1	3	3	3	3	3	3	3	3	3	2	NA	3	2
2_29009730	2	86.94	3	2	2	3	3	3	3	3	3	2	1	3	3	3	3	1	3	3	2	3	2	1	2	2	3	2	3	2	3	2	2	3	3	1	3	3	3	3	3	3	3	3	3	2	NA	3	2
2_29162549	2	87.1	3	2	2	3	3	3	3	3	3	2	1	3	3	3	3	1	3	3	2	3	2	1	2	2	3	2	3	2	3	2	2	3	3	1	3	3	3	3	3	3	3	3	3	2	NA	3	2
2_30591774	2	88.42	3	2	2	3	3	3	3	3	3	2	1	3	3	3	3	1	3	3	2	3	2	1	2	2	3	2	3	2	3	2	2	3	3	1	3	3	3	3	3	3	3	3	3	2	NA	3	2
2_31942394	2	89.28	3	2	2	3	3	3	3	3	3	2	1	3	3	3	3	1	3	3	2	3	2	1	2	2	3	2	3	2	3	2	2	3	3	1	3	3	3	3	3	3	3	3	3	2	NA	3	2
2_32131245	2	89.37	3	2	2	3	3	3	3	3	3	2	1	3	3	3	3	1	3	3	2	3	2	1	2	2	3	2	3	2	3	2	2	3	3	1	3	3	3	3	3	3	3	3	3	2	NA	3	2
2_33017244	2	89.73	3	2	2	3	3	3	3	3	3	2	1	3	3	3	3	1	3	3	2	3	2	1	2	2	3	2	3	2	3	2	2	3	3	1	3	3	3	3	3	3	3	3	3	2	NA	3	2
2_34009800	2	89.99	3	2	2	3	3	3	3	3	3	2	1	3	3	3	NA	1	3	3	2	3	2	1	2	2	3	2	3	2	3	2	2	3	3	1	3	3	3	3	3	3	3	3	3	2	NA	3	2
2_34432932	2	90.06	3	2	2	3	3	3	3	3	3	2	1	3	3	3	NA	1	3	3	2	3	2	1	2	2	3	2	3	2	3	2	2	3	3	1	3	3	3	3	3	3	3	3	3	2	NA	3	2
2_34636356	2	90.09	3	2	2	3	3	3	3	3	3	2	1	3	3	3	NA	1	3	3	2	3	2	1	2	2	3	2	3	2	3	2	2	3	3	1	3	3	3	3	3	3	3	3	3	2	NA	3	2
2_34685894	2	90.1	3	2	NA	3	3	3	3	3	3	2	1	3	3	3	NA	1	3	3	2	3	2	1	2	2	3	2	3	2	3	2	2	3	3	1	3	3	3	3	3	3	3	3	3	2	NA	3	2
2_35121897	2	90.15	3	2	NA	3	3	3	3	3	3	2	1	3	3	3	NA	1	3	3	2	3	2	1	2	2	3	2	3	2	3	2	2	3	3	1	3	3	3	3	3	3	3	3	3	2	NA	3	2
2_35731830	2	90.21	3	2	3	3	3	3	3	3	3	2	1	3	3	3	NA	1	3	3	2	3	2	1	2	2	3	2	3	2	3	2	2	3	3	1	3	3	3	3	3	3	3	3	3	2	NA	3	2
2_36180258	2	90.24	3	2	3	3	3	3	3	3	3	2	1	3	3	3	NA	1	3	3	2	3	2	1	2	2	3	2	3	2	3	2	2	3	3	1	3	3	3	3	3	3	3	3	3	2	NA	3	2
2_36721980	2	90.28	3	2	3	3	3	3	3	3	3	2	1	3	3	3	NA	1	3	3	2	3	2	1	2	2	3	2	3	2	3	2	2	3	3	1	3	3	3	3	3	3	3	3	3	2	NA	3	2
2_37028624	2	90.3	3	2	3	3	3	3	3	3	3	2	1	3	3	3	NA	1	3	3	2	3	2	1	2	2	3	2	3	2	3	2	2	3	3	1	3	3	3	3	3	3	3	3	3	2	NA	3	2
2_37400554	2	90.33	3	2	3	3	3	3	3	3	3	2	1	3	3	3	NA	1	3	3	2	3	2	1	2	2	3	2	3	2	3	2	2	3	3	1	3	3	3	3	3	3	3	3	3	2	3	3	2
2_38022487	2	90.39	3	2	3	3	3	3	3	3	3	2	1	3	3	3	NA	1	3	3	2	3	2	1	2	2	3	2	3	2	3	2	2	3	3	1	3	3	3	3	3	3	3	3	3	2	3	3	2
2_38605662	2	90.48	3	2	3	3	3	3	3	3	3	2	1	3	3	3	NA	1	3	3	2	3	2	1	2	2	3	2	3	2	3	2	2	3	3	1	3	3	3	3	3	3	3	3	3	2	3	3	2
2_39781144	2	90.75	3	2	3	3	3	3	3	3	3	2	1	3	3	3	NA	1	3	3	2	3	2	1	2	2	3	2	3	2	3	2	2	3	3	1	3	3	3	3	3	3	3	3	3	2	3	3	2
2_40768886	2	91.09	3	2	3	3	3	3	3	3	3	2	1	3	3	3	1	1	3	3	2	3	2	1	2	2	3	2	3	2	3	2	2	3	3	1	3	3	3	3	3	3	3	3	3	2	3	3	2
2_40920304	2	91.15	3	2	3	3	3	3	3	3	3	2	1	3	3	3	1	1	3	3	2	3	2	1	2	2	3	2	3	2	3	2	2	3	3	1	3	3	3	3	3	3	3	3	3	2	3	3	2
2_41954786	2	91.56	3	2	3	3	3	3	3	3	3	2	1	3	3	3	1	1	3	3	2	3	2	1	2	2	3	2	3	2	3	2	2	3	3	1	3	3	3	3	3	3	3	3	3	2	3	3	2
2_43001264	2	91.94	3	2	3	3	3	3	3	3	3	2	1	3	3	3	1	1	3	3	2	3	2	1	2	2	3	2	3	2	3	2	2	3	3	1	3	3	3	3	3	3	3	3	3	2	3	3	2
2_43161118	2	91.99	3	2	3	3	3	3	3	3	3	2	1	3	3	3	1	1	3	3	2	3	2	1	2	2	3	2	3	2	3	2	2	3	3	1	3	NA	3	3	3	3	3	3	3	2	3	3	2
2_43446468	2	92.07	3	2	3	3	3	3	3	3	3	2	1	3	3	3	1	1	3	3	2	3	2	1	2	2	3	2	3	2	3	2	2	3	3	1	3	NA	3	3	3	3	3	3	3	2	3	3	2
2_43761921	2	92.15	3	2	3	3	3	3	3	3	3	2	1	3	3	3	1	1	3	3	2	3	2	1	2	2	3	2	3	2	3	2	2	3	3	1	3	NA	3	3	3	3	3	3	3	2	3	3	2
2_43991638	2	92.21	3	2	3	3	3	3	3	3	3	2	1	3	3	3	1	1	3	3	2	3	2	1	2	2	3	2	3	2	3	2	2	3	3	1	3	2	3	3	3	3	3	3	3	2	3	3	2
2_44098878	2	92.23	3	2	3	3	3	3	3	3	3	2	1	3	3	3	1	1	3	3	2	3	2	1	2	2	3	2	3	2	3	2	2	3	3	1	3	2	3	3	3	3	3	3	3	2	3	3	2
2_45238312	2	92.41	3	2	3	3	3	3	3	3	3	2	1	3	3	3	1	1	3	3	2	3	2	1	2	2	3	2	3	2	3	2	2	3	3	1	3	2	3	3	3	3	3	3	3	2	3	3	2
2_46533680	2	92.57	3	2	3	3	3	3	3	3	3	2	1	3	3	3	1	1	3	3	2	3	2	1	2	2	3	2	3	2	3	2	2	3	NA	1	3	2	3	3	3	3	3	3	3	2	3	3	2
2_46966629	2	92.63	3	2	3	3	3	3	3	3	3	2	1	3	3	3	1	1	3	3	2	3	2	1	2	2	3	2	3	2	3	2	2	3	NA	1	3	2	3	3	3	3	3	3	3	2	3	3	2
2_47324999	2	92.7	3	2	3	3	3	3	3	3	3	2	1	3	3	3	1	1	3	3	2	3	2	1	2	2	3	2	3	2	3	2	2	3	NA	1	3	2	3	3	3	3	3	3	3	2	3	3	2
2_47669168	2	92.78	3	2	3	3	3	3	3	3	3	2	1	3	3	3	1	1	3	3	2	3	2	1	2	2	3	2	3	2	3	2	2	3	NA	1	3	2	3	3	3	3	3	3	3	2	3	3	2
2_48798944	2	93.14	3	2	3	3	3	3	3	3	3	2	1	3	3	3	1	1	3	3	2	3	2	1	2	2	3	2	3	2	3	2	2	3	NA	1	3	2	3	3	3	3	3	3	3	2	3	3	2
2_50040904	2	93.74	3	2	3	3	3	3	3	3	3	2	1	3	3	3	1	1	3	3	2	3	2	1	2	2	3	2	3	2	3	2	2	3	2	1	3	2	3	3	3	3	3	3	3	2	3	3	2
2_50395398	2	93.94	3	2	3	3	3	3	3	3	3	2	1	3	3	3	1	1	3	3	2	3	2	1	2	2	3	2	3	2	3	2	2	3	2	1	3	2	3	3	3	3	3	3	3	2	3	3	2
2_61200980	2	95.26	3	2	3	3	3	3	3	3	3	2	1	3	3	3	NA	1	3	3	2	3	2	1	2	2	3	2	3	2	3	2	2	3	2	1	3	2	3	3	3	3	3	3	3	2	3	3	2
2_62624823	2	95.28	3	2	3	3	3	3	3	3	3	2	1	3	3	3	NA	1	3	3	2	3	2	1	2	2	3	2	3	2	3	2	2	3	2	1	3	2	3	3	3	3	3	3	3	2	3	3	2
2_62949921	2	95.31	3	2	3	3	3	3	3	3	3	2	1	3	3	3	NA	1	3	3	2	3	2	1	2	2	3	2	3	2	3	2	2	3	2	1	3	2	3	3	3	3	3	3	3	2	3	3	2
2_52957596	2	95.32	3	2	3	3	3	3	3	3	3	2	1	3	3	3	1	1	3	3	2	3	2	1	2	2	3	2	3	2	3	2	2	3	2	1	3	2	3	3	3	3	3	3	3	2	3	3	2
2_63169891	2	95.32	3	2	3	3	3	3	3	3	3	2	1	3	3	3	3	1	3	3	2	3	2	1	2	2	3	2	3	2	3	2	2	3	2	1	3	2	3	3	3	3	3	3	3	2	3	3	2
2_59772812	2	95.34	3	2	3	3	3	3	3	3	3	2	1	3	3	3	1	1	3	3	2	3	2	1	2	2	3	2	3	2	3	2	2	3	2	1	3	2	3	3	3	3	3	3	3	2	3	3	2
2_59426546	2	95.37	3	2	3	3	3	3	3	3	3	2	1	3	3	3	1	1	3	3	2	3	2	1	2	2	3	2	3	2	3	2	2	3	2	1	3	2	3	3	3	3	3	3	3	2	3	3	2
2_59389836	2	95.38	3	2	3	3	3	3	3	3	3	2	1	3	3	3	1	1	3	3	2	3	2	1	2	2	3	2	3	2	3	2	2	3	2	1	3	2	3	3	3	3	3	3	3	2	3	3	2
2_63790856	2	95.39	3	2	3	3	3	3	3	3	3	2	1	3	3	3	3	1	3	3	2	3	2	1	2	2	3	2	3	2	3	2	2	3	2	1	3	2	3	3	3	3	3	3	3	2	3	3	2
2_58774876	2	95.44	3	2	3	3	3	3	3	3	3	2	1	3	3	3	1	1	3	3	2	3	2	1	2	2	3	2	3	2	3	2	2	3	2	1	3	2	3	3	3	3	3	3	3	2	3	3	2
2_64672322	2	95.53	3	2	3	3	3	3	3	3	3	2	1	3	3	3	3	1	3	3	2	3	2	1	2	2	3	2	3	2	3	2	2	3	2	1	3	2	3	3	3	3	3	3	3	2	3	3	2
2_58028316	2	95.54	3	2	3	3	3	3	3	3	3	2	1	3	3	3	1	1	3	3	2	3	2	1	2	2	3	2	3	2	3	2	2	3	2	1	3	2	3	3	3	3	3	3	3	2	3	3	2
2_57818326	2	95.56	3	2	3	3	3	3	3	3	3	2	1	3	3	3	1	1	3	3	2	3	2	1	2	2	3	2	3	2	3	2	2	3	2	1	3	2	3	3	3	3	3	3	3	2	3	3	2
2_57538236	2	95.59	3	2	3	3	3	3	3	3	3	2	1	3	3	3	1	1	3	3	2	3	2	1	2	2	3	2	3	2	3	2	2	3	2	1	3	2	3	3	3	3	3	3	3	2	3	3	2
2_57292760	2	95.62	3	2	3	3	3	3	3	3	3	2	1	3	3	3	1	1	3	3	2	3	2	1	2	2	3	2	3	2	3	2	2	3	2	1	3	2	3	3	3	3	3	3	3	2	3	3	2
2_57309750	2	95.62	3	2	3	3	3	3	3	3	3	2	1	3	3	3	1	1	3	3	2	3	2	1	2	2	3	2	3	2	3	2	2	3	2	1	3	2	3	3	3	3	3	3	3	2	3	3	2
2_65173437	2	95.64	3	2	3	3	3	3	3	3	3	2	1	3	3	3	3	1	3	3	2	3	2	1	2	2	3	2	3	2	3	2	2	3	2	1	3	2	3	3	3	3	3	NA	3	2	3	3	2
2_56843730	2	95.67	3	2	3	3	3	3	3	3	3	2	1	3	3	3	1	1	3	3	2	3	2	1	2	2	3	2	3	2	3	2	2	3	2	1	3	2	3	3	3	3	3	3	3	2	3	3	2
2_56013010	2	95.72	3	2	3	3	3	3	3	3	3	2	1	3	3	3	1	1	3	3	2	3	2	1	2	2	3	2	3	2	3	2	2	3	2	1	3	2	3	3	3	3	3	3	3	2	3	3	2
2_55569508	2	95.73	3	2	3	3	3	3	3	3	3	2	1	3	3	3	1	1	3	3	2	3	2	1	2	2	3	2	3	2	3	2	2	3	2	1	3	2	3	3	3	3	3	3	3	2	3	3	2
2_65773704	2	95.8	3	2	3	3	3	3	3	3	3	2	1	3	3	3	3	1	3	3	2	3	2	1	2	2	3	2	3	2	3	2	2	3	2	1	3	2	3	3	3	3	3	1	3	2	3	3	2
2_66522327	2	96.03	3	2	3	3	3	3	3	3	3	2	1	3	3	3	3	1	3	3	2	3	2	1	2	2	3	2	3	2	3	2	2	3	2	1	3	2	3	3	3	3	3	NA	3	2	3	3	2
2_67838785	2	96.5	3	2	3	3	3	3	3	3	3	2	1	3	3	3	3	1	3	3	2	3	2	1	2	2	3	2	3	2	3	2	2	3	2	1	3	2	3	3	3	3	3	3	3	2	3	3	2
2_69005962	2	96.9	3	2	3	3	3	3	3	3	3	2	1	3	3	3	3	1	3	3	2	3	2	1	2	2	3	2	3	2	3	2	2	3	2	1	3	2	3	3	3	3	3	3	3	2	3	3	2
2_69537984	2	97.06	3	2	3	3	3	3	3	3	3	2	1	3	3	3	3	1	3	3	2	3	2	1	2	2	3	2	3	2	3	2	2	3	2	1	3	2	3	3	3	3	3	3	3	2	3	3	2
2_151146499	2	97.1	3	2	3	3	3	3	3	NA	3	2	1	3	3	3	3	1	3	3	2	3	2	1	2	2	3	2	2	2	3	2	2	3	2	1	3	2	3	3	3	3	3	3	2	2	3	3	2
2_70247014	2	97.23	3	2	3	3	3	3	3	3	3	2	1	3	3	3	3	1	3	3	2	3	2	1	2	2	3	2	3	2	3	2	2	3	2	1	3	2	3	3	3	3	3	3	3	2	3	3	2
2_128966060	2	97.23	3	2	3	3	3	3	3	NA	3	2	1	3	3	3	3	1	3	3	2	3	2	1	2	2	3	2	3	2	3	2	2	3	2	1	3	2	3	3	3	3	3	3	3	2	3	3	2
2_82578072	2	97.24	3	2	3	3	3	3	3	NA	3	2	1	3	3	3	3	1	3	3	2	3	2	1	2	2	3	2	3	2	3	2	2	3	2	1	3	2	3	3	3	3	3	3	3	2	3	3	2
2_83424550	2	97.24	3	2	3	3	3	3	3	NA	3	2	1	3	3	3	3	1	3	3	2	3	2	1	2	2	3	2	3	2	3	2	2	3	2	1	3	2	3	3	3	3	3	3	3	2	3	3	2
2_84259857	2	97.24	3	2	3	3	3	3	3	NA	3	2	1	3	3	3	3	1	3	3	2	3	2	1	2	2	3	2	3	2	3	2	2	3	2	1	3	2	3	3	3	3	3	3	3	2	3	3	2
2_122092198	2	97.24	3	2	3	3	3	3	3	2	3	2	1	3	3	3	3	1	3	3	2	3	2	1	2	2	3	2	3	2	3	2	2	3	2	1	3	2	3	3	3	3	3	3	3	2	3	3	2
2_85774919	2	97.26	3	2	3	3	3	3	3	NA	3	2	1	3	3	3	3	1	3	3	2	3	2	1	2	2	3	2	3	2	3	2	2	3	2	1	3	2	3	3	3	3	3	3	3	2	3	3	2
2_87507705	2	97.28	3	2	3	3	3	3	3	NA	3	2	1	3	3	NA	3	1	3	3	2	3	2	1	2	2	3	2	3	2	3	2	2	3	2	1	3	2	3	3	3	3	3	3	3	2	3	3	2
2_118297758	2	97.28	2	2	3	3	3	3	3	2	3	2	1	3	3	3	NA	1	3	3	2	3	2	1	2	2	3	2	3	2	3	2	2	3	2	1	3	2	3	3	3	3	3	3	3	2	3	3	2
2_118409839	2	97.28	NA	2	3	3	3	3	3	2	3	2	1	3	3	3	NA	1	3	3	2	3	2	1	2	2	3	2	3	2	3	2	2	3	2	1	3	2	3	3	3	3	3	3	3	2	3	3	2
2_118465042	2	97.28	NA	2	3	3	3	3	3	2	3	2	1	3	3	3	3	1	3	3	2	3	2	1	2	2	3	2	3	2	3	2	2	3	2	1	3	2	3	3	3	3	3	3	3	2	3	3	2
2_87869676	2	97.29	3	2	3	3	3	3	3	NA	3	2	1	3	3	NA	3	1	3	3	2	3	2	1	2	2	3	2	3	2	3	2	2	3	2	1	3	2	3	3	3	3	3	3	3	2	3	3	2
2_117474488	2	97.29	2	2	3	3	3	3	3	2	3	2	1	3	3	3	NA	1	3	3	2	3	2	1	2	2	3	2	3	2	3	2	2	3	2	1	3	2	3	3	3	3	3	3	3	2	3	3	2
2_117944780	2	97.29	2	2	3	3	3	3	3	2	3	2	1	3	3	3	NA	1	3	3	2	3	2	1	2	2	3	2	3	2	3	2	2	3	2	1	3	2	3	3	3	3	3	3	3	2	3	3	2
2_132713735	2	97.29	3	2	3	3	3	3	3	NA	3	2	1	3	3	3	3	1	3	3	2	3	2	1	2	2	3	2	NA	2	3	2	2	3	2	1	3	2	3	3	3	3	3	3	3	2	3	3	2
2_88392207	2	97.3	3	2	3	3	3	3	3	NA	3	2	1	3	3	1	3	1	3	3	2	3	2	1	2	2	3	2	3	2	3	2	2	3	2	1	3	2	3	3	3	3	3	3	3	2	3	3	2
2_88966000	2	97.3	3	2	3	3	3	3	3	NA	3	2	1	3	3	NA	3	1	3	3	2	3	2	1	2	2	3	2	3	2	3	2	2	3	2	1	3	2	3	3	3	3	3	3	3	2	3	3	2
2_93793116	2	97.3	3	2	3	3	3	3	3	NA	3	2	1	3	3	3	3	1	NA	3	2	3	2	1	2	2	3	2	3	2	3	2	2	3	2	1	3	2	3	3	3	3	3	3	3	2	3	3	2
2_94658466	2	97.3	3	2	3	3	3	3	3	NA	3	2	1	3	3	3	3	1	2	3	2	3	2	1	2	2	3	2	3	2	3	2	2	3	2	1	3	2	3	3	3	3	3	3	3	2	3	3	2
2_95449870	2	97.3	3	2	3	3	3	3	3	NA	3	2	1	3	3	3	3	1	NA	3	2	3	2	1	2	2	3	2	3	2	3	2	2	3	2	1	3	2	3	3	3	3	3	3	3	2	3	3	2
2_95544617	2	97.3	3	2	3	3	3	3	3	NA	3	2	1	3	3	3	3	1	3	3	2	3	2	1	2	2	3	2	3	2	3	2	2	3	2	1	3	2	3	3	3	3	3	3	3	2	3	3	2
2_97230349	2	97.3	3	2	3	3	3	3	3	2	3	2	1	3	3	3	3	1	3	3	2	3	2	1	2	2	3	2	3	2	3	2	2	3	2	1	3	2	3	3	3	3	3	3	3	2	3	3	2
2_98891982	2	97.3	3	2	3	3	3	3	3	2	3	2	1	3	3	3	3	1	3	3	2	3	2	1	2	2	3	2	3	2	3	2	2	3	2	1	3	2	3	3	3	3	3	3	3	2	3	3	2
2_99580047	2	97.3	3	2	3	3	3	3	3	2	3	2	1	3	3	3	3	1	3	3	2	3	2	1	2	2	3	2	3	2	3	2	2	3	2	1	3	2	3	3	3	3	3	3	3	2	3	3	2
2_100255382	2	97.3	3	2	3	3	3	3	3	2	3	2	1	3	3	3	3	1	3	3	2	3	2	1	2	2	3	2	3	2	3	2	2	3	2	1	3	2	3	3	3	3	3	3	3	2	3	3	2
2_102128516	2	97.3	3	2	3	3	3	3	3	2	3	2	1	3	3	3	3	1	3	3	2	3	2	1	2	2	3	2	3	2	3	2	2	3	2	1	3	2	3	3	3	3	3	3	3	2	3	3	2
2_104058686	2	97.3	3	2	3	3	3	3	3	2	3	2	1	3	3	3	3	1	3	3	2	3	2	1	2	2	3	2	3	2	3	2	2	3	2	1	3	2	3	3	3	3	3	3	NA	2	3	3	2
2_104984435	2	97.3	3	2	3	3	3	3	3	2	3	2	1	3	3	3	3	1	3	3	2	3	2	1	2	2	3	2	3	2	3	2	2	3	2	1	3	2	3	3	3	3	3	3	1	2	3	3	2
2_105991254	2	97.3	3	2	3	3	3	3	3	2	3	2	1	3	3	3	3	1	3	3	2	3	2	1	2	2	3	2	3	2	3	2	2	3	2	1	3	2	3	3	3	3	3	3	NA	2	3	3	2
2_108429768	2	97.3	3	2	3	3	3	3	3	2	3	2	1	3	3	3	3	1	3	3	2	3	2	1	2	2	3	2	3	2	3	2	2	3	2	1	3	2	3	3	3	3	3	3	3	2	3	3	2
2_116612772	2	97.3	2	2	3	3	3	3	3	2	3	2	1	3	3	3	NA	1	3	3	2	3	2	1	2	2	3	2	3	2	3	2	2	3	2	1	3	2	3	3	3	3	3	3	3	2	3	3	2
2_91347498	2	97.31	3	2	3	3	3	3	3	NA	3	2	1	3	3	3	3	1	3	3	2	3	2	1	2	2	3	2	3	2	3	2	2	3	2	1	3	2	3	3	3	3	3	3	3	2	3	3	2
2_111107035	2	97.31	3	2	3	3	3	3	3	2	3	2	1	3	3	3	NA	1	3	3	2	3	2	1	2	2	3	2	3	2	3	2	2	3	2	1	3	2	3	3	3	3	3	3	3	2	3	3	2
2_111585806	2	97.31	3	2	3	3	3	3	3	2	3	2	1	3	3	3	NA	1	3	3	2	3	2	1	2	2	3	2	3	2	3	2	2	3	2	1	3	2	3	3	3	3	3	3	3	2	3	3	2
2_111857077	2	97.31	3	2	3	3	3	3	3	2	3	2	1	3	3	3	NA	1	3	3	2	3	2	1	2	2	3	2	3	2	3	2	2	3	2	1	3	2	3	3	3	3	3	3	3	2	3	3	2
2_113433763	2	97.31	3	2	3	3	3	3	3	2	3	2	1	3	3	3	2	1	3	3	2	3	2	1	2	2	3	2	3	2	3	2	2	3	2	1	3	2	3	3	3	3	3	3	3	2	3	3	2
2_114900462	2	97.31	3	2	3	3	3	3	3	2	3	2	1	3	3	3	NA	1	3	3	2	3	2	1	2	2	3	2	3	2	3	2	2	3	2	1	3	2	3	3	3	3	3	3	3	2	3	3	2
2_115137014	2	97.31	3	2	3	3	3	3	3	2	3	2	1	3	3	3	NA	1	3	3	2	3	2	1	2	2	3	2	3	2	3	2	2	3	2	1	3	2	3	3	3	3	3	3	3	2	3	3	2
2_115619451	2	97.31	NA	2	3	3	3	3	3	2	3	2	1	3	3	3	NA	1	3	3	2	3	2	1	2	2	3	2	3	2	3	2	2	3	2	1	3	2	3	3	3	3	3	3	3	2	3	3	2
2_70983849	2	97.37	3	2	3	3	3	3	3	NA	3	2	1	3	3	3	3	1	3	3	2	3	2	1	2	2	3	2	3	2	3	2	2	3	2	1	3	2	3	3	3	3	3	3	3	2	3	3	2
2_136806676	2	97.43	3	2	3	3	3	3	3	NA	3	2	1	3	3	3	3	1	3	3	2	3	2	1	2	2	3	2	2	2	3	2	2	3	2	1	3	2	3	3	3	3	3	3	3	2	3	3	2
2_76975673	2	97.46	3	2	3	3	3	3	3	NA	3	2	1	3	3	3	3	1	3	3	2	3	2	1	2	2	3	2	3	2	3	2	2	3	2	1	3	2	3	3	3	3	3	3	3	2	3	3	2
2_145362868	2	97.53	3	2	3	3	3	3	3	NA	3	2	1	3	3	3	3	1	3	3	2	3	2	1	2	2	3	2	2	2	3	2	2	3	2	1	3	2	3	3	3	3	3	3	NA	2	3	3	2
2_140702220	2	97.55	3	2	3	3	3	3	3	NA	3	2	1	3	3	3	3	1	3	3	2	3	2	1	2	2	3	2	2	2	3	2	2	3	2	1	3	2	3	3	3	3	3	3	3	2	3	3	2
2_141139246	2	97.56	3	2	3	3	3	3	3	NA	3	2	1	3	3	3	3	1	3	3	2	3	2	1	2	2	3	2	2	2	3	2	2	3	2	1	3	2	3	3	3	3	3	3	3	2	3	3	2
2_141926022	2	97.57	3	2	3	3	3	3	3	NA	3	2	1	3	3	3	3	1	3	3	2	3	2	1	2	2	3	2	2	2	3	2	2	3	2	1	3	2	3	3	3	3	3	3	3	2	3	3	2
2_142575976	2	97.57	3	2	3	3	3	3	3	NA	3	2	1	3	3	3	3	1	3	3	2	3	2	1	2	2	3	2	2	2	3	2	2	3	2	1	3	2	3	3	3	3	3	3	3	2	3	3	2
2_143098394	2	97.57	3	2	3	3	3	3	3	NA	3	2	1	3	3	3	3	1	3	3	2	3	2	1	2	2	3	2	2	2	3	2	2	3	2	1	3	2	3	3	3	3	3	3	3	2	3	3	2
2_143843260	2	97.57	3	2	3	3	3	3	3	NA	3	2	1	3	3	3	3	1	3	3	2	3	2	1	2	2	3	2	2	2	3	2	2	3	2	1	3	2	3	3	3	3	3	3	3	2	3	3	2
2_156011207	2	99.17	3	2	3	3	3	3	3	NA	3	2	1	3	3	3	3	1	3	3	2	3	2	1	2	2	3	2	2	2	3	2	2	3	2	1	3	2	3	3	3	3	3	3	2	2	3	3	2
2_156665028	2	99.68	3	2	3	3	3	3	3	NA	3	2	1	3	3	3	3	1	3	3	2	3	2	1	2	2	3	2	2	2	3	2	2	3	2	1	3	2	3	3	3	3	3	3	2	2	3	3	2
2_158183928	2	100.66	3	2	3	3	3	3	3	NA	3	2	1	3	3	3	3	1	3	3	2	3	2	1	2	2	3	2	2	2	3	2	2	3	2	1	3	2	3	3	3	NA	3	3	2	2	3	3	2
2_169008966	2	101.22	3	2	3	3	3	3	3	NA	3	2	1	3	3	3	3	1	3	3	2	3	2	1	2	2	1	2	2	2	3	2	2	3	2	1	3	2	3	3	3	2	NA	3	2	2	3	3	2
2_168353433	2	101.23	3	2	3	3	3	3	3	NA	3	2	1	3	3	3	3	1	3	3	2	3	2	1	2	2	1	2	2	2	3	2	2	3	2	1	3	2	3	3	3	2	NA	3	2	2	3	3	2
2_169664634	2	101.23	3	2	3	3	3	3	3	NA	3	2	1	3	3	3	3	1	3	3	2	3	2	1	2	2	1	2	2	2	3	2	2	3	2	1	3	2	3	3	3	2	2	3	2	2	3	3	2
2_169712184	2	101.23	NA	2	3	3	3	3	3	NA	3	2	1	3	3	3	3	1	3	3	2	3	2	1	2	2	NA	2	2	2	3	2	2	3	2	1	3	2	3	3	3	2	2	3	2	2	3	3	2
2_169714224	2	101.23	NA	2	3	3	3	3	3	NA	3	2	1	3	3	3	3	1	3	3	2	3	2	1	2	2	NA	2	2	2	3	2	2	3	2	1	3	2	3	3	3	2	2	3	2	2	3	3	2
2_168096132	2	101.24	3	2	3	3	3	3	3	NA	3	2	1	3	3	3	3	1	3	3	2	3	2	1	2	2	1	2	2	2	3	2	2	3	2	1	3	2	3	3	3	2	NA	3	2	2	3	3	2
2_170032910	2	101.24	NA	2	3	3	3	3	3	NA	3	2	1	3	3	3	3	1	3	3	2	3	2	1	2	2	NA	2	2	2	3	2	2	3	2	1	3	2	3	3	3	2	2	3	2	2	3	3	2
2_167831148	2	101.26	3	2	3	3	3	3	3	NA	3	2	1	3	3	3	3	1	3	3	2	3	2	1	2	2	NA	2	2	2	3	2	2	3	2	1	3	2	3	3	3	2	NA	3	2	2	3	3	2
2_167517364	2	101.28	3	2	3	3	3	3	3	NA	3	2	1	3	3	3	3	1	3	3	2	3	2	1	2	2	3	2	2	2	3	2	2	3	2	1	3	2	3	3	3	2	NA	3	2	2	3	3	2
2_171597594	2	101.33	1	2	3	3	3	3	3	NA	3	2	1	3	3	3	3	1	3	3	2	3	2	1	2	2	NA	2	2	2	3	2	2	3	2	1	3	2	3	3	3	2	2	3	2	2	3	3	2
2_166836562	2	101.34	3	2	3	3	3	3	3	NA	3	2	1	3	3	3	3	1	3	3	2	3	2	1	2	2	3	2	2	2	3	2	2	3	2	1	3	2	3	3	3	2	3	3	2	2	3	3	2
2_160063925	2	101.37	3	2	3	3	3	3	3	NA	3	2	1	3	3	3	3	1	3	3	2	3	2	1	2	2	3	2	2	2	3	2	2	3	2	1	3	2	3	3	3	2	3	3	2	2	3	3	2
2_166051824	2	101.42	3	2	3	3	3	3	3	NA	3	2	1	3	3	3	3	1	3	3	2	3	2	1	2	2	3	2	2	2	3	2	2	3	2	1	3	2	3	3	3	2	3	3	2	2	3	3	2
2_172911253	2	101.44	NA	2	3	3	3	3	3	NA	3	2	1	3	3	3	3	1	3	3	2	3	2	1	2	2	NA	2	2	2	3	2	2	3	2	1	3	2	3	3	3	2	2	3	2	2	3	3	2
2_173062040	2	101.46	NA	2	3	3	3	3	3	NA	3	2	1	3	3	3	3	1	3	3	2	3	2	1	NA	2	NA	2	2	2	3	2	2	3	2	1	3	2	3	3	3	2	2	3	2	2	3	3	2
2_173187080	2	101.47	3	2	3	3	3	3	3	NA	3	2	1	3	3	3	3	1	3	3	2	3	2	1	NA	2	NA	2	2	2	3	2	2	3	2	1	3	2	3	3	3	2	2	3	2	2	3	3	2
2_173306282	2	101.48	3	2	3	3	3	3	3	NA	3	2	1	3	3	3	3	1	3	3	2	3	2	1	NA	2	NA	2	2	2	3	2	2	3	2	1	3	2	3	3	3	2	2	3	2	2	3	3	2
2_173449374	2	101.49	3	2	3	3	3	3	3	NA	3	2	1	3	3	3	3	1	3	3	2	3	2	1	NA	2	NA	2	2	2	3	2	2	3	2	1	3	2	3	3	3	2	2	3	2	2	3	3	2
2_165122289	2	101.51	3	2	3	3	3	3	3	NA	3	2	1	3	3	3	3	1	3	3	2	3	2	1	2	2	3	2	2	2	3	2	2	3	2	1	3	2	3	3	3	2	3	3	2	2	3	3	2
2_160925536	2	101.54	3	2	3	3	3	3	3	NA	3	2	1	3	3	3	3	1	3	3	2	3	2	1	2	2	3	2	2	2	3	2	2	3	2	1	3	2	3	3	3	2	3	3	2	2	3	3	2
2_173951686	2	101.54	3	2	3	3	3	3	3	NA	3	2	1	3	3	3	3	1	3	3	2	3	2	1	NA	2	NA	2	2	2	3	2	2	3	2	1	3	2	3	3	3	2	2	3	2	2	3	3	2
2_174627638	2	101.61	3	2	3	3	3	3	3	NA	3	2	1	3	3	3	3	1	3	3	2	3	2	1	3	2	NA	2	2	2	3	2	2	3	2	1	3	2	3	3	3	2	2	3	2	2	3	3	2
2_174865067	2	101.63	3	2	3	3	3	3	3	NA	3	2	1	3	3	3	3	1	3	3	2	3	2	1	3	2	NA	2	2	2	3	2	2	3	2	1	3	2	3	3	3	2	2	3	2	2	3	3	2
2_175001498	2	101.65	3	2	3	3	3	3	3	NA	3	2	1	3	3	3	3	1	3	3	2	3	2	1	3	2	NA	2	2	2	3	2	2	3	2	1	3	2	3	3	3	2	2	3	2	2	3	3	2
2_162851962	2	101.66	3	2	3	3	3	3	3	NA	3	2	1	3	3	3	3	1	3	3	2	3	2	1	2	2	3	2	2	2	3	2	2	3	2	1	3	2	3	3	3	2	3	3	2	2	3	3	2
2_175137978	2	101.66	3	2	3	3	3	3	3	NA	3	2	1	3	3	3	3	1	3	3	2	3	2	1	3	2	NA	2	2	2	3	2	2	3	2	1	3	2	3	3	3	2	2	3	2	2	3	3	2
2_175140054	2	101.66	3	2	3	3	3	3	3	NA	3	2	1	3	3	3	3	1	3	3	2	3	2	1	3	2	NA	2	2	2	3	2	2	3	2	1	3	2	3	3	3	2	2	3	2	2	3	3	2
2_175192711	2	101.67	3	2	3	3	3	3	3	NA	3	2	1	3	3	3	3	1	3	3	2	3	2	1	3	2	NA	2	2	2	3	2	2	3	2	1	3	2	3	3	3	2	2	3	2	2	3	3	2
2_175396961	2	101.68	3	2	3	3	3	3	3	NA	3	2	1	3	3	3	3	1	3	3	2	3	2	1	3	2	NA	2	2	2	3	2	2	3	2	1	3	2	3	3	3	2	2	3	2	2	3	3	2
2_176011606	2	101.74	3	2	3	3	3	3	3	NA	3	2	1	3	3	3	3	1	3	3	2	3	2	1	3	2	NA	2	2	2	3	2	2	3	2	1	3	2	3	3	3	2	2	3	2	2	3	3	2
2_176595246	2	101.78	3	2	3	3	3	3	3	NA	3	2	1	3	3	3	3	1	3	3	2	3	2	1	3	2	NA	2	2	2	3	2	2	3	2	1	3	2	3	3	3	2	2	3	2	2	3	3	2
2_176758172	2	101.79	3	2	3	3	3	3	3	NA	3	2	1	3	3	3	3	1	3	3	2	3	2	1	3	2	NA	2	2	2	3	2	2	3	2	1	3	2	3	3	3	2	2	3	2	2	3	3	2
2_177654517	2	101.83	3	2	3	3	3	3	3	NA	3	2	1	3	3	3	3	1	3	3	2	3	2	1	3	2	NA	2	2	2	3	2	2	3	2	1	3	2	3	3	3	2	2	3	2	2	3	3	2
2_179565222	2	101.83	3	2	3	3	3	3	3	NA	3	2	1	3	3	3	3	1	3	3	2	3	2	1	3	2	NA	2	2	2	3	2	2	3	2	1	3	2	3	3	3	2	2	3	NA	2	3	3	2
2_180073700	2	101.83	3	2	3	3	3	3	3	NA	3	2	1	3	3	3	3	1	3	3	2	3	2	1	3	2	NA	2	2	2	3	2	2	3	2	1	3	2	3	3	3	2	2	3	NA	2	3	3	2
2_180417288	2	101.84	3	2	3	3	3	3	3	NA	3	2	1	3	3	3	3	1	3	3	2	3	2	1	3	2	NA	2	2	2	3	2	2	3	2	1	3	2	3	3	3	2	2	3	NA	2	3	3	2
2_178752072	2	101.85	3	2	3	3	3	3	3	NA	3	2	1	3	3	3	3	1	3	3	2	3	2	1	3	2	NA	2	2	2	3	2	2	3	2	1	3	2	3	3	3	2	2	3	2	2	3	3	2
2_179015630	2	101.85	3	2	3	3	3	3	3	NA	3	2	1	3	3	3	3	1	3	3	2	3	2	1	3	2	NA	2	2	2	3	2	2	3	2	1	3	2	3	3	3	2	2	3	2	2	3	3	2
2_179037673	2	101.85	3	2	3	3	3	3	3	NA	3	2	1	3	3	3	3	1	3	3	2	3	2	1	3	2	NA	2	2	2	3	2	2	3	2	1	3	2	3	3	3	2	2	3	2	2	3	3	2
2_179071378	2	101.85	3	2	3	3	3	3	3	NA	3	2	1	3	3	3	3	1	3	3	2	3	2	1	3	2	NA	2	2	2	3	2	2	3	2	1	3	2	3	3	3	2	2	3	2	2	3	3	2
2_181018190	2	101.91	3	2	3	3	3	3	3	NA	3	2	1	3	3	3	3	1	3	3	2	3	2	1	3	2	NA	2	2	2	3	2	2	3	2	1	3	2	NA	3	3	2	2	3	NA	2	3	3	2
2_181323871	2	101.98	3	2	3	3	3	3	3	NA	3	2	1	3	3	3	3	1	3	3	2	3	2	1	3	2	NA	2	2	2	3	2	2	3	2	1	3	2	1	3	3	2	2	3	NA	2	3	3	2
2_181465550	2	102.02	3	2	3	3	3	3	3	NA	3	2	1	3	3	3	3	1	3	3	2	3	2	1	3	2	NA	2	2	2	3	2	2	3	2	1	3	2	1	3	3	2	2	3	NA	2	3	3	2
2_181633048	2	102.07	3	2	3	3	3	3	3	NA	3	2	1	3	3	3	3	1	3	3	2	3	2	1	3	2	NA	2	2	2	3	2	2	3	2	1	3	2	1	3	3	2	2	3	NA	2	3	3	2
2_182137885	2	102.28	3	2	3	3	3	3	3	NA	3	2	1	3	3	3	3	1	3	3	2	3	2	1	3	2	NA	2	2	2	3	2	2	3	2	1	3	2	1	3	3	2	2	3	NA	2	3	3	2
2_182875732	2	102.74	3	2	3	3	3	3	3	NA	3	2	1	3	3	3	3	1	3	3	2	3	2	1	3	2	NA	2	2	2	3	2	2	3	2	1	3	2	1	3	3	2	2	3	NA	2	3	3	2
2_183225371	2	103.03	3	2	3	3	3	3	3	NA	3	2	1	3	3	3	3	1	3	3	2	3	2	1	3	2	NA	2	2	2	3	2	2	3	2	1	3	2	NA	3	3	2	2	3	NA	2	3	3	2
2_183485967	2	103.28	3	2	3	3	3	3	3	NA	3	2	1	3	3	3	3	1	3	3	2	3	2	1	3	2	NA	2	2	2	3	2	2	3	2	1	3	2	NA	3	3	2	2	3	NA	2	3	3	2
2_183772585	2	103.57	3	2	3	3	3	3	3	NA	3	2	1	3	3	3	3	1	3	3	2	3	2	1	3	2	NA	2	2	2	3	2	2	3	2	1	3	2	3	3	3	2	2	3	NA	2	3	3	2
2_183945244	2	103.76	3	2	3	3	3	3	3	NA	3	2	1	3	3	3	3	1	3	3	2	3	2	1	3	2	NA	2	2	2	3	2	2	3	2	1	3	2	3	3	3	2	2	3	NA	2	3	3	2
2_184862824	2	104.85	3	2	3	3	3	3	3	NA	3	2	1	3	3	3	3	1	3	3	2	3	2	1	3	2	NA	2	2	2	3	2	2	3	2	1	3	2	3	3	3	2	2	3	3	2	3	3	2
2_185725634	2	105.88	3	2	3	3	3	3	3	NA	3	2	1	3	3	3	3	1	3	NA	2	3	2	1	3	2	NA	2	2	2	3	2	2	3	2	1	3	2	3	3	3	2	2	3	3	2	3	3	2
2_185765354	2	105.92	3	2	3	3	3	3	3	NA	3	2	1	3	3	3	3	1	3	2	2	3	2	1	3	2	NA	2	2	2	3	2	2	3	2	1	3	2	3	3	3	2	2	3	3	2	3	3	2
2_186133192	2	106.32	3	2	3	3	3	3	3	NA	3	2	1	3	3	3	3	1	3	2	2	3	2	1	3	2	NA	2	2	2	3	2	2	3	2	1	3	2	3	3	3	2	2	3	3	2	3	3	2
2_186527874	2	106.71	3	2	3	3	3	3	3	NA	3	2	1	3	3	3	3	1	3	2	2	3	2	1	3	2	NA	2	2	2	3	2	2	3	2	1	3	2	3	3	3	2	2	3	3	2	3	3	2
2_186659486	2	106.84	3	2	3	3	3	3	3	NA	3	2	1	3	3	3	3	1	3	2	2	3	2	1	3	2	NA	2	2	2	3	2	2	3	2	1	3	2	3	3	3	2	2	3	3	2	3	3	2
2_186908942	2	107.06	3	2	3	3	3	3	3	NA	3	2	1	3	3	3	3	1	3	2	2	3	2	1	3	2	NA	2	2	2	3	2	2	3	2	1	3	2	3	3	3	2	2	3	3	2	3	3	2
2_187229970	2	107.33	3	2	3	3	3	3	3	NA	3	2	1	3	3	3	3	1	3	2	2	3	2	1	3	2	NA	2	2	2	3	NA	2	3	2	1	3	2	3	3	3	2	2	3	3	2	3	3	2
2_187623426	2	107.65	3	2	3	3	3	3	3	NA	3	2	1	3	3	3	3	1	3	2	2	3	2	1	3	2	NA	2	2	2	3	NA	2	3	2	1	3	2	3	3	3	2	2	3	3	2	3	3	2
2_188025132	2	107.95	3	2	3	3	3	3	3	NA	3	2	1	3	3	3	3	NA	3	2	2	3	2	1	3	2	NA	2	2	2	3	NA	2	3	2	1	3	2	3	3	3	2	2	3	3	2	3	3	2
2_188226455	2	108.11	3	2	3	3	3	3	3	NA	3	2	1	3	3	3	3	NA	3	2	2	3	2	1	3	2	NA	2	2	2	3	NA	2	3	2	1	3	2	3	3	3	2	2	3	3	2	3	3	2
2_188495500	2	108.32	3	2	3	3	3	3	3	NA	3	2	1	3	3	3	3	NA	3	2	2	3	2	1	3	2	NA	2	2	2	3	NA	2	3	2	1	3	2	3	3	3	2	2	3	3	2	3	3	2
2_188761864	2	108.54	3	2	3	3	3	3	3	NA	3	2	1	3	3	3	3	NA	3	2	2	3	2	1	3	2	NA	2	2	2	3	NA	2	3	2	1	NA	2	3	3	3	2	2	3	3	2	3	3	2
2_188844748	2	108.61	3	2	3	3	3	3	3	NA	3	2	1	3	3	3	3	3	3	2	2	3	2	1	3	2	NA	2	2	2	3	NA	2	3	2	1	NA	2	3	3	3	2	2	3	3	2	3	3	2
2_189001813	2	108.74	3	2	3	3	3	3	3	NA	3	2	1	3	3	3	3	3	3	2	2	3	2	1	3	2	NA	2	2	2	3	NA	2	3	2	1	NA	2	3	3	3	2	2	3	3	2	3	3	2
2_189288702	2	109.01	3	2	3	3	3	3	3	NA	3	2	1	3	3	3	3	3	3	2	2	3	2	1	3	2	NA	2	2	2	3	NA	2	3	2	1	NA	2	3	3	3	2	2	3	3	2	3	3	2
2_189540209	2	109.26	3	2	3	3	3	3	3	NA	3	2	1	3	3	3	3	3	3	2	2	3	2	1	3	2	NA	2	2	2	3	NA	2	3	2	1	NA	2	3	3	3	2	2	3	3	2	3	3	2
2_189671909	2	109.39	3	2	3	3	3	3	3	NA	3	2	1	3	3	3	3	3	3	NA	2	3	2	1	3	2	NA	2	2	2	3	NA	2	3	2	1	NA	2	3	3	3	2	2	3	3	2	3	3	2
2_189755708	2	109.48	3	2	3	3	3	3	3	NA	3	2	1	3	3	3	3	3	3	NA	2	3	2	1	3	2	NA	2	2	2	3	NA	2	3	2	1	2	2	3	3	3	2	2	3	3	2	3	3	2
2_189809087	2	109.54	3	2	3	3	3	3	3	NA	3	2	1	3	3	3	3	3	3	NA	2	3	2	1	3	2	NA	2	2	2	3	NA	2	3	2	1	2	2	3	3	3	2	2	3	3	2	3	3	2
2_190054980	2	109.83	3	2	3	3	3	3	3	NA	3	2	1	3	3	3	3	3	3	NA	2	3	2	1	3	2	NA	2	2	2	3	NA	2	3	2	1	2	2	3	3	3	2	2	3	3	2	3	3	2
2_190511374	2	110.41	3	2	3	3	3	3	3	NA	3	2	1	3	3	3	3	3	3	NA	2	3	2	1	3	2	NA	2	2	2	3	NA	2	3	2	1	2	2	3	3	3	2	2	3	3	2	3	3	2
2_190808303	2	110.82	3	2	3	3	3	3	3	NA	3	2	1	3	3	3	3	3	3	NA	2	3	2	1	3	2	NA	2	2	2	3	3	2	3	2	1	2	2	3	3	3	2	2	3	3	2	3	3	2
2_191060886	2	111.19	3	2	3	3	3	3	3	NA	3	2	1	3	3	3	3	3	3	NA	2	3	2	1	3	2	NA	2	2	2	3	3	2	3	2	1	2	2	3	3	3	2	2	3	3	2	3	3	2
2_191241192	2	111.46	3	2	3	3	3	3	3	NA	3	2	1	3	3	3	3	3	3	NA	2	3	2	1	3	2	NA	2	2	2	3	3	2	3	2	1	2	2	3	3	3	2	2	3	3	2	3	3	2
2_191414736	2	111.72	3	2	3	3	3	3	3	NA	3	2	1	3	3	3	3	3	3	NA	2	3	2	1	3	2	NA	2	2	2	3	3	2	3	2	1	2	2	3	3	3	2	2	3	3	2	3	3	2
2_191683244	2	112.13	3	2	3	3	3	3	3	NA	3	2	1	3	3	3	3	3	3	NA	2	3	2	1	3	2	NA	2	2	2	3	3	2	3	2	1	2	2	3	3	3	2	2	3	3	2	3	3	2
2_191998836	2	112.61	3	2	3	3	3	3	3	NA	3	2	1	3	NA	3	3	3	3	NA	2	3	2	1	3	2	NA	2	2	2	3	3	2	3	2	1	2	2	3	NA	3	2	2	3	3	2	3	3	2
2_192377095	2	113.18	3	2	3	3	3	3	3	NA	3	2	1	3	2	3	3	3	3	NA	2	3	2	1	3	2	NA	2	2	2	3	3	2	3	2	1	2	2	3	NA	3	2	2	3	3	2	3	3	2
2_192606010	2	113.51	3	2	3	3	3	3	3	NA	3	2	1	3	2	3	3	3	3	NA	2	3	2	1	3	2	NA	2	2	2	3	3	2	3	2	1	2	2	3	NA	3	2	2	3	3	2	3	3	2
2_193041708	2	114.12	3	2	3	3	3	3	3	NA	3	2	1	3	2	3	3	3	3	NA	2	3	2	1	3	2	NA	2	2	2	3	3	2	3	2	1	2	2	3	2	3	2	2	3	3	2	3	3	2
2_193425664	2	114.62	3	2	3	3	3	3	3	NA	3	2	1	3	2	3	3	3	3	NA	2	3	2	1	3	2	3	2	2	2	3	3	2	3	2	1	2	2	3	2	3	2	NA	3	3	2	3	3	2
2_193463184	2	114.67	3	2	3	3	3	3	3	NA	3	2	1	3	2	3	3	3	3	NA	2	3	2	1	3	2	3	2	2	2	3	3	2	3	2	1	2	2	3	2	3	2	3	3	3	2	3	3	2
2_194151918	2	115.44	3	2	3	3	3	3	3	NA	3	2	1	3	2	3	3	3	3	NA	2	NA	2	1	3	2	3	2	2	2	3	3	2	3	2	1	2	2	3	2	3	2	3	3	3	2	3	3	2
2_194823292	2	116.08	3	2	3	3	3	3	3	NA	3	2	1	3	2	3	3	3	3	NA	2	NA	2	1	3	2	3	2	2	2	3	3	2	3	2	1	2	2	3	2	3	2	3	3	3	2	3	3	2
2_194859864	2	116.11	3	2	3	3	3	3	3	NA	3	2	1	3	2	3	3	3	3	NA	2	NA	2	1	3	2	3	2	2	2	3	3	2	3	2	1	2	2	3	2	3	2	3	3	3	2	3	3	2
2_194915068	2	116.15	3	2	3	3	3	3	3	NA	3	2	1	3	2	3	3	3	3	NA	2	NA	2	1	3	2	3	2	2	2	3	3	2	3	2	1	2	2	3	2	3	2	3	3	3	2	3	3	2
2_195094546	2	116.3	3	2	3	3	3	3	3	NA	3	2	1	3	2	3	3	3	3	3	2	NA	2	1	3	2	3	2	2	2	3	3	2	3	2	1	2	2	3	2	3	2	3	3	3	2	3	3	2
2_195250428	2	116.43	3	2	3	3	3	3	3	NA	3	2	1	3	2	3	3	3	3	3	2	NA	2	1	3	2	3	2	2	2	3	3	2	3	2	1	2	2	3	2	3	2	3	3	3	2	3	3	2
2_196200046	2	117.16	3	2	3	3	3	3	3	NA	3	2	1	3	2	3	3	3	3	3	2	NA	2	1	3	2	3	2	2	2	3	3	2	3	2	1	2	2	3	2	3	2	3	3	3	2	3	3	2
2_197324848	2	118.13	3	2	3	3	3	3	3	NA	3	2	1	3	2	3	3	3	3	3	2	NA	2	1	3	2	3	2	2	2	3	3	2	3	2	1	2	2	3	2	3	2	3	3	3	2	3	3	2
2_197511006	2	118.31	3	2	3	3	3	3	3	NA	3	2	1	3	2	3	3	3	3	3	2	NA	2	1	3	2	3	2	2	2	3	3	2	3	2	1	2	2	3	2	3	2	3	3	3	2	3	3	2
2_197781166	2	118.59	3	2	3	3	3	3	3	NA	3	2	1	3	2	3	3	3	3	3	2	NA	2	1	3	2	3	2	2	2	3	3	2	3	2	1	2	2	3	2	3	2	3	3	3	2	3	3	2
2_198168650	2	119.03	3	2	3	3	3	3	3	NA	3	2	1	3	2	3	3	3	3	3	2	NA	2	1	3	2	3	2	2	2	3	3	2	3	2	1	2	2	3	2	3	2	3	3	3	2	3	3	2
2_198366368	2	119.28	3	2	3	3	3	3	3	NA	3	2	1	3	2	3	3	3	3	3	2	NA	2	1	3	2	3	2	2	2	3	3	2	3	2	1	2	2	3	2	3	2	3	3	3	2	3	3	2
2_198460749	2	119.4	3	2	3	3	3	3	3	NA	3	2	1	3	2	3	3	3	3	3	2	NA	2	1	3	2	3	2	2	2	3	3	2	3	2	1	2	2	3	2	3	2	3	3	3	2	3	3	2
2_198785649	2	119.83	3	2	3	3	3	3	3	NA	3	2	1	3	2	3	3	3	3	3	2	NA	2	1	3	2	3	2	2	2	3	3	2	3	2	1	2	2	3	2	3	2	3	3	3	2	3	3	2
2_199152980	2	120.35	3	2	3	3	3	3	3	NA	3	2	1	3	2	3	3	3	3	3	2	NA	2	1	3	2	3	2	2	2	3	3	2	3	2	1	2	2	3	2	3	2	3	3	3	2	3	3	2
2_199232729	2	120.46	3	2	3	3	3	3	3	NA	3	2	1	3	2	3	3	3	3	3	2	NA	2	1	3	2	3	2	2	2	3	3	2	3	2	1	2	2	3	2	3	2	3	3	3	2	3	3	2
2_199245335	2	120.48	3	2	3	3	3	3	3	NA	3	2	1	3	2	3	3	3	3	3	2	NA	2	1	3	2	3	2	2	2	3	3	2	3	2	1	2	2	3	2	3	2	3	3	3	2	3	3	2
2_199248060	2	120.49	3	2	3	3	3	3	3	NA	3	2	1	3	2	3	3	3	3	3	2	NA	2	1	3	2	3	2	2	2	3	3	2	3	2	1	2	2	3	2	3	2	3	3	3	2	3	3	2
2_199465759	2	120.81	3	2	3	3	3	3	3	NA	3	2	1	3	2	3	3	3	3	3	2	NA	2	1	3	2	3	2	2	2	3	3	2	3	2	1	2	2	3	2	3	2	3	3	3	2	3	3	2
2_199733802	2	121.21	3	2	3	3	3	3	3	NA	3	2	1	3	2	3	3	3	3	3	2	NA	2	1	3	2	3	2	2	2	3	3	2	3	2	1	2	2	3	2	3	2	3	3	3	2	3	3	2
2_199932938	2	121.52	3	2	3	3	3	3	3	NA	3	2	1	3	2	3	3	3	3	3	2	NA	2	NA	3	2	3	2	2	2	3	3	2	3	2	1	2	2	3	2	3	2	3	3	3	2	3	3	2
2_200114506	2	121.79	3	2	3	3	3	3	3	NA	3	2	1	3	2	3	3	3	3	3	2	NA	2	3	3	2	3	2	2	2	3	3	2	3	2	1	2	2	3	2	3	2	3	3	3	2	3	3	2
2_200157294	2	121.86	3	2	3	3	3	3	3	NA	3	2	1	3	2	3	3	3	3	3	2	NA	2	3	3	2	3	2	2	2	3	3	2	3	2	1	2	2	3	2	3	2	3	3	3	2	3	3	2
2_200217868	2	121.95	3	2	3	3	3	3	3	NA	3	2	1	3	2	3	3	3	3	3	2	NA	2	3	3	2	3	2	2	2	3	3	2	3	2	1	2	2	3	2	3	2	3	3	3	2	3	3	2
2_200270969	2	122.03	3	2	3	3	3	3	3	NA	3	2	1	3	2	3	3	3	3	3	2	NA	2	3	3	2	3	2	2	2	3	3	2	3	2	1	2	2	3	2	3	2	3	3	3	2	3	3	2
2_200382646	2	122.2	3	2	3	3	3	3	3	NA	3	2	1	3	2	3	3	3	3	3	2	NA	2	3	3	2	3	2	2	2	3	3	2	3	2	1	2	2	3	2	3	2	3	3	3	2	3	3	2
2_200508586	2	122.39	3	2	3	3	3	3	3	NA	3	2	1	3	2	3	3	3	3	3	2	NA	2	3	3	2	3	2	2	2	3	3	2	3	2	1	2	2	3	2	3	2	3	3	3	2	3	3	2
2_200599264	2	122.52	3	2	3	3	3	3	3	NA	3	2	1	3	2	3	3	3	3	3	2	NA	2	3	3	2	3	2	2	2	3	3	2	3	2	1	2	2	3	2	3	2	3	3	3	2	3	3	2
2_200678276	2	122.64	3	2	3	3	3	3	3	NA	3	2	1	3	2	3	3	3	3	3	2	NA	2	3	3	2	3	2	2	2	3	3	2	3	2	1	2	2	3	2	3	2	3	3	3	2	3	3	2
2_200763481	2	122.76	3	2	3	3	3	3	3	NA	3	2	1	3	2	3	3	3	3	3	2	NA	2	3	3	NA	3	2	2	2	3	3	2	3	2	1	2	2	3	2	3	2	3	3	3	2	3	3	2
2_200905266	2	122.97	3	2	3	3	3	3	3	NA	3	2	1	3	2	3	3	3	3	3	2	NA	2	3	3	3	3	2	2	2	3	3	2	3	2	1	2	2	3	2	3	2	3	3	3	2	3	3	2
2_201003286	2	123.11	3	2	3	3	3	3	3	NA	3	2	1	3	2	3	3	3	3	3	2	NA	2	3	3	3	3	2	2	2	3	3	2	3	2	1	2	2	3	2	3	2	3	3	3	2	3	3	2
2_201214836	2	123.4	3	2	3	3	3	3	3	NA	3	2	1	3	2	3	3	3	3	3	2	NA	2	3	3	3	3	2	2	2	3	3	2	3	2	1	2	2	3	2	3	2	3	3	3	2	3	3	2
2_201528050	2	123.81	3	2	3	3	3	3	3	NA	3	2	1	3	2	3	3	3	3	3	2	NA	2	3	3	3	3	2	2	2	3	3	2	3	2	1	2	2	3	2	3	2	3	3	3	2	3	3	2
2_201684200	2	124	3	2	3	3	3	3	3	NA	3	2	1	3	2	3	NA	3	3	3	2	NA	2	3	3	3	3	2	2	2	3	3	2	3	2	1	2	2	3	2	3	2	3	3	3	2	3	3	2
2_201702306	2	124.02	3	2	3	3	3	3	3	NA	3	2	1	3	2	3	NA	3	3	3	2	NA	2	3	3	3	3	2	2	2	3	3	2	3	2	1	2	2	3	2	3	2	3	3	3	2	NA	3	2
2_201707890	2	124.03	3	2	3	3	3	3	3	NA	3	2	1	3	2	3	NA	3	3	3	2	NA	2	3	3	3	3	2	2	2	3	3	2	3	2	1	2	2	3	2	3	2	3	3	3	2	NA	3	2
2_201898494	2	124.25	3	2	3	3	3	3	3	NA	3	2	1	3	2	3	NA	3	3	3	2	NA	2	3	3	3	3	2	2	2	3	3	2	3	2	1	2	2	3	2	3	2	3	3	3	2	NA	3	2
2_202217108	2	124.6	3	2	3	3	3	3	3	NA	3	2	1	3	2	3	NA	3	3	3	2	NA	2	3	3	3	3	2	2	2	3	3	2	3	2	1	2	2	3	2	3	2	3	3	3	2	NA	3	2
2_202348322	2	124.73	3	2	3	3	3	3	3	3	3	2	1	3	2	3	NA	3	3	3	2	NA	2	3	3	3	3	2	2	2	3	3	2	3	2	1	2	2	3	2	3	2	3	3	3	2	NA	3	2
2_202355216	2	124.74	3	2	3	3	3	3	3	3	3	2	1	3	2	3	NA	3	3	3	2	NA	2	3	3	3	3	2	2	2	3	3	2	3	2	1	2	2	3	2	3	2	3	3	3	2	NA	3	2
2_202413779	2	124.79	3	2	3	3	3	3	3	3	3	2	1	3	2	3	NA	3	3	3	2	2	2	3	3	3	3	2	2	2	3	3	2	3	2	1	2	2	3	2	3	2	3	3	3	2	NA	3	2
2_202481672	2	124.86	3	2	3	3	3	3	3	3	3	2	1	3	2	3	NA	3	3	3	2	2	2	3	3	3	3	2	2	2	3	3	2	3	2	1	2	2	3	2	3	2	3	3	3	2	NA	3	2
2_203039086	2	125.36	3	2	3	3	3	3	3	3	3	2	1	3	2	3	NA	3	3	3	2	2	2	3	3	3	3	2	2	2	3	3	2	3	2	1	2	2	3	2	3	2	3	3	3	2	NA	3	2
2_203600236	2	125.79	3	2	3	3	3	3	3	NA	3	2	1	3	2	3	NA	3	3	3	2	2	2	3	3	3	3	2	2	2	3	3	2	3	2	1	2	2	3	2	3	2	3	3	3	2	NA	3	2
2_203627194	2	125.81	3	2	3	3	3	3	3	NA	3	2	1	3	2	3	2	3	3	3	2	2	2	3	3	3	3	2	2	2	3	3	2	3	2	1	2	2	3	2	3	2	3	3	3	2	NA	3	2
2_203634235	2	125.81	3	2	3	3	3	3	3	NA	3	2	1	3	2	3	2	3	3	3	2	2	2	3	3	3	3	2	2	2	3	3	2	3	2	1	2	2	3	2	3	2	3	3	3	2	2	3	2
2_204559499	2	126.4	3	2	3	3	3	3	3	NA	3	2	1	3	2	3	2	3	3	3	2	2	2	3	3	3	3	2	2	2	3	3	2	3	2	1	2	2	3	2	3	2	3	3	3	2	2	3	2
2_205502166	2	126.92	3	2	3	3	3	3	3	NA	3	2	1	3	2	3	2	3	3	3	NA	2	2	3	3	3	3	2	2	2	3	3	2	3	2	1	2	2	3	2	3	2	3	3	3	2	2	3	2
2_205843727	2	127.11	3	2	3	3	3	3	3	NA	3	2	1	3	2	3	2	3	3	3	3	2	2	3	3	3	3	2	2	2	3	3	2	3	2	1	2	2	3	2	3	2	3	3	3	2	2	3	2
2_206175050	2	127.3	3	2	3	3	3	3	3	NA	3	2	1	3	2	3	2	3	3	3	3	2	2	3	3	3	3	2	2	2	3	3	2	3	2	NA	2	2	3	2	3	2	3	3	3	2	2	3	2
2_206192654	2	127.31	3	2	3	3	3	3	3	NA	3	2	1	3	2	NA	2	3	3	3	3	2	2	3	3	3	3	2	2	2	3	3	2	3	2	NA	2	2	3	2	3	2	3	3	3	2	2	3	2
2_206903894	2	127.75	3	2	3	3	3	3	3	NA	3	2	1	3	2	1	2	3	3	3	3	2	2	3	3	3	3	2	2	2	3	3	2	3	2	NA	2	2	3	2	3	2	3	3	3	2	2	3	2
2_207627298	2	128.27	3	2	3	3	3	3	3	NA	3	2	1	3	2	NA	2	3	3	3	3	2	2	3	3	3	3	2	2	2	3	3	2	3	2	NA	2	2	3	2	3	2	3	3	3	2	2	3	2
2_208240770	2	128.79	3	2	3	3	3	3	3	NA	3	2	1	3	2	3	2	3	3	3	3	2	2	3	3	3	3	2	2	2	3	3	2	3	2	NA	2	2	3	2	3	2	3	3	3	2	2	3	2
2_209090188	2	129.66	3	2	3	3	3	3	3	NA	3	2	1	3	2	3	2	3	3	3	3	2	2	3	3	3	3	2	2	2	3	3	2	NA	2	NA	2	2	3	2	3	2	3	3	3	2	2	3	2
2_209643463	2	130.31	3	2	3	3	3	3	3	NA	3	2	1	3	2	3	2	3	3	3	3	2	2	3	3	3	3	2	2	2	3	3	2	2	2	NA	2	2	3	2	3	2	3	3	3	2	2	3	2
2_210017513	2	130.79	3	2	3	3	3	3	3	NA	3	2	1	3	2	3	2	3	3	3	3	2	2	3	3	3	3	2	2	2	3	3	2	2	2	NA	2	2	3	2	3	2	NA	3	3	2	2	3	2
2_210191072	2	131.02	3	2	3	3	3	3	3	NA	3	2	1	3	2	3	2	3	3	3	3	2	2	3	3	3	3	2	2	2	3	3	2	2	2	NA	2	2	3	2	3	2	NA	3	3	2	2	3	2
2_210457444	2	131.4	3	2	3	3	3	3	3	NA	3	2	1	3	2	3	2	3	3	3	3	2	2	3	3	3	3	2	2	2	3	3	2	2	2	NA	2	2	3	2	3	2	NA	3	3	2	2	3	2
2_210918079	2	132.08	3	2	3	3	3	3	3	NA	NA	2	1	3	2	3	2	3	3	3	3	2	2	3	3	3	3	2	2	2	3	3	2	2	2	NA	2	2	3	2	3	2	NA	3	3	2	2	3	2
2_211206613	2	132.52	3	2	3	3	3	3	3	2	2	2	1	3	2	3	2	3	3	3	3	2	2	3	3	3	3	2	2	2	3	3	2	2	2	NA	2	2	3	2	3	2	1	3	3	2	2	3	2
2_211357818	2	132.75	3	2	3	3	3	3	3	2	2	2	1	3	2	3	2	3	3	3	3	2	2	3	3	3	3	2	2	2	3	3	2	2	2	NA	2	2	3	2	3	2	1	3	3	2	2	3	2
2_211617161	2	133.16	3	2	3	3	3	3	3	2	2	2	1	3	2	3	2	3	3	3	3	2	2	3	3	3	3	2	2	2	3	3	2	2	2	NA	2	2	3	2	3	2	1	3	3	2	2	3	2
2_211745560	2	133.36	3	2	3	3	3	3	3	2	2	2	1	3	2	3	2	3	3	3	3	2	2	3	3	3	3	2	2	2	3	NA	2	2	2	NA	2	2	3	2	3	2	1	3	3	2	2	3	2
2_211774191	2	133.41	3	2	3	3	3	3	3	2	2	2	1	3	2	3	2	3	3	3	3	2	2	3	3	3	3	2	2	2	3	NA	2	2	2	NA	2	2	3	2	3	2	1	3	3	2	2	3	2
2_211783518	2	133.42	3	2	3	3	3	3	3	2	2	2	1	3	2	3	2	3	3	3	3	2	2	3	3	3	3	2	2	2	3	NA	2	2	2	NA	2	2	3	2	3	2	1	3	3	2	2	3	2
2_211797604	2	133.44	3	2	3	3	3	3	3	2	2	2	1	3	2	3	2	3	3	3	3	2	2	3	3	3	3	2	2	2	3	1	2	2	2	NA	2	2	3	2	3	2	1	3	3	2	2	3	2
2_212438962	2	134.43	3	2	3	3	3	3	3	2	2	2	1	3	2	3	2	3	3	3	3	2	2	3	3	3	3	2	2	2	3	1	2	2	2	NA	2	2	3	2	3	2	1	3	3	2	2	3	2
2_213475129	2	135.9	3	2	3	3	3	3	3	2	2	2	1	3	2	3	2	3	3	3	3	2	2	3	3	3	3	2	2	2	3	1	2	2	2	NA	2	2	3	2	3	2	1	3	3	2	2	3	2
2_213892480	2	136.43	3	2	3	3	3	3	3	2	2	2	1	3	2	3	2	3	3	3	3	2	2	3	3	3	3	2	2	2	3	1	2	2	2	NA	2	2	3	2	3	2	1	3	3	2	2	3	2
2_213949340	2	136.5	3	2	3	3	3	3	3	2	2	2	1	3	2	3	2	3	3	3	3	2	2	3	3	3	3	2	2	2	3	1	2	2	2	NA	2	2	3	2	3	2	1	3	3	2	2	3	2
2_213997506	2	136.56	3	2	3	3	3	3	3	2	2	2	1	3	2	3	2	3	3	3	3	2	2	3	3	3	3	2	2	2	3	1	2	2	2	NA	2	2	3	2	3	2	1	3	3	2	2	3	2
2_214000214	2	136.56	3	2	3	3	3	3	3	2	2	2	1	3	2	3	2	3	3	3	3	2	2	3	3	3	3	2	2	2	3	1	2	2	2	NA	2	2	3	2	3	2	1	3	3	2	2	3	2
2_214021208	2	136.58	3	2	3	3	3	3	3	2	2	2	1	3	2	3	2	3	3	3	3	2	2	3	3	3	3	2	2	2	3	1	2	2	2	NA	2	2	3	2	3	2	1	3	3	2	2	3	2
2_214040218	2	136.61	3	2	3	3	3	3	3	2	2	2	1	3	2	3	2	3	3	3	3	2	2	3	3	3	3	2	2	2	3	1	2	2	2	NA	2	2	3	2	3	2	1	3	3	2	2	3	2
2_214078338	2	136.65	3	2	3	3	3	3	3	2	2	2	1	3	2	3	2	3	3	3	3	2	2	3	3	3	3	2	2	2	3	1	2	2	2	NA	2	2	3	2	3	2	1	3	3	2	2	3	2
2_214178159	2	136.77	3	2	3	3	3	3	3	2	2	2	1	3	2	3	2	3	3	3	3	2	2	3	3	3	3	2	2	2	3	1	2	2	2	NA	2	2	3	2	3	2	1	3	3	2	2	3	2
2_214356620	2	136.97	3	2	3	3	3	3	3	2	2	2	1	3	2	3	2	3	3	3	3	2	2	3	3	3	3	2	2	2	3	1	2	2	NA	NA	2	2	3	2	3	2	1	3	3	2	2	3	2
2_214833500	2	137.48	3	2	3	3	3	3	3	2	2	2	1	3	2	3	2	3	3	3	3	2	2	3	3	3	3	2	2	2	3	1	2	2	NA	NA	2	2	3	2	3	2	1	3	3	2	2	3	2
2_215457060	2	138.11	3	2	3	3	3	3	3	2	2	2	1	3	2	3	2	3	3	3	3	2	2	3	3	3	3	2	2	2	3	1	2	2	3	NA	2	2	3	2	3	2	1	3	3	2	2	3	2
2_215894258	2	138.56	3	2	3	3	3	3	3	2	2	2	1	3	2	3	2	3	3	3	3	2	2	3	3	3	3	2	2	2	3	1	2	2	3	NA	2	2	3	2	3	2	1	3	3	2	2	3	2
2_216322544	2	139.04	3	2	3	3	3	3	3	2	2	2	1	3	2	3	2	3	3	3	3	2	2	3	3	3	NA	2	2	2	3	1	2	2	3	NA	2	2	3	2	3	2	1	3	3	2	2	3	2
2_216591114	2	139.38	3	2	3	3	3	3	3	2	2	2	1	3	2	3	2	3	3	3	3	2	2	3	3	3	2	2	2	2	3	1	2	2	3	NA	2	2	3	2	3	2	1	3	3	2	2	3	2
2_216671314	2	139.48	3	2	3	3	3	3	3	2	2	2	1	NA	2	3	2	3	3	3	3	2	2	3	3	3	2	2	2	2	3	1	2	2	3	NA	2	2	3	2	3	2	1	3	3	2	2	3	2
2_216823654	2	139.69	3	2	3	3	3	3	3	2	2	2	1	NA	2	3	2	3	3	3	3	2	2	3	3	3	2	2	2	2	3	1	2	2	3	NA	2	2	3	2	3	2	1	3	3	2	2	3	2
2_217080340	2	140.07	3	2	3	3	3	3	3	2	2	2	1	NA	2	3	2	3	3	3	3	2	2	3	3	3	2	2	2	2	3	1	2	2	3	NA	2	2	3	2	3	2	1	3	3	2	2	3	2
2_217251504	2	140.34	3	2	3	3	3	3	3	2	2	2	1	2	2	3	2	3	3	3	3	2	2	3	3	3	2	2	2	2	3	1	2	2	3	NA	2	2	3	2	3	2	1	3	3	2	2	3	2
2_217444714	2	140.67	3	2	3	3	3	3	3	2	2	2	1	2	2	3	2	3	3	3	3	2	2	3	3	3	2	2	2	2	3	1	2	2	3	NA	2	2	3	2	3	2	1	3	3	2	2	3	2
2_217651968	2	141.05	3	2	3	3	3	3	3	2	2	2	1	2	2	3	2	3	3	3	3	2	2	3	3	3	2	2	2	2	3	1	2	2	3	NA	2	2	3	2	3	2	1	3	3	2	2	3	2
2_217783540	2	141.3	3	2	3	3	3	3	3	2	2	2	1	2	2	3	2	3	3	3	3	2	2	3	3	3	2	2	2	2	3	1	2	2	3	NA	2	2	3	2	3	2	1	3	3	2	2	3	2
2_217994597	2	141.72	3	2	3	3	3	3	3	2	2	2	1	2	2	3	2	3	3	3	3	2	2	3	3	3	2	2	2	2	3	1	2	2	3	NA	2	2	3	2	3	2	1	3	3	2	2	3	2
2_218093568	2	141.93	3	2	3	3	3	3	3	2	2	2	1	2	2	3	2	3	3	3	3	2	2	3	3	3	2	2	2	2	3	1	2	2	3	NA	2	2	3	2	NA	2	1	3	3	2	2	3	2
2_218352567	2	142.49	3	2	3	3	3	3	3	2	2	2	1	2	2	3	2	3	3	3	3	2	2	3	3	3	2	2	2	2	3	1	2	2	3	NA	2	2	3	2	NA	2	1	3	3	2	2	3	2
2_218626912	2	143.14	3	2	3	3	3	3	3	2	2	2	1	2	2	3	2	3	3	3	3	2	2	3	3	3	2	2	2	2	3	1	2	2	3	NA	2	2	3	2	NA	2	1	3	3	2	2	3	2
2_218647034	2	143.18	3	2	3	3	3	3	3	2	2	2	1	2	2	3	2	3	3	3	3	2	2	3	3	3	2	2	2	2	3	1	2	2	3	NA	2	2	3	2	NA	2	1	3	3	2	2	3	2
2_218660650	2	143.22	3	2	3	3	3	3	3	2	2	2	1	2	2	3	2	3	3	3	3	2	2	3	3	3	2	2	2	2	3	1	2	2	3	NA	NA	2	3	2	NA	2	1	3	3	2	2	3	2
2_218682436	2	143.27	3	2	3	3	3	3	3	2	2	2	1	2	2	3	2	3	3	3	3	2	2	3	3	3	2	2	2	2	3	1	2	2	3	NA	NA	2	3	2	NA	2	1	3	3	2	2	3	2
2_218701784	2	143.32	3	2	3	3	3	3	3	2	2	2	1	2	2	3	2	3	3	3	3	2	2	3	3	3	2	2	2	2	3	1	2	2	3	NA	NA	2	3	2	NA	2	1	3	3	2	2	3	2
2_218733312	2	143.39	3	2	3	3	3	3	3	2	2	2	1	2	2	3	2	3	3	3	3	2	2	3	3	3	2	2	2	2	3	1	2	2	3	NA	NA	2	3	2	1	2	1	3	3	2	2	3	2
2_218907722	2	143.83	3	2	3	3	3	3	3	2	2	2	1	2	2	3	2	3	3	3	3	2	2	3	3	3	2	2	2	2	3	1	2	2	3	NA	NA	2	3	2	1	2	1	3	3	2	2	3	2
2_219200840	2	144.59	3	2	3	3	3	3	3	2	2	2	1	2	2	3	2	3	3	3	3	2	2	3	3	3	2	2	2	2	3	1	2	2	3	NA	NA	2	3	2	1	2	1	3	3	2	2	3	2
2_219344677	2	144.97	3	2	3	3	3	3	3	2	2	2	1	2	2	3	2	3	3	3	3	2	2	3	3	3	2	2	2	2	3	1	2	2	3	NA	NA	2	3	2	1	2	1	3	3	2	2	3	2
2_219355859	2	145	3	2	3	3	3	3	3	2	2	2	1	2	2	3	2	3	3	3	3	2	2	3	3	3	2	2	2	2	3	1	2	2	3	NA	NA	2	3	2	1	2	1	3	3	2	2	3	2
2_219479960	2	145.34	3	2	3	3	3	3	3	2	2	2	1	2	2	3	2	3	3	3	3	2	2	3	3	3	NA	2	2	2	3	1	2	2	3	NA	NA	2	3	2	1	2	1	3	3	2	2	3	2
2_219628263	2	145.75	3	2	3	3	3	3	3	2	2	2	1	2	2	3	2	3	3	3	3	2	2	3	3	3	NA	2	2	2	3	1	2	2	3	NA	NA	2	3	2	1	2	1	3	3	2	2	3	2
2_219682505	2	145.9	3	2	3	3	3	3	3	2	2	2	1	2	2	3	2	3	3	3	3	2	2	3	3	3	NA	2	2	2	3	1	2	2	3	NA	NA	2	3	2	1	2	1	3	3	2	2	3	2
2_219853986	2	146.37	3	2	3	3	3	3	3	2	2	2	1	2	2	3	2	3	3	3	3	2	2	3	3	3	3	2	2	2	3	1	2	2	3	NA	NA	2	3	2	1	2	1	3	3	2	2	3	2
2_220046270	2	146.91	3	2	3	3	3	3	3	2	2	2	1	2	2	3	2	3	3	3	3	2	2	3	3	3	3	2	2	2	3	1	2	2	3	NA	3	2	3	2	1	2	1	3	3	2	2	3	2
2_220328524	2	147.69	3	2	3	3	3	NA	3	2	2	2	1	2	2	3	2	3	3	3	3	2	2	3	3	3	3	2	2	2	3	1	2	2	3	NA	3	2	3	2	1	2	1	3	3	2	2	3	2
2_220654222	2	148.57	3	2	3	3	3	1	3	2	2	2	1	2	2	3	2	3	3	3	3	2	2	3	3	3	3	2	2	2	3	1	2	2	3	NA	3	2	3	2	1	2	1	3	3	2	2	3	2
2_220789026	2	148.93	3	2	3	3	3	1	3	2	2	2	1	2	2	3	2	3	3	3	3	2	2	3	3	3	3	2	2	2	3	1	2	2	3	NA	3	2	3	2	1	2	1	3	3	2	2	3	2
2_220842688	2	149.07	3	2	3	3	3	1	3	2	2	2	1	2	2	3	2	3	3	3	3	2	2	3	3	3	3	2	2	2	3	1	2	2	3	NA	3	2	3	2	1	2	1	3	3	2	2	3	2
2_220850146	2	149.09	3	2	3	3	3	1	3	2	2	2	1	2	2	3	2	3	3	3	3	2	2	3	3	3	3	2	2	2	3	1	2	2	3	NA	3	2	3	2	1	2	1	3	3	2	2	3	2
2_220915831	2	149.25	3	2	3	3	3	1	3	2	2	2	1	2	2	3	2	3	3	3	3	2	2	3	3	3	3	2	2	2	3	1	2	2	3	NA	3	2	3	2	1	2	1	3	3	2	2	3	2
2_220997101	2	149.46	3	2	3	3	3	1	3	2	2	2	1	2	2	3	2	3	3	3	3	2	2	3	3	3	3	2	2	2	3	1	2	2	3	NA	3	2	3	2	1	2	1	3	3	2	2	3	2
2_221149950	2	149.84	3	2	3	3	3	1	3	2	2	2	1	2	2	3	2	3	3	3	3	2	2	3	3	3	3	2	2	2	3	1	2	2	3	NA	3	2	3	2	1	2	1	3	3	2	2	3	2
2_221327394	2	150.27	3	2	3	3	3	1	3	2	2	2	1	2	2	3	2	3	3	3	3	2	2	3	3	3	3	2	2	2	3	1	2	2	NA	NA	3	2	3	2	1	2	1	3	3	2	2	3	2
2_221409442	2	150.46	3	2	3	3	3	1	3	2	2	2	1	2	2	3	2	3	3	3	3	2	2	3	3	3	3	2	2	2	3	1	2	2	2	NA	3	2	3	2	1	2	1	3	3	2	2	3	2
2_221464236	2	150.59	3	2	3	3	3	1	3	2	2	2	1	2	2	3	2	3	3	3	3	2	2	3	3	3	3	2	2	2	3	1	2	2	2	NA	3	2	3	2	1	2	1	3	3	2	2	3	2
2_221609692	2	150.91	3	2	3	3	3	1	3	2	2	2	1	2	2	3	2	3	3	3	3	2	2	3	3	3	3	2	2	2	3	1	2	2	2	NA	3	2	3	2	1	2	1	3	3	2	2	3	2
2_221915028	2	151.56	3	2	3	3	3	1	3	2	2	2	1	2	2	3	2	3	3	3	3	2	2	3	3	3	3	2	2	2	3	1	2	2	2	NA	3	2	3	2	1	2	1	3	3	2	2	3	2
2_222088578	2	151.9	3	2	3	3	3	1	3	2	2	2	1	2	2	3	2	3	3	3	3	2	NA	3	3	3	3	2	2	2	3	1	2	2	2	NA	3	2	3	2	1	2	1	3	3	2	2	3	2
2_222117023	2	151.95	3	2	3	3	3	1	3	2	2	2	1	2	2	3	2	3	3	3	3	2	3	3	3	3	3	2	2	2	3	1	2	2	2	NA	3	2	3	2	1	2	1	3	3	2	2	3	2
2_222148088	2	152.01	3	2	3	3	3	1	3	2	2	2	1	2	2	3	2	3	3	3	3	2	3	3	3	3	3	2	2	2	3	1	2	2	2	NA	3	2	3	2	1	2	1	3	3	2	2	3	2
2_222158857	2	152.03	3	2	3	3	3	1	3	2	2	2	1	2	2	3	2	3	3	3	3	2	3	3	3	3	3	2	2	2	3	1	2	2	2	3	3	2	3	2	1	2	1	3	3	2	2	3	2
2_222324555	2	152.34	3	2	3	3	3	1	3	2	2	2	1	2	2	3	2	3	3	3	3	2	3	3	3	NA	3	2	2	2	3	1	2	2	2	3	3	2	3	2	1	2	1	3	3	2	2	3	2
2_222573606	2	152.77	3	2	3	3	3	1	3	2	2	2	1	2	2	3	2	3	3	3	3	2	3	3	3	NA	3	2	2	2	3	1	2	2	2	3	3	2	3	2	1	NA	1	3	3	2	2	3	2
2_222817555	2	153.16	3	2	3	3	3	1	3	2	2	2	1	2	2	3	2	3	3	3	3	2	3	3	3	1	3	2	2	2	3	1	2	2	2	3	3	2	3	2	1	NA	1	3	3	2	2	3	2
2_223185676	2	153.69	3	2	3	3	3	1	3	2	2	2	1	2	2	3	2	3	3	3	3	2	3	3	3	1	3	2	2	2	3	1	2	2	2	3	3	2	3	2	1	3	1	3	3	2	2	3	2
2_223735126	2	154.38	3	2	3	3	3	1	3	2	2	2	1	2	2	3	2	3	3	3	3	2	3	3	3	1	3	2	2	2	3	1	2	2	2	3	3	2	3	2	1	3	1	3	3	2	2	3	2
2_224068949	2	154.76	3	2	3	3	3	1	3	2	2	2	1	2	2	3	2	3	3	3	3	2	3	3	3	1	3	2	2	2	3	1	2	2	NA	3	3	2	3	2	1	3	1	3	3	2	2	3	2
2_224091596	2	154.78	3	2	3	3	3	1	3	2	2	2	1	2	2	3	2	3	3	3	3	2	3	3	3	1	3	2	2	2	3	1	2	2	3	3	3	2	3	2	1	3	1	3	3	2	2	3	2
2_224311928	2	155.02	3	2	3	3	3	1	3	2	2	2	1	2	2	3	2	3	3	3	3	NA	3	3	3	1	3	2	2	2	3	1	2	2	3	3	3	2	3	2	1	3	1	3	3	2	2	3	2
2_224548844	2	155.26	3	2	3	3	3	1	3	2	2	2	1	2	2	3	2	3	3	3	3	NA	3	3	3	1	3	2	2	2	3	1	2	2	3	3	3	2	3	2	1	3	1	3	3	2	2	3	2
2_224977058	2	155.7	3	2	3	3	3	1	3	2	2	2	1	2	2	3	2	3	3	3	3	NA	3	3	3	1	3	2	2	2	3	1	2	2	3	3	3	2	3	2	1	3	1	3	3	2	2	3	2
2_225488490	2	156.24	3	2	3	3	3	1	3	2	2	2	1	2	2	3	2	3	3	3	3	NA	3	3	3	1	3	2	2	2	3	1	2	2	3	3	3	2	3	2	1	3	1	3	3	2	2	3	2
2_225744561	2	156.54	3	2	3	3	3	1	3	2	2	2	1	2	2	3	2	3	3	3	3	NA	3	3	3	1	3	2	2	2	3	1	2	2	3	3	3	NA	3	2	1	3	1	3	3	2	2	3	2
2_225937318	2	156.77	3	2	3	3	3	1	3	2	2	2	1	2	2	3	2	3	3	3	3	3	3	3	3	1	3	2	2	2	3	1	2	2	3	3	3	NA	3	2	1	3	1	3	3	2	2	3	2
2_226046502	2	156.91	3	2	3	3	3	1	3	2	2	2	1	2	2	3	2	3	3	3	3	3	3	3	3	1	3	2	2	2	3	1	2	2	3	3	3	NA	3	2	1	3	1	3	3	2	2	3	2
2_226150954	2	157.05	3	2	3	3	3	1	3	2	2	2	1	2	2	3	2	3	3	3	3	3	3	3	3	1	3	2	2	2	3	1	2	2	3	3	3	NA	3	2	1	3	1	3	3	2	2	3	2
2_226527816	2	157.59	3	2	3	3	3	1	3	2	2	2	1	2	2	3	2	3	3	3	3	3	3	3	3	1	3	2	2	2	3	1	2	2	NA	3	3	NA	3	2	1	3	1	3	3	2	2	3	2
2_226867256	2	158.14	3	2	3	3	3	1	3	2	2	2	1	2	2	3	2	3	3	3	3	3	3	3	3	1	3	2	2	2	NA	1	2	2	NA	3	3	NA	3	2	1	3	1	3	3	2	2	3	2
2_226992806	2	158.36	3	2	3	3	3	1	3	2	2	2	1	2	2	3	2	3	3	3	3	3	3	3	3	1	3	2	2	2	NA	1	2	2	NA	3	3	3	3	2	1	3	1	3	3	2	2	3	2
2_227136078	2	158.62	3	2	3	3	3	1	3	2	2	2	1	2	2	3	2	3	3	3	3	3	3	3	3	1	3	2	2	2	NA	1	2	2	NA	3	3	3	3	2	1	3	1	3	3	2	2	3	2
2_227285507	2	158.91	3	2	3	3	3	1	3	2	2	2	1	2	2	3	2	3	3	3	3	3	3	3	3	1	3	2	2	2	NA	1	2	2	1	3	3	3	3	2	1	3	1	3	3	2	2	3	2
2_227735642	2	159.83	3	2	3	3	3	1	3	2	2	2	1	2	2	3	2	3	3	3	3	3	3	3	3	1	3	2	2	2	NA	1	2	2	1	3	3	3	3	2	1	3	1	3	3	2	2	3	2
2_228467960	2	161.47	3	2	3	3	3	1	3	2	2	2	1	2	2	3	2	3	3	3	3	3	3	3	3	1	3	2	2	2	NA	1	2	2	1	3	3	3	3	2	1	3	1	3	3	2	2	3	2
2_229028196	2	162.75	3	2	3	3	3	1	3	2	2	2	1	2	2	3	2	3	3	3	3	3	3	3	3	1	3	2	2	2	1	1	2	2	1	3	3	3	3	2	1	3	1	3	3	2	2	3	2
2_229384686	2	163.55	3	2	3	3	3	1	3	2	2	2	1	2	2	3	2	3	3	3	3	3	3	3	3	1	3	2	2	2	1	1	2	2	1	3	3	3	3	2	1	3	1	3	3	2	2	3	2
2_229617502	2	164.04	3	2	3	3	3	1	3	2	2	2	1	2	2	3	2	3	3	3	3	3	3	3	3	1	3	2	2	2	1	1	2	2	1	3	3	3	3	NA	1	3	1	3	3	2	2	3	2
2_229659111	2	164.13	3	2	3	3	3	1	3	2	2	2	1	2	2	3	2	3	3	3	3	3	3	3	3	1	3	2	2	2	1	1	NA	2	1	3	3	3	3	NA	1	3	1	3	3	2	2	3	2
2_229770632	2	164.36	3	2	3	3	3	1	3	2	2	2	1	2	2	3	2	3	3	3	3	3	3	3	3	1	3	2	2	2	1	1	NA	2	NA	3	3	3	3	NA	1	3	1	3	3	2	2	3	2
2_229973116	2	164.76	3	2	3	3	3	1	3	2	2	2	1	2	2	3	2	3	3	3	3	3	3	3	3	1	3	2	2	2	1	1	3	2	NA	3	3	3	3	NA	1	3	1	3	3	2	2	3	2
2_230205991	2	165.19	3	2	3	3	3	1	3	2	2	2	1	2	2	3	2	3	3	3	3	3	3	3	3	1	3	2	2	2	1	1	3	2	3	3	3	3	3	NA	1	3	1	3	3	2	2	3	2
2_230398512	2	165.53	3	2	3	3	3	1	3	2	2	2	1	2	2	3	2	3	3	3	3	3	3	3	3	1	3	2	2	2	1	1	3	2	3	3	3	3	3	3	1	3	1	3	3	2	2	3	2
2_230610822	2	165.88	3	2	3	3	3	1	3	2	2	2	1	2	2	3	2	3	3	3	3	3	3	3	3	1	3	2	2	2	1	1	3	2	3	3	3	3	3	3	1	3	1	3	3	2	2	3	2
2_230862306	2	166.25	3	2	3	3	3	1	3	2	2	2	1	2	2	3	2	3	3	3	3	3	3	3	3	1	3	2	2	2	1	1	3	2	3	3	3	3	3	3	1	3	1	3	3	2	2	3	2
2_236056852	2	167.1	3	2	3	3	3	1	1	2	2	2	1	2	2	3	NA	3	3	3	3	3	3	3	3	1	3	2	2	2	3	1	3	2	3	3	3	3	3	3	1	3	1	3	3	2	2	3	2
2_236395238	2	167.12	3	2	3	3	3	1	1	2	2	2	1	2	2	3	NA	3	3	3	3	3	3	3	3	1	3	2	2	2	3	1	3	2	3	3	3	3	3	3	1	3	1	3	3	2	2	3	2
2_235708210	2	167.13	3	2	3	3	3	1	1	2	2	2	1	2	2	3	NA	3	3	3	3	3	3	3	3	1	3	2	2	2	3	1	3	2	3	3	3	3	3	3	1	3	1	3	3	2	2	3	2
2_236463062	2	167.13	3	2	3	3	3	1	1	2	2	2	1	2	2	3	NA	3	3	3	3	3	3	3	3	1	3	2	2	2	3	1	3	2	3	3	3	3	3	3	1	3	1	3	3	2	2	3	2
2_235540346	2	167.16	3	2	3	3	3	1	1	2	2	2	1	2	2	3	NA	3	3	3	3	3	3	3	3	1	3	2	2	2	3	1	3	2	3	3	3	3	3	3	1	3	1	3	3	2	2	3	2
2_235375788	2	167.19	3	2	3	3	3	1	1	2	2	2	1	2	2	3	NA	3	3	3	3	3	3	3	3	1	3	2	2	2	3	1	3	2	3	3	3	3	3	3	1	3	1	3	3	2	2	3	2
2_236789282	2	167.22	3	2	3	3	3	1	1	2	2	2	1	2	2	3	NA	3	3	3	3	3	3	3	3	1	3	2	2	2	3	1	3	2	3	3	3	3	3	3	1	3	1	3	3	2	2	3	2
2_231786441	2	167.27	3	2	3	3	3	1	3	2	2	2	1	2	2	3	2	3	3	3	3	3	3	3	3	1	3	2	2	2	1	1	3	2	3	3	3	3	3	3	1	3	1	3	3	2	2	3	2
2_237061571	2	167.33	3	2	3	3	3	1	1	2	2	2	1	2	2	3	3	3	3	3	3	3	3	3	3	1	3	2	2	2	3	1	3	2	3	3	3	3	3	3	1	3	1	3	3	2	2	3	2
2_234555575	2	167.45	3	2	3	3	3	1	1	2	2	2	1	2	2	3	NA	3	3	3	3	3	3	3	3	1	3	2	2	2	3	1	3	2	3	3	3	3	3	3	1	3	1	3	3	2	2	3	2
2_237362166	2	167.51	3	2	3	3	3	1	1	2	2	2	1	2	2	3	3	3	3	3	3	3	3	3	3	1	3	2	2	2	3	1	3	2	3	3	3	3	3	3	1	3	1	3	3	2	2	3	2
2_233719460	2	167.7	3	2	3	3	3	1	1	2	2	2	1	2	2	3	NA	3	3	3	3	3	3	3	3	1	3	2	2	2	NA	1	3	2	3	3	3	3	3	3	1	3	1	3	3	2	2	3	2
2_233597978	2	167.72	3	2	3	3	3	1	1	2	2	2	1	2	2	3	2	3	3	3	3	3	3	3	3	1	3	2	2	2	NA	1	3	2	3	3	3	3	3	3	1	3	1	3	3	2	2	3	2
2_232829255	2	167.74	3	2	3	3	3	1	3	2	2	2	1	2	2	3	2	3	3	3	3	3	3	3	3	1	3	2	2	2	1	1	3	2	3	3	3	3	3	3	1	3	1	3	3	2	2	3	2
2_233413138	2	167.75	3	2	3	3	3	1	1	2	2	2	1	2	2	3	2	3	3	3	3	3	3	3	3	1	3	2	2	2	NA	1	3	2	3	3	3	3	3	3	1	3	1	3	3	2	2	3	2
2_233271824	2	167.76	3	2	3	3	3	1	1	2	2	2	1	2	2	3	2	3	3	3	3	3	3	3	3	1	3	2	2	2	1	1	3	2	3	3	3	3	3	3	1	3	1	3	3	2	2	3	2
2_233275208	2	167.76	3	2	3	3	3	1	1	2	2	2	1	2	2	3	2	3	3	3	3	3	3	3	3	1	3	2	2	2	1	1	3	2	3	3	3	3	3	3	1	3	1	3	3	2	2	3	2
2_233277628	2	167.76	3	2	3	3	3	1	1	2	2	2	1	2	2	3	2	3	3	3	3	3	3	3	3	1	3	2	2	2	1	1	3	2	3	3	3	3	3	3	1	3	1	3	3	2	2	3	2
2_233296539	2	167.76	3	2	3	3	3	1	1	2	2	2	1	2	2	3	2	3	3	3	3	3	3	3	3	1	3	2	2	2	1	1	3	2	3	3	3	3	3	3	1	3	1	3	3	2	2	3	2
2_233154100	2	167.77	3	2	3	3	3	1	NA	2	2	2	1	2	2	3	2	3	3	3	3	3	3	3	3	1	3	2	2	2	1	1	3	2	3	3	3	3	3	3	1	3	1	3	3	2	2	3	2
2_237768837	2	167.84	3	2	3	3	3	1	1	2	2	2	1	2	2	3	3	3	3	3	3	3	3	3	3	1	3	2	2	2	3	1	3	2	3	3	3	3	3	3	1	3	1	3	3	2	2	3	2
2_237874954	2	167.94	3	2	3	3	3	1	1	2	2	2	1	2	2	3	3	3	3	3	3	3	3	3	3	1	3	2	2	2	3	1	3	2	3	3	3	3	3	3	1	3	1	3	3	2	2	3	2
2_237880438	2	167.95	3	2	3	3	3	1	1	2	NA	2	1	2	2	3	3	3	3	3	3	3	3	3	3	1	3	2	2	2	3	1	3	2	3	3	3	3	3	3	1	3	1	3	3	2	2	3	2
2_237959312	2	168.03	3	2	3	3	3	1	1	2	NA	2	1	2	2	3	3	3	3	3	3	3	3	3	3	1	3	2	2	2	3	1	3	2	3	3	3	3	3	3	1	3	1	3	3	2	2	3	2
2_238067258	2	168.15	3	2	3	3	3	1	1	NA	3	2	1	2	2	3	3	3	3	3	3	3	3	3	3	1	3	2	2	2	3	1	3	2	3	3	3	3	3	3	1	3	1	3	3	2	2	3	2
2_238519356	2	168.76	3	2	3	3	3	1	1	NA	3	2	1	2	2	3	3	3	3	3	3	3	3	3	3	1	3	2	2	2	3	1	3	2	3	3	3	3	3	3	1	3	1	3	3	2	2	3	2
2_238936970	2	169.45	3	2	3	3	3	1	1	NA	3	2	1	NA	2	3	3	3	3	3	3	3	3	3	3	1	3	2	2	2	3	1	3	2	3	3	3	3	3	3	1	3	1	3	3	2	2	3	2
2_238986001	2	169.54	3	2	3	3	3	1	1	NA	3	2	1	NA	2	3	3	3	3	3	3	3	3	3	3	1	3	2	2	2	3	1	3	2	3	3	3	3	3	3	1	3	1	3	3	2	2	3	2
2_239151959	2	169.85	3	2	3	3	3	1	1	NA	3	2	1	NA	2	NA	3	3	3	3	3	3	3	3	3	1	3	2	2	2	3	1	3	2	3	3	3	3	3	3	1	3	1	3	3	2	2	3	2
2_239276990	2	170.1	3	2	3	3	3	1	1	NA	3	2	1	NA	2	NA	3	3	3	3	3	3	3	3	3	1	3	2	2	2	3	1	3	2	3	3	3	3	NA	3	1	3	1	3	3	2	2	3	2
2_239335088	2	170.21	3	2	3	3	3	1	1	NA	3	2	1	NA	2	NA	3	3	3	3	3	3	3	3	3	1	3	2	2	2	3	1	3	2	3	3	3	3	1	3	1	3	1	3	3	2	2	3	2
2_239394486	2	170.33	3	2	3	3	3	1	1	NA	3	2	1	NA	2	NA	3	3	3	3	3	3	3	3	3	1	3	2	2	2	3	1	3	2	3	3	3	3	1	3	1	3	1	3	3	2	2	3	2
2_239406660	2	170.36	3	NA	3	3	3	1	1	NA	3	2	1	NA	2	NA	3	3	3	3	3	3	3	3	3	1	3	2	2	2	3	1	3	2	3	3	3	3	1	3	1	3	1	3	3	2	2	3	2
2_239409552	2	170.37	3	NA	3	3	3	1	1	NA	3	2	1	NA	2	1	3	3	3	3	3	3	3	3	3	1	3	2	2	2	3	1	3	2	3	3	3	3	1	3	1	3	1	3	3	2	2	3	2
2_239412124	2	170.37	3	NA	3	3	3	1	1	NA	3	2	1	3	2	1	3	3	3	3	3	3	3	3	3	1	3	2	2	2	3	1	3	2	3	3	3	3	1	3	1	3	1	3	3	2	2	3	2
2_239645720	2	170.87	3	NA	3	3	3	1	1	3	3	2	1	3	2	1	3	3	3	3	3	3	3	3	3	1	3	2	2	2	3	1	3	2	3	3	3	3	1	3	1	3	1	3	3	2	2	3	2
2_240079508	2	171.84	3	3	3	3	3	1	1	3	3	2	1	3	2	1	3	3	3	3	3	3	3	3	3	1	3	2	2	2	3	1	3	2	3	3	3	3	1	3	1	3	1	3	3	2	2	3	2
2_240301550	2	172.36	3	3	3	3	3	1	1	3	3	2	1	3	2	1	3	3	3	3	3	3	3	3	3	1	3	2	2	2	3	NA	3	2	3	3	3	3	1	3	1	3	1	3	3	2	2	3	2
2_240396190	2	172.58	3	3	3	3	3	1	1	3	3	2	1	3	2	1	3	3	3	3	3	3	3	3	3	1	3	2	2	2	3	NA	3	2	3	3	3	3	1	3	1	3	1	3	3	2	2	3	2
2_240524850	2	172.88	3	3	3	3	3	1	1	3	3	2	1	3	2	1	3	3	3	3	3	3	3	3	3	1	3	2	2	2	3	NA	3	2	3	3	3	3	1	3	1	3	1	3	3	2	2	3	2
2_240628278	2	173.12	3	3	3	3	3	1	1	3	3	2	1	3	2	1	3	3	3	3	3	3	3	3	3	1	3	2	2	2	3	NA	3	2	3	3	3	3	1	3	1	3	1	3	3	2	2	3	2
2_240811743	2	173.55	3	3	3	3	3	1	1	3	3	2	1	3	2	1	3	3	3	3	3	3	3	3	3	1	3	2	2	2	3	NA	3	2	3	3	3	3	1	3	1	3	1	3	3	2	2	3	2
2_241208086	2	174.47	3	3	3	3	3	1	1	NA	3	2	1	3	2	1	3	3	3	3	3	3	3	3	3	1	3	2	2	2	3	NA	3	2	3	3	3	3	1	3	1	3	1	3	3	2	2	3	2
2_241527870	2	175.18	3	3	3	3	3	1	1	NA	3	2	1	3	2	1	3	3	3	3	3	3	3	3	3	1	3	2	2	2	3	NA	3	2	3	3	3	3	1	3	1	3	1	3	3	2	2	3	2
2_241598209	2	175.33	3	3	3	3	3	1	1	NA	3	2	1	3	2	1	3	3	3	3	3	3	3	3	3	1	3	2	2	2	3	NA	3	2	3	3	3	3	1	3	1	3	1	3	3	2	2	3	2
2_241746286	2	175.64	3	3	3	3	3	1	1	NA	3	2	1	3	2	1	3	3	3	3	3	3	3	3	3	1	3	2	2	2	3	NA	3	2	3	3	3	3	1	3	1	3	1	3	3	2	2	3	2
2_241997454	2	176.15	3	3	3	3	3	1	1	NA	3	2	1	3	2	1	3	3	3	3	3	3	3	3	3	1	3	2	2	2	3	NA	3	2	3	3	3	3	1	3	1	3	1	3	3	2	2	3	2
2_242132652	2	176.41	3	3	3	3	3	1	1	NA	3	2	1	3	2	1	3	3	3	3	3	3	3	3	3	1	3	2	2	2	3	NA	3	2	3	3	3	3	1	3	1	3	1	3	3	2	2	3	2
2_242201574	2	176.54	3	3	3	3	3	1	1	NA	3	2	1	3	2	1	3	3	3	3	3	3	3	3	3	1	3	2	2	2	3	NA	3	2	3	3	3	3	1	3	1	3	1	3	3	2	2	3	2
2_242261820	2	176.66	3	3	3	3	3	1	1	NA	3	2	1	3	2	1	3	3	3	3	3	3	3	3	3	1	3	2	2	2	3	NA	3	2	3	3	3	3	1	3	1	3	1	3	3	2	2	3	2
2_242325797	2	176.77	3	3	3	3	3	1	1	NA	3	2	1	3	2	1	3	3	3	3	3	3	3	3	3	1	3	NA	2	2	3	NA	3	2	3	3	3	3	1	3	1	3	1	3	3	2	2	3	2
2_242398261	2	176.9	3	3	3	3	3	1	1	NA	3	2	1	3	2	1	3	3	3	3	3	3	3	3	3	1	3	NA	2	2	3	NA	3	2	3	3	3	3	1	3	1	3	1	3	3	2	2	3	2
2_242478593	2	177.04	3	3	3	3	3	1	1	NA	3	2	1	3	2	1	3	3	3	3	3	3	3	3	3	1	3	NA	2	2	3	NA	3	2	3	3	3	3	1	3	1	3	1	3	3	2	2	3	2
2_242591837	2	177.24	3	3	3	3	3	1	1	NA	3	2	1	3	2	1	3	3	3	3	3	3	3	3	3	1	3	NA	2	2	3	NA	3	2	3	3	3	3	1	3	1	3	1	3	3	2	2	3	2
2_242760384	2	177.51	3	3	3	3	3	1	1	NA	3	2	1	3	2	1	3	3	3	3	3	3	3	3	3	1	3	3	2	2	3	NA	3	2	3	3	3	3	1	3	1	3	1	3	3	2	2	3	2
2_242945249	2	177.8	3	3	3	3	3	1	1	NA	3	2	1	3	2	1	NA	3	3	3	3	3	3	3	3	1	3	3	2	2	3	NA	3	2	3	3	3	3	1	3	1	3	1	3	3	2	2	3	2
2_243078907	2	178	3	3	3	3	3	NA	1	NA	3	2	1	3	2	1	NA	3	3	3	3	3	3	3	3	1	3	3	2	2	3	NA	3	2	3	3	3	3	1	3	1	3	1	3	3	2	2	3	2
2_243145235	2	178.1	3	3	3	3	3	NA	1	NA	3	2	1	3	2	1	NA	3	3	3	3	3	3	3	3	1	3	3	2	2	3	NA	3	2	3	3	3	3	1	3	1	3	1	3	3	2	2	3	2
2_243157740	2	178.12	3	3	3	3	3	NA	1	NA	3	2	NA	3	2	1	NA	3	3	3	3	3	3	3	3	1	3	3	2	2	3	NA	3	2	3	3	3	3	1	3	1	3	1	3	3	2	2	3	2
2_243297156	2	178.32	3	3	3	3	3	NA	1	NA	3	2	NA	3	2	1	NA	3	3	3	3	3	3	3	3	NA	3	3	2	2	3	NA	3	2	3	3	3	3	1	3	1	3	1	3	3	2	2	3	2
2_243527100	2	178.63	3	3	3	3	3	NA	1	NA	3	2	NA	3	2	1	NA	3	3	3	3	3	3	3	3	NA	3	3	2	2	3	NA	3	2	3	3	3	3	1	3	NA	3	1	3	3	2	2	3	2
2_243632160	2	178.77	3	3	3	3	3	NA	1	NA	3	2	NA	3	2	1	NA	3	3	3	3	3	3	3	3	NA	3	3	2	2	3	NA	3	2	NA	3	3	3	1	3	NA	3	1	3	3	2	2	3	2
2_243652827	2	178.8	3	3	3	3	3	NA	1	NA	3	2	NA	3	2	1	NA	3	3	3	3	3	3	3	3	NA	3	3	2	2	3	NA	3	2	NA	3	3	3	1	3	NA	3	1	3	3	2	2	3	2
2_243673268	2	178.83	3	3	3	3	3	NA	1	NA	3	2	NA	3	2	1	NA	3	3	3	3	3	3	3	3	NA	3	3	2	2	3	NA	3	2	NA	3	3	3	1	3	NA	3	1	3	3	2	2	3	2
2_243675542	2	178.83	3	3	3	3	3	NA	1	NA	3	2	NA	3	2	1	NA	3	3	3	3	3	3	3	3	NA	3	3	2	2	3	NA	3	2	NA	3	3	3	1	3	NA	3	1	3	3	2	2	3	2
2_243692654	2	178.85	3	3	3	3	3	NA	1	NA	3	2	NA	3	2	1	NA	3	NA	3	3	3	3	3	3	NA	3	3	2	2	3	NA	3	2	NA	3	3	3	1	3	NA	3	1	3	3	2	2	3	2
2_243709614	2	178.87	3	3	3	3	3	NA	1	NA	3	2	NA	3	2	1	NA	3	NA	3	3	3	3	3	3	NA	3	3	2	2	3	NA	3	2	NA	3	3	3	1	3	NA	3	1	3	3	2	2	3	2
2_243725250	2	178.89	3	3	3	3	3	NA	1	NA	3	2	NA	3	2	1	NA	3	NA	3	3	3	3	3	3	NA	3	3	2	NA	3	NA	3	2	NA	3	3	3	1	3	NA	3	1	3	3	2	2	3	2
2_243746803	2	178.92	3	3	3	3	3	NA	1	NA	3	2	NA	3	2	1	NA	3	NA	3	3	3	3	3	3	NA	3	3	2	NA	3	NA	3	2	NA	3	3	3	1	3	NA	3	1	NA	3	2	2	3	2
2_243832360	2	179.03	3	3	NA	3	3	NA	1	NA	3	2	NA	3	2	1	NA	3	NA	3	3	3	3	3	3	NA	3	3	2	NA	3	NA	3	2	NA	3	3	3	1	3	NA	3	1	NA	NA	2	2	3	2
2_244013950	2	179.26	3	3	NA	3	3	NA	1	NA	3	2	NA	3	2	1	NA	3	NA	3	3	3	3	3	3	NA	3	3	2	NA	3	NA	3	2	NA	3	3	3	1	3	NA	3	1	NA	NA	2	2	3	2
2_244115914	2	179.39	3	3	NA	3	3	NA	1	NA	3	2	NA	3	2	1	NA	3	NA	3	3	3	3	3	3	NA	3	3	2	NA	3	NA	3	2	NA	3	3	3	1	3	NA	3	1	NA	NA	2	2	3	2
2_244184840	2	179.48	3	3	NA	3	3	NA	1	NA	3	2	NA	3	2	1	NA	3	NA	3	3	3	3	3	3	NA	3	3	2	NA	3	NA	3	2	NA	3	3	3	1	3	NA	3	1	NA	NA	2	2	NA	2
2_244254715	2	179.56	3	3	NA	NA	3	NA	1	NA	3	2	NA	3	2	1	NA	3	NA	3	3	3	3	3	3	NA	3	3	2	NA	3	NA	3	2	NA	3	3	3	1	3	NA	3	1	NA	NA	2	2	NA	2
2_244255716	2	179.56	3	3	NA	NA	3	NA	1	NA	3	2	NA	3	2	1	NA	3	NA	3	3	3	3	3	3	NA	3	3	2	NA	3	NA	3	2	NA	3	3	3	1	NA	NA	3	1	NA	NA	2	2	NA	2
2_244294504	2	179.61	3	3	NA	NA	3	NA	1	NA	3	2	NA	3	2	1	NA	3	NA	3	3	NA	3	3	3	NA	3	3	2	NA	3	NA	3	2	NA	3	3	3	1	NA	NA	3	1	NA	NA	2	2	NA	2
2_244333277	2	179.66	3	3	NA	NA	3	NA	1	NA	3	2	NA	3	2	1	NA	3	NA	3	3	NA	3	3	3	NA	3	3	2	NA	3	NA	3	2	NA	3	3	3	1	NA	NA	3	1	NA	NA	2	2	NA	2
2_244333356	2	179.66	3	3	NA	NA	3	NA	1	NA	3	2	NA	3	2	1	NA	3	NA	3	3	NA	3	3	3	NA	3	3	2	NA	3	NA	3	2	NA	NA	3	3	1	NA	NA	3	NA	NA	NA	2	2	NA	2
2_244333424	2	179.66	3	3	NA	NA	3	NA	1	NA	3	2	NA	3	2	1	NA	3	NA	3	3	NA	3	3	3	NA	NA	3	2	NA	3	NA	3	2	NA	NA	3	3	1	NA	NA	3	NA	NA	NA	2	NA	NA	2
2_244341798	2	179.67	3	3	NA	NA	3	NA	1	NA	3	2	NA	3	2	NA	NA	3	NA	3	3	NA	3	3	NA	NA	NA	3	2	NA	3	NA	NA	2	NA	NA	3	3	NA	NA	NA	3	NA	NA	NA	2	NA	NA	2
2_244354078	2	179.69	3	3	NA	NA	3	NA	1	NA	3	2	NA	3	2	NA	NA	3	NA	3	3	NA	3	3	NA	NA	NA	3	2	NA	3	NA	NA	NA	NA	NA	NA	3	NA	NA	NA	NA	NA	NA	NA	NA	NA	NA	2
2_244358154	2	179.69	3	3	NA	NA	3	NA	NA	NA	3	2	NA	3	2	NA	NA	NA	NA	3	3	NA	NA	3	NA	NA	NA	3	2	NA	NA	NA	NA	NA	NA	NA	NA	3	NA	NA	NA	NA	NA	NA	NA	NA	NA	NA	2
3_150393	3	2.45	NA	NA	NA	NA	2	NA	3	NA	3	2	NA	NA	NA	NA	NA	NA	NA	NA	NA	NA	NA	2	NA	1	NA	NA	NA	NA	NA	NA	NA	NA	NA	NA	NA	NA	NA	3	NA	NA	1	NA	NA	NA	NA	NA	2
3_274172	3	4.46	NA	NA	NA	NA	2	NA	3	NA	3	2	NA	NA	NA	NA	NA	NA	NA	NA	NA	NA	NA	2	NA	1	NA	NA	3	NA	NA	NA	NA	2	1	NA	NA	NA	NA	3	NA	NA	1	NA	NA	NA	3	NA	2
3_280332	3	4.56	NA	NA	NA	NA	2	NA	3	NA	3	2	1	2	NA	NA	NA	NA	NA	NA	NA	NA	NA	2	NA	1	NA	NA	3	NA	NA	1	NA	2	1	3	NA	NA	NA	3	NA	NA	1	NA	NA	NA	3	NA	2
3_292314	3	4.76	3	NA	NA	NA	2	NA	3	NA	3	2	1	2	NA	NA	NA	NA	NA	NA	1	NA	NA	2	NA	1	NA	NA	3	NA	NA	1	NA	2	1	3	2	3	NA	3	NA	NA	1	NA	NA	NA	3	NA	2
3_332494	3	5.41	3	NA	NA	NA	2	NA	3	NA	3	2	1	2	NA	NA	NA	NA	NA	NA	1	NA	NA	2	NA	1	NA	NA	3	NA	NA	1	NA	2	1	3	2	3	NA	3	NA	NA	1	NA	NA	2	3	NA	2
3_365504	3	5.95	3	NA	3	NA	2	NA	3	NA	3	2	1	2	NA	NA	NA	NA	NA	NA	1	NA	NA	2	NA	1	NA	2	3	NA	NA	1	NA	2	1	3	2	3	NA	3	NA	NA	1	NA	NA	2	3	NA	2
3_373173	3	6.07	3	NA	3	NA	2	NA	3	NA	3	2	1	2	3	NA	NA	NA	NA	NA	1	NA	NA	2	NA	1	3	2	3	NA	NA	1	NA	2	1	3	2	3	NA	3	NA	NA	1	NA	NA	2	3	NA	2
3_387798	3	6.31	3	NA	3	NA	2	NA	3	NA	3	2	1	2	3	NA	NA	NA	NA	3	1	2	NA	2	NA	1	3	2	3	NA	NA	1	NA	2	1	3	2	3	NA	3	NA	NA	1	NA	NA	2	3	NA	2
3_421425	3	6.86	3	NA	3	2	2	NA	3	NA	3	2	1	2	3	NA	NA	NA	NA	3	1	2	NA	2	NA	1	3	2	3	NA	NA	1	NA	2	1	3	2	3	NA	3	NA	NA	1	NA	NA	2	3	NA	2
3_445090	3	7.24	3	NA	3	2	2	NA	3	NA	3	2	1	2	3	NA	3	NA	NA	3	1	2	NA	2	NA	1	3	2	3	NA	NA	1	NA	2	1	3	2	3	NA	3	NA	NA	1	NA	NA	2	3	NA	2
3_495260	3	8.06	3	NA	3	2	2	NA	3	NA	3	2	1	2	3	NA	3	NA	NA	3	1	2	NA	2	NA	1	3	2	3	NA	NA	1	3	2	1	3	2	3	NA	3	NA	NA	1	NA	NA	2	3	NA	2
3_649040	3	10.56	3	NA	3	2	2	NA	3	NA	3	2	1	2	3	NA	3	NA	NA	3	1	2	NA	2	NA	1	3	2	3	NA	NA	1	3	2	1	3	2	3	NA	3	NA	NA	1	NA	1	2	3	2	2
3_797732	3	12.98	3	3	3	2	2	NA	3	NA	3	2	1	2	3	NA	3	NA	NA	3	1	2	NA	2	NA	1	3	2	3	NA	NA	1	3	2	1	3	2	3	NA	3	NA	NA	1	NA	1	2	3	2	2
3_883919	3	14.39	3	3	3	2	2	NA	3	NA	3	2	1	2	3	NA	3	NA	NA	3	1	2	NA	2	NA	1	3	2	3	NA	NA	1	3	2	1	3	2	3	NA	3	NA	NA	1	NA	1	2	3	2	2
3_952626	3	15.5	3	3	3	2	2	3	3	3	3	2	1	2	3	NA	3	3	NA	3	1	2	NA	2	NA	1	3	2	3	NA	NA	1	3	2	1	3	2	3	NA	3	NA	NA	1	NA	1	2	3	2	2
3_1184318	3	19.28	3	3	3	2	2	3	3	3	3	2	1	2	3	NA	3	3	2	3	1	2	NA	2	NA	1	3	2	3	NA	NA	1	3	2	1	3	2	3	NA	3	NA	NA	1	NA	1	2	3	2	2
3_1443250	3	23.5	3	3	3	2	2	3	3	3	3	2	1	2	3	NA	3	3	2	3	1	2	NA	2	NA	1	3	2	3	NA	NA	1	3	2	1	3	2	3	NA	3	NA	2	1	NA	1	2	3	2	2
3_1506988	3	24.54	3	3	3	2	2	3	3	3	3	2	1	2	3	NA	3	3	2	3	1	2	NA	2	NA	1	3	2	3	NA	NA	1	3	2	1	3	2	3	NA	3	NA	2	1	NA	1	2	3	2	2
3_1647876	3	26.85	3	3	3	2	2	3	3	3	3	2	1	2	3	NA	3	3	2	3	1	2	NA	2	NA	1	3	2	3	NA	NA	1	3	2	1	3	2	3	NA	3	NA	2	1	NA	1	2	3	2	2
3_1824150	3	29.73	3	3	3	2	2	3	3	3	3	2	1	2	3	NA	3	3	2	3	1	2	NA	2	NA	1	3	2	3	NA	NA	1	3	2	1	3	2	3	NA	3	NA	2	1	NA	1	2	3	2	2
3_1872240	3	30.51	3	3	3	2	2	3	3	3	3	2	1	2	3	NA	3	3	2	3	1	2	NA	2	NA	1	3	2	3	NA	NA	1	3	2	1	3	2	3	NA	3	NA	2	1	NA	1	2	3	2	2
3_1874414	3	30.55	3	3	3	2	2	3	3	3	3	2	1	2	3	NA	3	3	2	3	1	2	NA	2	NA	1	3	2	3	NA	NA	1	3	2	1	3	2	3	NA	3	NA	2	1	NA	1	2	3	2	2
3_1886652	3	30.75	3	3	3	2	2	3	3	3	3	2	1	2	3	NA	3	3	2	3	1	2	NA	2	NA	1	3	2	3	NA	NA	1	3	2	1	3	2	3	NA	3	NA	2	1	NA	1	2	3	2	2
3_1900042	3	30.97	3	3	3	2	2	3	3	3	3	2	1	2	3	NA	3	3	2	3	1	2	NA	2	NA	1	3	2	3	NA	NA	1	3	2	1	3	2	3	NA	3	NA	2	1	NA	1	2	3	2	2
3_1977568	3	32.23	3	3	3	2	2	3	3	3	3	2	1	2	3	NA	3	3	2	3	1	2	NA	2	NA	1	3	2	3	NA	NA	1	3	2	NA	3	2	3	NA	3	NA	2	1	NA	1	2	3	2	2
3_2053986	3	33.48	3	3	3	2	2	NA	3	3	3	2	1	2	3	NA	3	3	2	3	1	2	NA	2	NA	1	3	2	3	NA	NA	1	3	2	NA	3	2	3	NA	3	2	2	1	NA	1	2	3	2	2
3_2059890	3	33.58	3	3	3	2	2	NA	3	3	3	2	1	2	3	NA	3	3	2	3	1	2	NA	2	NA	1	3	2	3	NA	NA	1	3	2	NA	3	2	3	NA	3	2	2	1	NA	1	2	3	2	2
3_2065764	3	33.67	3	3	3	2	2	NA	3	3	3	2	1	2	3	NA	3	3	2	3	1	2	NA	2	NA	1	3	2	3	NA	NA	1	3	2	NA	3	2	3	NA	3	2	2	1	NA	1	2	3	2	2
3_2088180	3	34.04	3	3	3	2	2	NA	3	3	3	2	1	2	3	NA	3	3	2	3	1	2	NA	2	NA	1	3	2	3	NA	NA	1	3	2	NA	3	2	3	NA	3	2	2	1	NA	1	2	3	2	2
3_2114856	3	34.47	3	3	3	2	2	NA	3	3	3	2	NA	2	3	NA	3	3	2	3	1	2	NA	2	NA	1	3	2	3	NA	NA	1	3	2	NA	3	2	3	NA	3	2	2	1	NA	1	2	3	2	2
3_2162638	3	35.25	3	3	3	2	2	NA	3	3	3	2	3	2	3	NA	3	3	2	3	1	2	NA	2	NA	1	3	2	3	NA	NA	1	3	2	NA	3	2	3	NA	3	2	2	1	NA	1	2	3	2	2
3_2206176	3	35.96	3	3	3	2	2	NA	3	3	3	2	3	2	3	NA	3	3	2	3	1	2	NA	2	NA	1	3	2	3	NA	NA	1	3	2	NA	3	2	3	3	3	2	2	1	NA	1	2	3	2	2
3_2264840	3	36.92	3	3	3	2	2	NA	3	3	3	2	3	2	3	NA	3	3	2	3	1	2	NA	2	NA	NA	3	2	3	NA	NA	1	3	2	NA	3	2	3	3	3	2	2	1	NA	1	2	3	2	2
[truncated: 4,039 more rows]
[truncated: 71 more columns]
